# Supplementary material for: Integrated transcriptomic and metabolomic analysis provides insight into the pollen development of CMS-D1 rice
Source: BMC Plant Biol. 2024 Jun 12;24:535. doi: 10.1186/s12870-024-05259-2 (PMC11167768; doi:10.1186/s12870-024-05259-2)
Supplement: Supplementary file 2 — Supplementary Material 2 [file 12870_2024_5259_MOESM2_ESM.xls]

## Sheet: Sheet1
Table S1. Statistical analysis of RNA-seq data.
Sample	Raw Reads	Clean Reads	Clean Base(G)	Error Rate(%)	Q20(%)	Q30(%)	GC Content(%)	Reads mapped
XYA-MMC-1	56732658	55623100	8.34	0.03	97.53	93.11	49.92	52824845 (94.97%)
XYA-MMC-2	56006932	54917614	8.24	0.03	97.57	93.21	50.09	52206069 (95.06%)
XYA-MMC-3	57119962	56171152	8.43	0.03	97.52	93.1	50.18	53365144 (95.00%)
XYA-MS-1	54609438	53513442	8.03	0.03	97.48	93.02	50.48	50680532 (94.71%)
XYA-MS-2	57805486	56596016	8.49	0.03	97.43	92.92	50.57	53560268 (94.64%)
XYA-MS-3	54954280	54020504	8.1	0.03	97.51	93.11	50.52	51178212 (94.74%)
XYB-MMC-1	55557114	54390260	8.16	0.03	97.51	93.07	49.8	51397063 (94.50%)
XYB-MMC-2	56483166	55266690	8.29	0.03	97.59	93.25	49.71	52295549 (94.62%)
XYB-MMC-3	51709170	50910270	7.64	0.03	97.52	93.11	49.76	48137025 (94.55%)
XYB-MS-1	53135658	52211610	7.83	0.03	97.48	93.04	50.67	49429875 (94.67%)
XYB-MS-2	55379180	54062410	8.11	0.03	97.67	93.47	50.77	51196000 (94.70%)
XYB-MS-3	58721650	57376738	8.61	0.03	97.63	93.37	50.53	54346787 (94.72%)
