# Supplementary material for: Integrated transcriptomic and metabolomic analysis provides insight into the pollen development of CMS-D1 rice
Source: BMC Plant Biol. 2024 Jun 12;24:535. doi: 10.1186/s12870-024-05259-2 (PMC11167768; doi:10.1186/s12870-024-05259-2)
Supplement: Supplementary file 3 — Supplementary Material 3 [file 12870_2024_5259_MOESM3_ESM.xlsx]

## Sheet: Sheet1
Table S2. DEGs in XYA vs. XYB at MMC stage.
ID	XYB-MMC-1_fpkm	XYB-MMC-2_fpkm	XYB-MMC-3_fpkm	XYA-MMC-1_fpkm	XYA-MMC-2_fpkm	XYA-MMC-3_fpkm	XYB-MMC-1_count	XYB-MMC-2_count	XYB-MMC-3_count	XYA-MMC-1_count	XYA-MMC-2_count	XYA-MMC-3_count	log2FoldChange	pvalue	padj	regulated	chr	start	end	strand	gene_name	gene_description	KEGG	KEGG pathway	NR	Swissprot	Tremble	KOG	GO	Pfam	TF-Family	TF-Category	TF-Classification
Os01t0102900-01	268.892	292.021	293.865	30.4261	34.647	33.666	2452	2713	2513	289	325	324	-3.14645	0	0	down	chr01	169390	170316	-	Os01t0102900-01	--	--	--	hypothetical protein [Enterobacter hormaechei]	LIRP1_ORYSJ RecName: Full=Light-regulated protein, chloroplastic; Flags: Precursor;	A0A0D3EIL4_9ORYZ SubName: Full=Uncharacterized protein {ECO:0000313|EnsemblPlants:OBART01G00240.1};	--	GO:0009941,chloroplast envelope; GO:0009570,chloroplast stroma; GO:0009535,chloroplast thylakoid membrane; GO:0098807,chloroplast thylakoid membrane protein complex; GO:0071482,cellular response to light stimulus; GO:0007623,circadian rhythm; GO:0008150,biological_process; GO:0009314,response to radiation; GO:0009416,response to light stimulus; GO:0009628,response to abiotic stimulus; GO:0009987,…	PF07207.14:Light regulated protein Lir1	--	--	--
Os01t0153300-00	394.957	382.835	392.248	915.495	886.899	904.127	3933	3884	3663	9496	9085	9502	1.17709	0	0	up	chr01	2872115	2872826	+	Os01t0153300-00	--	K11252 histone H2B | (RAP-DB) Os01g0153300; Similar to Histone H2B.1. (A)	--	histone H2B.5 [Oryza sativa Japonica Group]	H2B5_ORYSI RecName: Full=Histone H2B.5;	A0A0E0FGD7_ORYNI RecName: Full=Histone H2B {ECO:0000256|RuleBase:RU000451};	Histone H2B	GO:0000786,nucleosome; GO:0005634,nucleus; GO:0003677,DNA binding; GO:0046982,protein heterodimerization activity; GO:0030527,structural constituent of chromatin; GO:0003674,molecular_function; GO:0003676,nucleic acid binding; GO:0005488,binding; GO:0097159,organic cyclic compound binding; GO:1901363,heterocyclic compound binding; GO:0005515,protein binding; GO:0046983,protein dimerization activi…	PF00125.27:Core histone H2A/H2B/H3/H4	--	--	--
Os01t0256500-02	6802.08	6872.31	6893.46	393.78	422.137	400.426	76583	78829	72783	4618	4889	4758	-4.11255	0	0	down	chr01	8546065	8546869	-	Os01t0256500-02	--	--	--	Os01g0256500, partial [Oryza sativa Japonica Group]	LEA5D_GOSHI RecName: Full=Late embryogenesis abundant protein Lea5-D;	Q0JNY8_ORYSJ SubName: Full=Os01g0256500 protein {ECO:0000313|EMBL:BAF04540.1}; Flags: Fragment;	--	--	--	--	--	--
Os01t0266800-01	252.208	264.769	267.27	38.2686	39.1311	39.2907	6441	6889	6401	1018	1028	1059	-2.78126	0	0	down	chr01	9133740	9140430	-	Os01t0266800-01	--	K23678 solute carrier family 66 (lysosomal lysine-arginine transporter), member 1 | (RAP-DB) Os01g0266800; Cystinosin/ERS1p repeat containing protein. (A)	--	uncharacterized protein LOC4324377 isoform X1 [Oryza sativa Japonica Group]	--	Q5NBM2_ORYSJ SubName: Full=Os01g0266800 protein {ECO:0000313|EMBL:BAS71470.1}; SubName: Full=cDNA clone:J023019E21, full insert sequence {ECO:0000313|EMBL:BAG91453.1};	Predicted membrane protein	GO:0016021,integral component of membrane; GO:0005575,cellular_component; GO:0016020,membrane; GO:0031224,intrinsic component of membrane; GO:0110165,cellular anatomical entity	PF04193.17:PQ loop repeat	--	--	--
Os01t0384800-01	308.666	317.57	341.93	58.8127	56.9159	62.9381	3527	3697	3664	700	669	759	-2.47005	0	0	down	chr01	16130515	16131331	+	Os01t0384800-01	--	--	--	uncharacterized protein LOC4325431 [Oryza sativa Japonica Group]	--	A0A8J8XDC0_ORYSJ SubName: Full=Os01g0384800 protein {ECO:0000313|EMBL:BAF05012.1};	--	--	PF15365.9:Proline-rich nuclear receptor coactivator motif	--	--	--
Os01t0652600-01	1210.42	1225.51	1179.07	525.426	549.709	546.366	32436	33458	29630	14666	15153	15452	-1.18943	0	0	down	chr01	26392164	26396100	+	Os01t0652600-01	--	K00053 ketol-acid reductoisomerase [EC:1.1.1.86] | (RAP-DB) Os01g0652600; Similar to Ketol-acid reductoisomerase, chloroplast precursor (EC 1.1.1.86) (Acetohydroxy-acid reductoisomerase) (Alpha-keto-beta-hydroxylacil reductoisomerase). (A)	ko00290: Valine, leucine and isoleucine biosynthesis; ko00770: Pantothenate and CoA biosynthesis; ko01100: Metabolic pathways; ko01110: Biosynthesis of secondary metabolites; ko01210: 2-Oxocarboxylic acid metabolism; ko01230: Biosynthesis of amino acids	putative ketol-acid reductoisomerase precursor [Oryza sativa Japonica Group]	ILV5_ORYSJ RecName: Full=Ketol-acid reductoisomerase, chloroplastic; EC=1.1.1.86; AltName: Full=Acetohydroxy-acid reductoisomerase; AltName: Full=Alpha-keto-beta-hydroxylacyl reductoisomerase; AltName: Full=Protein KARI; Flags: Precursor;	Q0JKS6_ORYSJ RecName: Full=Ketol-acid reductoisomerase {ECO:0000256|PIRNR:PIRNR000118}; EC=1.1.1.86 {ECO:0000256|PIRNR:PIRNR000118}; AltName: Full=Acetohydroxy-acid reductoisomerase {ECO:0000256|PIRNR:PIRNR000118}; AltName: Full=Alpha-keto-beta-hydroxylacyl reductoisomerase {ECO:0000256|PIRNR:PIRNR000118};	--	GO:0009507,chloroplast; GO:0004455,ketol-acid reductoisomerase activity; GO:0000287,magnesium ion binding; GO:0070402,NADPH binding; GO:0042803,protein homodimerization activity; GO:0009097,isoleucine biosynthetic process; GO:0009099,valine biosynthetic process; GO:0003674,molecular_function; GO:0003824,catalytic activity; GO:0016491,oxidoreductase activity; GO:0016614,oxidoreductase activity, ac…	PF01450.22:Acetohydroxy acid isomeroreductase, catalytic domain	--	--	--
Os01t0693400-01	228.958	234.619	232.312	68.6877	72.953	68.5873	4909	5125	4671	1534	1609	1552	-1.75984	0	0	down	chr01	28619585	28621117	-	Os01t0693400-01	--	K09287 RAV-like factor | (RAP-DB) Os01g0693400, APETALA2/ETHYLENE-RESPONSIVE_ELEMENT_BINDING_PROTEIN_127, AP2/EREBP127; Pathogenesis-related transcriptional factor and ERF, DNA-binding domain containing protein. (A)	--	aP2/ERF and B3 domain-containing protein Os01g0693400 [Oryza sativa Japonica Group]	Y1934_ORYSJ RecName: Full=AP2/ERF and B3 domain-containing protein Os01g0693400;	A0A0E0N147_ORYRU SubName: Full=Uncharacterized protein {ECO:0000313|EnsemblPlants:ORUFI01G30390.1};	--	GO:0005634,nucleus; GO:0003677,DNA binding; GO:0003700,DNA-binding transcription factor activity; GO:0003674,molecular_function; GO:0003676,nucleic acid binding; GO:0005488,binding; GO:0097159,organic cyclic compound binding; GO:1901363,heterocyclic compound binding; GO:0140110,transcription regulator activity; GO:0005575,cellular_component; GO:0005622,intracellular anatomical structure; GO:00432…	PF02362.24:B3 DNA binding domain	AP2/ERF-RAV	TF	AP2/ERF->AP2/ERF-RAV
Os01t0822900-03	982.663	948.763	973.953	2315.83	2304.14	2417.72	11201	11018	10411	27496	27017	29085	1.24366	0	0	up	chr01	35130013	35130913	-	Os01t0822900-03	--	--	--	non-specific lipid-transfer protein 1 [Oryza sativa Japonica Group]	NLTP2_LENCU RecName: Full=Non-specific lipid-transfer protein 2; Short=LTP2; Contains: RecName: Full=Non-specific lipid-transfer protein 7; Short=LTP7; Flags: Precursor;	Q5QM60_ORYSJ RecName: Full=Non-specific lipid-transfer protein {ECO:0000256|RuleBase:RU000628};	--	GO:0008289,lipid binding; GO:0006869,lipid transport; GO:0003674,molecular_function; GO:0005488,binding; GO:0006810,transport; GO:0008150,biological_process; GO:0010876,lipid localization; GO:0033036,macromolecule localization; GO:0051179,localization; GO:0051234,establishment of localization; GO:0071702,organic substance transport	PF00234.25:Protease inhibitor/seed storage/LTP family	--	--	--
Os01t0866200-00	302.377	306.272	298.197	1016.15	1059.36	1030.23	2474	2553	2288	8660	8916	8896	1.74301	0	0	up	chr01	37513878	37514462	+	Os01t0866200-00	--	K11253 histone H3 | (RAP-DB) Os06g0160001; Histone H3. (A)	--	hypothetical protein EE612_007012, partial [Oryza sativa]	H31_ARATH RecName: Full=Histone H3.1;	A0A0P0VAU1_ORYSJ SubName: Full=Os01g0866200 protein {ECO:0000313|EMBL:BAS75384.1}; Flags: Fragment;	Histones H3 and H4	GO:0010369,chromocenter; GO:0005829,cytosol; GO:0005576,extracellular region; GO:0000786,nucleosome; GO:0005634,nucleus; GO:0005886,plasma membrane; GO:0009536,plastid; GO:0003677,DNA binding; GO:0046982,protein heterodimerization activity; GO:0030527,structural constituent of chromatin; GO:0003674,molecular_function; GO:0003676,nucleic acid binding; GO:0005488,binding; GO:0097159,organic cyclic …	--	--	--	--
Os01t0911100-01	79.5887	78.2016	81.4501	24.6648	21.8177	22.4369	3798	3802	3645	1226	1071	1130	-1.8283	0	0	down	chr01	39688395	39692555	-	Os01t0911100-01	--	K12823 ATP-dependent RNA helicase DDX5/DBP2 [EC:3.6.4.13] | (RAP-DB) Os01g0911100; Similar to DEAD box RNA helicase1. (A)	ko03040: Spliceosome	DEAD-box ATP-dependent RNA helicase 30 [Oryza sativa Japonica Group]	RH30_ORYSJ RecName: Full=DEAD-box ATP-dependent RNA helicase 30; EC=3.6.4.13;	A0A0D9YIZ9_9ORYZ SubName: Full=Uncharacterized protein {ECO:0000313|EnsemblPlants:OGLUM01G45550.2};	ATP-dependent RNA helicase	GO:0005634,nucleus; GO:0005524,ATP binding; GO:0016887,ATP hydrolysis activity; GO:0003723,RNA binding; GO:0003724,RNA helicase activity; GO:0000184,nuclear-transcribed mRNA catabolic process, nonsense-mediated decay; GO:0006364,rRNA processing; GO:0000166,nucleotide binding; GO:0003674,molecular_function; GO:0005488,binding; GO:0017076,purine nucleotide binding; GO:0030554,adenyl nucleotide bind…	PF00270.32:DEAD/DEAH box helicase	--	--	--
Os01t0962100-01	175.394	184.142	191.604	28.0966	27.8127	29.8816	3476	3718	3561	580	567	625	-2.71575	0	0	down	chr01	42411799	42413498	+	Os01t0962100-01	--	--	--	unknown protein [Oryza sativa Japonica Group]	--	A0A0P0VDA4_ORYSJ SubName: Full=Os01g0962100 protein {ECO:0000313|EMBL:BAF07389.1};	--	GO:0016021,integral component of membrane; GO:0005575,cellular_component; GO:0016020,membrane; GO:0031224,intrinsic component of membrane; GO:0110165,cellular anatomical entity	PF10498.12:Intra-flagellar transport protein 57	--	--	--
Os02t0161900-01	3042.91	3031.25	2991.11	797.278	820.532	802.733	69838	70879	64378	19060	19372	19444	-1.93782	0	0	down	chr02	3340458	3343060	-	Os02t0161900-01	--	K08770 ubiquitin C | (RAP-DB) Os02g0161900; Similar to polyubiquitin containing 7 ubiquitin monomers. (A)	ko04120: Ubiquitin mediated proteolysis	Os02g0161900, partial [Oryza sativa Japonica Group]	UBI1P_NICSY RecName: Full=Polyubiquitin; Contains: RecName: Full=Ubiquitin; Flags: Precursor;	A0A0P0VF30_ORYSJ SubName: Full=Os02g0161900 protein {ECO:0000313|EMBL:BAS77119.1}; Flags: Fragment;	Ubiquitin and ubiquitin-like proteins	GO:0005737,cytoplasm; GO:0005634,nucleus; GO:0003729,mRNA binding; GO:0003674,molecular_function; GO:0003676,nucleic acid binding; GO:0003723,RNA binding; GO:0005488,binding; GO:0097159,organic cyclic compound binding; GO:1901363,heterocyclic compound binding; GO:0005575,cellular_component; GO:0005622,intracellular anatomical structure; GO:0110165,cellular anatomical entity; GO:0043226,organelle;…	PF00240.26:Ubiquitin family	--	--	--
Os02t0465900-01	2500.91	2545.51	2471.36	565.817	581.136	579.819	39455	40914	36563	9298	9431	9654	-2.15504	0	0	down	chr02	15676320	15679460	-	Os02t0465900-01	--	K22596 gamma-glutamylcyclotransferase, plant [EC:4.3.2.9] | (RAP-DB) Os02g0465900; ChaC-like protein family protein. (A)	ko00480: Glutathione metabolism; ko01100: Metabolic pathways	gamma-glutamylcyclotransferase 2-2 [Oryza sativa Japonica Group]	GCT22_ARATH RecName: Full=Gamma-glutamylcyclotransferase 2-2 {ECO:0000305}; Short=AtGGCT2;2 {ECO:0000303|PubMed:25716890}; EC=4.3.2.9 {ECO:0000269|PubMed:25716890}; AltName: Full=Gamma-glutamyl cyclotransferase 2;2 {ECO:0000303|PubMed:25716890};	Q6K7C2_ORYSJ RecName: Full=Gamma-glutamylcyclotransferase {ECO:0000256|RuleBase:RU363081}; EC=4.3.2.9 {ECO:0000256|RuleBase:RU363081};	Predicted cation transporter	GO:0005737,cytoplasm; GO:0003839,gamma-glutamylcyclotransferase activity; GO:0006751,glutathione catabolic process; GO:0003674,molecular_function; GO:0003824,catalytic activity; GO:0016829,lyase activity; GO:0016840,carbon-nitrogen lyase activity; GO:0016842,amidine-lyase activity; GO:0006518,peptide metabolic process; GO:0006575,cellular modified amino acid metabolic process; GO:0006749,glutathi…	PF04752.15:ChaC-like protein	--	--	--
Os02t0533800-01	175.508	182.781	166.714	8.7495	9.9557	10.3268	1868	1982	1664	97	109	116	-4.20963	0	0	down	chr02	19648496	19649478	-	Os02t0533800-01	--	K22255 ATPase inhibitor, mitochondrial | (RAP-DB) Os02g0533800; Similar to ATPase inhibitor. (A)	--	uncharacterized protein At2g27730, mitochondrial isoform X1 [Oryza sativa Japonica Group]	--	A0A0E0NFY4_ORYRU SubName: Full=Uncharacterized protein {ECO:0000313|EnsemblPlants:ORUFI02G20280.1};	--	--	--	--	--	--
Os02t0618200-01	116.298	115.362	117.975	39.09	38.9055	37.7408	3676	3715	3497	1287	1265	1259	-1.62785	0	0	down	chr02	24569489	24572391	+	Os02t0618200-01	--	K12127 pseudo-response regulator 1 | (RAP-DB) Os02g0618200, TIMING_OF_CAB_EXPRESSION_1, TOC1; Signal transduction response regulator, receiver region domain containing protein. (A)	ko04712: Circadian rhythm - plant	two-component response regulator-like PRR1 [Oryza sativa Japonica Group]	PRR1_ORYSJ RecName: Full=Two-component response regulator-like PRR1; AltName: Full=Pseudo-response regulator 1; Short=OsPRR1;	B8AFH0_ORYSI SubName: Full=Uncharacterized protein {ECO:0000313|EMBL:EEC73609.1};	GATA-4/5/6 transcription factors	GO:0005634,nucleus; GO:0009736,cytokinin-activated signaling pathway; GO:0000160,phosphorelay signal transduction system; GO:0048511,rhythmic process; GO:0007154,cell communication; GO:0007165,signal transduction; GO:0008150,biological_process; GO:0009719,response to endogenous stimulus; GO:0009725,response to hormone; GO:0009735,response to cytokinin; GO:0009755,hormone-mediated signaling pathwa…	PF06203.17:CCT motif	Pseudo ARR-B	TR	Pseudo ARR-B
Os02t0662100-01	41.1809	41.5331	42.2009	230.502	249.656	245.843	436	448	419	2542	2719	2747	2.50664	0	0	up	chr02	26814637	26815393	+	Os02t0662100-01	--	--	--	14 kDa proline-rich protein DC2.15 [Oryza sativa Japonica Group]	LBP65_ARATH RecName: Full=Putative lipid-binding protein At4g00165; Flags: Precursor;	Q6H6L8_ORYSJ SubName: Full=Os02g0662100 protein {ECO:0000313|EMBL:BAS80150.1}; SubName: Full=cDNA clone:001-010-F04, full insert sequence {ECO:0000313|EMBL:BAG86633.1};	--	GO:0005576,extracellular region; GO:0005575,cellular_component; GO:0110165,cellular anatomical entity	PF14547.9:Hydrophobic seed protein	--	--	--
Os02t0671100-01	121.148	125.603	133.535	8.1678	11.103	8.7238	2079	2196	2149	146	196	158	-3.79721	0	0	down	chr02	27248839	27250065	+	Os02t0671100-01	--	--	--	uncharacterized protein LOC4330275 [Oryza sativa Japonica Group]	SKI23_ARATH RecName: Full=F-box protein SKIP23; AltName: Full=SKP1-interacting partner 23;	Q6ESP4_ORYSJ SubName: Full=Os02g0671100 protein {ECO:0000313|EMBL:BAS80232.1}; SubName: Full=cDNA clone:002-146-G06, full insert sequence {ECO:0000313|EMBL:BAG98890.1};	--	GO:0005634,nucleus; GO:0016567,protein ubiquitination; GO:0006807,nitrogen compound metabolic process; GO:0008150,biological_process; GO:0008152,metabolic process; GO:0019538,protein metabolic process; GO:0032446,protein modification by small protein conjugation; GO:0036211,protein modification process; GO:0043170,macromolecule metabolic process; GO:0043412,macromolecule modification; GO:0044238,…	PF03478.21:Protein of unknown function (DUF295)	--	--	--
Os03t0134900-01	116.925	106.379	107.635	351.047	384.138	361.512	2121	1966	1831	6633	7168	6921	1.69569	0	0	up	chr03	1938240	1939691	-	Os03t0134900-01	--	K00799 glutathione S-transferase [EC:2.5.1.18] | (RAP-DB) Os03g0134900, GSTF14, PHI_GLUTATHIONE_S-TRANSFERASE_14; Similar to Glutathione S-transferase GSTF14 (Fragment). (A)	ko00480: Glutathione metabolism; ko01100: Metabolic pathways	glutathione S-transferase F12 [Oryza sativa Japonica Group]	GSTFB_ARATH RecName: Full=Glutathione S-transferase F11 {ECO:0000303|PubMed:12090627}; Short=AtGSTF11 {ECO:0000303|PubMed:12090627}; EC=2.5.1.18 {ECO:0000250|UniProtKB:O80852}; AltName: Full=AtGSTF6 {ECO:0000303|PubMed:12090627}; AltName: Full=GST class-phi {ECO:0000303|PubMed:12090627}; AltName: Full=GST class-phi member 11 {ECO:0000303|PubMed:12090627};	A0A0D3FDH4_9ORYZ SubName: Full=Uncharacterized protein {ECO:0000313|EnsemblPlants:OBART03G02760.1};	Glutathione S-transferase	GO:0005737,cytoplasm; GO:0005829,cytosol; GO:0043295,glutathione binding; GO:0004364,glutathione transferase activity; GO:0006749,glutathione metabolic process; GO:0006979,response to oxidative stress; GO:0009407,toxin catabolic process; GO:0003674,molecular_function; GO:0005488,binding; GO:0033218,amide binding; GO:0042277,peptide binding; GO:0043167,ion binding; GO:0043168,anion binding; GO:007…	PF00043.28:Glutathione S-transferase, C-terminal domain	--	--	--
Os03t0183300-01	1095.71	1083.9	1092.55	344.308	339.897	350.048	18267	18410	17081	5979	5829	6159	-1.69443	0	0	down	chr03	4372269	4373460	-	Os03t0183300-01	--	K09286 EREBP-like factor | (RAP-DB) Os03g0183300, ERF64, ETHYLENE_RESPONSE_FACTOR_64; Pathogenesis-related transcriptional factor and ERF domain containing protein. (A)	--	ethylene-responsive transcription factor ERF073 [Oryza sativa Japonica Group]	ERF1_ORYSJ RecName: Full=Ethylene-responsive transcription factor 1; AltName: Full=Ethylene-responsive element-binding factor 1; Short=EREBP-1; Short=OsEREBP1;	A0A8J8YP91_ORYSJ SubName: Full=Putative EREBP-like protein {ECO:0000313|EMBL:AAK92632.1};	--	GO:0005634,nucleus; GO:0003677,DNA binding; GO:0003700,DNA-binding transcription factor activity; GO:0006952,defense response; GO:0009873,ethylene-activated signaling pathway; GO:0003674,molecular_function; GO:0003676,nucleic acid binding; GO:0005488,binding; GO:0097159,organic cyclic compound binding; GO:1901363,heterocyclic compound binding; GO:0140110,transcription regulator activity; GO:00069…	PF00847.23:AP2 domain	AP2/ERF-ERF	TF	AP2/ERF->AP2/ERF-ERF
Os03t0184100-01	145.517	151.452	151.859	20.7214	18.327	20.5019	2717	2881	2659	403	352	404	-2.9464	0	0	down	chr03	4416654	4419091	+	Os03t0184100-01	--	--	--	uncharacterized protein LOC4331855 [Oryza sativa Japonica Group]	COR27_ARATH RecName: Full=Cold-regulated protein 27 {ECO:0000303|PubMed:19566593};	A0A0D3FEP8_9ORYZ SubName: Full=Uncharacterized protein {ECO:0000313|EnsemblPlants:OBART03G06170.2};	--	GO:0005634,nucleus; GO:0045892,negative regulation of DNA-templated transcription; GO:0042752,regulation of circadian rhythm; GO:2000028,regulation of photoperiodism, flowering; GO:0009737,response to abscisic acid; GO:0009646,response to absence of light; GO:0009637,response to blue light; GO:0009409,response to cold; GO:0010114,response to red light; GO:0009615,response to virus; GO:0048511,rhy…	--	--	--	--
Os03t0244200-02	249.254	266.017	266.37	51.7428	56.2656	56.0848	5508	5989	5520	1191	1279	1308	-2.28452	0	0	down	chr03	7626734	7629565	+	Os03t0244200-02	--	--	--	thaumatin-like protein 1b isoform X1 [Oryza sativa Japonica Group]	TLP1_PRUPE RecName: Full=Thaumatin-like protein 1; AltName: Full=PpAZ44; Flags: Precursor;	Q10P75_ORYSJ SubName: Full=Os03g0244200 protein {ECO:0000313|EMBL:BAS83222.1}; SubName: Full=SCUTL1, putative, expressed {ECO:0000313|EMBL:ABF94927.1}; SubName: Full=cDNA clone:001-202-E10, full insert sequence {ECO:0000313|EMBL:BAG97356.1};	--	GO:0005576,extracellular region; GO:0006952,defense response; GO:0006950,response to stress; GO:0008150,biological_process; GO:0050896,response to stimulus; GO:0005575,cellular_component; GO:0110165,cellular anatomical entity	PF00314.20:Thaumatin family	--	--	--
Os03t0265900-01	137.042	147.256	132.762	3.5004	4.7548	4.9715	1541	1687	1400	41	55	59	-5.01159	0	0	down	chr03	8789242	8790378	-	Os03t0265900-01	--	--	--	uncharacterized protein LOC4332353 [Oryza sativa Japonica Group]	--	Q10NL7_ORYSJ SubName: Full=Expressed protein {ECO:0000313|EMBL:ABF95141.1}; SubName: Full=Os03g0265900 protein {ECO:0000313|EMBL:BAS83410.1}; SubName: Full=cDNA clone:J013071C06, full insert sequence {ECO:0000313|EMBL:BAG99985.1}; SubName: Full=cDNA clone:J013126L15, full insert sequence {ECO:0000313|EMBL:BAG94377.1};	--	--	--	--	--	--
Os03t0279200-01	644.733	626.772	689.939	2258.92	2254.23	2293.34	6790	6725	6814	24780	24421	25490	1.7627	0	0	up	chr03	9498973	9499826	-	Os03t0279200-01	--	K11251 histone H2A | (RAP-DB) Os03g0279200; Similar to Histone H2A. (A)	ko03082: ATP-dependent chromatin remodeling	probable histone H2A.5 [Oryza sativa Japonica Group]	H2A5_ORYSI RecName: Full=Probable histone H2A.5;	A0A0D3EPA0_9ORYZ RecName: Full=Histone H2A {ECO:0000256|RuleBase:RU003767};	Histone 2A	GO:0000786,nucleosome; GO:0005634,nucleus; GO:0003677,DNA binding; GO:0046982,protein heterodimerization activity; GO:0030527,structural constituent of chromatin; GO:0003674,molecular_function; GO:0003676,nucleic acid binding; GO:0005488,binding; GO:0097159,organic cyclic compound binding; GO:1901363,heterocyclic compound binding; GO:0005515,protein binding; GO:0046983,protein dimerization activi…	PF16211.8:C-terminus of histone H2A	--	--	--
Os03t0291500-01	277.501	280.563	287.327	46.8968	42.7665	46.9814	8686	8947	8434	1529	1377	1552	-2.66173	0	0	down	chr03	10120289	10124384	-	Os03t0291500-01	--	K01953 asparagine synthase (glutamine-hydrolysing) [EC:6.3.5.4] | (RAP-DB) Os03g0291500, ASN1, ASPARAGINE_SYNTHETASE_1; Similar to Asparagine synthetase. (A)	ko00250: Alanine, aspartate and glutamate metabolism; ko01100: Metabolic pathways; ko01110: Biosynthesis of secondary metabolites; ko01230: Biosynthesis of amino acids	asparagine synthetase [glutamine-hydrolyzing]	ASNS1_ORYSJ RecName: Full=Asparagine synthetase [glutamine-hydrolyzing] 1; EC=6.3.5.4; AltName: Full=Glutamine-dependent asparagine synthetase 1;	I1PAA7_ORYGL RecName: Full=Asparagine synthetase [glutamine-hydrolyzing] {ECO:0000256|PIRNR:PIRNR001589}; EC=6.3.5.4 {ECO:0000256|PIRNR:PIRNR001589};	Asparagine synthase (glutamine-hydrolyzing)	GO:0005829,cytosol; GO:0004066,asparagine synthase (glutamine-hydrolyzing) activity; GO:0005524,ATP binding; GO:0006529,asparagine biosynthetic process; GO:0006541,glutamine metabolic process; GO:0070981,L-asparagine biosynthetic process; GO:0003674,molecular_function; GO:0003824,catalytic activity; GO:0016874,ligase activity; GO:0016879,ligase activity, forming carbon-nitrogen bonds; GO:0016884,…	PF00733.24:Asparagine synthase	--	--	--
Os03t0794900-01	385.268	404.693	397.424	142.522	154.144	148.793	11585	12398	11207	4464	4768	4722	-1.44709	0	0	down	chr03	33061357	33064910	+	Os03t0794900-01	--	--	--	5'-3' exoribonuclease 4 [Oryza sativa Japonica Group]	FRL4A_ARATH RecName: Full=FRIGIDA-like protein 4a;	Q6F379_ORYSJ RecName: Full=FRIGIDA-like protein {ECO:0000256|RuleBase:RU364012};	--	GO:0030154,cell differentiation; GO:0009908,flower development; GO:0008150,biological_process; GO:0009987,cellular process; GO:0032502,developmental process; GO:0048869,cellular developmental process; GO:0000003,reproduction; GO:0003006,developmental process involved in reproduction; GO:0007275,multicellular organism development; GO:0009791,post-embryonic development; GO:0022414,reproductive proc…	PF07899.14:Frigida-like protein	--	--	--
Os03t0803100-00	1368.24	1460.63	1505.58	433.402	458.307	475.058	7865	8554	8116	2595	2710	2882	-1.69742	0	0	down	chr03	33513238	33513648	-	Os03t0803100-00	--	--	--	glycine-rich protein 23 [Oryza sativa Japonica Group]	--	Q84SZ3_ORYSJ SubName: Full=Expressed protein {ECO:0000313|EMBL:ABF99409.1}; SubName: Full=Os03g0803100 protein {ECO:0000313|EMBL:BAS86913.1};	--	--	--	--	--	--
Os03t0815100-01	248.508	250.976	245.359	78.1987	77.1406	79.3795	4494	4624	4161	1473	1435	1515	-1.69891	0	0	down	chr03	34166100	34167521	+	Os03t0815100-01	--	--	--	stress-induced transcription factor NAC1 [Oryza sativa Japonica Group]	NAC2_ORYSJ RecName: Full=NAC domain-containing protein 2 {ECO:0000303|PubMed:15029955}; Short=ONAC002 {ECO:0000303|PubMed:15029955}; AltName: Full=OsNAC19 {ECO:0000303|Ref.1}; AltName: Full=Protein STRESS-RESPONSIVE NAC 1 {ECO:0000303|PubMed:16924117};	A2XNB9_ORYSI SubName: Full=Stress-induced transcription factor NAC1 {ECO:0000313|EMBL:AIX03018.1};	--	GO:0005634,nucleus; GO:0042803,protein homodimerization activity; GO:0043565,sequence-specific DNA binding; GO:1901002,positive regulation of response to salt stress; GO:1902584,positive regulation of response to water deprivation; GO:0006355,regulation of DNA-templated transcription; GO:0003674,molecular_function; GO:0005488,binding; GO:0005515,protein binding; GO:0042802,identical protein bindi…	PF02365.18:No apical meristem (NAM) protein	NAC	TF	NAC
Os03t0824100-01	116.557	114.981	113.415	41.6319	42.6606	41.089	5166	5192	4714	1922	1945	1922	-1.49312	0	0	down	chr03	34610054	34614454	-	Os03t0824100-01	--	--	--	pentatricopeptide repeat-containing protein At1g74850, chloroplastic isoform X2 [Oryza sativa Japonica Group]	PP124_ARATH RecName: Full=Pentatricopeptide repeat-containing protein At1g74850, chloroplastic; AltName: Full=Protein PLASTID TRANSCRIPTIONALLY ACTIVE 2; Flags: Precursor;	A0A0E0P3A7_ORYRU RecName: Full=Smr domain-containing protein {ECO:0000259|PROSITE:PS50828};	FOG: PPR repeat	GO:0009507,chloroplast; GO:0042644,chloroplast nucleoid; GO:0042793,plastid transcription; GO:0045893,positive regulation of DNA-templated transcription; GO:0006139,nucleobase-containing compound metabolic process; GO:0006351,DNA-templated transcription; GO:0006725,cellular aromatic compound metabolic process; GO:0006807,nitrogen compound metabolic process; GO:0008150,biological_process; GO:00081…	PF13041.9:PPR repeat family	--	--	--
Os04t0115700-02	133.151	130.571	134.056	16.9041	17.0202	17.3198	5354	5349	5055	708	704	735	-2.98918	0	0	down	chr04	937900	940774	+	Os04t0115700-02	--	--	--	unnamed protein product [Oryza sativa Japonica Group]	--	B7EKE5_ORYSJ SubName: Full=cDNA clone:J013129D08, full insert sequence {ECO:0000313|EMBL:BAG92842.1};	--	--	--	--	--	--
Os04t0306400-01	950.724	1003.65	989.873	132.57	145.558	144.574	15677	16861	15307	2277	2469	2516	-2.83277	0	0	down	chr04	13802278	13803456	+	Os04t0306400-01	--	K01807 ribose 5-phosphate isomerase A [EC:5.3.1.6] | (RAP-DB) Os04g0306400; Ribose 5-phosphate isomerase family protein. (A)	ko00030: Pentose phosphate pathway; ko00710: Carbon fixation in photosynthetic organisms; ko01100: Metabolic pathways; ko01110: Biosynthesis of secondary metabolites; ko01200: Carbon metabolism; ko01230: Biosynthesis of amino acids	probable ribose-5-phosphate isomerase 1 [Oryza sativa Japonica Group]	RPI1_ARATH RecName: Full=Probable ribose-5-phosphate isomerase 1; EC=5.3.1.6; AltName: Full=Phosphoriboisomerase 1; AltName: Full=Protein RADIAL SWELLING 10;	A0A0D3FU17_9ORYZ RecName: Full=Ribose-5-phosphate isomerase {ECO:0000256|ARBA:ARBA00011959}; EC=5.3.1.6 {ECO:0000256|ARBA:ARBA00011959};	Ribose 5-phosphate isomerase	GO:0005737,cytoplasm; GO:0004751,ribose-5-phosphate isomerase activity; GO:0030244,cellulose biosynthetic process; GO:0009052,pentose-phosphate shunt, non-oxidative branch; GO:0046109,uridine biosynthetic process; GO:0003674,molecular_function; GO:0003824,catalytic activity; GO:0016853,isomerase activity; GO:0016860,intramolecular oxidoreductase activity; GO:0016861,intramolecular oxidoreductase …	PF06026.17:Ribose 5-phosphate isomerase A (phosphoriboisomerase A)	--	--	--
Os04t0362375-01	186.031	195.708	188.916	17.5549	19.3726	21.1647	1699	1821	1618	167	182	204	-3.32862	0	0	down	chr04	17357016	17359831	-	Os04t0362375-01	--	--	--	hypothetical protein EE612_023345, partial [Oryza sativa]	--	A0A0P0W915_ORYSJ SubName: Full=Os04g0362375 protein {ECO:0000313|EMBL:BAS88775.1}; Flags: Fragment;	--	--	--	--	--	--
Os04t0668700-01	126.605	124.239	120.647	40.5617	42.229	40.8301	4363	4362	3899	1456	1497	1485	-1.62052	0	0	down	chr04	34114249	34116898	-	Os04t0668700-01	--	--	--	hypothetical protein OsJ_16555 [Oryza sativa Japonica Group]	P4KG6_ARATH RecName: Full=Phosphatidylinositol 4-kinase gamma 6; Short=AtPI4Kgamma6; Short=PI-4Kgamma6; Short=PI4K gamma 6; EC=2.7.1.67;	B9FD72_ORYSJ RecName: Full=1-phosphatidylinositol 4-kinase {ECO:0000256|ARBA:ARBA00012169}; EC=2.7.1.67 {ECO:0000256|ARBA:ARBA00012169};	Phosphatidylinositol 4-kinase	GO:0004430,1-phosphatidylinositol 4-kinase activity; GO:0005524,ATP binding; GO:0016310,phosphorylation; GO:0003674,molecular_function; GO:0003824,catalytic activity; GO:0016301,kinase activity; GO:0016740,transferase activity; GO:0016772,transferase activity, transferring phosphorus-containing groups; GO:0016773,phosphotransferase activity, alcohol group as acceptor; GO:0052742,phosphatidylinosi…	PF00454.30:Phosphatidylinositol 3- and 4-kinase	--	--	--
Os04t0678700-01	47.9421	45.9414	48.3684	327.889	359.488	352.836	928	906	878	6611	7158	7208	2.83825	0	0	up	chr04	34663055	34664559	+	Os04t0678700-01	--	K00218 protochlorophyllide reductase [EC:1.3.1.33] | (RAP-DB) Os04g0678700; Similar to Protochlorophyllide reductase (EC 1.3.1.33) (PCR) (NADPH- protochlorophyllide oxidoreductase) (POR) (Fragment). (A)	ko00860: Porphyrin metabolism; ko01100: Metabolic pathways; ko01110: Biosynthesis of secondary metabolites	protochlorophyllide reductase A, chloroplastic [Oryza sativa Japonica Group]	PORA_ORYSJ RecName: Full=Protochlorophyllide reductase A, chloroplastic; Short=PCR A; EC=1.3.1.33; AltName: Full=NADPH-protochlorophyllide oxidoreductase A; Short=POR A; Flags: Precursor;	A0A0E0H7J0_ORYNI RecName: Full=NADPH-protochlorophyllide oxidoreductase {ECO:0000256|RuleBase:RU365001}; EC=1.3.1.33 {ECO:0000256|RuleBase:RU365001};	Dehydrogenases with different specificities (related to short-chain alcohol dehydrogenases)	GO:0009507,chloroplast; GO:0016630,protochlorophyllide reductase activity; GO:0015995,chlorophyll biosynthetic process; GO:0015979,photosynthesis; GO:0003674,molecular_function; GO:0003824,catalytic activity; GO:0016491,oxidoreductase activity; GO:0016627,oxidoreductase activity, acting on the CH-CH group of donors; GO:0016628,oxidoreductase activity, acting on the CH-CH group of donors, NAD or N…	PF00106.28:short chain dehydrogenase	--	--	--
Os05t0113900-01	178.705	173.193	179.696	523.781	499.961	516.095	1982	1957	1869	6051	5704	6041	1.50174	0	0	up	chr05	738208	739079	+	Os05t0113900-01	--	K11251 histone H2A | (RAP-DB) Os05g0113900; Similar to Histone H2A. (A)	ko03082: ATP-dependent chromatin remodeling	probable histone H2A.6 [Oryza sativa Japonica Group]	H2A6_ORYSI RecName: Full=Probable histone H2A.6;	I1PRV7_ORYGL RecName: Full=Histone H2A {ECO:0000256|RuleBase:RU003767};	Histone 2A	GO:0000786,nucleosome; GO:0005634,nucleus; GO:0003677,DNA binding; GO:0046982,protein heterodimerization activity; GO:0030527,structural constituent of chromatin; GO:0003674,molecular_function; GO:0003676,nucleic acid binding; GO:0005488,binding; GO:0097159,organic cyclic compound binding; GO:1901363,heterocyclic compound binding; GO:0005515,protein binding; GO:0046983,protein dimerization activi…	PF16211.8:C-terminus of histone H2A	--	--	--
Os05t0438700-01	318.082	315.761	320.619	880.62	909.488	946.799	3252	3289	3074	9378	9565	10216	1.48723	0	0	up	chr05	21499449	21500179	-	Os05t0438700-01	--	K11253 histone H3 | (RAP-DB) Os06g0160001; Histone H3. (A)	--	hypothetical protein EE612_029752, partial [Oryza sativa]	H31_ARATH RecName: Full=Histone H3.1;	A0A0P0WMX5_ORYSJ SubName: Full=Os05g0438700 protein {ECO:0000313|EMBL:BAS94223.1}; Flags: Fragment;	Histones H3 and H4	GO:0010369,chromocenter; GO:0005829,cytosol; GO:0005576,extracellular region; GO:0000786,nucleosome; GO:0005634,nucleus; GO:0005886,plasma membrane; GO:0009536,plastid; GO:0003677,DNA binding; GO:0046982,protein heterodimerization activity; GO:0030527,structural constituent of chromatin; GO:0003674,molecular_function; GO:0003676,nucleic acid binding; GO:0005488,binding; GO:0097159,organic cyclic …	--	--	--	--
Os05t0454500-01	158.028	155.339	152.322	21.6415	19.6548	20.6986	2040	2043	1844	291	261	282	-2.94208	0	0	down	chr05	22303574	22306360	-	Os05t0454500-01	--	--	--	uncharacterized protein LOC4338976 [Oryza sativa Japonica Group]	--	A0A0P0WN46_ORYSJ SubName: Full=Os05g0454500 protein {ECO:0000313|EMBL:BAF17634.1};	--	--	--	--	--	--
Os05t0548900-01	24.1251	22.8205	23.4481	138.328	132.853	132.443	689	664	628	4115	3903	3992	2.48662	0	0	up	chr05	27229414	27233659	-	Os05t0548900-01	--	K05929 phosphoethanolamine N-methyltransferase [EC:2.1.1.103] | (RAP-DB) Os05g0548900; Similar to Phosphoethanolamine methyltransferase. (A)	ko00564: Glycerophospholipid metabolism	phosphomethylethanolamine N-methyltransferase [Oryza sativa Japonica Group]	PEAM2_ARATH RecName: Full=Phosphomethylethanolamine N-methyltransferase; Short=AtPMEAMT; EC=2.1.1.-; AltName: Full=Phosphoethanolamine N-methyltransferase 2;	B7FA34_ORYSJ SubName: Full=Os05g0548900 protein {ECO:0000313|EMBL:BAS95191.1}; SubName: Full=cDNA, clone: J100040M09, full insert sequence {ECO:0000313|EMBL:BAH01482.1};	SAM-dependent methyltransferases	GO:0005737,cytoplasm; GO:0003729,mRNA binding; GO:0000234,phosphoethanolamine N-methyltransferase activity; GO:0052667,phosphomethylethanolamine N-methyltransferase activity; GO:0032259,methylation; GO:0006656,phosphatidylcholine biosynthetic process; GO:0003674,molecular_function; GO:0003676,nucleic acid binding; GO:0003723,RNA binding; GO:0005488,binding; GO:0097159,organic cyclic compound bind…	PF13649.9:Methyltransferase domain	--	--	--
Os05t0562200-01	886.248	887.747	862.262	226.368	217.191	217.652	17192	17545	15686	4574	4334	4456	-2.02836	0	0	down	chr05	27967637	27970823	-	Os05t0562200-01	--	--	--	protein DEHYDRATION-INDUCED 19 isoform X1 [Oryza sativa Japonica Group]	DI191_ORYSJ RecName: Full=Protein DEHYDRATION-INDUCED 19; AltName: Full=OsDi19;	A0A0E0PR74_ORYRU SubName: Full=Uncharacterized protein {ECO:0000313|EnsemblPlants:ORUFI05G27610.1};	--	--	PF14571.9:Stress-induced protein Di19, C-terminal	--	--	--
Os05t0574300-00	410.655	387.626	406.781	1295.81	1223.57	1262.71	3940	3789	3660	12950	12076	12786	1.61732	0	0	up	chr05	28611981	28612666	+	Os05t0574300-00	--	K11252 histone H2B | (RAP-DB) Os05g0574300; Similar to Histone H2B.2. (A)	--	hypothetical protein E2562_023339 [Oryza meyeriana var. granulata]	H2B9_ORYSI RecName: Full=Histone H2B.9;	A0A0E0L613_ORYPU RecName: Full=Histone H2B {ECO:0000256|RuleBase:RU000451};	Histone H2B	GO:0000786,nucleosome; GO:0005634,nucleus; GO:0003677,DNA binding; GO:0046982,protein heterodimerization activity; GO:0030527,structural constituent of chromatin; GO:0003674,molecular_function; GO:0003676,nucleic acid binding; GO:0005488,binding; GO:0097159,organic cyclic compound binding; GO:1901363,heterocyclic compound binding; GO:0005515,protein binding; GO:0046983,protein dimerization activi…	PF00125.27:Core histone H2A/H2B/H3/H4	--	--	--
Os05t0580000-01	65.7452	62.6183	66.1482	190.929	187.107	183.397	2125	2062	2005	6428	6221	6256	1.4967	0	0	up	chr05	28871794	28877277	-	Os05t0580000-01	--	K00975 glucose-1-phosphate adenylyltransferase [EC:2.7.7.27] | (RAP-DB) Os05g0580000, AGPL3, ADP-GLUCOSE_PYROPHOSPHORYLASE_LARGE_SUBUNIT_3; Similar to ADP-glucose pyrophosphorylase (EC 2.7.7.27) (Fragment). (A)	ko00500: Starch and sucrose metabolism; ko00520: Amino sugar and nucleotide sugar metabolism; ko01100: Metabolic pathways; ko01110: Biosynthesis of secondary metabolites; ko01250: Biosynthesis of nucleotide sugars	glucose-1-phosphate adenylyltransferase large subunit 3, chloroplastic/amyloplastic-like [Oryza sativa Japonica Group]	GLGL3_ORYSJ RecName: Full=Glucose-1-phosphate adenylyltransferase large subunit 3, chloroplastic/amyloplastic {ECO:0000305}; Short=OsAGPL3 {ECO:0000303|PubMed:17406793}; Short=OsAPL3 {ECO:0000303|PubMed:15821022}; EC=2.7.7.27 {ECO:0000305|PubMed:17406793}; AltName: Full=ADP-glucose pyrophosphorylase AGPL3 {ECO:0000305}; AltName: Full=ADP-glucose synthase AGPL3 {ECO:0000305}; Flags: Precursor;	A2Y7W1_ORYSI RecName: Full=Glucose-1-phosphate adenylyltransferase {ECO:0000256|ARBA:ARBA00012460, ECO:0000256|RuleBase:RU362093}; EC=2.7.7.27 {ECO:0000256|ARBA:ARBA00012460, ECO:0000256|RuleBase:RU362093}; AltName: Full=ADP-glucose pyrophosphorylase {ECO:0000256|RuleBase:RU362093};	GDP-mannose pyrophosphorylase/mannose-1-phosphate guanylyltransferase	GO:0009507,chloroplast; GO:0005524,ATP binding; GO:0008878,glucose-1-phosphate adenylyltransferase activity; GO:0005978,glycogen biosynthetic process; GO:0019252,starch biosynthetic process; GO:0000166,nucleotide binding; GO:0003674,molecular_function; GO:0005488,binding; GO:0017076,purine nucleotide binding; GO:0030554,adenyl nucleotide binding; GO:0032553,ribonucleotide binding; GO:0032555,puri…	PF00483.26:Nucleotidyl transferase	--	--	--
Os06t0130800-01	1250.36	1245.99	1295.63	572.899	569.879	554.352	18292	18571	17775	8730	8576	8559	-1.19261	0	0	down	chr06	1642665	1643799	-	Os06t0130800-01	--	K11275 histone H1/5 | (RAP-DB) Os06g0130800; Winged helix repressor DNA-binding domain containing protein. (A)	--	histone H1 [Oryza sativa Japonica Group]	H1_SOLPN RecName: Full=Histone H1;	Q9SNN5_ORYSJ SubName: Full=Os06g0130800 protein {ECO:0000313|EMBL:BAS95977.1}; SubName: Full=cDNA clone:J023037L12, full insert sequence {ECO:0000313|EMBL:BAG91645.1};	--	GO:0000786,nucleosome; GO:0005634,nucleus; GO:0003677,DNA binding; GO:0030527,structural constituent of chromatin; GO:0006334,nucleosome assembly; GO:0003674,molecular_function; GO:0003676,nucleic acid binding; GO:0005488,binding; GO:0097159,organic cyclic compound binding; GO:1901363,heterocyclic compound binding; GO:0005198,structural molecule activity; GO:0006325,chromatin organization; GO:000…	PF00538.22:linker histone H1 and H5 family	--	--	--
Os06t0612800-01	1209.06	1189.34	1139.23	492.787	468.687	473.759	16910	16947	14942	7179	6743	6993	-1.33465	0	0	down	chr06	24491993	24493907	+	Os06t0612800-01	--	--	--	zinc finger A20 and AN1 domain-containing stress-associated protein 8 [Oryza sativa Japonica Group]	SAP8_ORYSI RecName: Full=Zinc finger A20 and AN1 domain-containing stress-associated protein 8; Short=OsSAP8; AltName: Full=Stress-associated protein 3;	A0A0E0HTF7_ORYNI SubName: Full=Uncharacterized protein {ECO:0000313|EnsemblPlants:ONIVA06G24690.2};	Predicted Zn-finger protein	GO:0003677,DNA binding; GO:0008270,zinc ion binding; GO:0003674,molecular_function; GO:0003676,nucleic acid binding; GO:0005488,binding; GO:0097159,organic cyclic compound binding; GO:1901363,heterocyclic compound binding; GO:0043167,ion binding; GO:0043169,cation binding; GO:0046872,metal ion binding; GO:0046914,transition metal ion binding	PF01754.19:A20-like zinc finger	--	--	--
Os06t0683400-02	372.708	376.193	374.01	95.2078	99.1786	94.0662	3529	3629	3321	939	966	940	-1.99384	0	0	down	chr06	28483812	28484488	+	Os06t0683400-02	--	K24345 calcium-binding protein KIC and related proteins | (RAP-DB) Os06g0683400; Similar to EF-hand Ca2+-binding protein CCD1. (A)	--	hypothetical protein OsI_24211 [Oryza sativa Indica Group]	KIC_ARATH RecName: Full=Calcium-binding protein KIC {ECO:0000303|PubMed:14688294}; AltName: Full=KCBP-interacting calcium-binding protein {ECO:0000303|PubMed:14688294};	Q655G7_ORYSJ SubName: Full=Os06g0683400 protein {ECO:0000313|EMBL:BAS99174.1}; SubName: Full=cDNA clone:001-125-D12, full insert sequence {ECO:0000313|EMBL:BAG99543.1}; SubName: Full=cDNA clone:J013028D20, full insert sequence {ECO:0000313|EMBL:BAG99467.1}; SubName: Full=cDNA clone:J033005P22, full insert sequence {ECO:0000313|EMBL:BAG99445.1};	Ca2+-binding protein (centrin/caltractin), EF-Hand superfamily protein	GO:0005509,calcium ion binding; GO:0010091,trichome branching; GO:0003674,molecular_function; GO:0005488,binding; GO:0043167,ion binding; GO:0043169,cation binding; GO:0046872,metal ion binding; GO:0000902,cell morphogenesis; GO:0000904,cell morphogenesis involved in differentiation; GO:0008150,biological_process; GO:0009653,anatomical structure morphogenesis; GO:0009888,tissue development; GO:00…	PF13833.9:EF-hand domain pair	--	--	--
Os06t0697000-02	618.848	638.452	625.587	87.9812	91.9181	95.3766	10845	11399	10281	1606	1657	1764	-2.80665	0	0	down	chr06	29156457	29157874	-	Os06t0697000-02	--	K08235 xyloglucan:xyloglucosyl transferase [EC:2.4.1.207] | (RAP-DB) Os06g0696400; Xyloglycan endo-transglycosylase precursor. (A)	--	probable xyloglucan endotransglucosylase/hydrolase protein 25 [Oryza sativa Japonica Group]	XTH25_ARATH RecName: Full=Probable xyloglucan endotransglucosylase/hydrolase protein 25; Short=At-XTH25; Short=XTH-25; EC=2.4.1.207; Flags: Precursor;	Q5Z6G7_ORYSJ RecName: Full=Xyloglucan endotransglucosylase/hydrolase {ECO:0000256|RuleBase:RU361120}; EC=2.4.1.207 {ECO:0000256|RuleBase:RU361120};	--	GO:0048046,apoplast; GO:0004553,hydrolase activity, hydrolyzing O-glycosyl compounds; GO:0030247,polysaccharide binding; GO:0016762,xyloglucan:xyloglucosyl transferase activity; GO:0071555,cell wall organization; GO:0009832,plant-type cell wall biogenesis; GO:0010411,xyloglucan metabolic process; GO:0003674,molecular_function; GO:0003824,catalytic activity; GO:0016787,hydrolase activity; GO:00167…	PF00722.24:Glycosyl hydrolases family 16	--	--	--
Os07t0474700-01	59.6921	62.4839	63.5778	13.6882	12.3634	14.0625	2558	2728	2555	611	545	636	-2.24352	0	0	down	chr07	17126204	17129929	+	Os07t0474700-01	--	K13648 alpha-1,4-galacturonosyltransferase [EC:2.4.1.43] | (RAP-DB) Os02g0498700; Similar to QUA1 (QUASIMODO 1); polygalacturonate 4-alpha-galacturonosyltransferase/ transferase, transferring glycosyl groups / transferase, transferring hexosyl groups. (A)	ko00520: Amino sugar and nucleotide sugar metabolism; ko01100: Metabolic pathways	hypothetical protein EE612_039165, partial [Oryza sativa]	--	A0A0N7KNF1_ORYSJ SubName: Full=Os07g0474700 protein {ECO:0000313|EMBL:BAT01442.1}; Flags: Fragment;	--	--	--	--	--	--
Os07t0529800-01	1470.05	1579.8	1534.25	490.411	516.379	495.427	15379	16838	15052	5344	5557	5470	-1.64228	0	0	down	chr07	20733236	20735266	-	Os07t0529800-01	--	K03113 translation initiation factor 1 | (RAP-DB) Os07g0529800; Protein translation factor SUI1 homolog (GOS2 protein). (A)	--	hypothetical protein OsI_26284 [Oryza sativa Indica Group]	SUI1_ORYSI RecName: Full=Protein translation factor SUI1 homolog; AltName: Full=Protein GOS2; AltName: Full=Protein eIF1; AltName: Full=Translation initiation factor 1;	B8B6X0_ORYSI RecName: Full=SUI1 domain-containing protein {ECO:0000259|PROSITE:PS50296};	Translation initiation factor 1 (eIF-1/SUI1)	GO:0003743,translation initiation factor activity; GO:0003674,molecular_function; GO:0003676,nucleic acid binding; GO:0005488,binding; GO:0008135,translation factor activity, RNA binding; GO:0045182,translation regulator activity; GO:0090079,translation regulator activity, nucleic acid binding; GO:0097159,organic cyclic compound binding; GO:1901363,heterocyclic compound binding	PF01253.25:Translation initiation factor SUI1	--	--	--
Os07t0568700-02	708.387	715.989	703.451	167.036	178.061	176.266	14356	14783	13369	3526	3712	3770	-2.06178	0	0	down	chr07	22874257	22875705	-	Os07t0568700-02	--	--	--	hypothetical protein DAI22_07g195500 [Oryza sativa Japonica Group]	PGIP1_ORYSJ RecName: Full=Polygalacturonase inhibitor 1; AltName: Full=Floral organ regulator 1 {ECO:0000303|PubMed:14750524}; AltName: Full=Polygalacturonase-inhibiting protein 1; Short=PGIP-1; Flags: Precursor;	A0A0D3GSJ9_9ORYZ RecName: Full=LRRNT_2 domain-containing protein {ECO:0000259|Pfam:PF08263};	--	GO:0005576,extracellular region; GO:0004857,enzyme inhibitor activity; GO:0030154,cell differentiation; GO:0048833,specification of floral organ number; GO:0003674,molecular_function; GO:0030234,enzyme regulator activity; GO:0098772,molecular function regulator activity; GO:0008150,biological_process; GO:0009987,cellular process; GO:0032502,developmental process; GO:0048869,cellular developmental…	PF13855.9:Leucine rich repeat	--	--	--
Os07t0591700-01	358.664	375.875	391.919	55.31	60.7099	60.4465	4003	4274	4102	643	697	712	-2.70671	0	0	down	chr07	24115634	24116647	+	Os07t0591700-01	--	--	--	uncharacterized protein LOC4343779 isoform X1 [Oryza sativa Japonica Group]	--	A0A0P0X876_ORYSJ SubName: Full=Os07g0591700 protein {ECO:0000313|EMBL:BAF22072.1};	--	GO:0016021,integral component of membrane; GO:0005575,cellular_component; GO:0016020,membrane; GO:0031224,intrinsic component of membrane; GO:0110165,cellular anatomical entity	--	--	--	--
Os07t0694700-01	163.612	150.033	156.059	734.726	761.698	784.53	2540	2373	2272	11881	12164	12854	2.2472	0	0	up	chr07	29584033	29586303	-	Os07t0694700-01	--	K00434 L-ascorbate peroxidase [EC:1.11.1.11] | (RAP-DB) Os07g0694700, L-ASCORBATE_PEROXIDASE_2, APX2; L-ascorbate peroxidase. (A)	ko00053: Ascorbate and aldarate metabolism; ko00480: Glutathione metabolism; ko01100: Metabolic pathways	L-ascorbate peroxidase 2, cytosolic [Oryza sativa Japonica Group]	APX2_ORYSJ RecName: Full=L-ascorbate peroxidase 2, cytosolic {ECO:0000305}; EC=1.11.1.11 {ECO:0000269|PubMed:15685422}; AltName: Full=APXb {ECO:0000303|PubMed:15685422}; AltName: Full=OsAPx2 {ECO:0000303|PubMed:15599508};	A0A0E0EGI7_9ORYZ RecName: Full=L-ascorbate peroxidase {ECO:0000256|ARBA:ARBA00012940}; EC=1.11.1.11 {ECO:0000256|ARBA:ARBA00012940};	--	GO:0009507,chloroplast; GO:0020037,heme binding; GO:0016688,L-ascorbate peroxidase activity; GO:0046872,metal ion binding; GO:0004601,peroxidase activity; GO:0034599,cellular response to oxidative stress; GO:0042744,hydrogen peroxide catabolic process; GO:0000302,response to reactive oxygen species; GO:0003674,molecular_function; GO:0005488,binding; GO:0046906,tetrapyrrole binding; GO:0097159,org…	PF00141.26:Peroxidase	--	--	--
Os08t0157600-01	65.1807	63.1098	63.4028	271.474	274.527	269.755	2950	2910	2691	12798	12781	12885	2.05642	0	0	up	chr08	3360865	3373384	+	Os08t0157600-01	--	K12133 MYB-related transcription factor LHY | (RAP-DB) Os08g0157600, CIRCADIAN_CLOCK_ASSOCIATED_1, CCA1; MYB transcription factor, Circadian clock (A)	ko04712: Circadian rhythm - plant	protein LHY isoform X2 [Oryza sativa Japonica Group]	LHY_PETHY RecName: Full=Protein LATE ELONGATED HYPOCOTYL {ECO:0000303|PubMed:26124104}; Short=PhLHY {ECO:0000303|PubMed:26124104};	A0A0P0XBU0_ORYSJ SubName: Full=Os08g0157600 protein {ECO:0000313|EMBL:BAT03905.1};	Zuotin and related molecular chaperones (DnaJ superfamily), contains DNA-binding domains	GO:0005634,nucleus; GO:0000976,transcription cis-regulatory region binding; GO:0007623,circadian rhythm; GO:0010597,green leaf volatile biosynthetic process; GO:0045892,negative regulation of DNA-templated transcription; GO:0042752,regulation of circadian rhythm; GO:0001067,transcription regulatory region nucleic acid binding; GO:0003674,molecular_function; GO:0003676,nucleic acid binding; GO:000…	PF00249.34:Myb-like DNA-binding domain	MYB-related	TF	MYB->MYB-related
Os08t0490900-00	509.96	486.904	503.975	1458.54	1514.26	1533.37	6091	5925	5645	18146	18605	19329	1.55355	0	0	up	chr08	24261228	24262081	+	Os08t0490900-00	--	K11252 histone H2B | (RAP-DB) Os08g0490900; Similar to Histone H2B.2. (A)	--	hypothetical protein EE612_045065 [Oryza sativa]	H2B2_ORYSI RecName: Full=Histone H2B.2;	A0A0P0XHD8_ORYSJ RecName: Full=Histone H2B {ECO:0000256|RuleBase:RU000451};	Histone H2B	GO:0000786,nucleosome; GO:0005634,nucleus; GO:0003677,DNA binding; GO:0046982,protein heterodimerization activity; GO:0030527,structural constituent of chromatin; GO:0003674,molecular_function; GO:0003676,nucleic acid binding; GO:0005488,binding; GO:0097159,organic cyclic compound binding; GO:1901363,heterocyclic compound binding; GO:0005515,protein binding; GO:0046983,protein dimerization activi…	PF00125.27:Core histone H2A/H2B/H3/H4	--	--	--
Os08t0509600-01	283.93	286.424	285.444	88.551	97.2415	94.7383	6449	6628	6080	2095	2272	2271	-1.64181	0	0	down	chr08	25274541	25278696	-	Os08t0509600-01	--	--	--	squamosa promoter-binding-like protein 14 isoform X2 [Oryza sativa Japonica Group]	SPL14_ORYSJ RecName: Full=Squamosa promoter-binding-like protein 14 {ECO:0000303|PubMed:16861571}; Short=OsSPL14 {ECO:0000303|PubMed:16861571}; AltName: Full=Protein IDEAL PLANT ARCHITECTURE 1 {ECO:0000303|PubMed:20495565}; AltName: Full=Protein WEALTHY FARMER'S PANICLE {ECO:0000303|PubMed:20495564};	A0A0E0QL22_ORYRU RecName: Full=SBP-type domain-containing protein {ECO:0000259|PROSITE:PS51141};	--	GO:0005634,nucleus; GO:0001216,DNA-binding transcription activator activity; GO:0046872,metal ion binding; GO:0043565,sequence-specific DNA binding; GO:1900426,positive regulation of defense response to bacterium; GO:0045893,positive regulation of DNA-templated transcription; GO:2000032,regulation of secondary shoot formation; GO:0003674,molecular_function; GO:0003700,DNA-binding transcription fa…	PF03110.17:SBP domain	SBP	TF	SBP
Os08t0512700-01	51.7299	51.9813	53.5234	188.522	193.153	192.631	1515	1551	1470	5751	5819	5954	1.83649	0	0	up	chr08	25427055	25431499	+	Os08t0512700-01	--	K00021 hydroxymethylglutaryl-CoA reductase (NADPH) [EC:1.1.1.34] | (RAP-DB) Os08g0512700; Similar to 3-hydroxy-3-methylglutaryl coenzyme A reductase (EC 1.1.1.34) (Fragment). (A)	ko00900: Terpenoid backbone biosynthesis; ko01100: Metabolic pathways; ko01110: Biosynthesis of secondary metabolites	hypothetical protein EE612_045323, partial [Oryza sativa]	HMDH3_ORYSJ RecName: Full=3-hydroxy-3-methylglutaryl-coenzyme A reductase 3; Short=HMG-CoA reductase 3; EC=1.1.1.34;	A0A0P0XHS1_ORYSJ RecName: Full=3-hydroxy-3-methylglutaryl coenzyme A reductase {ECO:0000256|RuleBase:RU361219}; Short=HMG-CoA reductase {ECO:0000256|RuleBase:RU361219}; EC=1.1.1.34 {ECO:0000256|RuleBase:RU361219}; Flags: Fragment;	3-hydroxy-3-methylglutaryl-CoA (HMG-CoA) reductase	GO:0005789,endoplasmic reticulum membrane; GO:0016021,integral component of membrane; GO:0005778,peroxisomal membrane; GO:0004420,hydroxymethylglutaryl-CoA reductase (NADPH) activity; GO:0015936,coenzyme A metabolic process; GO:0008299,isoprenoid biosynthetic process; GO:0016126,sterol biosynthetic process; GO:0003674,molecular_function; GO:0003824,catalytic activity; GO:0016491,oxidoreductase ac…	PF00368.21:Hydroxymethylglutaryl-coenzyme A reductase	--	--	--
Os09t0246300-02	221.917	233.545	242.545	38.9261	42.4926	41.2296	2244	2406	2300	410	442	440	-2.54119	0	0	down	chr09	3494380	3496469	-	Os09t0246300-02	--	--	--	hypothetical protein EE612_046278, partial [Oryza sativa]	--	A0A0P0XKQ1_ORYSJ SubName: Full=Os09g0246300 protein {ECO:0000313|EMBL:BAT07013.1}; Flags: Fragment;	--	--	--	--	--	--
Os09t0246500-01	254.721	255.642	265.315	43.3091	46.5865	44.923	6979	7136	6817	1236	1313	1299	-2.55709	0	0	down	chr09	3490456	3492414	-	Os09t0246500-01	--	K03062 26S proteasome regulatory subunit T2 | (RAP-DB) Os07g0691800; Similar to 26S proteasome subunit 4-like protein (26S proteasome subunit AtRPT2a). (A)	ko03050: Proteasome	serine/arginine repetitive matrix protein 1 [Oryza sativa Japonica Group]	PRS4_ORYSJ RecName: Full=26S proteasome regulatory subunit 4 homolog; AltName: Full=Tat-binding protein homolog 2;	B7F2B3_ORYSJ SubName: Full=Uncharacterized protein {ECO:0000313|EMBL:BAD23546.1};	--	GO:0005737,cytoplasm; GO:0005634,nucleus; GO:0008540,proteasome regulatory particle, base subcomplex; GO:0005524,ATP binding; GO:0016887,ATP hydrolysis activity; GO:0036402,proteasome-activating activity; GO:0043161,proteasome-mediated ubiquitin-dependent protein catabolic process; GO:0000166,nucleotide binding; GO:0003674,molecular_function; GO:0005488,binding; GO:0017076,purine nucleotide bindi…	--	--	--	--
Os09t0346500-04	14.7751	13.5924	15.3846	135.951	148.984	151.142	255	239	249	2444	2645	2753	3.28618	0	0	up	chr09	10845779	10847012	+	Os09t0346500-04	--	K08912 light-harvesting complex II chlorophyll a/b binding protein 1 | (RAP-DB) Os09g0346500, CAB1R, CHLOROPHYLL_A/B_BINDING_PROTEIN_1R; Similar to Chlorophyll a-b binding protein, chloroplast precursor (LHCII type I CAB) (LHCP). (A)	ko00196: Photosynthesis - antenna proteins; ko01100: Metabolic pathways	chlorophyll a-b binding protein 1, chloroplastic [Oryza sativa Japonica Group]	CB21_ORYSJ RecName: Full=Chlorophyll a-b binding protein 1, chloroplastic; AltName: Full=LHCII type I CAB-1; Short=LHCP; Flags: Precursor;	I1QN54_ORYGL RecName: Full=Chlorophyll a-b binding protein, chloroplastic {ECO:0000256|RuleBase:RU363080};	--	GO:0009535,chloroplast thylakoid membrane; GO:0016021,integral component of membrane; GO:0009522,photosystem I; GO:0009523,photosystem II; GO:0016168,chlorophyll binding; GO:0046872,metal ion binding; GO:0015979,photosynthesis; GO:0009768,photosynthesis, light harvesting in photosystem I; GO:0009416,response to light stimulus; GO:0003674,molecular_function; GO:0005488,binding; GO:0046906,tetrapyr…	PF00504.24:Chlorophyll A-B binding protein	--	--	--
Os09t0397300-01	182.819	176.696	174.088	75.4204	76.9785	77.9955	10514	10353	9389	4518	4554	4734	-1.24455	0	0	down	chr09	13875253	13879658	+	Os09t0397300-01	--	K16055 trehalose 6-phosphate synthase/phosphatase [EC:2.4.1.15 3.1.3.12] | (RAP-DB) Os09g0397300, TPS10; HAD-superfamily hydrolase subfamily IIB protein. (A)	ko00500: Starch and sucrose metabolism; ko01100: Metabolic pathways; ko01110: Biosynthesis of secondary metabolites	putative trehalose-6-phosphate synthase/phosphatase [Oryza sativa Japonica Group]	TPS6_ARATH RecName: Full=Alpha,alpha-trehalose-phosphate synthase [UDP-forming] 6 {ECO:0000303|PubMed:16771775}; EC=2.4.1.15 {ECO:0000269|PubMed:17981987}; AltName: Full=Trehalose-6-phosphate synthase 6 {ECO:0000303|PubMed:16771775}; Short=AtTPS6 {ECO:0000303|PubMed:16771775};	A0A0P0XN37_ORYSJ RecName: Full=Trehalose 6-phosphate phosphatase {ECO:0000256|ARBA:ARBA00030356};	Trehalose-6-phosphate synthase component TPS1 and related subunits	GO:0003825,alpha,alpha-trehalose-phosphate synthase (UDP-forming) activity; GO:0004805,trehalose-phosphatase activity; GO:0005992,trehalose biosynthetic process; GO:0070413,trehalose metabolism in response to stress; GO:0003674,molecular_function; GO:0003824,catalytic activity; GO:0008194,UDP-glycosyltransferase activity; GO:0016740,transferase activity; GO:0016757,glycosyltransferase activity; G…	PF00982.24:Glycosyltransferase family 20	--	--	--
Os09t0437500-01	232.8	246.644	235.344	22.5891	18.4998	20.3934	3829	4133	3630	387	313	354	-3.57206	0	0	down	chr09	16153181	16155032	+	Os09t0437500-01	--	--	--	dormancy-associated protein homolog 3 [Oryza sativa Japonica Group]	DRMH3_ARATH RecName: Full=Dormancy-associated protein homolog 3 {ECO:0000305}; AltName: Full=DRM1 homolog 3 {ECO:0000305};	A0A0E0QRV9_ORYRU SubName: Full=Uncharacterized protein {ECO:0000313|EnsemblPlants:ORUFI09G12370.2};	--	--	PF05564.15:Dormancy/auxin associated protein	--	--	--
Os09t0482100-01	1224.25	1256.3	1207.84	609.836	610.474	630.737	41248	43124	38163	21402	21158	22428	-1.02748	0	0	down	chr09	18514776	18518316	-	Os09t0482100-01	--	K04079 molecular chaperone HtpG | (RAP-DB) Os09g0482100; Similar to Heat shock protein 82. (A)	ko04141: Protein processing in endoplasmic reticulum; ko04626: Plant-pathogen interaction	heat shock protein 81-2 [Oryza sativa Japonica Group]	HSP82_ORYSJ RecName: Full=Heat shock protein 81-2; Short=HSP81-2; AltName: Full=Heat shock protein 90;	A0A0E0ILE0_ORYNI RecName: Full=HATPase_c domain-containing protein {ECO:0000259|SMART:SM00387};	Molecular chaperone (HSP90 family)	GO:0005829,cytosol; GO:0048471,perinuclear region of cytoplasm; GO:0005886,plasma membrane; GO:0032991,protein-containing complex; GO:0005524,ATP binding; GO:0016887,ATP hydrolysis activity; GO:0051082,unfolded protein binding; GO:0034605,cellular response to heat; GO:0006457,protein folding; GO:0050821,protein stabilization; GO:0000166,nucleotide binding; GO:0003674,molecular_function; GO:000548…	PF00183.21:Hsp90 protein	--	--	--
Os09t0484200-01	350.526	338.938	352.568	794.608	782.633	784.176	4775	4704	4504	11275	10967	11274	1.1476	0	0	up	chr09	18685679	18686798	+	Os09t0484200-01	--	--	--	hypothetical protein DAI22_09g144100 [Oryza sativa Japonica Group]	--	Q0J0T7_ORYSJ SubName: Full=Os09g0484200 protein {ECO:0000313|EMBL:BAT08687.1}; SubName: Full=cDNA clone:J033073G16, full insert sequence {ECO:0000313|EMBL:BAG93692.1};	--	--	--	--	--	--
Os10t0478200-01	274.374	269.46	269.979	639.317	653.217	637.559	5334	5337	4922	12946	13063	13081	1.21304	0	0	up	chr10	17913831	17917765	+	Os10t0478200-01	--	K00025 malate dehydrogenase [EC:1.1.1.37] | (RAP-DB) Os10g0478200; Cytoplasmic malate dehydrogenase. (A)	ko00020: Citrate cycle (TCA cycle); ko00270: Cysteine and methionine metabolism; ko00620: Pyruvate metabolism; ko00630: Glyoxylate and dicarboxylate metabolism; ko00710: Carbon fixation in photosynthetic organisms; ko01100: Metabolic pathways; ko01110: Biosynthesis of secondary metabolites; ko01200: Carbon metabolism	malate dehydrogenase, cytoplasmic [Oryza sativa Japonica Group]	MDHC_ORYSJ RecName: Full=Malate dehydrogenase, cytoplasmic; EC=1.1.1.37; AltName: Full=PP37;	A0A0E0IU06_ORYNI RecName: Full=Malate dehydrogenase {ECO:0000256|ARBA:ARBA00012995, ECO:0000256|RuleBase:RU003405}; EC=1.1.1.37 {ECO:0000256|ARBA:ARBA00012995, ECO:0000256|RuleBase:RU003405};	Malate dehydrogenase	GO:0005737,cytoplasm; GO:0030060,L-malate dehydrogenase activity; GO:0006108,malate metabolic process; GO:0006734,NADH metabolic process; GO:0006107,oxaloacetate metabolic process; GO:0006099,tricarboxylic acid cycle; GO:0003674,molecular_function; GO:0003824,catalytic activity; GO:0016491,oxidoreductase activity; GO:0016614,oxidoreductase activity, acting on CH-OH group of donors; GO:0016615,mal…	PF02866.21:lactate/malate dehydrogenase, alpha/beta C-terminal domain	--	--	--
Os11t0126900-01	98.3178	97.097	95.1084	9.6341	6.896	7.3772	2273	2287	2062	232	164	180	-3.63624	0	0	down	chr11	1233932	1235977	+	Os11t0126900-01	--	--	--	hypothetical protein OsI_34934 [Oryza sativa Indica Group]	NAMB1_HORVS RecName: Full=NAC transcription factor NAM-B1;	A2ZAZ4_ORYSI RecName: Full=NAC domain-containing protein {ECO:0000259|PROSITE:PS51005};	--	GO:0005634,nucleus; GO:0003677,DNA binding; GO:0006355,regulation of DNA-templated transcription; GO:0003674,molecular_function; GO:0003676,nucleic acid binding; GO:0005488,binding; GO:0097159,organic cyclic compound binding; GO:1901363,heterocyclic compound binding; GO:0006139,nucleobase-containing compound metabolic process; GO:0006351,DNA-templated transcription; GO:0006725,cellular aromatic c…	--	NAC	TF	NAC
Os11t0139700-01	311.565	326.384	338.959	39.3433	41.4214	40.4713	8994	9599	9176	1183	1230	1233	-3.04299	0	0	down	chr11	1835867	1837930	-	Os11t0139700-01	--	--	--	hypothetical protein DAI22_11g024700 [Oryza sativa Japonica Group]	--	A0A0E0R3Y6_ORYRU SubName: Full=Uncharacterized protein {ECO:0000313|EnsemblPlants:ORUFI11G02380.2};	--	--	--	--	--	--
Os11t0211800-01	178.549	181.839	207.16	19.8045	22.877	21.1593	1783	1850	1940	206	235	223	-3.18444	0	0	down	chr11	5808714	5809427	+	Os11t0211800-01	--	--	--	hypothetical protein LOC_Os11g10590 [Oryza sativa Japonica Group]	--	Q2R8Y4_ORYSJ SubName: Full=Os11g0211800 protein {ECO:0000313|EMBL:BAT13187.1}; SubName: Full=cDNA clone:001-024-A10, full insert sequence {ECO:0000313|EMBL:BAG86920.1};	--	--	PF18687.4:Family of unknown function (DUF5637)	--	--	--
Os11t0242800-01	22.3249	20.669	20.0743	134.1	139.777	144.185	370	349	312	2315	2383	2522	2.69521	0	0	up	chr11	7659701	7662180	+	Os11t0242800-01	--	K08916 light-harvesting complex II chlorophyll a/b binding protein 5 | (RAP-DB) Os11g0242800; Similar to ASCAB9-A (ASCAB9-B) (Fragment). (A)	ko00196: Photosynthesis - antenna proteins; ko01100: Metabolic pathways	chlorophyll a-b binding protein CP26, chloroplastic [Oryza sativa Japonica Group]	CB5_ARATH RecName: Full=Chlorophyll a-b binding protein CP26, chloroplastic; AltName: Full=LHCB5; AltName: Full=LHCIIc; AltName: Full=Light-harvesting complex II protein 5; Flags: Precursor;	A0A0E0F444_9ORYZ RecName: Full=Chlorophyll a-b binding protein, chloroplastic {ECO:0000256|RuleBase:RU363080};	--	GO:0009507,chloroplast; GO:0009534,chloroplast thylakoid; GO:0009535,chloroplast thylakoid membrane; GO:0005829,cytosol; GO:0016021,integral component of membrane; GO:0009522,photosystem I; GO:0009783,photosystem II antenna complex; GO:0010287,plastoglobule; GO:0009517,PSII associated light-harvesting complex II; GO:0009579,thylakoid; GO:0042651,thylakoid membrane; GO:0016168,chlorophyll binding;…	PF00504.24:Chlorophyll A-B binding protein	--	--	--
Os11t0444700-01	143.665	149.214	152.566	20.8697	21.0606	20.3873	1943	2056	1935	294	293	291	-2.87029	0	0	down	chr11	14705242	14706300	+	Os11t0444700-01	--	--	--	uncharacterized protein LOC4350431 [Oryza sativa Japonica Group]	--	A3AQS7_ORYSJ SubName: Full=Os11g0444700 protein {ECO:0000313|EMBL:BAF28185.1}; SubName: Full=PB1 domain, putative {ECO:0000313|EMBL:AAX96261.1};	--	GO:0005634,nucleus; GO:0005575,cellular_component; GO:0005622,intracellular anatomical structure; GO:0043226,organelle; GO:0043227,membrane-bounded organelle; GO:0043229,intracellular organelle; GO:0043231,intracellular membrane-bounded organelle; GO:0110165,cellular anatomical entity	PF00564.27:PB1 domain	--	--	--
Os12t0123700-01	76.4994	75.1231	74.6756	5.9643	4.6815	5.0506	2081	2082	1905	169	131	145	-3.88253	0	0	down	chr12	1139026	1141362	+	Os12t0123700-01	--	--	--	NAC transcription factor 29 [Oryza sativa Japonica Group]	NAMB1_HORVS RecName: Full=NAC transcription factor NAM-B1;	Q2QYD5_ORYSJ SubName: Full=NAC domain transcription factor, putative, expressed {ECO:0000313|EMBL:ABA95705.1};	--	GO:0005634,nucleus; GO:0003677,DNA binding; GO:0006355,regulation of DNA-templated transcription; GO:0003674,molecular_function; GO:0003676,nucleic acid binding; GO:0005488,binding; GO:0097159,organic cyclic compound binding; GO:1901363,heterocyclic compound binding; GO:0006139,nucleobase-containing compound metabolic process; GO:0006351,DNA-templated transcription; GO:0006725,cellular aromatic c…	PF02365.18:No apical meristem (NAM) protein	NAC	TF	NAC
Os12t0136500-01	284.674	292.498	301.384	67.7143	62.8211	61.0272	7947	8319	7890	1969	1804	1798	-2.23023	0	0	down	chr12	1772560	1774555	-	Os12t0136500-01	--	--	--	hypothetical protein DAI22_12g028500 [Oryza sativa Japonica Group]	--	--	--	--	--	--	--	--
Os12t0569300-01	364.272	374.549	380.838	67.1373	72.4177	62.6142	5110	5353	5010	981	1045	927	-2.50251	0	0	down	chr12	23427730	23428732	+	Os12t0569300-01	--	--	--	osmotin-like protein [Oryza sativa Japonica Group]	OLP1_SOLLC RecName: Full=Osmotin-like protein; Flags: Precursor;	Q2QND8_ORYSJ SubName: Full=Os12g0569300 protein {ECO:0000313|EMBL:BAT17724.1}; SubName: Full=Thaumatin-like cytokinin-binding protein, putative, expressed {ECO:0000313|EMBL:ABA99646.1}; SubName: Full=cDNA, clone: J065176M21, full insert sequence {ECO:0000313|EMBL:BAH01052.1};	--	GO:0005576,extracellular region; GO:0006952,defense response; GO:0006950,response to stress; GO:0008150,biological_process; GO:0050896,response to stimulus; GO:0005575,cellular_component; GO:0110165,cellular anatomical entity	PF00314.20:Thaumatin family	--	--	--
Os12t0578200-01	214.181	216.739	216.108	44.7427	42.5196	46.3219	4035	4160	3818	878	824	921	-2.30867	0	0	down	chr12	23918907	23923365	+	Os12t0578200-01	--	K01850 chorismate mutase [EC:5.4.99.5] | (RAP-DB) Os12g0578200; Similar to Chorismate mutase, chloroplast precursor (EC 5.4.99.5) (CM-1). (A)	ko00400: Phenylalanine, tyrosine and tryptophan biosynthesis; ko01100: Metabolic pathways; ko01110: Biosynthesis of secondary metabolites; ko01230: Biosynthesis of amino acids	chorismate mutase 1, chloroplastic [Oryza sativa Japonica Group]	CM1_MAIZE RecName: Full=Chorismate mutase 1, chloroplastic {ECO:0000305}; Short=ZmCM1 {ECO:0000303|PubMed:21976020}; EC=5.4.99.5 {ECO:0000255|PROSITE-ProRule:PRU00516}; Flags: Precursor;	Q2QN58_ORYSJ RecName: Full=Chorismate mutase {ECO:0000256|ARBA:ARBA00012404}; EC=5.4.99.5 {ECO:0000256|ARBA:ARBA00012404};	Chorismate mutase	GO:0009507,chloroplast; GO:0005737,cytoplasm; GO:0004106,chorismate mutase activity; GO:0042803,protein homodimerization activity; GO:0009073,aromatic amino acid family biosynthetic process; GO:0008652,cellular amino acid biosynthetic process; GO:0046417,chorismate metabolic process; GO:0003674,molecular_function; GO:0003824,catalytic activity; GO:0016853,isomerase activity; GO:0016866,intramolec…	--	--	--	--
Os12t0586100-01	125.507	130.469	124.762	22.0294	21.3314	22.7754	2877	3047	2682	526	503	551	-2.55811	0	0	down	chr12	24459198	24462001	-	Os12t0586100-01	--	K14498 serine/threonine-protein kinase SRK2 [EC:2.7.11.1] | (RAP-DB) Os12g0586100; Serine/threonine-protein kinase SAPK9 (EC 2.7.1.37) (Osmotic stress/abscisic acid-activated protein kinase 9). (A)	ko04016: MAPK signaling pathway - plant; ko04075: Plant hormone signal transduction	serine/threonine-protein kinase SAPK9 [Oryza sativa Japonica Group]	SAPK9_ORYSJ RecName: Full=Serine/threonine-protein kinase SAPK9; EC=2.7.11.1; AltName: Full=Osmotic stress/abscisic acid-activated protein kinase 9; AltName: Full=stress-activated protein kinase 9 {ECO:0000303|Ref.2}; Short=OsSAPK9 {ECO:0000303|Ref.2};	A0A0E0RJD0_ORYRU RecName: Full=Protein kinase domain-containing protein {ECO:0000259|PROSITE:PS50011};	Serine/threonine protein kinase	GO:0005737,cytoplasm; GO:0005634,nucleus; GO:0005524,ATP binding; GO:0106310,protein serine kinase activity; GO:0004674,protein serine/threonine kinase activity; GO:0009738,abscisic acid-activated signaling pathway; GO:0035556,intracellular signal transduction; GO:0006468,protein phosphorylation; GO:0000166,nucleotide binding; GO:0003674,molecular_function; GO:0005488,binding; GO:0017076,purine n…	PF00069.28:Protein kinase domain	--	--	--
Os12t0632000-01	3590.35	3644.27	3686.63	1124.56	1137.87	1184.05	40925	42321	39408	13352	13342	14244	-1.69659	0	0	down	chr12	27060232	27061159	+	Os12t0632000-01	--	K12741 heterogeneous nuclear ribonucleoprotein A1/A3 | (RAP-DB) Os10g0321700; Similar to Ribonucleoprotein like protein. (A)	ko03040: Spliceosome	glycine-rich RNA-binding protein 2 [Oryza sativa Japonica Group]	GRP1_SINAL RecName: Full=Glycine-rich RNA-binding protein GRP1A;	Q2QLR2_ORYSJ SubName: Full=Glycine-rich RNA-binding protein GRP1A, putative, expressed {ECO:0000313|EMBL:ABA99935.1}; SubName: Full=Os12g0632000 protein {ECO:0000313|EMBL:BAT18222.1}; SubName: Full=cDNA, clone: J100087I01, full insert sequence {ECO:0000313|EMBL:BAH01685.1};	FOG: RRM domain	GO:0005634,nucleus; GO:0003723,RNA binding; GO:0003674,molecular_function; GO:0003676,nucleic acid binding; GO:0005488,binding; GO:0097159,organic cyclic compound binding; GO:1901363,heterocyclic compound binding; GO:0005575,cellular_component; GO:0005622,intracellular anatomical structure; GO:0043226,organelle; GO:0043227,membrane-bounded organelle; GO:0043229,intracellular organelle; GO:0043231…	PF00076.25:RNA recognition motif. (a.k.a. RRM, RBD, or RNP domain)	--	--	--
Os04t0535200-02	120.169	121.213	118.775	34.6443	34.9267	35.7672	3037	3121	2815	912	908	954	-1.80647	3.62334e-305	1.07464e-302	down	chr04	26746714	26748520	-	Os04t0535200-02	--	K22683 aspartyl protease family protein [EC:3.4.23.-] | (RAP-DB) Os01g0720000; Peptidase A1 domain containing protein. (A)	--	OSJNBb0020O11.8 [Oryza sativa Japonica Group]	ASP63_ARATH RecName: Full=Probable aspartyl protease At4g16563 {ECO:0000305}; EC=3.4.23.- {ECO:0000305}; Flags: Precursor;	Q0JBF3_ORYSJ SubName: Full=Os04g0535200 protein {ECO:0000313|EMBL:BAS90251.1}; SubName: Full=cDNA clone:001-024-B02, full insert sequence {ECO:0000313|EMBL:BAG87504.1}; SubName: Full=cDNA clone:002-172-E10, full insert sequence {ECO:0000313|EMBL:BAG99778.1}; SubName: Full=cDNA clone:J033044F04, full insert sequence {ECO:0000313|EMBL:BAG95094.1};	Aspartyl protease	GO:0009505,plant-type cell wall; GO:0004190,aspartic-type endopeptidase activity; GO:0006508,proteolysis; GO:0003674,molecular_function; GO:0003824,catalytic activity; GO:0004175,endopeptidase activity; GO:0008233,peptidase activity; GO:0016787,hydrolase activity; GO:0070001,aspartic-type peptidase activity; GO:0140096,catalytic activity, acting on a protein; GO:0006807,nitrogen compound metaboli…	PF14541.9:Xylanase inhibitor C-terminal	--	--	--
Os05t0195200-01	170.27	162.587	172.987	46.7179	50.8657	49.989	3534	3438	3367	1010	1086	1095	-1.80974	3.59723e-298	1.05248e-295	down	chr05	5846703	5848186	-	Os05t0195200-01	--	--	--	zinc finger CCCH domain-containing protein 35 [Oryza sativa Japonica Group]	C3H35_ORYSJ RecName: Full=Zinc finger CCCH domain-containing protein 35; Short=OsC3H35; AltName: Full=Protein DELAY OF THE ONSET OF SENESCENCE-like;	A0A0E0PIL5_ORYRU RecName: Full=C3H1-type domain-containing protein {ECO:0000259|PROSITE:PS50103};	CCCH-type Zn-finger protein	GO:0003677,DNA binding; GO:0046872,metal ion binding; GO:0003674,molecular_function; GO:0003676,nucleic acid binding; GO:0005488,binding; GO:0097159,organic cyclic compound binding; GO:1901363,heterocyclic compound binding; GO:0043167,ion binding; GO:0043169,cation binding	PF00642.27:Zinc finger C-x8-C-x5-C-x3-H type (and similar)	C3H	TF	C3H
Os02t0184300-00	164.003	164.211	162.037	63.3777	67.1534	65.1218	5622	5735	5209	2263	2368	2356	-1.35811	3.40153e-295	9.81954e-293	down	chr02	4694037	4699309	+	Os02t0184300-00	--	K23025 H+-translocating diphosphatase [EC:7.1.3.1] | (RAP-DB) Os06g0644200; Similar to Pyrophosphate-energized vacuolar membrane proton pump (EC 3.6.1.1) (Pyrophosphate-energized inorganic pyrophosphatase) (H+-PPase) (Vacuolar H+-pyrophosphatase). (A)	--	hypothetical protein GUJ93_ZPchr0006g41531 [Zizania palustris]	AVP_VIGRR RecName: Full=Pyrophosphate-energized vacuolar membrane proton pump; EC=7.1.3.1 {ECO:0000269|PubMed:10477275, ECO:0000269|PubMed:22456709}; AltName: Full=Pyrophosphate-energized inorganic pyrophosphatase; Short=H(+)-PPase; AltName: Full=Vacuolar H(+)-pyrophosphatase;	A0A8J5T6C1_ZIZPA RecName: Full=H(+)-exporting diphosphatase {ECO:0000256|ARBA:ARBA00013242}; EC=7.1.3.1 {ECO:0000256|ARBA:ARBA00013242};	--	GO:0016021,integral component of membrane; GO:0005774,vacuolar membrane; GO:0004427,inorganic diphosphate phosphatase activity; GO:0046872,metal ion binding; GO:0009678,pyrophosphate hydrolysis-driven proton transmembrane transporter activity; GO:0003674,molecular_function; GO:0003824,catalytic activity; GO:0016462,pyrophosphatase activity; GO:0016787,hydrolase activity; GO:0016817,hydrolase acti…	PF03030.19:Inorganic H+ pyrophosphatase	--	--	--
Os03t0162200-01	78.0079	87.3579	84.6838	298.55	295.469	293.656	887	1012	903	3536	3456	3524	1.79499	2.01334e-294	5.73563e-292	up	chr03	3371375	3372344	+	Os03t0162200-01	--	K11251 histone H2A | (RAP-DB) Os03g0162200; Similar to Histone H2A. (A)	ko03082: ATP-dependent chromatin remodeling	probable histone H2A variant 1 [Oryza sativa Japonica Group]	H2AV1_ORYSJ RecName: Full=Probable histone H2A variant 1;	A0A0D3FE51_9ORYZ RecName: Full=Histone H2A {ECO:0000256|RuleBase:RU003767};	Histone 2A	GO:0000786,nucleosome; GO:0005634,nucleus; GO:0003677,DNA binding; GO:0046982,protein heterodimerization activity; GO:0030527,structural constituent of chromatin; GO:0003674,molecular_function; GO:0003676,nucleic acid binding; GO:0005488,binding; GO:0097159,organic cyclic compound binding; GO:1901363,heterocyclic compound binding; GO:0005515,protein binding; GO:0046983,protein dimerization activi…	PF00125.27:Core histone H2A/H2B/H3/H4	--	--	--
Os02t0757100-01	331.186	330.237	341.226	131.478	135.192	137.444	5475	5562	5290	2264	2299	2398	-1.34351	2.37402e-292	6.67532e-290	down	chr02	31851463	31852644	+	Os02t0757100-01	--	--	--	protein EXORDIUM [Oryza sativa Japonica Group]	PHI1_ORYSJ RecName: Full=Protein PHOSPHATE-INDUCED 1 homolog {ECO:0000303|PubMed:24486766}; Short=OsPHI-1 {ECO:0000303|PubMed:24486766}; Flags: Precursor;	A0A0E0GD01_ORYNI SubName: Full=Uncharacterized protein {ECO:0000313|EnsemblPlants:ONIVA02G35220.1};	--	GO:0048046,apoplast; GO:0005615,extracellular space; GO:0005575,cellular_component; GO:0005576,extracellular region; GO:0110165,cellular anatomical entity	PF04674.15:Phosphate-induced protein 1 conserved region	--	--	--
Os01t0835900-00	350.531	350.899	370.234	844.85	811.309	840.339	3471	3540	3438	8714	8264	8782	1.18764	1.4448e-291	4.01042e-289	up	chr01	35840539	35841246	+	Os01t0835900-00	--	K11254 histone H4 | (RAP-DB) Os03g0119900; Similar to Histone H4. (A)	--	histone H4-like [Triticum dicoccoides]	H41_WHEAT RecName: Full=Histone H4 variant TH011;	A0A453FVP7_AEGTS RecName: Full=Histone H4 {ECO:0000256|RuleBase:RU000528};	Histone H4	GO:0000786,nucleosome; GO:0005634,nucleus; GO:0003677,DNA binding; GO:0046982,protein heterodimerization activity; GO:0030527,structural constituent of chromatin; GO:0006334,nucleosome assembly; GO:0003674,molecular_function; GO:0003676,nucleic acid binding; GO:0005488,binding; GO:0097159,organic cyclic compound binding; GO:1901363,heterocyclic compound binding; GO:0005515,protein binding; GO:004…	PF15511.9:Centromere kinetochore component CENP-T histone fold	--	--	--
Os12t0611200-01	232.556	242.054	237.925	110.419	110.624	112.693	8011	8495	7686	3962	3920	4097	-1.12704	1.01267e-286	2.77536e-284	down	chr12	25828666	25832900	-	Os12t0611200-01	--	K16911 ATP-dependent RNA helicase DDX21 [EC:3.6.4.13] | (RAP-DB) Os03g0827700; Similar to ATP-dependent RNA helicase. (A)	--	DEAD-box ATP-dependent RNA helicase 9 [Oryza sativa Japonica Group]	RH9_ORYSJ RecName: Full=DEAD-box ATP-dependent RNA helicase 9; EC=3.6.4.13;	A0A0E0RJW2_ORYRU SubName: Full=Uncharacterized protein {ECO:0000313|EnsemblPlants:ORUFI12G20680.1};	ATP-dependent RNA helicase	GO:0005737,cytoplasm; GO:0005634,nucleus; GO:0005524,ATP binding; GO:0016887,ATP hydrolysis activity; GO:0003723,RNA binding; GO:0003724,RNA helicase activity; GO:0000373,Group II intron splicing; GO:0006364,rRNA processing; GO:0000166,nucleotide binding; GO:0003674,molecular_function; GO:0005488,binding; GO:0017076,purine nucleotide binding; GO:0030554,adenyl nucleotide binding; GO:0032553,ribon…	PF00270.32:DEAD/DEAH box helicase	--	--	--
Os03t0299600-01	241.88	224.153	233.384	79.0885	75.1444	75.9046	4046	3820	3661	1378	1293	1340	-1.63654	2.98865e-285	8.0884e-283	down	chr03	10517166	10518361	-	Os03t0299600-01	--	--	--	hypothetical protein EE612_016880, partial [Oryza sativa]	WUN1_SOLTU RecName: Full=Wound-induced protein 1;	Q0DSM5_ORYSJ SubName: Full=Os03g0299600 protein {ECO:0000313|EMBL:BAS83751.1}; Flags: Fragment;	--	--	PF07107.14:Wound-induced protein WI12	--	--	--
Os07t0196900-01	488.93	507.822	491.78	211.19	208.521	211.238	5621	5948	5302	2529	2466	2563	-1.27124	2.84734e-283	7.61084e-281	down	chr07	5249181	5251071	+	Os07t0196900-01	--	--	--	hypothetical protein EE612_037678, partial [Oryza sativa]	--	A0A0P0X3K3_ORYSJ SubName: Full=Os07g0196900 protein {ECO:0000313|EMBL:BAT00478.1}; Flags: Fragment;	--	--	PF08268.15:F-box associated domain	--	--	--
Os05t0466600-01	163.109	164.484	170.64	465.178	457.278	462.539	1533	1575	1504	4554	4421	4588	1.44258	3.84514e-283	1.01526e-280	up	chr05	22903115	22903786	+	Os05t0466600-01	--	K11254 histone H4 | (RAP-DB) Os03g0119900; Similar to Histone H4. (A)	--	unnamed protein product [Triticum turgidum subsp. durum]	H41_WHEAT RecName: Full=Histone H4 variant TH011;	A0A0E0DSL3_9ORYZ SubName: Full=Uncharacterized protein {ECO:0000313|EnsemblPlants:OMERI05G17010.1};	Histone H4	GO:0000786,nucleosome; GO:0005634,nucleus; GO:0003677,DNA binding; GO:0046982,protein heterodimerization activity; GO:0030527,structural constituent of chromatin; GO:0006334,nucleosome assembly; GO:0003674,molecular_function; GO:0003676,nucleic acid binding; GO:0005488,binding; GO:0097159,organic cyclic compound binding; GO:1901363,heterocyclic compound binding; GO:0005515,protein binding; GO:004…	PF15511.9:Centromere kinetochore component CENP-T histone fold	--	--	--
Os09t0363900-01	198.16	197.099	199.377	405.759	419.993	415.514	5615	5690	5298	11976	12242	12426	1.02906	1.82345e-282	4.75657e-280	up	chr09	11920888	11925930	-	Os09t0363900-01	--	K15403 fatty acid omega-hydroxy dehydrogenase [EC:1.1.-.-] | (RAP-DB) Os09g0363900; Similar to HOTHEAD protein precursor (ADHESION OF CALYX EDGES protein). (A)	ko00073: Cutin, suberine and wax biosynthesis	protein HOTHEAD [Oryza sativa Japonica Group]	HTH_ARATH RecName: Full=Protein HOTHEAD; AltName: Full=Protein ADHESION OF CALYX EDGES; Flags: Precursor;	Q6K4D7_ORYSJ SubName: Full=Os09g0363900 protein {ECO:0000313|EMBL:BAT07719.1}; SubName: Full=cDNA clone:J023148B06, full insert sequence {ECO:0000313|EMBL:BAG93195.1};	Glucose dehydrogenase/choline dehydrogenase/mandelonitrile lyase (GMC oxidoreductase family)	GO:0005576,extracellular region; GO:0050660,flavin adenine dinucleotide binding; GO:0046593,mandelonitrile lyase activity; GO:0016614,oxidoreductase activity, acting on CH-OH group of donors; GO:0007267,cell-cell signaling; GO:0009553,embryo sac development; GO:0010430,fatty acid omega-oxidation; GO:0000166,nucleotide binding; GO:0003674,molecular_function; GO:0005488,binding; GO:0036094,small mo…	PF00732.22:GMC oxidoreductase	--	--	--
Os02t0269200-01	638.967	670.069	665.789	272.831	243.862	263.262	6345	6779	6200	2822	2491	2759	-1.37312	1.88947e-276	4.8701e-274	down	chr02	9641620	9642458	+	Os02t0269200-01	--	K10418 dynein light chain LC8-type | (RAP-DB) Os02g0269200; Dynein light chain, type 1 family protein. (A)	ko04814: Motor proteins	dynein light chain LC6, flagellar outer arm [Oryza sativa Japonica Group]	DYL1_CHLRE RecName: Full=Dynein 8 kDa light chain, flagellar outer arm;	A0A0E0NCT6_ORYRU SubName: Full=Uncharacterized protein {ECO:0000313|EnsemblPlants:ORUFI02G11740.1};	Dynein light chain type 1	GO:0005930,axoneme; GO:0097014,ciliary plasm; GO:0030286,dynein complex; GO:0005874,microtubule; GO:0031514,motile cilium; GO:0007017,microtubule-based process; GO:0044458,motile cilium assembly; GO:0008150,biological_process; GO:0009987,cellular process; GO:0006996,organelle organization; GO:0016043,cellular component organization; GO:0022607,cellular component assembly; GO:0030030,cell projecti…	PF01221.21:Dynein light chain type 1	--	--	--
Os01t0251400-01	1289.05	1347.4	1361.43	2930.32	3093.63	3202.51	10042	10694	9946	23778	24791	26330	1.17409	8.5923e-276	2.18861e-273	up	chr01	8305749	8306555	-	Os01t0251400-01	--	--	--	hypothetical protein EE612_001488 [Oryza sativa]	--	Q0JP13_ORYSJ SubName: Full=Os01g0251400 protein {ECO:0000313|EMBL:BAS71353.1};	--	--	--	--	--	--
Os03t0719800-01	70.8766	69.8919	72.1577	24.729	26.0919	24.9277	3866	3884	3691	1405	1464	1435	-1.52378	4.27528e-275	1.07633e-272	down	chr03	29168197	29176006	-	Os03t0719800-01	--	K12120 phytochrome A | (RAP-DB) Os03g0719800, PHYTOCHROME_A, PHYA; Phytochrome A. (A)	ko04712: Circadian rhythm - plant	phytochrome A [Oryza sativa Japonica Group]	PHYA_ORYSI RecName: Full=Phytochrome A;	A0A0D3FNB9_9ORYZ RecName: Full=Phytochrome {ECO:0000256|PIRNR:PIRNR000084};	--	GO:0000155,phosphorelay sensor kinase activity; GO:0009881,photoreceptor activity; GO:0042803,protein homodimerization activity; GO:0009584,detection of visible light; GO:0017006,protein-tetrapyrrole linkage; GO:0009585,red, far-red light phototransduction; GO:0006355,regulation of DNA-templated transcription; GO:0003674,molecular_function; GO:0003824,catalytic activity; GO:0004672,protein kinase…	PF00360.23:Phytochrome region	--	--	--
Os01t0543100-01	37.7803	35.5188	37.8203	138.174	143.861	141.583	735	704	690	2800	2879	2907	1.89843	8.92102e-274	2.2201e-271	up	chr01	20061961	20066455	+	Os01t0543100-01	--	K00430 peroxidase [EC:1.11.1.7] | (RAP-DB) Os01g0543100; Similar to Peroxidase 72 precursor (EC 1.11.1.7) (Atperox P72) (PRXR8) (ATP6a). (A)	ko00940: Phenylpropanoid biosynthesis; ko01100: Metabolic pathways; ko01110: Biosynthesis of secondary metabolites	peroxidase 72 [Oryza sativa Japonica Group]	PER72_ARATH RecName: Full=Peroxidase 72; Short=Atperox P72; EC=1.11.1.7; AltName: Full=ATP6a; AltName: Full=PRXR8; Flags: Precursor;	Q0JM38_ORYSJ RecName: Full=Peroxidase {ECO:0000256|RuleBase:RU362060}; EC=1.11.1.7 {ECO:0000256|RuleBase:RU362060};	--	GO:0005576,extracellular region; GO:0009505,plant-type cell wall; GO:0020037,heme binding; GO:0046872,metal ion binding; GO:0004601,peroxidase activity; GO:0042744,hydrogen peroxide catabolic process; GO:0009809,lignin biosynthetic process; GO:0006979,response to oxidative stress; GO:0003674,molecular_function; GO:0005488,binding; GO:0046906,tetrapyrrole binding; GO:0097159,organic cyclic compoun…	PF00141.26:Peroxidase	--	--	--
Os02t0510200-01	338.981	344.214	337.072	163.351	170.839	169.815	10800	11173	10071	5421	5599	5710	-1.05023	2.39447e-271	5.89122e-269	down	chr02	18236073	18238350	+	Os02t0510200-01	--	K01652 acetolactate synthase I/II/III large subunit [EC:2.2.1.6] | (RAP-DB) Os04g0389800; Similar to OSIGBa0096P03.6 protein. (A)	ko00290: Valine, leucine and isoleucine biosynthesis; ko00650: Butanoate metabolism; ko00660: C5-Branched dibasic acid metabolism; ko00770: Pantothenate and CoA biosynthesis; ko01100: Metabolic pathways; ko01110: Biosynthesis of secondary metabolites; ko01210: 2-Oxocarboxylic acid metabolism; ko01230: Biosynthesis of amino acids	acetolactate synthase [Oryza sativa Japonica Group]	ILVB1_ORYSJ RecName: Full=Acetolactate synthase 1, chloroplastic; EC=2.2.1.6; AltName: Full=Acetohydroxy-acid synthase 1; Flags: Precursor;	A0A0E0NFD0_ORYRU RecName: Full=Acetolactate synthase {ECO:0000256|ARBA:ARBA00013145, ECO:0000256|RuleBase:RU003591}; EC=2.2.1.6 {ECO:0000256|ARBA:ARBA00013145, ECO:0000256|RuleBase:RU003591};	Thiamine pyrophosphate-requiring enzyme	GO:0005948,acetolactate synthase complex; GO:0009507,chloroplast; GO:0003984,acetolactate synthase activity; GO:0050660,flavin adenine dinucleotide binding; GO:0000287,magnesium ion binding; GO:0030976,thiamine pyrophosphate binding; GO:0009097,isoleucine biosynthetic process; GO:0009635,response to herbicide; GO:0009099,valine biosynthetic process; GO:0003674,molecular_function; GO:0003824,catal…	PF02776.21:Thiamine pyrophosphate enzyme, N-terminal TPP binding domain	--	--	--
Os06t0159450-00	91.2098	99.9678	93.128	304.261	323.805	317.719	1106	1235	1059	3843	4039	4066	1.70093	5.40034e-270	1.31374e-267	up	chr06	3040365	3041231	-	Os06t0159450-00	--	K11253 histone H3 | (RAP-DB) Os06g0160100; Similar to Histones H3 and H4 (ISS). (A)	--	hypothetical protein EE612_032070, partial [Oryza sativa]	H31_ARATH RecName: Full=Histone H3.1;	A0A0P0WT78_ORYSJ SubName: Full=Os06g0159450 protein {ECO:0000313|EMBL:BAS96267.1}; Flags: Fragment;	Histones H3 and H4	GO:0010369,chromocenter; GO:0005829,cytosol; GO:0005576,extracellular region; GO:0000786,nucleosome; GO:0005634,nucleus; GO:0005886,plasma membrane; GO:0009536,plastid; GO:0003677,DNA binding; GO:0046982,protein heterodimerization activity; GO:0030527,structural constituent of chromatin; GO:0003674,molecular_function; GO:0003676,nucleic acid binding; GO:0005488,binding; GO:0097159,organic cyclic …	--	--	--	--
Os07t0490600-02	439.558	451.139	468.589	208.122	204.02	208.859	7119	7444	7117	3511	3399	3570	-1.16273	6.6319e-265	1.59541e-262	down	chr07	18241609	18246904	-	Os07t0490600-02	--	--	--	ranBP2-type zinc finger protein At1g67325 [Oryza sativa Japonica Group]	YZR3_ARATH RecName: Full=RanBP2-type zinc finger protein At1g67325;	A0A0P0X698_ORYSJ SubName: Full=Os07g0490600 protein {ECO:0000313|EMBL:BAF21590.1}; SubName: Full=Putative p53 binding protein {ECO:0000313|EMBL:BAC80071.1};	Conserved Zn-finger protein	GO:0005737,cytoplasm; GO:0046872,metal ion binding; GO:0003729,mRNA binding; GO:0003723,RNA binding; GO:0003674,molecular_function; GO:0005488,binding; GO:0043167,ion binding; GO:0043169,cation binding; GO:0003676,nucleic acid binding; GO:0097159,organic cyclic compound binding; GO:1901363,heterocyclic compound binding; GO:0005575,cellular_component; GO:0005622,intracellular anatomical structure;…	PF00641.21:Zn-finger in Ran binding protein and others	--	--	--
Os05t0188100-01	949.829	973.213	987.147	462.736	422.928	425.858	8316	8681	8105	4220	3809	3935	-1.18282	2.04991e-262	4.8772e-260	down	chr05	5414839	5415464	+	Os05t0188100-01	--	--	--	uncharacterized protein LOC4338014 [Oryza sativa Japonica Group]	--	Q0DK70_ORYSJ SubName: Full=Os05g0188100 protein {ECO:0000313|EMBL:BAS92618.1}; SubName: Full=cDNA, clone: J080090D12, full insert sequence {ECO:0000313|EMBL:BAH01285.1};	--	--	--	--	--	--
Os04t0465600-01	86.1399	89.4631	91.3513	291.347	304.473	292.29	912	965	907	3213	3316	3266	1.70175	2.06952e-259	4.87034e-257	up	chr04	23278475	23279374	+	Os04t0465600-01	--	K14496 abscisic acid receptor PYR/PYL family | (RAP-DB) Os01g0827800; Similar to AT-rich element binding factor 3. (A)	ko04016: MAPK signaling pathway - plant; ko04075: Plant hormone signal transduction	MLP-like protein 423 [Oryza sativa Japonica Group]	ML423_ARATH RecName: Full=MLP-like protein 423;	A3AUN0_ORYSJ SubName: Full=OSJNBb0048E02.12 protein {ECO:0000313|EMBL:CAD40936.1}; SubName: Full=Os04g0465600 protein {ECO:0000313|EMBL:BAF14940.1};	--	GO:0005829,cytosol; GO:0005634,nucleus; GO:0010427,abscisic acid binding; GO:0004864,protein phosphatase inhibitor activity; GO:0038023,signaling receptor activity; GO:0009738,abscisic acid-activated signaling pathway; GO:0006952,defense response; GO:0003674,molecular_function; GO:0005488,binding; GO:0008289,lipid binding; GO:0019840,isoprenoid binding; GO:0031406,carboxylic acid binding; GO:0033…	PF00407.22:Pathogenesis-related protein Bet v 1 family	--	--	--
Os01t0884300-01	74.7797	75.7446	79.791	14.3943	11.9793	13.1855	1596	1647	1597	320	263	297	-2.5739	5.12318e-257	1.19271e-254	down	chr01	38398996	38401481	-	Os01t0884300-01	--	--	--	NAC domain-containing protein 48 [Oryza sativa Japonica Group]	NAC48_ORYSJ RecName: Full=NAC domain-containing protein 48 {ECO:0000303|PubMed:15029955}; Short=ONAC048 {ECO:0000303|PubMed:15029955}; AltName: Full=OsNAC6 {ECO:0000303|PubMed:10660065}; AltName: Full=Protein STRESS-RESPONSIVE NAC 2 {ECO:0000303|PubMed:18273684};	A0A0E0N5X5_ORYRU RecName: Full=NAC domain-containing protein {ECO:0000259|PROSITE:PS51005};	--	GO:0005634,nucleus; GO:0043565,sequence-specific DNA binding; GO:1901002,positive regulation of response to salt stress; GO:1902584,positive regulation of response to water deprivation; GO:0045893,positive regulation of DNA-templated transcription; GO:1900150,regulation of defense response to fungus; GO:0040008,regulation of growth; GO:0009409,response to cold; GO:0048364,root development; GO:000…	PF02365.18:No apical meristem (NAM) protein	NAC	TF	NAC
Os03t0198600-01	178.351	186.846	187.963	59.9375	60.9304	58.9817	2911	3107	2877	1019	1023	1016	-1.65368	3.89468e-256	8.97061e-254	down	chr03	5180779	5182185	-	Os03t0198600-01	--	K09338 homeobox-leucine zipper protein | (RAP-DB) Os03g0198600, HOMEOBOX_GENE_12, HOX12; Similar to HAHB-7 (Fragment). (A)	--	homeobox-leucine zipper protein HOX12 [Oryza sativa Japonica Group]	HOX12_ORYSJ RecName: Full=Homeobox-leucine zipper protein HOX12; AltName: Full=HD-ZIP protein HOX12; AltName: Full=Homeodomain transcription factor HOX12; AltName: Full=OsHox12;	A0A0D3FF18_9ORYZ RecName: Full=Homeobox domain-containing protein {ECO:0000259|PROSITE:PS50071};	Transcription factor HEX, contains HOX and HALZ domains	GO:0005634,nucleus; GO:0000981,DNA-binding transcription factor activity, RNA polymerase II-specific; GO:0043565,sequence-specific DNA binding; GO:0045893,positive regulation of DNA-templated transcription; GO:0003674,molecular_function; GO:0003700,DNA-binding transcription factor activity; GO:0140110,transcription regulator activity; GO:0003676,nucleic acid binding; GO:0003677,DNA binding; GO:00…	PF00046.32:Homeodomain	HB-other	TF	HB->HB-other
Os01t0582600-01	114.26	113.098	116.478	40.5079	41.0503	42.22	3431	3460	3280	1267	1268	1338	-1.50652	6.06989e-254	1.38336e-251	down	chr01	22604528	22606674	+	Os01t0582600-01	--	--	--	hypothetical protein EE612_003725 [Oryza sativa]	ALP1_ARATH RecName: Full=Protein ANTAGONIST OF LIKE HETEROCHROMATIN PROTEIN 1 {ECO:0000303|PubMed:26642436}; EC=3.1.-.-;	Q8LJ71_ORYSJ SubName: Full=Os01g0582600 protein {ECO:0000313|EMBL:BAS72873.1}; SubName: Full=Uncharacterized protein B1097D05.32 {ECO:0000313|EMBL:BAC05572.1};	Predicted transposase	GO:0035098,ESC/E(Z) complex; GO:0005634,nucleus; GO:0035102,PRC1 complex; GO:0003682,chromatin binding; GO:0046872,metal ion binding; GO:0004518,nuclease activity; GO:0040029,epigenetic regulation of gene expression; GO:0003674,molecular_function; GO:0005488,binding; GO:0043167,ion binding; GO:0043169,cation binding; GO:0003824,catalytic activity; GO:0016787,hydrolase activity; GO:0016788,hydrola…	PF13359.9:DDE superfamily endonuclease	--	--	--
Os11t0440866-00	125.177	134.155	130.167	13.6291	15.3117	14.335	1208	1319	1178	137	152	146	-3.20308	1.28589e-253	2.90007e-251	down	chr11	14507370	14508059	-	Os11t0440866-00	--	--	--	--	--	A0A0E0R7W7_ORYRU SubName: Full=Uncharacterized protein {ECO:0000313|EnsemblPlants:ORUFI11G12810.1};	--	--	--	--	--	--
Os06t0289900-01	16.4876	15.7095	15.4803	76.0168	77.3257	80.6266	410	398	361	1969	1978	2116	2.26176	3.19848e-253	7.13921e-251	up	chr06	10588158	10589935	-	Os06t0289900-01	--	K23154 2-hydroxyflavanone C-glucosyltransferase [EC:2.4.1.360] | (RAP-DB) Os06g0289900; UDP-glucuronosyl/UDP-glucosyltransferase family protein. (A)	--	UDP-glucose:2-hydroxyflavanone C-glucosyltransferase [Oryza sativa Japonica Group]	CGT_ORYSI RecName: Full=UDP-glycosyltransferase CGT {ECO:0000305}; EC=2.4.1.360 {ECO:0000269|PubMed:19411659}; AltName: Full=UDP-glucose:2-hydroxyflavanone C-glucosyltransferase {ECO:0000303|PubMed:19411659}; Short=OsCGT {ECO:0000303|PubMed:19411659};	A3CA23_ORYSJ RecName: Full=Glycosyltransferase {ECO:0000256|RuleBase:RU362057}; EC=2.4.1.- {ECO:0000256|RuleBase:RU362057};	UDP-glucuronosyl and UDP-glucosyl transferase	GO:0035251,UDP-glucosyltransferase activity; GO:0003674,molecular_function; GO:0003824,catalytic activity; GO:0008194,UDP-glycosyltransferase activity; GO:0016740,transferase activity; GO:0016757,glycosyltransferase activity; GO:0016758,hexosyltransferase activity; GO:0046527,glucosyltransferase activity	PF00201.21:UDP-glucoronosyl and UDP-glucosyl transferase	--	--	--
Os03t0158500-01	138.901	137.367	136.551	47.0735	52.185	53.303	5558	5600	5124	1962	2148	2251	-1.46868	4.30681e-251	9.51498e-249	down	chr03	3126216	3130478	-	Os03t0158500-01	--	K20102 YTH domain-containing family protein | (RAP-DB) Os03g0748000; YT521-B-like protein family protein. (A)	--	uncharacterized protein LOC4331683 isoform X2 [Oryza sativa Japonica Group]	ECT2_ARATH RecName: Full=YTH domain-containing protein ECT2 {ECO:0000305}; AltName: Full=Protein EVOLUTIONARILY CONSERVED C-TERMINAL REGION 2 {ECO:0000303|PubMed:16113215};	Q10RI4_ORYSJ SubName: Full=Os03g0158500 protein {ECO:0000313|EMBL:BAS82386.1}; SubName: Full=YT521-B-like family protein, expressed {ECO:0000313|EMBL:ABF94075.1};	Uncharacterized high-glucose-regulated protein	GO:0005737,cytoplasm; GO:0005829,cytosol; GO:0005634,nucleus; GO:0003729,mRNA binding; GO:0061157,mRNA destabilization; GO:0003674,molecular_function; GO:0003676,nucleic acid binding; GO:0003723,RNA binding; GO:0005488,binding; GO:0097159,organic cyclic compound binding; GO:1901363,heterocyclic compound binding; GO:0006139,nucleobase-containing compound metabolic process; GO:0006401,RNA catabolic…	PF04146.18:YT521-B-like domain	--	--	--
Os01t0733200-01	79.8773	76.1716	79.4983	2.2445	2.2727	2.7074	1230	1195	1148	36	36	44	-5.05865	1.4674e-250	3.20915e-248	down	chr01	30582485	30583694	+	Os01t0733200-01	--	K09419 heat shock transcription factor, other eukaryote | (RAP-DB) Os01g0733200, HSFC1B, HEAT_STRESS_TRANSCRIPTION_FACTOR_C1b; Similar to Heat shock transcription factor 29 (Fragment). (A)	--	heat stress transcription factor C-1b [Oryza sativa Japonica Group]	HFC1B_ORYSJ RecName: Full=Heat stress transcription factor C-1b; AltName: Full=Heat stress transcription factor 11; Short=rHsf11; AltName: Full=Heat stress transcription factor 3; Short=OsHsf-03;	A0A0E0FSR2_ORYNI SubName: Full=Uncharacterized protein {ECO:0000313|EnsemblPlants:ONIVA01G34210.1};	Heat shock transcription factor	GO:0005634,nucleus; GO:0003700,DNA-binding transcription factor activity; GO:0000978,RNA polymerase II cis-regulatory region sequence-specific DNA binding; GO:0034605,cellular response to heat; GO:0006357,regulation of transcription by RNA polymerase II; GO:0009737,response to abscisic acid; GO:0006970,response to osmotic stress; GO:0003674,molecular_function; GO:0140110,transcription regulator a…	PF00447.20:HSF-type DNA-binding	HSF	TF	HSF
Os02t0527300-01	85.1585	88.5214	83.716	21.8547	23.0536	20.5569	2151	2278	1983	575	599	548	-2.00865	6.18094e-242	1.33823e-239	down	chr02	19309756	19312859	-	Os02t0527300-01	--	K09419 heat shock transcription factor, other eukaryote | (RAP-DB) Os02g0527300, HEAT_STRESS_TRANSCRIPTION_FACTOR_A3, HSFA3; Similar to Heat shock transcription factor 31 (Fragment). (A)	--	heat stress transcription factor A-3 [Oryza sativa Japonica Group]	HSFA3_ORYSJ RecName: Full=Heat stress transcription factor A-3; AltName: Full=Heat stress transcription factor 7; Short=OsHsf-07;	A0A0E0NFR6_ORYRU RecName: Full=HSF_DOMAIN domain-containing protein {ECO:0000259|PROSITE:PS00434};	Heat shock transcription factor	GO:0005737,cytoplasm; GO:0005634,nucleus; GO:0003700,DNA-binding transcription factor activity; GO:0000978,RNA polymerase II cis-regulatory region sequence-specific DNA binding; GO:0034605,cellular response to heat; GO:0006357,regulation of transcription by RNA polymerase II; GO:0003674,molecular_function; GO:0140110,transcription regulator activity; GO:0000976,transcription cis-regulatory region…	PF00447.20:HSF-type DNA-binding	HSF	TF	HSF
Os02t0539600-01	114.503	108.035	106.23	37.8595	41.2342	37.2768	4878	4689	4244	1680	1807	1676	-1.53147	4.19974e-240	9.00283e-238	down	chr02	20005963	20013851	+	Os02t0539600-01	--	--	--	ribonuclease J isoform X1 [Oryza sativa Japonica Group]	RNJ_ARATH RecName: Full=Ribonuclease J {ECO:0000303|PubMed:22033332}; Short=RNase J {ECO:0000303|PubMed:22033332}; EC=3.1.-.- {ECO:0000305}; AltName: Full=Protein EMBRYO DEFECTIVE 2746 {ECO:0000303|PubMed:15266054}; Flags: Precursor;	A0A0E0CLN3_9ORYZ RecName: Full=Myb-like domain-containing protein {ECO:0000259|PROSITE:PS50090};	mRNA cleavage and polyadenylation factor II complex, BRR5 (CPSF subunit)	GO:0009507,chloroplast; GO:0009536,plastid; GO:0008409,5'-3' exonuclease activity; GO:0004519,endonuclease activity; GO:0046872,metal ion binding; GO:0003729,mRNA binding; GO:0060918,auxin transport; GO:0009734,auxin-activated signaling pathway; GO:0009658,chloroplast organization; GO:0009793,embryo development ending in seed dormancy; GO:0009942,longitudinal axis specification; GO:0009416,respon…	PF13837.9:Myb/SANT-like DNA-binding domain	Trihelix	TF	Trihelix
Os03t0586700-01	135.881	134.055	132.098	59.4884	64.0998	62.2105	8208	8250	7483	3743	3983	3966	-1.14639	1.1536e-239	2.44868e-237	down	chr03	21647446	21659950	-	Os03t0586700-01	--	--	--	paladin [Oryza sativa Japonica Group]	--	Q6F2V0_ORYSJ SubName: Full=Expressed protein {ECO:0000313|EMBL:ABF97354.1}; SubName: Full=Os03g0586700 protein {ECO:0000313|EMBL:BAS85099.1};	--	GO:0005737,cytoplasm; GO:0004725,protein tyrosine phosphatase activity; GO:0003674,molecular_function; GO:0003824,catalytic activity; GO:0004721,phosphoprotein phosphatase activity; GO:0016787,hydrolase activity; GO:0016788,hydrolase activity, acting on ester bonds; GO:0016791,phosphatase activity; GO:0042578,phosphoric ester hydrolase activity; GO:0140096,catalytic activity, acting on a protein;…	PF14566.9:Inositol hexakisphosphate	--	--	--
Os05t0269100-01	275.764	283.685	261.959	109.691	117.314	115.955	7301	7652	6504	3025	3195	3240	-1.29303	2.37078e-238	4.98348e-236	down	chr05	10804153	10807173	-	Os05t0269100-01	--	--	--	uncharacterized protein LOC4338253 [Oryza sativa Japonica Group]	FBK4_ARATH RecName: Full=Putative F-box/kelch-repeat protein At1g15680;	B9FJT6_ORYSJ SubName: Full=Os05g0269100 protein {ECO:0000313|EMBL:BAF16967.1};	--	--	PF07762.17:Protein of unknown function (DUF1618)	--	--	--
Os03t0108600-01	108.251	114.113	109.824	39.5503	35.4958	38.1342	3190	3426	3035	1214	1076	1186	-1.58634	1.64977e-236	3.43454e-234	down	chr03	505922	509002	+	Os03t0108600-01	--	K13179 ATP-dependent RNA helicase DDX18/HAS1 [EC:3.6.4.13] | (RAP-DB) Os03g0108600; Similar to DEAD-box ATP-dependent RNA helicase 50. (A)	--	DEAD-box ATP-dependent RNA helicase 50 [Oryza sativa Japonica Group]	RH50_ORYSJ RecName: Full=DEAD-box ATP-dependent RNA helicase 50; EC=3.6.4.13;	A0A0E0J4T4_ORYNI SubName: Full=Uncharacterized protein {ECO:0000313|EnsemblPlants:ONIVA11G21110.3};	ATP-dependent RNA helicase	GO:0005524,ATP binding; GO:0016887,ATP hydrolysis activity; GO:0003729,mRNA binding; GO:0003724,RNA helicase activity; GO:0006968,cellular defense response; GO:0071369,cellular response to ethylene stimulus; GO:0071395,cellular response to jasmonic acid stimulus; GO:0071446,cellular response to salicylic acid stimulus; GO:0050832,defense response to fungus; GO:0000166,nucleotide binding; GO:00036…	PF00270.32:DEAD/DEAH box helicase	--	--	--
Os06t0526800-00	198.093	205.105	194.677	67.4113	69.179	65.7645	2934	3095	2704	1040	1054	1028	-1.5962	4.41139e-234	9.09629e-232	down	chr06	19531822	19541910	-	Os06t0526800-00	--	K17506 protein phosphatase 1L [EC:3.1.3.16] | (RAP-DB) Os06g0526800; Probable protein phosphatase 2C 56. (A)	--	RecName: Full=Probable protein phosphatase 2C 56; Short=OsPP2C56 [Oryza sativa Japonica Group]	P2C56_ORYSJ RecName: Full=Probable protein phosphatase 2C 56; Short=OsPP2C56; EC=3.1.3.16;	I1Q2P6_ORYGL RecName: Full=Protein-serine/threonine phosphatase {ECO:0000256|ARBA:ARBA00013081}; EC=3.1.3.16 {ECO:0000256|ARBA:ARBA00013081};	Serine/threonine protein phosphatase	GO:0046872,metal ion binding; GO:0017018,myosin phosphatase activity; GO:0006470,protein dephosphorylation; GO:0003674,molecular_function; GO:0005488,binding; GO:0043167,ion binding; GO:0043169,cation binding; GO:0003824,catalytic activity; GO:0004721,phosphoprotein phosphatase activity; GO:0004722,protein serine/threonine phosphatase activity; GO:0016787,hydrolase activity; GO:0016788,hydrolase …	PF00481.24:Protein phosphatase 2C	--	--	--
Os05t0195101-01	262.537	267.144	277.98	77.653	74.6692	75.3532	2126	2204	2111	655	622	644	-1.85933	8.13258e-234	1.66112e-231	down	chr05	5846045	5846623	-	Os05t0195101-01	--	--	--	--	--	A0A0E0HAQ6_ORYNI SubName: Full=Uncharacterized protein {ECO:0000313|EnsemblPlants:ONIVA05G06800.1};	--	--	--	--	--	--
Os02t0790500-02	173.002	177.904	174.49	80.8099	82.3861	83.9221	6020	6307	5694	2929	2949	3082	-1.121	1.15605e-233	2.33921e-231	down	chr02	33570286	33573131	+	Os02t0790500-02	--	K16055 trehalose 6-phosphate synthase/phosphatase [EC:2.4.1.15 3.1.3.12] | (RAP-DB) Os08g0445700, TREHALOSE-6-PHOSPHATE_SYNTHASE_8, TPS8; HAD-superfamily hydrolase subfamily IIB protein. (A)	ko00500: Starch and sucrose metabolism; ko01100: Metabolic pathways; ko01110: Biosynthesis of secondary metabolites	hypothetical protein EE612_014163, partial [Oryza sativa]	TPS8_ARATH RecName: Full=Probable alpha,alpha-trehalose-phosphate synthase [UDP-forming] 8; EC=2.4.1.15; AltName: Full=Trehalose-6-phosphate synthase 8; Short=AtTPS8;	H6ST17_ORYSI SubName: Full=Trehalose-6-phosphate synthase 5 {ECO:0000313|EMBL:AEB53181.1};	Trehalose-6-phosphate synthase component TPS1 and related subunits	GO:0016757,glycosyltransferase activity; GO:0005992,trehalose biosynthetic process; GO:0070413,trehalose metabolism in response to stress; GO:0003674,molecular_function; GO:0003824,catalytic activity; GO:0016740,transferase activity; GO:0005975,carbohydrate metabolic process; GO:0005984,disaccharide metabolic process; GO:0005991,trehalose metabolic process; GO:0008150,biological_process; GO:00081…	PF00982.24:Glycosyltransferase family 20	--	--	--
Os02t0123200-01	89.5639	87.2284	87.3565	37.7644	37.0082	35.6067	4383	4349	4009	1925	1863	1839	-1.29197	5.28756e-231	1.06001e-228	down	chr02	1214007	1218011	+	Os02t0123200-01	--	K13335 peroxin-16 | (RAP-DB) Os02g0123200; Similar to SSE1. (A)	ko04146: Peroxisome	hypothetical protein EE612_008554, partial [Oryza sativa]	PEX16_ARATH RecName: Full=Peroxisome biogenesis protein 16 {ECO:0000303|PubMed:16040658}; AltName: Full=Peroxin-16 {ECO:0000303|PubMed:16040658}; Short=AtPEX16 {ECO:0000303|PubMed:16040658}; Short=AtPex16p {ECO:0000303|PubMed:15173561}; AltName: Full=Protein SHRUNKEN SEED 1 {ECO:0000303|PubMed:10195899};	A0A0P0VE35_ORYSJ RecName: Full=Peroxisomal membrane protein PEX16 {ECO:0000256|RuleBase:RU365003}; Flags: Fragment;	Peroxisomal biogenesis protein (peroxin 16)	GO:0005789,endoplasmic reticulum membrane; GO:0016021,integral component of membrane; GO:0005778,peroxisomal membrane; GO:0005777,peroxisome; GO:0006633,fatty acid biosynthetic process; GO:0007031,peroxisome organization; GO:0006082,organic acid metabolic process; GO:0006629,lipid metabolic process; GO:0006631,fatty acid metabolic process; GO:0008150,biological_process; GO:0008152,metabolic proce…	PF08610.13:Peroxisomal membrane protein (Pex16)	--	--	--
Os02t0132500-01	38.5329	37.1678	39.3139	125.457	122.551	127.337	810	796	775	2747	2650	2825	1.67413	1.12754e-228	2.23967e-226	up	chr02	1695640	1697142	-	Os02t0132500-01	--	K25786 bZIP transcription factor 1/2/11/44/53 | (RAP-DB) Os02g0132500; Similar to Common plant regulatory factor 7. (A)	--	bZIP transcription factor 11 [Oryza sativa Japonica Group]	BZP44_ARATH RecName: Full=bZIP transcription factor 44 {ECO:0000305}; Short=AtbZIP44 {ECO:0000303|PubMed:11906833};	Q0E476_ORYSJ SubName: Full=Os02g0132500 protein {ECO:0000313|EMBL:BAS76831.1}; SubName: Full=cDNA clone:J023064O22, full insert sequence {ECO:0000313|EMBL:BAG92192.1};	--	GO:0005634,nucleus; GO:0003700,DNA-binding transcription factor activity; GO:0046982,protein heterodimerization activity; GO:0043565,sequence-specific DNA binding; GO:0000976,transcription cis-regulatory region binding; GO:0045893,positive regulation of DNA-templated transcription; GO:0009845,seed germination; GO:0003674,molecular_function; GO:0140110,transcription regulator activity; GO:0005488,…	PF00170.24:bZIP transcription factor	bZIP	TF	bZIP
Os10t0470900-01	38.8243	39.1624	43.1409	12.9946	12.0738	12.0131	2854	2933	2974	995	913	932	-1.74019	4.50316e-227	8.86344e-225	down	chr10	17431265	17436597	+	Os10t0470900-01	--	K14411 RNA-binding protein Musashi | (RAP-DB) Os10g0470900; Nucleotide-binding, alpha-beta plait domain containing protein. (A)	ko03015: mRNA surveillance pathway	heterogeneous nuclear ribonucleoprotein 1 [Oryza sativa Japonica Group]	RNP1_ARATH RecName: Full=Heterogeneous nuclear ribonucleoprotein 1; Short=hnRNP1;	Q7XDI5_ORYSJ SubName: Full=Os10g0470900 protein {ECO:0000313|EMBL:BAT11252.1}; SubName: Full=RNA recognition motif family protein, expressed {ECO:0000313|EMBL:AAP54226.1};	RNA-binding protein musashi/mRNA cleavage and polyadenylation factor I complex, subunit HRP1	GO:0005829,cytosol; GO:0005634,nucleus; GO:0005681,spliceosomal complex; GO:0003729,mRNA binding; GO:0006397,mRNA processing; GO:0051028,mRNA transport; GO:1901000,regulation of response to salt stress; GO:2000070,regulation of response to water deprivation; GO:0008380,RNA splicing; GO:0010228,vegetative to reproductive phase transition of meristem; GO:0003674,molecular_function; GO:0003676,nucle…	PF00076.25:RNA recognition motif. (a.k.a. RRM, RBD, or RNP domain)	--	--	--
Os03t0364700-01	92.8097	92.7131	89.1003	30.3509	27.1896	29.3573	2648	2695	2384	902	798	884	-1.69314	1.69624e-223	3.30859e-221	down	chr03	14233207	14236034	+	Os03t0364700-01	--	--	--	hypothetical protein DAI22_03g188000 [Oryza sativa Japonica Group]	MD26B_ARATH RecName: Full=Probable mediator of RNA polymerase II transcription subunit 26b;	A0A0E0NVG0_ORYRU RecName: Full=TFIIS N-terminal domain-containing protein {ECO:0000259|PROSITE:PS51319};	--	GO:0005634,nucleus; GO:0003746,translation elongation factor activity; GO:0003674,molecular_function; GO:0003676,nucleic acid binding; GO:0005488,binding; GO:0008135,translation factor activity, RNA binding; GO:0045182,translation regulator activity; GO:0090079,translation regulator activity, nucleic acid binding; GO:0097159,organic cyclic compound binding; GO:1901363,heterocyclic compound bindin…	--	IWS1	TR	IWS1
Os04t0402100-01	117.742	114.75	115.996	245.186	255.873	251.404	3389	3365	3131	7351	7576	7637	1.07778	2.26098e-223	4.37076e-221	up	chr04	19913312	19916747	-	Os04t0402100-01	--	K08054 calnexin | (RAP-DB) Os04g0402100; Similar to Calnexin (Fragment). (A)	ko04141: Protein processing in endoplasmic reticulum; ko04145: Phagosome	calnexin homolog [Oryza sativa Japonica Group]	CALX_SOYBN RecName: Full=Calnexin homolog; Flags: Precursor;	A0A0P0W9P9_ORYSJ SubName: Full=OSJNBb0012E08.10 protein {ECO:0000313|EMBL:CAD40786.1}; SubName: Full=Os04g0402100 protein {ECO:0000313|EMBL:BAF14606.1};	Calnexin	GO:0005789,endoplasmic reticulum membrane; GO:0016021,integral component of membrane; GO:0005509,calcium ion binding; GO:0030246,carbohydrate binding; GO:0051082,unfolded protein binding; GO:0006457,protein folding; GO:0030433,ubiquitin-dependent ERAD pathway; GO:0003674,molecular_function; GO:0005488,binding; GO:0043167,ion binding; GO:0043169,cation binding; GO:0046872,metal ion binding; GO:000…	PF00262.21:Calreticulin family	--	--	--
Os01t0313300-01	111.423	126.911	124.442	20.5626	21.5105	22.309	1415	1642	1482	272	281	299	-2.52678	1.21864e-222	2.33494e-220	down	chr01	11783910	11784899	+	Os01t0313300-01	--	K09286 EREBP-like factor | (RAP-DB) Os07g0674800, ETHYLENE_RESPONSE_FACTOR_67, ERF67; Similar to AP2 domain transcription factor EREBP. (A)	--	ethylene-responsive transcription factor ERF071 [Oryza sativa Japonica Group]	ERF71_ARATH RecName: Full=Ethylene-responsive transcription factor ERF071 {ECO:0000305}; Short=AtERF71 {ECO:0000303|PubMed:25344007}; AltName: Full=Protein HYPOXIA RESPONSIVE ERF 2 {ECO:0000303|PubMed:20113439};	Q8LQ87_ORYSJ SubName: Full=Os01g0313300 protein {ECO:0000313|EMBL:BAS71795.1}; SubName: Full=Putative ethylene response factor 2 {ECO:0000313|EMBL:BAB92777.1}; SubName: Full=cDNA clone:J023075G11, full insert sequence {ECO:0000313|EMBL:BAG99412.1};	--	GO:0005634,nucleus; GO:0003700,DNA-binding transcription factor activity; GO:1990837,sequence-specific double-stranded DNA binding; GO:0071456,cellular response to hypoxia; GO:0006952,defense response; GO:0009873,ethylene-activated signaling pathway; GO:0045893,positive regulation of DNA-templated transcription; GO:2000280,regulation of root development; GO:0034059,response to anoxia; GO:0009414,…	PF00847.23:AP2 domain	AP2/ERF-ERF	TF	AP2/ERF->AP2/ERF-ERF
Os06t0266800-02	66.2864	69.4488	72.2726	283.033	288.527	262.169	534	570	546	2375	2391	2229	1.97067	1.52822e-222	2.90241e-220	up	chr06	8848154	8848833	-	Os06t0266800-02	--	--	--	gibberellin-regulated protein 5 [Oryza sativa Japonica Group]	GASAD_ARATH RecName: Full=Gibberellin-regulated protein 13; AltName: Full=GAST1 protein homolog 13; Flags: Precursor;	Q53AN3_ORYSJ SubName: Full=Gibberellin-stimulated protein {ECO:0000313|EMBL:AAT42201.1}; SubName: Full=Os06g0266800 protein {ECO:0000313|EMBL:BAS97155.1};	--	GO:0005576,extracellular region; GO:0009740,gibberellic acid mediated signaling pathway; GO:0007154,cell communication; GO:0007165,signal transduction; GO:0008150,biological_process; GO:0009719,response to endogenous stimulus; GO:0009725,response to hormone; GO:0009739,response to gibberellin; GO:0009755,hormone-mediated signaling pathway; GO:0009987,cellular process; GO:0010033,response to organ…	PF02704.17:Gibberellin regulated protein	--	--	--
Os03t0792400-01	87.8461	91.9956	84.938	25.3271	24.8458	22.6197	2241	2391	2032	673	652	609	-1.89655	1.65424e-220	3.11444e-218	down	chr03	32951544	32956773	+	Os03t0792400-01	--	K25380 zinc metalloprotease EGY, chloroplastic [EC:3.4.24.-] | (RAP-DB) Os03g0792400; Similar to mRNA, clone: RTFL01-01-G24. (A)	--	Os03g0792400, partial [Oryza sativa Japonica Group]	EGY1_ORYSJ RecName: Full=Probable zinc metalloprotease EGY1, chloroplastic; EC=3.4.24.-; AltName: Full=Protein ETHYLENE-DEPENDENT GRAVITROPISM-DEFICIENT AND YELLOW-GREEN 1; Short=OsEGY1; Flags: Precursor;	I1PG94_ORYGL SubName: Full=Uncharacterized protein {ECO:0000313|EnsemblPlants:ORGLA03G0339000.1};	--	GO:0031969,chloroplast membrane; GO:0016021,integral component of membrane; GO:0008237,metallopeptidase activity; GO:0006508,proteolysis; GO:0003674,molecular_function; GO:0003824,catalytic activity; GO:0008233,peptidase activity; GO:0016787,hydrolase activity; GO:0140096,catalytic activity, acting on a protein; GO:0006807,nitrogen compound metabolic process; GO:0008150,biological_process; GO:000…	PF02163.25:Peptidase family M50	--	--	--
Os03t0293850-01	111.727	112.521	117.12	57.2685	55.0097	55.7548	6488	6657	6378	3464	3286	3417	-1.05523	2.73003e-220	5.0955e-218	down	chr03	10235548	10240440	-	Os03t0293850-01	--	--	--	hypothetical protein DAI22_03g141500 [Oryza sativa Japonica Group]	--	C7J0I5_ORYSJ SubName: Full=Os03g0293850 protein {ECO:0000313|EMBL:BAH92106.1}; Flags: Fragment;	--	--	--	--	--	--
Os03t0152000-01	130.947	120.86	131.52	33.0466	36.4912	37.2612	2564	2411	2415	674	735	770	-1.87596	6.72934e-220	1.24527e-217	down	chr03	2866379	2868145	-	Os03t0152000-01	--	--	--	heavy metal-associated isoprenylated plant protein 6 [Oryza sativa Japonica Group]	HIP5_ARATH RecName: Full=Heavy metal-associated isoprenylated plant protein 5 {ECO:0000303|PubMed:21072340, ECO:0000303|PubMed:23368984}; Short=AtHIP05 {ECO:0000303|PubMed:21072340, ECO:0000303|PubMed:23368984}; AltName: Full=Farnesylated protein 2 {ECO:0000303|PubMed:8837031}; Short=AtFP2 {ECO:0000303|PubMed:8837031}; Flags: Precursor;	Q10RN8_ORYSJ SubName: Full=Heavy metal-associated domain containing protein, expressed {ECO:0000313|EMBL:ABF94019.1}; SubName: Full=Os03g0152000 protein {ECO:0000313|EMBL:BAS82336.1};	Copper chaperone	GO:0005507,copper ion binding; GO:0003674,molecular_function; GO:0005488,binding; GO:0043167,ion binding; GO:0043169,cation binding; GO:0046872,metal ion binding; GO:0046914,transition metal ion binding	PF00403.29:Heavy-metal-associated domain	--	--	--
Os02t0121300-01	1504.88	1506.85	1599.4	2906.06	3037.31	3084.62	18669	19045	18607	37552	38760	40386	0.936853	1.33145e-219	2.44299e-217	false	chr02	1116066	1116952	+	Os02t0121300-01	--	K01802 peptidylprolyl isomerase [EC:5.2.1.8] | (RAP-DB) Os02g0121300, CYCLOPHILIN_2, CYC2; Cyclophilin 2. (A)	--	peptidyl-prolyl cis-trans isomerase [Oryza sativa Japonica Group]	CYPH_MAIZE RecName: Full=Peptidyl-prolyl cis-trans isomerase; Short=PPIase; EC=5.2.1.8; AltName: Full=Cyclophilin; AltName: Full=Cyclosporin A-binding protein; AltName: Full=Rotamase;	I0J182_9ORYZ RecName: Full=Peptidyl-prolyl cis-trans isomerase {ECO:0000256|RuleBase:RU363019}; Short=PPIase {ECO:0000256|RuleBase:RU363019}; EC=5.2.1.8 {ECO:0000256|RuleBase:RU363019};	Cyclophilin type peptidyl-prolyl cis-trans isomerase	GO:0005737,cytoplasm; GO:0005829,cytosol; GO:0016018,cyclosporin A binding; GO:0003755,peptidyl-prolyl cis-trans isomerase activity; GO:0006457,protein folding; GO:0000413,protein peptidyl-prolyl isomerization; GO:0003674,molecular_function; GO:0005488,binding; GO:0033218,amide binding; GO:0042277,peptide binding; GO:0003824,catalytic activity; GO:0016853,isomerase activity; GO:0016859,cis-trans …	PF00160.24:Cyclophilin type peptidyl-prolyl cis-trans isomerase/CLD	--	--	--
Os04t0583600-01	174.296	166.47	165.836	450.57	477.306	459.635	1448	1409	1292	3899	4079	4030	1.42059	4.95404e-218	9.01343e-216	up	chr04	29488964	29489557	-	Os04t0583600-01	--	K11254 histone H4 | (RAP-DB) Os03g0119900; Similar to Histone H4. (A)	--	uncharacterized protein LOC100841093 [Brachypodium distachyon]	H41_WHEAT RecName: Full=Histone H4 variant TH011;	A0A452ZB12_AEGTS RecName: Full=Histone H4 {ECO:0000256|RuleBase:RU000528};	Histone H4	GO:0000786,nucleosome; GO:0005634,nucleus; GO:0003677,DNA binding; GO:0046982,protein heterodimerization activity; GO:0030527,structural constituent of chromatin; GO:0006334,nucleosome assembly; GO:0003674,molecular_function; GO:0003676,nucleic acid binding; GO:0005488,binding; GO:0097159,organic cyclic compound binding; GO:1901363,heterocyclic compound binding; GO:0005515,protein binding; GO:004…	PF15511.9:Centromere kinetochore component CENP-T histone fold	--	--	--
Os03t0227800-02	456.567	488.877	499.85	233.188	234.467	226.625	8844	9648	9080	4705	4672	4633	-1.09042	1.52473e-216	2.751e-214	down	chr03	6754275	6756589	+	Os03t0227800-02	--	--	--	hypothetical protein DAI22_03g097700 [Oryza sativa Japonica Group]	--	B7E735_ORYSJ SubName: Full=Os03g0227800 protein {ECO:0000313|EMBL:BAS83079.1}; SubName: Full=cDNA clone:001-042-G02, full insert sequence {ECO:0000313|EMBL:BAG88182.1};	--	--	--	--	--	--
Os01t0720700-01	133.531	123.809	125.597	30.5782	32.1446	36.9445	2637	2491	2326	629	653	770	-1.97428	1.06653e-215	1.90838e-213	down	chr01	30042527	30043938	+	Os01t0720700-01	--	K00640 serine O-acetyltransferase [EC:2.3.1.30] | (RAP-DB) Os05g0533500; Similar to Serine acetyltransferase. (A)	ko00270: Cysteine and methionine metabolism; ko00543: Exopolysaccharide biosynthesis; ko00920: Sulfur metabolism; ko01100: Metabolic pathways; ko01110: Biosynthesis of secondary metabolites; ko01200: Carbon metabolism; ko01230: Biosynthesis of amino acids	probable serine acetyltransferase 1 [Oryza sativa Japonica Group]	SAT1_ORYSJ RecName: Full=Probable serine acetyltransferase 1; EC=2.3.1.30; AltName: Full=OsSERAT1;1;	A0A0E0C746_9ORYZ RecName: Full=Serine O-acetyltransferase {ECO:0000256|ARBA:ARBA00013266}; EC=2.3.1.30 {ECO:0000256|ARBA:ARBA00013266};	Serine O-acetyltransferase	GO:0005829,cytosol; GO:0009001,serine O-acetyltransferase activity; GO:0006535,cysteine biosynthetic process from serine; GO:0003674,molecular_function; GO:0003824,catalytic activity; GO:0008374,O-acyltransferase activity; GO:0016407,acetyltransferase activity; GO:0016412,serine O-acyltransferase activity; GO:0016413,O-acetyltransferase activity; GO:0016740,transferase activity; GO:0016746,acyltr…	PF06426.17:Serine acetyltransferase, N-terminal	--	--	--
Os06t0637500-02	123.975	121.891	124.843	33.3179	37.5989	37.9842	2372	2376	2240	664	740	767	-1.79974	4.56106e-214	8.09439e-212	down	chr06	25899446	25900813	-	Os06t0637500-02	--	K09422 transcription factor MYB, plant | (RAP-DB) Os02g0187700; Similar to Myb-related protein B (B-Myb) (Myb-related protein 1) (XMYB1). (A)	--	transcription factor MYB77 [Oryza sativa Japonica Group]	MYB44_ARATH RecName: Full=Transcription factor MYB44 {ECO:0000303|PubMed:11597504}; AltName: Full=Myb-related protein 44 {ECO:0000303|PubMed:11597504}; Short=AtMYB44 {ECO:0000303|PubMed:11597504}; AltName: Full=Myb-related protein R1 {ECO:0000303|PubMed:9678577}; Short=AtMYBR1 {ECO:0000303|PubMed:9678577};	Q0DAR1_ORYSJ SubName: Full=Os06g0637500 protein {ECO:0000313|EMBL:BAF20062.1}; SubName: Full=Putative tuber-specific and sucrose-responsive element binding factor {ECO:0000313|EMBL:BAD37513.1};	Transcription factor, Myb superfamily	GO:0005634,nucleus; GO:0003700,DNA-binding transcription factor activity; GO:0000981,DNA-binding transcription factor activity, RNA polymerase II-specific; GO:0042802,identical protein binding; GO:0000978,RNA polymerase II cis-regulatory region sequence-specific DNA binding; GO:0043565,sequence-specific DNA binding; GO:0000976,transcription cis-regulatory region binding; GO:0009738,abscisic acid-…	PF00249.34:Myb-like DNA-binding domain	MYB	TF	MYB->MYB
Os12t0106000-01	364.977	353.932	370.081	174.959	176.441	177.245	5906	5835	5616	2949	2937	3027	-1.07523	1.07779e-212	1.89718e-210	down	chr12	320568	323716	-	Os12t0106000-01	--	K00522 ferritin heavy chain [EC:1.16.3.2] | (RAP-DB) Os12g0106000; Similar to Ferritin 1, chloroplast precursor (EC 1.16.3.1) (ZmFer1). (A)	--	ferritin-1, chloroplastic [Oryza sativa Japonica Group]	FRI1_MAIZE RecName: Full=Ferritin-1, chloroplastic; EC=1.16.3.1; AltName: Full=ZmFer1; Flags: Precursor;	Q8L5K0_ORYSJ RecName: Full=Ferritin {ECO:0000256|RuleBase:RU361145}; EC=1.16.3.1 {ECO:0000256|RuleBase:RU361145};	Ferritin	GO:0009507,chloroplast; GO:0005737,cytoplasm; GO:0008199,ferric iron binding; GO:0008198,ferrous iron binding; GO:0004322,ferroxidase activity; GO:0006880,intracellular sequestering of iron ion; GO:0006826,iron ion transport; GO:0003674,molecular_function; GO:0005488,binding; GO:0005506,iron ion binding; GO:0043167,ion binding; GO:0043169,cation binding; GO:0046872,metal ion binding; GO:0046914,t…	PF00210.27:Ferritin-like domain	--	--	--
Os05t0498700-01	624.408	606.785	593.89	331.737	338.121	336.279	13475	13341	12019	7457	7506	7659	-0.892076	1.88782e-212	3.29623e-210	false	chr05	24552461	24555115	-	Os05t0498700-01	--	--	--	B2 protein [Oryza sativa Japonica Group]	B2_DAUCA RecName: Full=B2 protein;	Q6L4U7_ORYSJ SubName: Full=B2 protein {ECO:0000313|EMBL:AGT42309.1}; SubName: Full=Os05g0498700 protein {ECO:0000313|EMBL:BAS94738.1};	--	GO:0005768,endosome; GO:0010941,regulation of cell death; GO:1904350,regulation of protein catabolic process in the vacuole; GO:0034976,response to endoplasmic reticulum stress; GO:1902074,response to salt; GO:0008150,biological_process; GO:0008219,cell death; GO:0009987,cellular process; GO:0050789,regulation of biological process; GO:0050794,regulation of cellular process; GO:0065007,biological…	PF10539.12:Development and cell death domain	--	--	--
Os03t0699200-01	315.526	315.002	310.77	178.549	174.045	175.553	9404	9565	8686	5543	5336	5522	-0.866689	4.04351e-211	7.00368e-209	false	chr03	28029406	28034964	+	Os03t0699200-01	--	K14843 pescadillo | (RAP-DB) Os03g0699200; BRCT domain containing protein. (A)	--	pescadillo homolog [Oryza sativa Japonica Group]	PESC_ORYSJ RecName: Full=Pescadillo homolog {ECO:0000255|HAMAP-Rule:MF_03028};	A0A0E0P001_ORYRU RecName: Full=Pescadillo homolog {ECO:0000256|HAMAP-Rule:MF_03028};	Protein required for normal rRNA processing	GO:0005654,nucleoplasm; GO:0070545,PeBoW complex; GO:0030687,preribosome, large subunit precursor; GO:0003729,mRNA binding; GO:0043021,ribonucleoprotein complex binding; GO:0003723,RNA binding; GO:0000466,maturation of 5.8S rRNA from tricistronic rRNA transcript (SSU-rRNA, 5.8S rRNA, LSU-rRNA); GO:0000463,maturation of LSU-rRNA from tricistronic rRNA transcript (SSU-rRNA, 5.8S rRNA, LSU-rRNA); GO…	PF06732.14:Pescadillo N-terminus	--	--	--
Os10t0512800-01	66.1777	64.6127	65.9079	133.071	131.914	132.017	3407	3389	3182	7136	6986	7173	0.980395	8.73893e-211	1.50164e-208	false	chr10	19756786	19768053	-	Os10t0512800-01	--	K11498 centromeric protein E | (RAP-DB) Os10g0512800; Similar to predicted protein. (A)	ko04814: Motor proteins	kinesin-like protein KIN-7K, chloroplastic [Oryza sativa Japonica Group]	KN7K_ORYSJ RecName: Full=Kinesin-like protein KIN-7K, chloroplastic {ECO:0000305}; Flags: Precursor;	A0A0E0M9P1_ORYPU SubName: Full=Uncharacterized protein {ECO:0000313|EnsemblPlants:OPUNC10G14080.1};	Kinesin-like protein	GO:0009507,chloroplast; GO:0005871,kinesin complex; GO:0005874,microtubule; GO:0005524,ATP binding; GO:0016887,ATP hydrolysis activity; GO:0046872,metal ion binding; GO:0008017,microtubule binding; GO:0003777,microtubule motor activity; GO:0044260,cellular macromolecule metabolic process; GO:0007018,microtubule-based movement; GO:0044238,primary metabolic process; GO:0000166,nucleotide binding; G…	PF00225.26:Kinesin motor domain	--	--	--
Os07t0475900-01	80.6638	84.3296	81.2261	25.9063	26.4789	25.7743	2227	2372	2103	745	752	751	-1.68852	1.25227e-210	2.13488e-208	down	chr07	17198555	17208207	-	Os07t0475900-01	--	K14510 serine/threonine-protein kinase CTR1 [EC:2.7.11.1] | (RAP-DB) Os09g0566550; Similar to serine/threonine protein kinase 1, CTR1. (A)	ko04016: MAPK signaling pathway - plant; ko04075: Plant hormone signal transduction	hypothetical protein EE612_039177, partial [Oryza sativa]	STY17_ARATH RecName: Full=Serine/threonine-protein kinase STY17 {ECO:0000305}; EC=2.7.11.1 {ECO:0000269|PubMed:17090544}; AltName: Full=Serine/threonine/tyrosine-protein kinase 17 {ECO:0000303|PubMed:16429265};	A0A0P0X6M1_ORYSJ SubName: Full=Os07g0475900 protein {ECO:0000313|EMBL:BAT01449.1}; Flags: Fragment;	Tyrosine kinase specific for activated (GTP-bound) p21cdc42Hs	GO:0005829,cytosol; GO:0005524,ATP binding; GO:0106310,protein serine kinase activity; GO:0004674,protein serine/threonine kinase activity; GO:0004712,protein serine/threonine/tyrosine kinase activity; GO:0009658,chloroplast organization; GO:0006468,protein phosphorylation; GO:0000166,nucleotide binding; GO:0003674,molecular_function; GO:0005488,binding; GO:0017076,purine nucleotide binding; GO:0…	PF07714.20:Protein tyrosine and serine/threonine kinase	--	--	--
Os05t0128200-01	115.13	113.108	117.229	39.2919	42.0046	43.9013	3280	3283	3132	1166	1231	1320	-1.49672	2.61945e-210	4.43076e-208	down	chr05	1662022	1664058	+	Os05t0128200-01	--	--	--	zinc finger CCCH domain-containing protein 33 [Oryza sativa Japonica Group]	C3H33_ORYSJ RecName: Full=Zinc finger CCCH domain-containing protein 33; Short=OsC3H33;	B7EYA7_ORYSJ SubName: Full=Zinc finger protein {ECO:0000313|EMBL:ACJ74074.1}; SubName: Full=cDNA clone:001-202-E04, full insert sequence {ECO:0000313|EMBL:BAG97354.1};	CCCH-type Zn-finger protein	GO:0003677,DNA binding; GO:0046872,metal ion binding; GO:0060255,regulation of macromolecule metabolic process; GO:0051171,regulation of nitrogen compound metabolic process; GO:0080090,regulation of primary metabolic process; GO:0003674,molecular_function; GO:0003676,nucleic acid binding; GO:0005488,binding; GO:0097159,organic cyclic compound binding; GO:1901363,heterocyclic compound binding; GO:…	PF00642.27:Zinc finger C-x8-C-x5-C-x3-H type (and similar)	C3H	TF	C3H
Os07t0545400-01	242.583	242.755	251.236	533.678	517.451	545.246	2816	2871	2735	6453	6179	6680	1.08339	6.49543e-210	1.09018e-207	up	chr07	21592493	21593557	+	Os07t0545400-01	--	K11251 histone H2A | (RAP-DB) Os07g0545400; Protein H2A. (A)	ko03082: ATP-dependent chromatin remodeling	probable histone H2A.2 [Oryza sativa Japonica Group]	H2A2_ORYSI RecName: Full=Probable histone H2A.2;	A0A0E0Q9J7_ORYRU RecName: Full=Histone H2A {ECO:0000256|RuleBase:RU003767};	Histone 2A	GO:0000786,nucleosome; GO:0005634,nucleus; GO:0003677,DNA binding; GO:0046982,protein heterodimerization activity; GO:0030527,structural constituent of chromatin; GO:0003674,molecular_function; GO:0003676,nucleic acid binding; GO:0005488,binding; GO:0097159,organic cyclic compound binding; GO:1901363,heterocyclic compound binding; GO:0005515,protein binding; GO:0046983,protein dimerization activi…	PF16211.8:C-terminus of histone H2A	--	--	--
Os01t0124200-02	103.3	97.4168	101.442	22.2328	20.6093	22.3906	1530	1470	1409	343	314	350	-2.24416	1.07737e-209	1.79432e-207	down	chr01	1347665	1348723	-	Os01t0124200-02	--	--	--	Bowman-Birk type bran trypsin inhibitor precursor [Oryza sativa Japonica Group]	IBBR_ORYSI RecName: Full=Bowman-Birk type bran trypsin inhibitor; AltName: Full=OSE727A; AltName: Full=Protein RBBI3-3; AltName: Full=RBTI; Flags: Precursor;	A5HEI2_ORYSJ SubName: Full=Bowman-Birk type proteinase inhibitor A {ECO:0000313|EMBL:ABP98945.1}; SubName: Full=Os01g0124200 protein {ECO:0000313|EMBL:BAS70157.1}; SubName: Full=cDNA clone:001-035-D09, full insert sequence {ECO:0000313|EMBL:BAG96626.1}; SubName: Full=cDNA clone:006-202-G03, full insert sequence {ECO:0000313|EMBL:BAG96423.1}; SubName: Full=cDNA clone:J013096H09, full insert sequen…	--	GO:0005576,extracellular region; GO:0004867,serine-type endopeptidase inhibitor activity; GO:0003674,molecular_function; GO:0004857,enzyme inhibitor activity; GO:0004866,endopeptidase inhibitor activity; GO:0030234,enzyme regulator activity; GO:0030414,peptidase inhibitor activity; GO:0061134,peptidase regulator activity; GO:0061135,endopeptidase regulator activity; GO:0098772,molecular function …	PF00228.23:Bowman-Birk serine protease inhibitor family	--	--	--
Os01t0863166-01	125.496	123.907	128.679	52.0002	45.8354	48.6697	3721	3743	3578	1606	1398	1523	-1.40051	3.09532e-209	5.11579e-207	down	chr01	37353469	37356150	-	Os01t0863166-01	--	--	--	hypothetical protein DAI22_01g409400 [Oryza sativa Japonica Group]	--	Q5N7G2_ORYSJ SubName: Full=Uncharacterized protein P0423B08.19 {ECO:0000313|EMBL:BAD82593.1};	--	--	--	--	--	--
Os10t0437500-01	86.6302	97.8896	90.115	7.44	8.0718	8.3046	939	1081	916	84	90	95	-3.56036	3.91047e-209	6.41406e-207	down	chr10	15663637	15664570	+	Os10t0437500-01	--	--	--	uncharacterized protein LOC4348710 [Oryza sativa Japonica Group]	PHO34_ARATH RecName: Full=Universal stress protein PHOS34 {ECO:0000303|PubMed:12644671}; AltName: Full=Phosphorylated protein of 34 kDa {ECO:0000303|PubMed:18285339}; Short=AtPHOS34 {ECO:0000303|PubMed:18285339}; Flags: Precursor;	A3C531_ORYSJ SubName: Full=Os10g0437500 protein {ECO:0000313|EMBL:BAF26591.1};	--	GO:0009507,chloroplast; GO:0005829,cytosol; GO:0005524,ATP binding; GO:0002238,response to molecule of fungal origin; GO:0000166,nucleotide binding; GO:0003674,molecular_function; GO:0005488,binding; GO:0017076,purine nucleotide binding; GO:0030554,adenyl nucleotide binding; GO:0032553,ribonucleotide binding; GO:0032555,purine ribonucleotide binding; GO:0032559,adenyl ribonucleotide binding; GO:0…	PF00582.29:Universal stress protein family	--	--	--
Os04t0577300-01	119.297	119.455	121.037	40.9407	37.3058	35.478	2431	2480	2313	869	782	763	-1.69474	1.01452e-208	1.65153e-206	down	chr04	29110134	29112815	+	Os04t0577300-01	--	--	--	hypothetical protein EE612_025095, partial [Oryza sativa]	GDL81_ARATH RecName: Full=GDSL esterase/lipase At5g41890; EC=3.1.1.-;	Q0JAU2_ORYSJ SubName: Full=Os04g0577300 protein {ECO:0000313|EMBL:BAS90616.1}; Flags: Fragment;	--	GO:0016788,hydrolase activity, acting on ester bonds; GO:0016042,lipid catabolic process; GO:0003674,molecular_function; GO:0003824,catalytic activity; GO:0016787,hydrolase activity; GO:0006629,lipid metabolic process; GO:0008150,biological_process; GO:0008152,metabolic process; GO:0009056,catabolic process; GO:0044238,primary metabolic process; GO:0071704,organic substance metabolic process; GO:…	PF00657.25:GDSL-like Lipase/Acylhydrolase	--	--	--
Os05t0355400-01	110.505	116.51	113.87	4.9668	2.9385	3.1946	1901	2042	1837	89	52	58	-4.97411	1.16582e-208	1.88368e-206	down	chr05	16859727	16860956	+	Os05t0355400-01	--	--	--	Os05g0355400 [Oryza sativa Japonica Group]	USPAL_ARATH RecName: Full=Universal stress protein A-like protein;	C7J2K4_ORYSJ SubName: Full=Os05g0355400 protein {ECO:0000313|EMBL:BAH93107.1};	--	GO:0005829,cytosol; GO:0005886,plasma membrane; GO:0016208,AMP binding; GO:0000166,nucleotide binding; GO:0003674,molecular_function; GO:0005488,binding; GO:0017076,purine nucleotide binding; GO:0030554,adenyl nucleotide binding; GO:0032553,ribonucleotide binding; GO:0032555,purine ribonucleotide binding; GO:0032559,adenyl ribonucleotide binding; GO:0036094,small molecule binding; GO:0043167,ion …	PF00582.29:Universal stress protein family	--	--	--
Os02t0503400-01	1236.46	1282.1	1295.34	705.356	706.353	706.68	9909	10468	9735	5888	5823	5977	-0.880991	3.08218e-208	4.94313e-206	false	chr02	17846294	17847820	+	Os02t0503400-01	--	K02918 large subunit ribosomal protein L35e | (RAP-DB) Os02g0503400; Similar to 60S ribosomal protein L35. (A)	ko03010: Ribosome	60S ribosomal protein L35 [Oryza sativa Japonica Group]	RL35_EUPES RecName: Full=60S ribosomal protein L35;	Q0E120_ORYSJ SubName: Full=Os02g0503400 protein {ECO:0000313|EMBL:BAF08818.1}; SubName: Full=Putative 60S ribosomal protein L35 {ECO:0000313|EMBL:BAD22912.1};	60S ribosomal protein L35	GO:0022625,cytosolic large ribosomal subunit; GO:0003735,structural constituent of ribosome; GO:0000463,maturation of LSU-rRNA from tricistronic rRNA transcript (SSU-rRNA, 5.8S rRNA, LSU-rRNA); GO:0006412,translation; GO:0003674,molecular_function; GO:0005198,structural molecule activity; GO:0000470,maturation of LSU-rRNA; GO:0006139,nucleobase-containing compound metabolic process; GO:0006364,rR…	PF00831.26:Ribosomal L29 protein	--	--	--
Os03t0826800-01	75.5457	78.9884	80.0871	1.9067	2.0023	1.6728	1027	1094	1021	27	28	24	-5.42715	3.24901e-206	5.17237e-204	down	chr03	34733490	34734706	-	Os03t0826800-01	--	--	--	uncharacterized protein LOC4334643 [Oryza sativa Japonica Group]	--	Q94GF4_ORYSJ SubName: Full=Expressed protein {ECO:0000313|EMBL:ABF99652.1}; SubName: Full=Os03g0826800 protein {ECO:0000313|EMBL:BAS87164.1}; SubName: Full=cDNA clone:002-174-G12, full insert sequence {ECO:0000313|EMBL:BAG99792.1};	--	--	--	--	--	--
Os03t0119900-01	140.825	129.686	135.963	394.109	390.086	391.545	1036	972	938	3020	2952	3040	1.49967	3.28362e-206	5.18932e-204	up	chr03	1080801	1081326	+	Os03t0119900-01	--	K11254 histone H4 | (RAP-DB) Os03g0119900; Similar to Histone H4. (A)	--	unnamed protein product [Triticum turgidum subsp. durum]	H41_WHEAT RecName: Full=Histone H4 variant TH011;	A0A0E0CUB3_9ORYZ SubName: Full=Uncharacterized protein {ECO:0000313|EnsemblPlants:OMERI03G01520.1};	Histone H4	GO:0000786,nucleosome; GO:0005634,nucleus; GO:0003677,DNA binding; GO:0046982,protein heterodimerization activity; GO:0030527,structural constituent of chromatin; GO:0006334,nucleosome assembly; GO:0003674,molecular_function; GO:0003676,nucleic acid binding; GO:0005488,binding; GO:0097159,organic cyclic compound binding; GO:1901363,heterocyclic compound binding; GO:0005515,protein binding; GO:004…	PF15511.9:Centromere kinetochore component CENP-T histone fold	--	--	--
Os06t0653000-01	47.2822	47.3211	46.0809	121.817	117.06	125.236	1476	1505	1349	3961	3759	4126	1.33881	6.02981e-206	9.46025e-204	up	chr06	26736608	26744116	+	Os06t0653000-01	--	K15404 aldehyde decarbonylase [EC:4.1.99.5] | (RAP-DB) Os02g0621300; Fatty acid hydroxylase domain containing protein. (A)	ko00073: Cutin, suberine and wax biosynthesis; ko01110: Biosynthesis of secondary metabolites	protein ECERIFERUM 3 [Oryza sativa Japonica Group]	GLO13_ORYSJ RecName: Full=Very-long-chain aldehyde decarbonylase GL1-3 {ECO:0000305}; EC=4.1.99.5 {ECO:0000250|UniProtKB:F4HVY0}; AltName: Full=Protein GLOSSY 1-3 {ECO:0000303|PubMed:19322663}; AltName: Full=Protein GLOSSY l {ECO:0000303|PubMed:9112770};	A0A0E0Q0Z2_ORYRU RecName: Full=Aldehyde oxygenase (deformylating) {ECO:0000256|ARBA:ARBA00013146}; EC=4.1.99.5 {ECO:0000256|ARBA:ARBA00013146};	--	GO:0005789,endoplasmic reticulum membrane; GO:0016021,integral component of membrane; GO:0016020,membrane; GO:1990465,aldehyde oxygenase (deformylating) activity; GO:0000254,C-4 methylsterol oxidase activity; GO:0005506,iron ion binding; GO:0009924,octadecanal decarbonylase activity; GO:0016491,oxidoreductase activity; GO:0009737,response to abscisic acid; GO:0009651,response to salt stress; GO:0…	PF12076.11:WAX2 C-terminal domain	--	--	--
Os08t0500700-01	108	104.668	103.581	210.052	216.917	222.021	4752	4692	4274	9627	9818	10310	1.00429	4.6494e-204	7.24203e-202	up	chr08	24719203	24723184	-	Os08t0500700-01	--	K04079 molecular chaperone HtpG | (RAP-DB) Os08g0500700; Similar to Heat shock protein 82. (A)	ko04141: Protein processing in endoplasmic reticulum; ko04626: Plant-pathogen interaction	hypothetical protein EE612_045165, partial [Oryza sativa]	HSP81_ORYSI RecName: Full=Heat shock protein 81-1; Short=HSP81-1; AltName: Full=Heat shock protein 82;	A0A0P0XIF8_ORYSJ SubName: Full=Os08g0500700 protein {ECO:0000313|EMBL:BAT06112.1}; Flags: Fragment;	Molecular chaperone (HSP90 family)	GO:0005737,cytoplasm; GO:0005524,ATP binding; GO:0016887,ATP hydrolysis activity; GO:0051082,unfolded protein binding; GO:0006457,protein folding; GO:0000166,nucleotide binding; GO:0003674,molecular_function; GO:0005488,binding; GO:0017076,purine nucleotide binding; GO:0030554,adenyl nucleotide binding; GO:0032553,ribonucleotide binding; GO:0032555,purine ribonucleotide binding; GO:0032559,adenyl…	PF00183.21:Hsp90 protein	--	--	--
Os01t0159400-01	110.142	115.169	113.556	41.852	43.5035	39.2512	3047	3246	2946	1206	1238	1146	-1.47641	4.75027e-204	7.3463e-202	down	chr01	3108117	3113940	-	Os01t0159400-01	--	K00232 acyl-CoA oxidase [EC:1.3.3.6] | (RAP-DB) Os01g0159400; Similar to Acyl-coenzyme A oxidase 4, peroxisomal (EC 1.3.3.6) (AOX 4) (Short- chain acyl-CoA oxidase) (SAOX) (AtCX4) (G6p) (AtG6). (A)	ko00071: Fatty acid degradation; ko00410: beta-Alanine metabolism; ko00592: alpha-Linolenic acid metabolism; ko00640: Propanoate metabolism; ko01040: Biosynthesis of unsaturated fatty acids; ko01100: Metabolic pathways; ko01110: Biosynthesis of secondary metabolites; ko01200: Carbon metabolism; ko01212: Fatty acid metabolism; ko04146: Peroxisome	acyl-coenzyme A oxidase 4, peroxisomal isoform X2 [Oryza sativa Japonica Group]	ACOX4_ARATH RecName: Full=Acyl-coenzyme A oxidase 4, peroxisomal {ECO:0000305}; Short=AOX 4 {ECO:0000305}; EC=1.3.3.6 {ECO:0000269|PubMed:10212254}; AltName: Full=G6p {ECO:0000312|EMBL:AAB18129.1}; AltName: Full=Short-chain acyl-CoA oxidase {ECO:0000303|PubMed:10212254}; Short=AtCX4 {ECO:0000303|PubMed:12682048}; Short=AtG6 {ECO:0000312|EMBL:AAB18129.1}; Short=SAOX {ECO:0000305};	A0A0D3EJV4_9ORYZ SubName: Full=Uncharacterized protein {ECO:0000313|EnsemblPlants:OBART01G03920.1};	Glutaryl-CoA dehydrogenase	GO:0005829,cytosol; GO:0009514,glyoxysome; GO:0005777,peroxisome; GO:0003995,acyl-CoA dehydrogenase activity; GO:0003997,acyl-CoA oxidase activity; GO:0050660,flavin adenine dinucleotide binding; GO:1901149,salicylic acid binding; GO:0009793,embryo development ending in seed dormancy; GO:0006635,fatty acid beta-oxidation; GO:0046459,short-chain fatty acid metabolic process; GO:0003674,molecular_f…	PF00441.27:Acyl-CoA dehydrogenase, C-terminal domain	--	--	--
Os04t0390100-01	269.748	265.852	277.285	507.816	518.596	529.069	5859	5883	5648	11489	11587	12128	0.903765	8.51957e-203	1.30821e-200	false	chr04	19189127	19192319	+	Os04t0390100-01	--	K07213 copper chaperone | (RAP-DB) Os08g0205400; Heavy metal transport/detoxification protein domain containing protein. (A)	--	unnamed protein product [Oryza sativa Japonica Group]	HIP7_ARATH RecName: Full=Heavy metal-associated isoprenylated plant protein 7 {ECO:0000303|PubMed:21072340, ECO:0000303|PubMed:23368984}; Short=AtHIP07 {ECO:0000303|PubMed:21072340, ECO:0000303|PubMed:23368984}; AltName: Full=Farnesylated protein 3 {ECO:0000303|PubMed:8837031}; Short=AtFP3 {ECO:0000303|PubMed:8837031}; Flags: Precursor;	Q7XKQ7_ORYSJ SubName: Full=Os04g0390100 protein {ECO:0000313|EMBL:BAS88957.1}; SubName: Full=cDNA, clone: J100061I19, full insert sequence {ECO:0000313|EMBL:BAH01560.1};	Copper chaperone	GO:0046914,transition metal ion binding; GO:0046916,cellular transition metal ion homeostasis; GO:0003674,molecular_function; GO:0005488,binding; GO:0043167,ion binding; GO:0043169,cation binding; GO:0046872,metal ion binding; GO:0006873,cellular ion homeostasis; GO:0006875,cellular metal ion homeostasis; GO:0008150,biological_process; GO:0009987,cellular process; GO:0019725,cellular homeostasis;…	PF00403.29:Heavy-metal-associated domain	--	--	--
Os08t0414700-01	77.2468	76.7461	71.7911	26.3796	28.5012	26.1844	3441	3483	2999	1224	1306	1231	-1.51112	5.07295e-202	7.73482e-200	down	chr08	19830425	19836080	-	Os08t0414700-01	--	K16055 trehalose 6-phosphate synthase/phosphatase [EC:2.4.1.15 3.1.3.12] | (RAP-DB) Os08g0414700, TPS7; Similar to Trehalose-6-phosphate synthase (Fragment). (A)	ko00500: Starch and sucrose metabolism; ko01100: Metabolic pathways; ko01110: Biosynthesis of secondary metabolites	probable alpha,alpha-trehalose-phosphate synthase [UDP-forming]	TPS10_ARATH RecName: Full=Probable alpha,alpha-trehalose-phosphate synthase [UDP-forming] 10; EC=2.4.1.15; AltName: Full=Trehalose-6-phosphate synthase 10; Short=AtTPS10;	A0A0E0QJ05_ORYRU RecName: Full=Trehalose 6-phosphate phosphatase {ECO:0000256|ARBA:ARBA00030356};	Trehalose-6-phosphate synthase component TPS1 and related subunits	GO:0016757,glycosyltransferase activity; GO:0005992,trehalose biosynthetic process; GO:0070413,trehalose metabolism in response to stress; GO:0003674,molecular_function; GO:0003824,catalytic activity; GO:0016740,transferase activity; GO:0005975,carbohydrate metabolic process; GO:0005984,disaccharide metabolic process; GO:0005991,trehalose metabolic process; GO:0008150,biological_process; GO:00081…	PF00982.24:Glycosyltransferase family 20	--	--	--
Os02t0744900-01	15.4108	15.1647	14.6398	69.3939	62.6629	66.747	394	395	351	1848	1648	1801	2.10286	1.52918e-200	2.31527e-198	up	chr02	31246225	31248801	+	Os02t0744900-01	--	K10960 geranylgeranyl diphosphate/geranylgeranyl-bacteriochlorophyllide a reductase [EC:1.3.1.83 1.3.1.111] | (RAP-DB) Os02g0744900; Similar to Geranylgeranyl reductase (Fragment). (A)	ko00860: Porphyrin metabolism; ko00900: Terpenoid backbone biosynthesis; ko01100: Metabolic pathways; ko01110: Biosynthesis of secondary metabolites	Os02g0744900, partial [Oryza sativa Japonica Group]	CHLP_ORYSJ RecName: Full=Geranylgeranyl diphosphate reductase, chloroplastic; EC=1.3.1.83; AltName: Full=Geranylgeranyl reductase; Flags: Precursor;	A0A0D3FAF0_9ORYZ RecName: Full=Geranylgeranyl diphosphate reductase {ECO:0000256|ARBA:ARBA00012380}; EC=1.3.1.83 {ECO:0000256|ARBA:ARBA00012380}; AltName: Full=Geranylgeranyl reductase {ECO:0000256|ARBA:ARBA00033069};	--	GO:0009507,chloroplast; GO:0071949,FAD binding; GO:0102067,geranylgeranyl diphosphate reductase activity; GO:0045550,geranylgeranyl reductase activity; GO:0015995,chlorophyll biosynthetic process; GO:0015979,photosynthesis; GO:0010189,vitamin E biosynthetic process; GO:0000166,nucleotide binding; GO:0003674,molecular_function; GO:0005488,binding; GO:0036094,small molecule binding; GO:0043167,ion …	PF01494.22:FAD binding domain	--	--	--
Os06t0681400-01	183.388	183.367	175.503	391.933	435.955	424.235	5081	5176	4560	11311	12425	12405	1.1746	8.32105e-200	1.2511e-197	up	chr06	28401740	28404496	+	Os06t0681400-01	--	K08770 ubiquitin C | (RAP-DB) Os02g0161900; Similar to polyubiquitin containing 7 ubiquitin monomers. (A)	ko04120: Ubiquitin mediated proteolysis	Os06g0681400, partial [Oryza sativa Japonica Group]	UBI1P_NICSY RecName: Full=Polyubiquitin; Contains: RecName: Full=Ubiquitin; Flags: Precursor;	A0A0P0X005_ORYSJ SubName: Full=Os06g0681400 protein {ECO:0000313|EMBL:BAS99152.1}; Flags: Fragment;	Ubiquitin and ubiquitin-like proteins	GO:0005737,cytoplasm; GO:0005634,nucleus; GO:0003729,mRNA binding; GO:0003674,molecular_function; GO:0003676,nucleic acid binding; GO:0003723,RNA binding; GO:0005488,binding; GO:0097159,organic cyclic compound binding; GO:1901363,heterocyclic compound binding; GO:0005575,cellular_component; GO:0005622,intracellular anatomical structure; GO:0110165,cellular anatomical entity; GO:0043226,organelle;…	PF00240.26:Ubiquitin family	--	--	--
Os07t0185200-01	110.957	108.823	111.337	33.8844	37.8938	37.5509	2559	2557	2408	814	899	914	-1.63123	8.5751e-200	1.28041e-197	down	chr07	4503371	4507682	-	Os07t0185200-01	--	--	--	hypothetical protein DAI22_07g055500 [Oryza sativa Japonica Group]	--	A0A0E0DSZ6_9ORYZ RecName: Full=START domain-containing protein {ECO:0000259|PROSITE:PS50848};	START domain-containing proteins involved in steroidogenesis/phosphatidylcholine transfer	GO:0016021,integral component of membrane; GO:0005634,nucleus; GO:0008289,lipid binding; GO:0003674,molecular_function; GO:0005488,binding; GO:0005575,cellular_component; GO:0016020,membrane; GO:0031224,intrinsic component of membrane; GO:0110165,cellular anatomical entity; GO:0005622,intracellular anatomical structure; GO:0043226,organelle; GO:0043227,membrane-bounded organelle; GO:0043229,intra…	PF01852.22:START domain	--	--	--
Os01t0739500-01	102.43	105.993	100.302	25.4519	23.95	24.8662	1530	1613	1405	396	368	392	-2.08862	3.01834e-199	4.47604e-197	down	chr01	30885172	30886338	-	Os01t0739500-01	--	--	--	uncharacterized protein LOC4327202 [Oryza sativa Japonica Group]	OXS3_ARATH RecName: Full=Protein OXIDATIVE STRESS 3 {ECO:0000303|PubMed:18980652}; Short=AtOXS3 {ECO:0000303|PubMed:18980652};	A0A0D3ETT7_9ORYZ SubName: Full=Uncharacterized protein {ECO:0000313|EnsemblPlants:OBART01G30300.1};	Nuclear localization sequence binding protein	GO:0016607,nuclear speck; GO:0005634,nucleus; GO:2000028,regulation of photoperiodism, flowering; GO:2000070,regulation of response to water deprivation; GO:0046686,response to cadmium ion; GO:0046688,response to copper ion; GO:0010218,response to far red light; GO:0009416,response to light stimulus; GO:0006979,response to oxidative stress; GO:0010114,response to red light; GO:0009611,response to…	--	--	--	--
Os05t0506200-01	483.377	465.031	472.467	250.558	263.004	259.622	11885	11649	10894	6417	6652	6737	-0.910621	5.57528e-199	8.21159e-197	false	chr05	25007029	25012046	+	Os05t0506200-01	--	--	--	hypothetical protein EE612_030509, partial [Oryza sativa]	RDM3_ARATH RecName: Full=Protein RNA-directed DNA methylation 3 {ECO:0000303|PubMed:19410546}; AltName: Full=KOW domain-containing transcription factor 1 {ECO:0000303|PubMed:19410546}; AltName: Full=Protein SPT5-like {ECO:0000303|PubMed:19343051};	C7J286_ORYSJ SubName: Full=Os05g0506200 protein {ECO:0000313|EMBL:BAS94795.1}; Flags: Fragment;	RNA polymerase II transcription elongation factor DSIF/SUPT5H/SPT5	GO:0032044,DSIF complex; GO:0005654,nucleoplasm; GO:0003682,chromatin binding; GO:0003677,DNA binding; GO:0003729,mRNA binding; GO:0003723,RNA binding; GO:0006306,DNA methylation; GO:0080188,gene silencing by RNA-directed DNA methylation; GO:0031507,heterochromatin formation; GO:0032784,regulation of DNA-templated transcription elongation; GO:0006357,regulation of transcription by RNA polymerase …	PF00467.32:KOW motif	--	--	--
Os07t0448800-01	333.905	322.005	335.777	616.569	618.865	638.823	6057	5951	5712	11650	11548	12230	0.885789	2.26312e-198	3.31073e-196	false	chr07	15406442	15409748	+	Os07t0448800-01	--	K09872 aquaporin PIP | (RAP-DB) Os07g0448800, PIP2;1, PIP2A, PLASMA_MEMBRANE_INTRINSIC_PROTEIN_2A, PLASMA_MEMBRANE_INTRINSIC_PROTEIN_2;1; Aquaporin. (A)	--	probable aquaporin PIP2-1 [Oryza sativa Japonica Group]	PIP21_ORYSJ RecName: Full=Probable aquaporin PIP2-1; AltName: Full=OsPIP2;1; AltName: Full=Plasma membrane intrinsic protein 2-1; AltName: Full=Plasma membrane intrinsic protein 2a; Short=PIP2a;	B7EKW3_ORYSJ SubName: Full=Aquaporin {ECO:0000313|EMBL:AIV98505.1}; SubName: Full=cDNA clone:001-016-B05, full insert sequence {ECO:0000313|EMBL:BAG96349.1}; SubName: Full=cDNA clone:002-130-H04, full insert sequence {ECO:0000313|EMBL:BAG99732.1}; SubName: Full=cDNA clone:J023128K12, full insert sequence {ECO:0000313|EMBL:BAG93010.1};	Aquaporin (major intrinsic protein family)	GO:0016021,integral component of membrane; GO:0005886,plasma membrane; GO:0015250,water channel activity; GO:0003674,molecular_function; GO:0005215,transporter activity; GO:0005372,water transmembrane transporter activity; GO:0015267,channel activity; GO:0015318,inorganic molecular entity transmembrane transporter activity; GO:0022803,passive transmembrane transporter activity; GO:0022857,transme…	PF00230.23:Major intrinsic protein	--	--	--
Os05t0563600-01	66.3093	66.1677	69.6017	190.356	183.04	192.116	1022	1039	1006	3056	2902	3125	1.45239	1.60769e-197	2.33612e-195	up	chr05	28051758	28052859	+	Os05t0563600-01	--	--	--	fasciclin-like arabinogalactan protein 13 [Oryza sativa Japonica Group]	FLA13_ARATH RecName: Full=Fasciclin-like arabinogalactan protein 13; Flags: Precursor;	Q6AUG3_ORYSJ SubName: Full=Os05g0563600 protein {ECO:0000313|EMBL:BAS95347.1}; SubName: Full=cDNA clone:J023144L21, full insert sequence {ECO:0000313|EMBL:BAG94059.1};	--	GO:0031225,anchored component of membrane; GO:0046658,anchored component of plasma membrane; GO:0005794,Golgi apparatus; GO:0009505,plant-type cell wall; GO:0005886,plasma membrane; GO:0009506,plasmodesma; GO:0009536,plastid; GO:0009834,plant-type secondary cell wall biogenesis; GO:0008150,biological_process; GO:0009832,plant-type cell wall biogenesis; GO:0009987,cellular process; GO:0042546,cell…	PF02469.25:Fasciclin domain	--	--	--
Os03t0423800-02	71.5134	70.8413	69.5606	35.4019	34.6291	34.2633	5306	5355	4840	2736	2643	2683	-1.05591	5.09196e-197	7.34974e-195	down	chr03	17669022	17678001	+	Os03t0423800-02	--	K15255 ATP-dependent DNA helicase PIF1 [EC:5.6.2.3] | (RAP-DB) Os07g0255200; Similar to Helicase-like protein [Oryza sativa (japonica cultivar-group)]. (A)	--	mediator of RNA polymerase II transcription subunit 8 isoform X1 [Oryza sativa Japonica Group]	MED8_ARATH RecName: Full=Mediator of RNA polymerase II transcription subunit 8; AltName: Full=Protein SETH 10;	Q84MG8_ORYSJ SubName: Full=Uncharacterized protein {ECO:0000313|EMBL:EEE59286.1};	--	GO:0016592,mediator complex; GO:0050832,defense response to fungus; GO:0009909,regulation of flower development; GO:0006950,response to stress; GO:0006952,defense response; GO:0008150,biological_process; GO:0009605,response to external stimulus; GO:0009607,response to biotic stimulus; GO:0009620,response to fungus; GO:0043207,response to external biotic stimulus; GO:0044419,biological process inv…	--	--	--	--
Os07t0281000-01	242.023	240.556	234.518	108.464	114.436	114.885	5619	5690	5106	2623	2733	2815	-1.11892	5.4114e-197	7.75908e-195	down	chr07	10678739	10683090	-	Os07t0281000-01	--	K12872 pre-mRNA-splicing factor RBM22/SLT11 | (RAP-DB) Os07g0281000, C3H49, ZINC_FINGER_CCCH_DOMAIN-CONTAINING_PROTEIN_49; Nucleotide-binding, alpha-beta plait domain containing protein. (A)	ko03040: Spliceosome	zinc finger CCCH domain-containing protein 49 [Oryza sativa Japonica Group]	C3H49_ORYSJ RecName: Full=Zinc finger CCCH domain-containing protein 49; Short=OsC3H49;	A0A0E0HZ41_ORYNI SubName: Full=Uncharacterized protein {ECO:0000313|EnsemblPlants:ONIVA07G08640.1};	Predicted RNA-binding protein (RRM superfamily)	GO:0000974,Prp19 complex; GO:0071006,U2-type catalytic step 1 spliceosome; GO:0071007,U2-type catalytic step 2 spliceosome; GO:0003677,DNA binding; GO:0046872,metal ion binding; GO:0036002,pre-mRNA binding; GO:0017070,U6 snRNA binding; GO:0003674,molecular_function; GO:0003676,nucleic acid binding; GO:0005488,binding; GO:0097159,organic cyclic compound binding; GO:1901363,heterocyclic compound bi…	PF00076.25:RNA recognition motif. (a.k.a. RRM, RBD, or RNP domain)	--	--	--
Os03t0271400-01	95.7556	91.1894	93.1812	30.6721	29.0786	29.0715	2116	2053	1931	706	661	678	-1.69004	7.35567e-193	1.04775e-190	down	chr03	9076047	9079383	-	Os03t0271400-01	--	K09562 hsp70-interacting protein | (RAP-DB) Os03g0271400; Armadillo-like helical domain containing protein. (A)	ko04141: Protein processing in endoplasmic reticulum	uncharacterized protein LOC4332391 isoform X1 [Oryza sativa Japonica Group]	--	Q10NF0_ORYSJ SubName: Full=HEAT repeat family protein, expressed {ECO:0000313|EMBL:ABF95213.1}; SubName: Full=Os03g0271400 protein {ECO:0000313|EMBL:BAS83480.1};	Armadillo/beta-catenin-like repeat-containing protein	GO:0000774,adenyl-nucleotide exchange factor activity; GO:0000166,nucleotide binding; GO:0003674,molecular_function; GO:0005488,binding; GO:0017076,purine nucleotide binding; GO:0030554,adenyl nucleotide binding; GO:0036094,small molecule binding; GO:0060590,ATPase regulator activity; GO:0097159,organic cyclic compound binding; GO:0098772,molecular function regulator activity; GO:1901265,nucleosi…	PF08609.13:Nucleotide exchange factor Fes1	--	--	--
Os02t0187700-00	157.378	165.699	165.101	55.6547	55.0212	59.0779	2408	2583	2369	887	866	954	-1.55648	8.27924e-193	1.17159e-190	down	chr02	4867738	4868831	+	Os02t0187700-00	--	K09422 transcription factor MYB, plant | (RAP-DB) Os02g0187700; Similar to Myb-related protein B (B-Myb) (Myb-related protein 1) (XMYB1). (A)	--	transcription factor MYB44 [Oryza sativa Japonica Group]	MYB44_ARATH RecName: Full=Transcription factor MYB44 {ECO:0000303|PubMed:11597504}; AltName: Full=Myb-related protein 44 {ECO:0000303|PubMed:11597504}; Short=AtMYB44 {ECO:0000303|PubMed:11597504}; AltName: Full=Myb-related protein R1 {ECO:0000303|PubMed:9678577}; Short=AtMYBR1 {ECO:0000303|PubMed:9678577};	A0A0P0VFR6_ORYSJ SubName: Full=Os02g0187700 protein {ECO:0000313|EMBL:BAF08045.1}; SubName: Full=Putative tuber-specific and sucrose-responsive element binding factor {ECO:0000313|EMBL:BAD15518.1};	Transcription factor, Myb superfamily	GO:0005634,nucleus; GO:0003700,DNA-binding transcription factor activity; GO:0000981,DNA-binding transcription factor activity, RNA polymerase II-specific; GO:0042802,identical protein binding; GO:0000978,RNA polymerase II cis-regulatory region sequence-specific DNA binding; GO:0043565,sequence-specific DNA binding; GO:0000976,transcription cis-regulatory region binding; GO:0009738,abscisic acid-…	PF00249.34:Myb-like DNA-binding domain	MYB	TF	MYB->MYB
Os05t0525900-01	125.053	131.749	136.468	37.4866	42.3063	39.3338	2181	2341	2232	681	759	724	-1.75552	1.52173e-192	2.13941e-190	down	chr05	26171097	26172343	-	Os05t0525900-01	--	--	--	zinc finger CCCH domain-containing protein 37 [Oryza sativa Japonica Group]	C3H37_ORYSJ RecName: Full=Zinc finger CCCH domain-containing protein 37; Short=OsC3H37;	B7F147_ORYSJ SubName: Full=Zinc finger protein {ECO:0000313|EMBL:ACJ74073.1}; SubName: Full=cDNA clone:002-140-H10, full insert sequence {ECO:0000313|EMBL:BAG98344.1};	CCCH-type Zn-finger protein	GO:0003677,DNA binding; GO:0046872,metal ion binding; GO:0003674,molecular_function; GO:0003676,nucleic acid binding; GO:0005488,binding; GO:0097159,organic cyclic compound binding; GO:1901363,heterocyclic compound binding; GO:0043167,ion binding; GO:0043169,cation binding	PF00642.27:Zinc finger C-x8-C-x5-C-x3-H type (and similar)	C3H	TF	C3H
Os05t0542900-01	132.855	130.736	139.029	51.7734	48.7918	48.4306	2737	2744	2686	1111	1034	1053	-1.46677	1.83797e-192	2.56735e-190	down	chr05	26943380	26945786	+	Os05t0542900-01	--	K01213 galacturan 1,4-alpha-galacturonidase [EC:3.2.1.67] | (RAP-DB) Os05g0542800; Pectin lyase fold/virulence factor domain containing protein. (A)	ko00040: Pentose and glucuronate interconversions; ko01100: Metabolic pathways	probable polygalacturonase At1g80170 [Oryza sativa Japonica Group]	PGLR5_ARATH RecName: Full=Probable polygalacturonase At1g80170; Short=PG; EC=3.2.1.15; AltName: Full=Pectinase At1g80170; Flags: Precursor;	A0A0D3GAC7_9ORYZ SubName: Full=Uncharacterized protein {ECO:0000313|EnsemblPlants:OBART05G24480.2};	--	GO:0005576,extracellular region; GO:0004650,polygalacturonase activity; GO:0005975,carbohydrate metabolic process; GO:0071555,cell wall organization; GO:0003674,molecular_function; GO:0003824,catalytic activity; GO:0004553,hydrolase activity, hydrolyzing O-glycosyl compounds; GO:0016787,hydrolase activity; GO:0016798,hydrolase activity, acting on glycosyl bonds; GO:0008150,biological_process; GO:…	PF00295.20:Glycosyl hydrolases family 28	--	--	--
Os06t0661766-00	199.058	208.315	206.269	75.1688	72.2809	72.3596	2372	2529	2305	933	886	910	-1.51403	1.35999e-191	1.88751e-189	down	chr06	27272157	27275123	+	Os06t0661766-00	--	--	--	uncharacterized protein LOC9271699 [Oryza sativa Japonica Group]	--	A0A0P0WZI3_ORYSJ SubName: Full=Os06g0661766 protein {ECO:0000313|EMBL:BAS98988.1};	--	--	--	--	--	--
Os05t0163700-01	43.7121	42.1885	42.5251	4.95	4.5244	3.3723	958	942	874	113	102	78	-3.35581	1.38162e-191	1.90532e-189	down	chr05	3730639	3735239	-	Os05t0163700-01	--	K00232 acyl-CoA oxidase [EC:1.3.3.6] | (RAP-DB) Os05g0163700; Similar to Acyl-coenzyme A oxidase 4, peroxisomal (EC 1.3.3.6) (AOX 4) (Short- chain acyl-CoA oxidase) (SAOX) (AtCX4) (G6p) (AtG6). (A)	ko00071: Fatty acid degradation; ko00410: beta-Alanine metabolism; ko00592: alpha-Linolenic acid metabolism; ko00640: Propanoate metabolism; ko01040: Biosynthesis of unsaturated fatty acids; ko01100: Metabolic pathways; ko01110: Biosynthesis of secondary metabolites; ko01200: Carbon metabolism; ko01212: Fatty acid metabolism; ko04146: Peroxisome	acyl-coenzyme A oxidase 4, peroxisomal isoform X1 [Oryza sativa Japonica Group]	ACOX4_ARATH RecName: Full=Acyl-coenzyme A oxidase 4, peroxisomal {ECO:0000305}; Short=AOX 4 {ECO:0000305}; EC=1.3.3.6 {ECO:0000269|PubMed:10212254}; AltName: Full=G6p {ECO:0000312|EMBL:AAB18129.1}; AltName: Full=Short-chain acyl-CoA oxidase {ECO:0000303|PubMed:10212254}; Short=AtCX4 {ECO:0000303|PubMed:12682048}; Short=AtG6 {ECO:0000312|EMBL:AAB18129.1}; Short=SAOX {ECO:0000305};	B9FMM4_ORYSJ SubName: Full=Os05g0163700 protein {ECO:0000313|EMBL:BAF16652.1}; SubName: Full=Putative glutaryl-CoA dehydrogenase {ECO:0000313|EMBL:AAT07660.1};	Glutaryl-CoA dehydrogenase	GO:0005829,cytosol; GO:0009514,glyoxysome; GO:0005777,peroxisome; GO:0003995,acyl-CoA dehydrogenase activity; GO:0003997,acyl-CoA oxidase activity; GO:0050660,flavin adenine dinucleotide binding; GO:1901149,salicylic acid binding; GO:0009793,embryo development ending in seed dormancy; GO:0006635,fatty acid beta-oxidation; GO:0046459,short-chain fatty acid metabolic process; GO:0003674,molecular_f…	PF02771.19:Acyl-CoA dehydrogenase, N-terminal domain	--	--	--
Os12t0580950-00	58.9423	60.3192	53.3956	186.413	189.294	199.004	751	783	638	2474	2481	2676	1.70089	1.24251e-189	1.70264e-187	up	chr12	24070744	24072408	-	Os12t0580950-00	--	--	--	Os12g0580950, partial [Oryza sativa Japonica Group]	--	A0A0P0YD40_ORYSJ SubName: Full=Os12g0580950 protein {ECO:0000313|EMBL:BAT17815.1}; Flags: Fragment;	--	--	--	--	--	--
Os01t0386700-01	233.231	241.887	251.062	110.603	102.649	102.511	4221	4460	4261	2085	1911	1958	-1.2342	2.3222e-189	3.16214e-187	down	chr01	16232158	16234453	+	Os01t0386700-01	--	K14500 BR-signaling kinase [EC:2.7.11.1] | (RAP-DB) Os03g0132800; Similar to protein kinase-like protein [Oryza sativa (japonica cultivar-group)]. (A)	ko04075: Plant hormone signal transduction	hypothetical protein EE612_002794, partial [Oryza sativa]	BSK12_ORYSJ RecName: Full=Serine/threonine-protein kinase BSK1-2 {ECO:0000305}; EC=2.7.11.1 {ECO:0000305}; AltName: Full=Brassinosteroid-signaling kinase 1-2 {ECO:0000303|PubMed:28680425}; Short=OsBSK1-2 {ECO:0000303|PubMed:28680425};	A0A0P0V2T9_ORYSJ SubName: Full=Os01g0386700 protein {ECO:0000313|EMBL:BAS72262.1}; Flags: Fragment;	--	GO:0005886,plasma membrane; GO:0005524,ATP binding; GO:0106310,protein serine kinase activity; GO:0004674,protein serine/threonine kinase activity; GO:0009742,brassinosteroid mediated signaling pathway; GO:0050832,defense response to fungus; GO:0045087,innate immune response; GO:0006468,protein phosphorylation; GO:0000166,nucleotide binding; GO:0003674,molecular_function; GO:0005488,binding; GO:0…	--	--	--	--
Os06t0729500-01	79.0192	78.4713	78.8288	37.7854	36.8066	37.0414	4172	4221	3903	2078	1999	2064	-1.11485	3.00472e-189	4.06596e-187	down	chr06	31083609	31089544	-	Os06t0729500-01	--	--	--	uncharacterized protein LOC4342140 isoform X2 [Oryza sativa Japonica Group]	--	A0A0E0Q2Y2_ORYRU SubName: Full=Uncharacterized protein {ECO:0000313|EnsemblPlants:ORUFI06G30150.3};	--	--	PF05623.15:Protein of unknown function (DUF789)	--	--	--
Os02t0310200-01	538.308	555.86	555.401	292.286	271.863	270.991	6535	6875	6323	3696	3395	3472	-1.01497	4.40596e-189	5.92505e-187	down	chr02	12185506	12187024	+	Os02t0310200-01	--	--	--	Os02g0310300 [Oryza sativa Japonica Group]	MAD14_ORYSI RecName: Full=MADS-box transcription factor 14; AltName: Full=FDRMADS6; AltName: Full=OsMADS14; AltName: Full=Protein AGAMOUS-like 10; AltName: Full=Protein APETALA1-like B; AltName: Full=RMADS211;	A0A0E0BRV4_9ORYZ SubName: Full=Uncharacterized protein {ECO:0000313|EnsemblPlants:OGLUM12G11030.1};	--	GO:0005634,nucleus; GO:0003700,DNA-binding transcription factor activity; GO:0046983,protein dimerization activity; GO:0000977,RNA polymerase II transcription regulatory region sequence-specific DNA binding; GO:0045944,positive regulation of transcription by RNA polymerase II; GO:0003674,molecular_function; GO:0140110,transcription regulator activity; GO:0005488,binding; GO:0005515,protein bindin…	--	--	--	--
Os07t0186000-02	223.021	230.632	229.357	490.185	491.216	510.892	2277	2399	2196	5213	5159	5505	1.09486	5.9705e-187	7.97946e-185	up	chr07	4574319	4576229	-	Os07t0186000-02	--	K03671 thioredoxin 1 | (RAP-DB) Os07g0186000, TRXH, THIOREDOXIN_H-TYPE; Similar to Thioredoxin h isoform 1. (A)	--	Chain A, Thioredoxin H-type [Oryza sativa]	TRXH1_ORYSJ RecName: Full=Thioredoxin H1; Short=OsTrxh1; AltName: Full=Phloem sap 13 kDa protein 1;	A0A0D3GN47_9ORYZ RecName: Full=Thioredoxin {ECO:0000256|PIRNR:PIRNR000077};	Thioredoxin	GO:0005737,cytoplasm; GO:0004857,enzyme inhibitor activity; GO:0016671,oxidoreductase activity, acting on a sulfur group of donors, disulfide as acceptor; GO:0015035,protein-disulfide reductase activity; GO:0043086,negative regulation of catalytic activity; GO:0010497,plasmodesmata-mediated intercellular transport; GO:0009409,response to cold; GO:0006979,response to oxidative stress; GO:0003674,m…	PF00085.23:Thioredoxin	--	--	--
Os07t0661400-01	288.524	280.865	291.198	128.447	123.279	130.993	3886	3854	3678	1802	1708	1862	-1.20161	6.62911e-187	8.80533e-185	down	chr07	27890235	27891316	-	Os07t0661400-01	--	--	--	protein EARLY RESPONSIVE TO DEHYDRATION 15 [Oryza sativa Japonica Group]	ERD15_ARATH RecName: Full=Protein EARLY RESPONSIVE TO DEHYDRATION 15; AltName: Full=PAM2-containing protein CID1; AltName: Full=Polyadenylate-binding protein-interacting protein 1; Short=PABP-interacting protein 1; Short=Poly(A)-binding protein-interacting protein 1; AltName: Full=Protein CTC-INTERACTING DOMAIN 1; AltName: Full=Protein LIGHT STRESS-REGULATED 1;	Q7EZY8_ORYSJ SubName: Full=Os07g0661400 protein {ECO:0000313|EMBL:BAT03056.1}; SubName: Full=cDNA clone:001-205-F04, full insert sequence {ECO:0000313|EMBL:BAG97474.1}; SubName: Full=cDNA clone:002-125-B04, full insert sequence {ECO:0000313|EMBL:BAG97995.1}; SubName: Full=cDNA clone:J013160F04, full insert sequence {ECO:0000313|EMBL:BAG91106.1};	--	GO:0005737,cytoplasm; GO:0005829,cytosol; GO:0042651,thylakoid membrane; GO:0071456,cellular response to hypoxia; GO:0010196,nonphotochemical quenching; GO:0009617,response to bacterium; GO:0009644,response to high light intensity; GO:0009414,response to water deprivation; GO:0001666,response to hypoxia; GO:0006950,response to stress; GO:0008150,biological_process; GO:0009628,response to abiotic …	PF07145.18:Ataxin-2 C-terminal region	--	--	--
Os05t0144100-01	115.476	117.29	116.014	37.5279	36.2568	35.7492	1867	1932	1759	632	603	610	-1.70396	3.18441e-186	4.20401e-184	down	chr05	2537632	2540611	+	Os05t0144100-01	--	K11801 DDB1- and CUL4-associated factor 11 | (RAP-DB) Os05g0144100; WD40 repeat-like domain containing protein. (A)	--	hypothetical protein EE612_027049, partial [Oryza sativa]	LE14B_LITER RecName: Full=LEC14B protein;	Q0DKT7_ORYSJ SubName: Full=Os05g0144100 protein {ECO:0000313|EMBL:BAS92227.1}; Flags: Fragment;	WD40 repeat-containing protein	--	PF00400.35:WD domain, G-beta repeat	--	--	--
Os01t0598900-00	241.696	246.491	260.304	104.508	103.834	103.838	3306	3435	3339	1489	1461	1499	-1.29404	1.84222e-185	2.41733e-183	down	chr01	23530089	23532422	-	Os01t0598900-00	--	K14168 cytoplasmic tRNA 2-thiolation protein 1 [EC:2.7.7.-] | (RAP-DB) Os01g0598900; Cytoplasmic tRNA 2-thiolation protein 1. (A)	ko04122: Sulfur relay system	Os01g0598900, partial [Oryza sativa Japonica Group]	CTU1_ORYSJ RecName: Full=Cytoplasmic tRNA 2-thiolation protein 1 {ECO:0000255|HAMAP-Rule:MF_03053}; EC=2.7.7.- {ECO:0000255|HAMAP-Rule:MF_03053}; AltName: Full=Cytoplasmic tRNA adenylyltransferase 1 {ECO:0000255|HAMAP-Rule:MF_03053};	A0A0P0V4V4_ORYSJ SubName: Full=Os01g0598900 protein {ECO:0000313|EMBL:BAS73008.1}; Flags: Fragment;	Uncharacterized conserved protein with similarity to predicted ATPase of the PP-loop superfamily	GO:0002144,cytosolic tRNA wobble base thiouridylase complex; GO:0016779,nucleotidyltransferase activity; GO:0000049,tRNA binding; GO:0032447,protein urmylation; GO:0002143,tRNA wobble position uridine thiolation; GO:0003674,molecular_function; GO:0003824,catalytic activity; GO:0016740,transferase activity; GO:0016772,transferase activity, transferring phosphorus-containing groups; GO:0003676,nucl…	PF16503.8:Zinc-ribbon	--	--	--
Os07t0685000-02	8.981	10.0691	10.0722	49.9491	50.7285	49.2977	232	265	244	1344	1348	1344	2.3322	5.02571e-185	6.55492e-183	up	chr07	29077209	29081176	-	Os07t0685000-02	--	--	--	hypothetical protein EE612_041457 [Oryza sativa]	CDF2_ARATH RecName: Full=Cyclic dof factor 2; AltName: Full=Dof zinc finger protein DOF5.2; Short=AtDOF5.2;	Q84PD2_ORYSJ SubName: Full=AOBP-like protein {ECO:0000313|EMBL:AAO72549.1}; SubName: Full=Os07g0685000 protein {ECO:0000313|EMBL:BAT03277.1}; SubName: Full=cDNA clone:001-032-E07, full insert sequence {ECO:0000313|EMBL:BAG96409.1};	--	GO:0005634,nucleus; GO:0003677,DNA binding; GO:0003700,DNA-binding transcription factor activity; GO:0046872,metal ion binding; GO:0000976,transcription cis-regulatory region binding; GO:0009908,flower development; GO:0006355,regulation of DNA-templated transcription; GO:0003674,molecular_function; GO:0003676,nucleic acid binding; GO:0005488,binding; GO:0097159,organic cyclic compound binding; GO…	PF02701.18:Dof domain, zinc finger	C2C2-Dof	TF	C2C2->C2C2-Dof
Os08t0427700-00	99.2709	98.4552	86.2989	288.499	280.446	289.449	958	968	781	2900	2784	2948	1.56126	1.32576e-182	1.71881e-180	up	chr08	20573199	20573985	+	Os08t0427700-00	--	K11251 histone H2A | (RAP-DB) Os08g0427700; Histone H2A. (A)	ko03082: ATP-dependent chromatin remodeling	probable histone H2A.3 [Oryza sativa Japonica Group]	H2A3_ORYSI RecName: Full=Probable histone H2A.3;	A0A0E0QJ94_ORYRU RecName: Full=Histone H2A {ECO:0000256|RuleBase:RU003767};	Histone 2A	GO:0000786,nucleosome; GO:0005634,nucleus; GO:0003677,DNA binding; GO:0046982,protein heterodimerization activity; GO:0030527,structural constituent of chromatin; GO:0003674,molecular_function; GO:0003676,nucleic acid binding; GO:0005488,binding; GO:0097159,organic cyclic compound binding; GO:1901363,heterocyclic compound binding; GO:0005515,protein binding; GO:0046983,protein dimerization activi…	PF16211.8:C-terminus of histone H2A	--	--	--
Os01t0566900-01	678.1	698.696	677.244	412.078	412.07	404.907	11798	12385	11050	7468	7375	7435	-0.773886	1.36428e-181	1.75821e-179	false	chr01	21699002	21704182	-	Os01t0566900-01	--	K18740 exonuclease 3'-5' domain-containing protein 1 | (RAP-DB) Os01g0566900; Similar to 3'-5' exonuclease domain-containing protein-like. (A)	--	hypothetical protein EE612_003543, partial [Oryza sativa]	RP6L1_ARATH RecName: Full=Protein RRP6-like 1 {ECO:0000303|PubMed:18285452}; Short=AtRRP6L1 {ECO:0000303|PubMed:18285452};	A0A0P0V4C6_ORYSJ SubName: Full=Os01g0566900 protein {ECO:0000313|EMBL:BAS72759.1}; Flags: Fragment;	Predicted 3'-5' exonuclease	GO:0000176,nuclear exosome (RNase complex); GO:0005730,nucleolus; GO:0005654,nucleoplasm; GO:0005634,nucleus; GO:0000175,3'-5'-exoribonuclease activity; GO:0000166,nucleotide binding; GO:0003727,single-stranded RNA binding; GO:0000467,exonucleolytic trimming to generate mature 3'-end of 5.8S rRNA from tricistronic rRNA transcript (SSU-rRNA, 5.8S rRNA, LSU-rRNA); GO:0080188,gene silencing by RNA-d…	PF01612.23:3'-5' exonuclease	--	--	--
Os03t0319300-01	227.859	216.725	210.006	468.885	464.906	477.02	2712	2628	2344	5813	5692	5992	1.07459	1.45774e-178	1.86755e-176	up	chr03	11522676	11524356	+	Os03t0319300-01	--	K02183 calmodulin | (RAP-DB) Os01g0267900; Similar to Calmodulin NtCaM3 (Calmodulin NtCaM4) (Calmodulin NtCaM5) (Calmodulin NtCaM6) (Calmodulin NtCaM7) (Calmodulin NtCaM8) (Calmodulin NtCaM11) (Calmodulin NtCaM12). (A)	ko04016: MAPK signaling pathway - plant; ko04070: Phosphatidylinositol signaling system; ko04626: Plant-pathogen interaction	receptor kinase 1 [Musa troglodytarum]	CALM1_ORYSI RecName: Full=Calmodulin-1; Short=CaM-1;	A0A453AMK4_AEGTS SubName: Full=Uncharacterized protein {ECO:0000313|EnsemblPlants:AET2Gv20196300.3};	Calmodulin and related proteins (EF-Hand superfamily)	GO:0005509,calcium ion binding; GO:0003674,molecular_function; GO:0005488,binding; GO:0043167,ion binding; GO:0043169,cation binding; GO:0046872,metal ion binding	PF00036.35:EF hand	--	--	--
Os11t0484300-01	41.2354	42.0686	39.4388	92.4852	94.2554	93.3033	1853	1926	1662	4329	4357	4425	1.1566	7.80929e-178	9.94582e-176	up	chr11	17046950	17052914	+	Os11t0484300-01	--	K02540 DNA replication licensing factor MCM2 [EC:5.6.2.3] | (RAP-DB) Os11g0484300, MINI-CHROMOSOME_MAINTENANCE_PROTEIN_2, MCM2; Similar to Mcm2-prov protein. (A)	ko03030: DNA replication	DNA replication licensing factor MCM2 [Oryza sativa Japonica Group]	MCM2_ORYSJ RecName: Full=DNA replication licensing factor MCM2 {ECO:0000305}; EC=3.6.4.12 {ECO:0000305}; AltName: Full=Minichromosome maintenance protein 2 {ECO:0000303|PubMed:18755073}; Short=OsMCM2 {ECO:0000303|PubMed:18755073};	A0A0E0R8F7_ORYRU RecName: Full=DNA replication licensing factor MCM2 {ECO:0000256|ARBA:ARBA00018925}; EC=3.6.4.12 {ECO:0000256|ARBA:ARBA00012551};	DNA replication licensing factor, MCM2 component	GO:0000785,chromatin; GO:0042555,MCM complex; GO:0005634,nucleus; GO:0000347,THO complex; GO:0005524,ATP binding; GO:0016887,ATP hydrolysis activity; GO:0003678,DNA helicase activity; GO:0046872,metal ion binding; GO:0003697,single-stranded DNA binding; GO:0006268,DNA unwinding involved in DNA replication; GO:0000727,double-strand break repair via break-induced replication; GO:0009793,embryo deve…	PF00493.26:MCM P-loop domain	--	--	--
Os07t0590700-01	155.756	152.88	147.237	370.177	373.75	372.665	1392	1392	1234	3446	3436	3515	1.25906	1.44385e-177	1.82812e-175	up	chr07	24078257	24079597	-	Os07t0590700-01	--	--	--	hypothetical protein EE612_040408, partial [Oryza sativa]	--	A0A0E0AM41_9ORYZ SubName: Full=Uncharacterized protein {ECO:0000313|EnsemblPlants:OGLUM07G20490.1};	--	--	--	--	--	--
Os08t0162100-01	60.0823	60.0576	60.2435	114.502	119.337	118.972	3752	3821	3528	7448	7666	7841	0.935134	5.64978e-177	7.11182e-175	false	chr08	3667092	3675772	+	Os08t0162100-01	--	K14558 periodic tryptophan protein 2 | (RAP-DB) Os05g0519500; Similar to Periodic tryptophan protein-associated region; WD40-like. (A)	ko03008: Ribosome biogenesis in eukaryotes	RecName: Full=Protein TOPLESS-RELATED PROTEIN 2; Short=Protein TPR2; AltName: Full=Protein ABERRANT SPIKELET AND PANICLE 1; Short=Protein ASP1; AltName: Full=Protein LISSENCEPHALY TYPE-1-LIKE 1; Short=OsLIS-L1; Short=Protein LIS-L1; AltName: Full=Protein TPL; Short=OsTPL; AltName: Full=Ramosa1 enhancer locus 2; Short=OsREL2; Short=Protein REL2; AltName: Full=Topless-like protein [Oryza sativa Jap…	TPR2_ORYSJ RecName: Full=Protein TOPLESS-RELATED PROTEIN 2 {ECO:0000303|PubMed:24336200}; Short=Protein TPR2 {ECO:0000303|PubMed:24336200}; AltName: Full=Protein ABERRANT SPIKELET AND PANICLE 1 {ECO:0000303|PubMed:22136599}; Short=Protein ASP1 {ECO:0000303|PubMed:22136599}; AltName: Full=Protein LISSENCEPHALY TYPE-1-LIKE 1 {ECO:0000303|PubMed:22020753}; Short=OsLIS-L1 {ECO:0000303|PubMed:22020753…	A2YRH5_ORYSI SubName: Full=Uncharacterized protein {ECO:0000313|EMBL:EAZ05686.1};	WD40 repeat-containing protein	GO:0005634,nucleus; GO:0010229,inflorescence development; GO:0006355,regulation of DNA-templated transcription; GO:0000003,reproduction; GO:0003006,developmental process involved in reproduction; GO:0007275,multicellular organism development; GO:0008150,biological_process; GO:0009791,post-embryonic development; GO:0022414,reproductive process; GO:0032501,multicellular organismal process; GO:00325…	PF00400.35:WD domain, G-beta repeat	--	--	--
Os06t0589500-01	35.6743	37.5415	36.2117	110.11	117.382	113.12	707	758	673	2273	2393	2366	1.60516	9.46281e-177	1.18427e-174	up	chr06	23119059	23122162	+	Os06t0589500-01	--	--	--	uncharacterized protein LOC4341406 isoform X1 [Oryza sativa Japonica Group]	--	A0A0N7KMC2_ORYSJ SubName: Full=Os06g0589500 protein {ECO:0000313|EMBL:BAF19875.1};	--	--	--	--	--	--
Os09t0554200-01	63.2824	71.3859	72.067	7.2993	7.7645	8.0773	824	947	880	99	104	111	-3.19148	1.87353e-176	2.33125e-174	down	chr09	21956407	21957337	-	Os09t0554200-01	--	K19040 E3 ubiquitin-protein ligase ATL10/75/76/77/78 [EC:2.3.2.27] | (RAP-DB) Os02g0541500; Similar to predicted protein. (A)	--	probable E3 ubiquitin-protein ligase ATL44 [Oryza sativa Japonica Group]	ATL80_ARATH RecName: Full=RING-H2 finger protein ATL80; EC=2.3.2.27 {ECO:0000305}; AltName: Full=RING-type E3 ubiquitin transferase ATL80 {ECO:0000305};	Q0IZR5_ORYSJ SubName: Full=Os09g0554200 protein {ECO:0000313|EMBL:BAT09335.1}; SubName: Full=cDNA clone:002-142-C10, full insert sequence {ECO:0000313|EMBL:BAG98385.1};	FOG: Predicted E3 ubiquitin ligase	GO:0016021,integral component of membrane; GO:0005886,plasma membrane; GO:0046872,metal ion binding; GO:0061630,ubiquitin protein ligase activity; GO:0070417,cellular response to cold; GO:0006952,defense response; GO:0009909,regulation of flower development; GO:0010966,regulation of phosphate transport; GO:0003674,molecular_function; GO:0005488,binding; GO:0043167,ion binding; GO:0043169,cation b…	PF13639.9:Ring finger domain	--	--	--
Os10t0418000-01	109.532	107.422	111.646	277.922	270.286	285.659	1224	1223	1170	3235	3107	3369	1.31105	2.95826e-176	3.65995e-174	up	chr10	14678198	14679366	+	Os10t0418000-01	--	K11251 histone H2A | (RAP-DB) Os10g0418000; Similar to Histone H2A. (A)	ko03082: ATP-dependent chromatin remodeling	probable histone H2A variant 2 [Oryza brachyantha]	H2AV2_ORYSJ RecName: Full=Probable histone H2A variant 2;	I1QUJ2_ORYGL RecName: Full=Histone H2A {ECO:0000256|RuleBase:RU003767};	Histone 2A	GO:0000786,nucleosome; GO:0005634,nucleus; GO:0003677,DNA binding; GO:0046982,protein heterodimerization activity; GO:0030527,structural constituent of chromatin; GO:0003674,molecular_function; GO:0003676,nucleic acid binding; GO:0005488,binding; GO:0097159,organic cyclic compound binding; GO:1901363,heterocyclic compound binding; GO:0005515,protein binding; GO:0046983,protein dimerization activi…	PF00125.27:Core histone H2A/H2B/H3/H4	--	--	--
Os12t0589700-01	130.669	128.161	133.361	322.299	307.594	284.06	2681	2679	2566	6888	6492	6151	1.18767	7.01204e-176	8.626e-174	up	chr12	24666631	24671826	-	Os12t0589700-01	--	--	--	hypothetical protein [Oryza sativa Indica Group]	--	A0A0P0YJY4_ORYSI SubName: Full=Uncharacterized protein {ECO:0000313|EMBL:BAT21111.1};	--	--	--	--	--	--
Os01t0886900-00	67.6955	65.384	66.5789	148.028	149.783	152.317	1815	1786	1674	4134	4131	4310	1.14008	2.73424e-175	3.34458e-173	up	chr01	38534739	38539826	+	Os01t0886900-00	--	--	--	hypothetical protein EE612_007257 [Oryza sativa]	RUS6_ARATH RecName: Full=Protein root UVB sensitive 6 {ECO:0000303|PubMed:19515790};	A0A0P0VBF4_ORYSJ SubName: Full=Os01g0886900 protein {ECO:0000313|EMBL:BAS75618.1};	Uncharacterized conserved protein	--	PF04884.17:Vitamin B6 photo-protection and homoeostasis	--	--	--
Os11t0638900-01	210.166	209.018	205.426	115.725	118.79	117.476	8001	8107	7334	4589	4652	4720	-0.860337	2.82175e-174	3.43223e-172	false	chr11	25245791	25252765	-	Os11t0638900-01	--	--	--	armadillo repeat-containing protein 8 [Oryza sativa Japonica Group]	--	A0A0E0J4P2_ORYNI SubName: Full=Uncharacterized protein {ECO:0000313|EnsemblPlants:ONIVA11G20810.1};	Proteins containing armadillo/beta-catenin-like repeat	GO:0005737,cytoplasm; GO:0005634,nucleus; GO:0005575,cellular_component; GO:0005622,intracellular anatomical structure; GO:0110165,cellular anatomical entity; GO:0043226,organelle; GO:0043227,membrane-bounded organelle; GO:0043229,intracellular organelle; GO:0043231,intracellular membrane-bounded organelle	PF00514.26:Armadillo/beta-catenin-like repeat	--	--	--
Os09t0520700-01	176.536	175.131	173.012	84.9108	91.2891	86.9643	5980	6044	5496	2996	3181	3109	-1.02834	1.08635e-173	1.314e-171	down	chr09	20342788	20347184	+	Os09t0520700-01	--	K16911 ATP-dependent RNA helicase DDX21 [EC:3.6.4.13] | (RAP-DB) Os09g0520700; Similar to RNA helicase. (A)	--	DEAD-box ATP-dependent RNA helicase 7 [Oryza sativa Japonica Group]	RH7_ORYSJ RecName: Full=DEAD-box ATP-dependent RNA helicase 7; EC=3.6.4.13;	A0A0E0QTY9_ORYRU RecName: Full=RNA helicase {ECO:0000256|ARBA:ARBA00012552}; EC=3.6.4.13 {ECO:0000256|ARBA:ARBA00012552};	ATP-dependent RNA helicase	GO:0005730,nucleolus; GO:0005524,ATP binding; GO:0016887,ATP hydrolysis activity; GO:0003723,RNA binding; GO:0003724,RNA helicase activity; GO:0016070,RNA metabolic process; GO:0000166,nucleotide binding; GO:0003674,molecular_function; GO:0005488,binding; GO:0017076,purine nucleotide binding; GO:0030554,adenyl nucleotide binding; GO:0032553,ribonucleotide binding; GO:0032555,purine ribonucleotide…	PF00270.32:DEAD/DEAH box helicase	--	--	--
Os03t0107700-01	185.644	183.086	184.203	56.6351	44.9977	45.8183	1885	1894	1754	599	470	491	-1.94016	1.02998e-172	1.2389e-170	down	chr03	470350	471075	+	Os03t0107700-01	--	--	--	hypothetical protein DAI22_03g007300 [Oryza sativa Japonica Group]	EL2_ORYSJ RecName: Full=Cyclin-dependent protein kinase inhibitor EL2;	A0A0D3FCR3_9ORYZ SubName: Full=Uncharacterized protein {ECO:0000313|EnsemblPlants:OBART03G00570.1};	--	GO:0005634,nucleus; GO:0004861,cyclin-dependent protein serine/threonine kinase inhibitor activity; GO:0007049,cell cycle; GO:0071901,negative regulation of protein serine/threonine kinase activity; GO:0003674,molecular_function; GO:0004857,enzyme inhibitor activity; GO:0004860,protein kinase inhibitor activity; GO:0016538,cyclin-dependent protein serine/threonine kinase regulator activity; GO:00…	--	--	--	--
Os08t0504700-01	119.142	121.226	123.401	35.8228	34.0111	37.6988	1638	1698	1591	513	481	547	-1.79063	2.07668e-172	2.4841e-170	down	chr08	24953937	24954919	+	Os08t0504700-01	--	--	--	zinc finger A20 and AN1 domain-containing stress-associated protein 11 [Oryza sativa Japonica Group]	SAP11_ORYSJ RecName: Full=Zinc finger A20 and AN1 domain-containing stress-associated protein 11; Short=OsSAP11;	A0A0E0QKW8_ORYRU SubName: Full=Uncharacterized protein {ECO:0000313|EnsemblPlants:ORUFI08G22050.1};	Predicted Zn-finger protein	GO:0003677,DNA binding; GO:0004842,ubiquitin-protein transferase activity; GO:0008270,zinc ion binding; GO:0016567,protein ubiquitination; GO:0003674,molecular_function; GO:0003676,nucleic acid binding; GO:0005488,binding; GO:0097159,organic cyclic compound binding; GO:1901363,heterocyclic compound binding; GO:0003824,catalytic activity; GO:0016740,transferase activity; GO:0019787,ubiquitin-like …	PF01428.19:AN1-like Zinc finger	--	--	--
Os07t0516900-03	49.5845	51.0776	48.3628	10.398	9.1717	10.8236	1172	1230	1072	256	223	270	-2.3264	1.14481e-171	1.36188e-169	down	chr07	19922423	19924599	+	Os07t0516900-03	--	K14325 RNA-binding protein with serine-rich domain 1 | (RAP-DB) Os05g0105900; Nucleotide-binding, alpha-beta plait domain containing protein. (A)	ko03013: Nucleocytoplasmic transport; ko03015: mRNA surveillance pathway	Os07g0516900 [Oryza sativa Japonica Group]	RBPL_ORYSJ RecName: Full=RNA-binding protein L {ECO:0000303|PubMed:20217123};	A0A0P0X6L8_ORYSJ SubName: Full=Os07g0516900 protein {ECO:0000313|EMBL:BAT01772.1};	FOG: RRM domain	GO:0005737,cytoplasm; GO:0005829,cytosol; GO:0005634,nucleus; GO:0003729,mRNA binding; GO:0051028,mRNA transport; GO:0003674,molecular_function; GO:0003676,nucleic acid binding; GO:0003723,RNA binding; GO:0005488,binding; GO:0097159,organic cyclic compound binding; GO:1901363,heterocyclic compound binding; GO:0006403,RNA localization; GO:0006810,transport; GO:0008150,biological_process; GO:001593…	PF00076.25:RNA recognition motif. (a.k.a. RRM, RBD, or RNP domain)	--	--	--
Os03t0799000-01	361.781	356.165	353.603	636.16	608.162	611.831	7013	7034	6428	12845	12127	12517	0.759549	4.6476e-171	5.49864e-169	false	chr03	33304497	33305962	+	Os03t0799000-01	--	K11275 histone H1/5 | (RAP-DB) Os03g0799000; Similar to Histone H1. (A)	--	hypothetical protein OsI_13914 [Oryza sativa Indica Group]	H1_WHEAT RecName: Full=Histone H1;	A0A0D3FQ81_9ORYZ RecName: Full=H15 domain-containing protein {ECO:0000259|PROSITE:PS51504};	--	GO:0000786,nucleosome; GO:0005634,nucleus; GO:0003690,double-stranded DNA binding; GO:0031492,nucleosomal DNA binding; GO:0030527,structural constituent of chromatin; GO:0030261,chromosome condensation; GO:0045910,negative regulation of DNA recombination; GO:0006334,nucleosome assembly; GO:0003674,molecular_function; GO:0003676,nucleic acid binding; GO:0003677,DNA binding; GO:0005488,binding; GO:…	PF00538.22:linker histone H1 and H5 family	--	--	--
Os06t0667300-01	47.5517	48.889	51.5756	13.7527	12.9202	14.1376	1517	1589	1543	457	424	476	-1.89091	4.77625e-171	5.62014e-169	down	chr06	27644256	27646536	+	Os06t0667300-01	--	--	--	--	--	--	--	--	--	--	--	--
Os11t0170000-01	14.502	12.8908	13.0316	51.1849	52.8432	53.8214	445	403	375	1636	1668	1743	1.93211	2.32535e-170	2.72141e-168	up	chr11	3382390	3388871	-	Os11t0170000-01	--	K02433 aspartyl-tRNA(Asn)/glutamyl-tRNA(Gln) amidotransferase subunit A [EC:6.3.5.6 6.3.5.7] | (RAP-DB) Os04g0643200; Amidase family protein. (A)	ko00970: Aminoacyl-tRNA biosynthesis; ko01100: Metabolic pathways	Os11g0170000, partial [Oryza sativa Japonica Group]	FAAH_ORYSI RecName: Full=Fatty acid amide hydrolase {ECO:0000305}; EC=3.5.1.- {ECO:0000250|UniProtKB:Q0JFH7}; AltName: Full=N-acylethanolamine amidohydrolase {ECO:0000305};	Q0IUB4_ORYSJ SubName: Full=Os11g0170000 protein {ECO:0000313|EMBL:BAF27701.2}; Flags: Fragment;	Amidases	GO:0005789,endoplasmic reticulum membrane; GO:0005886,plasma membrane; GO:0016811,hydrolase activity, acting on carbon-nitrogen (but not peptide) bonds, in linear amides; GO:0016042,lipid catabolic process; GO:0003674,molecular_function; GO:0003824,catalytic activity; GO:0016787,hydrolase activity; GO:0016810,hydrolase activity, acting on carbon-nitrogen (but not peptide) bonds; GO:0006629,lipid …	PF01425.24:Amidase	--	--	--
Os08t0205900-01	65.0952	65.6079	67.5513	146.9	150.787	150.832	1677	1722	1632	3942	3996	4101	1.14539	4.14335e-170	4.82299e-168	up	chr08	6170105	6175794	-	Os08t0205900-01	--	K16871 4-aminobutyrate---pyruvate transaminase [EC:2.6.1.96] | (RAP-DB) Os08g0205900; Similar to Viroid RNA-binding protein (Fragment). (A)	ko00250: Alanine, aspartate and glutamate metabolism; ko00650: Butanoate metabolism; ko01100: Metabolic pathways	probable gamma-aminobutyrate transaminase 3, mitochondrial [Oryza sativa Japonica Group]	GATP3_ORYSJ RecName: Full=Probable gamma-aminobutyrate transaminase 3, mitochondrial; EC=2.6.1.96; Flags: Precursor;	A0A0E0EJ43_9ORYZ SubName: Full=Uncharacterized protein {ECO:0000313|EnsemblPlants:OMERI08G06050.1};	Alanine-glyoxylate aminotransferase AGT2	GO:0005739,mitochondrion; GO:0003867,4-aminobutyrate transaminase activity; GO:0034387,4-aminobutyrate:pyruvate transaminase activity; GO:0004015,adenosylmethionine-8-amino-7-oxononanoate transaminase activity; GO:0102351,gamma-aminobutyrate transaminase (glyoxylate dependent) activity; GO:0030170,pyridoxal phosphate binding; GO:0009102,biotin biosynthetic process; GO:0009448,gamma-aminobutyric a…	PF00202.24:Aminotransferase class-III	--	--	--
Os09t0469600-01	192.432	178.049	188.491	536.643	515.94	544.699	872	822	801	2533	2405	2605	1.48228	4.10164e-169	4.74891e-167	up	chr09	17852398	17853104	-	Os09t0469600-01	--	--	--	--	--	--	--	--	--	--	--	--
Os01t0705200-01	57.1431	49.7398	55.7806	4.094	3.5928	3.9059	804	713	736	60	52	58	-3.84281	1.90586e-166	2.19488e-164	down	chr01	29233040	29234256	-	Os01t0705200-01	--	--	--	late embryogenesis abundant protein group 3 protein [Oryza sativa Indica Group]	LEA14_ORYSJ RecName: Full=Late embryogenesis abundant protein 14 {ECO:0000303|Ref.9}; Short=OsLEA14 {ECO:0000303|Ref.9}; AltName: Full=Protein WATER STRESS-INDUCED 18 {ECO:0000303|PubMed:7948880};	A0A0D3ET11_9ORYZ SubName: Full=Uncharacterized protein {ECO:0000313|EnsemblPlants:OBART01G28020.1};	--	GO:0005634,nucleus; GO:0005575,cellular_component; GO:0005622,intracellular anatomical structure; GO:0043226,organelle; GO:0043227,membrane-bounded organelle; GO:0043229,intracellular organelle; GO:0043231,intracellular membrane-bounded organelle; GO:0110165,cellular anatomical entity	PF02987.19:Late embryogenesis abundant protein	--	--	--
Os07t0112700-01	113.25	117.784	109.3	272.251	276.246	272.096	1359	1440	1230	3403	3410	3446	1.23619	2.46554e-165	2.82441e-163	up	chr07	699881	700826	-	Os07t0112700-01	--	--	--	blue copper protein [Oryza sativa Japonica Group]	LAML_ARATH RecName: Full=Lamin-like protein; Flags: Precursor;	B9FV71_ORYSJ SubName: Full=Blue copper-binding protein-like {ECO:0000313|EMBL:BAC22293.2}; SubName: Full=Os07g0112700 protein {ECO:0000313|EMBL:BAF20659.1};	--	GO:0031225,anchored component of membrane; GO:0046658,anchored component of plasma membrane; GO:0000325,plant-type vacuole; GO:0005886,plasma membrane; GO:0009536,plastid; GO:0009055,electron transfer activity; GO:0003674,molecular_function; GO:0003824,catalytic activity; GO:0016491,oxidoreductase activity; GO:0005575,cellular_component; GO:0016020,membrane; GO:0031224,intrinsic component of memb…	PF02298.20:Plastocyanin-like domain	--	--	--
Os01t0674700-01	67.2166	66.7037	64.2763	25.3161	24.4019	27.2532	2809	2840	2519	1102	1049	1202	-1.39737	4.29116e-165	4.88989e-163	down	chr01	27725579	27731480	+	Os01t0674700-01	--	--	--	pentatricopeptide repeat-containing protein At1g30610, chloroplastic isoform X1 [Oryza sativa Japonica Group]	PPR64_ARATH RecName: Full=Pentatricopeptide repeat-containing protein At1g30610, chloroplastic; AltName: Full=Protein EMBRYO DEFECTIVE 2279; Flags: Precursor;	A0A8J8Y515_ORYSJ SubName: Full=Uncharacterized protein {ECO:0000313|EMBL:EEE55166.1};	FOG: PPR repeat	GO:0009507,chloroplast; GO:0003729,mRNA binding; GO:0010239,chloroplast mRNA processing; GO:0009658,chloroplast organization; GO:0009793,embryo development ending in seed dormancy; GO:0003674,molecular_function; GO:0003676,nucleic acid binding; GO:0003723,RNA binding; GO:0005488,binding; GO:0097159,organic cyclic compound binding; GO:1901363,heterocyclic compound binding; GO:0006139,nucleobase-co…	PF01535.23:PPR repeat	--	--	--
Os01t0822800-01	41.6944	39.3506	38.682	2.2828	2.4728	2.1482	754	725	656	43	46	41	-4.15008	2.82001e-164	3.19665e-162	down	chr01	35121625	35122986	-	Os01t0822800-01	--	K19040 E3 ubiquitin-protein ligase ATL10/75/76/77/78 [EC:2.3.2.27] | (RAP-DB) Os04g0419550; Zinc finger, RING-type domain containing protein. (A)	--	RING-H2 finger protein ATL74 [Oryza sativa Japonica Group]	ATL72_ARATH RecName: Full=RING-H2 finger protein ATL72; EC=2.3.2.27 {ECO:0000305}; AltName: Full=RING-type E3 ubiquitin transferase ATL72 {ECO:0000305};	Q0JI61_ORYSJ SubName: Full=Os01g0822800 protein {ECO:0000313|EMBL:BAS74984.1}; SubName: Full=Putative RING-H2 zinc finger protein {ECO:0000313|EMBL:BAB86495.1};	FOG: Predicted E3 ubiquitin ligase	GO:0016021,integral component of membrane; GO:0046872,metal ion binding; GO:0016740,transferase activity; GO:0016567,protein ubiquitination; GO:0003674,molecular_function; GO:0005488,binding; GO:0043167,ion binding; GO:0043169,cation binding; GO:0003824,catalytic activity; GO:0006807,nitrogen compound metabolic process; GO:0008150,biological_process; GO:0008152,metabolic process; GO:0019538,prote…	PF13639.9:Ring finger domain	--	--	--
Os04t0488100-01	74.5112	72.6303	69.8762	27.7734	28.6986	25.2895	2895	2875	2546	1124	1147	1037	-1.44178	5.66348e-164	6.38645e-162	down	chr04	24379793	24386400	+	Os04t0488100-01	--	K06670 cohesin complex subunit SCC1 | (RAP-DB) Os04g0488100; Rad21/Rec8 like protein, C-terminal domain containing protein. (A)	--	sister chromatid cohesion 1 protein 2 isoform X1 [Oryza sativa Japonica Group]	SCC12_ARATH RecName: Full=Sister chromatid cohesion 1 protein 2; AltName: Full=SCC1 homolog 2; Short=AtRAD21-1;	A0A0P0WBV9_ORYSJ SubName: Full=OJ991113_30.15 protein {ECO:0000313|EMBL:CAD41331.2}; SubName: Full=Os04g0488100 protein {ECO:0000313|EMBL:BAF15062.1};	Sister chromatid cohesion complex Cohesin, subunit RAD21/SCC1	GO:0008278,cohesin complex; GO:0000798,NA; GO:0005634,nucleus; GO:0003682,chromatin binding; GO:0051301,cell division; GO:0006302,double-strand break repair; GO:0000278,mitotic cell cycle; GO:1990414,replication-born double-strand break repair via sister chromatid exchange; GO:0007062,sister chromatid cohesion; GO:0003674,molecular_function; GO:0005488,binding; GO:0008150,biological_process; GO:0…	PF04825.16:N terminus of Rad21 / Rec8 like protein	--	--	--
Os05t0407500-01	227.599	222.193	224.876	112.962	117.769	122.172	6863	6826	6359	3548	3653	3888	-0.967532	1.99609e-163	2.23924e-161	false	chr05	19868485	19871283	+	Os05t0407500-01	--	K14493 gibberellin receptor GID1 [EC:3.-.-.-] | (RAP-DB) Os05g0407500, GIBBERELLIN_INSENSITIVE_DWARF1, GID1; Alpha/beta hydrolase fold-3 domain containing protein. (A)	ko04075: Plant hormone signal transduction	gibberellin receptor GID1 [Oryza sativa Japonica Group]	GID1_ORYSJ RecName: Full=Gibberellin receptor GID1 {ECO:0000303|PubMed:16193045}; EC=3.-.-.- {ECO:0000305}; AltName: Full=Gibberellin-insensitive dwarf protein 1 {ECO:0000303|PubMed:16193045}; AltName: Full=Protein GIBBERELLIN INSENSITIVE DWARF1 {ECO:0000303|PubMed:16193045};	A0A0E0PMD7_ORYRU RecName: Full=Abhydrolase_3 domain-containing protein {ECO:0000259|Pfam:PF07859};	Arylacetamide deacetylase	GO:0005737,cytoplasm; GO:0005634,nucleus; GO:0010331,gibberellin binding; GO:0016787,hydrolase activity; GO:0048444,floral organ morphogenesis; GO:0009740,gibberellic acid mediated signaling pathway; GO:0009939,positive regulation of gibberellic acid mediated signaling pathway; GO:0010325,raffinose family oligosaccharide biosynthetic process; GO:0009739,response to gibberellin; GO:0003674,molecul…	PF07859.16:alpha/beta hydrolase fold	--	--	--
Os08t0485000-01	361.148	356.69	369.877	186.7	183.164	188.973	4652	4681	4468	2505	2427	2569	-0.993387	2.59608e-162	2.89731e-160	false	chr08	23969407	23970640	-	Os08t0485000-01	--	--	--	Os08g0485000, partial [Oryza sativa Japonica Group]	EXOL2_ARATH RecName: Full=Protein EXORDIUM-like 2; Flags: Precursor;	Q0J4W5_ORYSJ SubName: Full=Os08g0485000 protein {ECO:0000313|EMBL:BAF24000.1}; Flags: Fragment;	--	GO:0048046,apoplast; GO:0005615,extracellular space; GO:0005794,Golgi apparatus; GO:0009505,plant-type cell wall; GO:0009506,plasmodesma; GO:0009536,plastid; GO:0071456,cellular response to hypoxia; GO:0001666,response to hypoxia; GO:0006950,response to stress; GO:0008150,biological_process; GO:0009628,response to abiotic stimulus; GO:0009987,cellular process; GO:0033554,cellular response to stre…	PF04674.15:Phosphate-induced protein 1 conserved region	--	--	--
Os11t0182900-00	39.5661	38.6977	40.2438	2.9669	4.6429	4.7916	845	842	806	66	102	108	-3.28844	2.71661e-162	3.01627e-160	down	chr11	4168279	4170029	-	Os11t0182900-00	--	--	--	ankyrin repeat family protein, putative, expressed [Oryza sativa Japonica Group]	ACD6_ARATH RecName: Full=Protein ACCELERATED CELL DEATH 6 {ECO:0000303|PubMed:10488236};	Q2R9P7_ORYSJ SubName: Full=Ankyrin repeat family protein, putative, expressed {ECO:0000313|EMBL:ABA91806.2};	FOG: Ankyrin repeat	GO:0030176,integral component of endoplasmic reticulum membrane; GO:0005887,integral component of plasma membrane; GO:0016020,membrane; GO:0008219,cell death; GO:0071446,cellular response to salicylic acid stimulus; GO:0042742,defense response to bacterium; GO:1900426,positive regulation of defense response to bacterium; GO:1902290,positive regulation of defense response to oomycetes; GO:0016567,…	PF12796.10:Ankyrin repeats (3 copies)	--	--	--
Os06t0558700-01	473.99	469.529	461.717	275.21	282.693	272.206	9977	10069	9114	6034	6121	6047	-0.792401	7.93276e-162	8.76287e-160	false	chr06	21343410	21345112	-	Os06t0558700-01	--	K14376 poly(A) polymerase [EC:2.7.7.19] | (RAP-DB) Os02g0227400; Poly(A) polymerase, RNA-binding region domain containing protein. (A)	ko03015: mRNA surveillance pathway	hypothetical protein OsJ_21686 [Oryza sativa Japonica Group]	PAPS4_ARATH RecName: Full=Nuclear poly(A) polymerase 4 {ECO:0000303|PubMed:18479511}; Short=AtPAP(IV) {ECO:0000303|PubMed:16282318}; Short=PAP(IV) {ECO:0000305}; Short=Poly(A) polymerase IV {ECO:0000305}; Short=nPAP {ECO:0000303|PubMed:16282318}; EC=2.7.7.19 {ECO:0000269|PubMed:15297145}; AltName: Full=Polynucleotide adenylyltransferase 4 {ECO:0000305};	A3BCQ9_ORYSJ RecName: Full=Polynucleotide adenylyltransferase {ECO:0000256|ARBA:ARBA00012388}; EC=2.7.7.19 {ECO:0000256|ARBA:ARBA00012388};	Poly(A) polymerase and related nucleotidyltransferases	GO:0005634,nucleus; GO:0005524,ATP binding; GO:0046872,metal ion binding; GO:0004652,polynucleotide adenylyltransferase activity; GO:0003723,RNA binding; GO:0006378,mRNA polyadenylation; GO:0043631,RNA polyadenylation; GO:0000166,nucleotide binding; GO:0003674,molecular_function; GO:0005488,binding; GO:0017076,purine nucleotide binding; GO:0030554,adenyl nucleotide binding; GO:0032553,ribonucleot…	PF04926.18:Poly(A) polymerase predicted RNA binding domain	--	--	--
Os05t0137400-01	200.825	197.487	201.094	94.6462	103.382	98.9087	5331	5341	5006	2617	2823	2771	-1.04604	7.08865e-160	7.79068e-158	down	chr05	2174913	2179088	+	Os05t0137400-01	--	K08245 phytepsin [EC:3.4.23.40] | (RAP-DB) Os05g0137400; Similar to Aspartic protease precursor. (A)	--	RecName: Full=Aspartic proteinase; Flags: Precursor [Oryza sativa Japonica Group]	ASPRX_ORYSJ RecName: Full=Aspartic proteinase; EC=3.4.23.-; Flags: Precursor;	A0A0E0PH77_ORYRU SubName: Full=Uncharacterized protein {ECO:0000313|EnsemblPlants:ORUFI05G02650.1};	Aspartyl protease	GO:0005773,vacuole; GO:0004190,aspartic-type endopeptidase activity; GO:0006629,lipid metabolic process; GO:0006508,proteolysis; GO:0003674,molecular_function; GO:0003824,catalytic activity; GO:0004175,endopeptidase activity; GO:0008233,peptidase activity; GO:0016787,hydrolase activity; GO:0070001,aspartic-type peptidase activity; GO:0140096,catalytic activity, acting on a protein; GO:0008150,bio…	PF00026.26:Eukaryotic aspartyl protease	--	--	--
Os06t0643500-01	249.929	234.405	252.892	462.339	475.433	474.031	4677	4469	4438	9012	9152	9362	0.904965	1.80395e-159	1.97259e-157	false	chr06	26227109	26228735	+	Os06t0643500-01	--	--	--	36.4 kDa proline-rich protein [Oryza sativa Japonica Group]	PRF1_SOLLC RecName: Full=36.4 kDa proline-rich protein;	A3BE05_ORYSJ SubName: Full=Os06g0643500 protein {ECO:0000313|EMBL:BAF20092.1}; SubName: Full=Putative cell wall protein {ECO:0000313|EMBL:BAD37369.1};	--	--	PF14547.9:Hydrophobic seed protein	--	--	--
Os04t0536300-01	87.9999	86.8611	86.6244	195.632	191.145	199.334	1600	1609	1477	3705	3575	3825	1.13154	2.30547e-159	2.50832e-157	up	chr04	26797695	26800253	-	Os04t0536300-01	--	K25796 plant-specific transcription factor YABBY family protein | (RAP-DB) Os04g0536300, YABBY_3, YAB3; Similar to Yabby15 protein (Fragment). (A)	--	protein YABBY 5 [Oryza sativa Japonica Group]	YAB5_ORYSI RecName: Full=Protein YABBY 5; AltName: Full=OsYAB3; AltName: Full=OsYABBY5;	A0A0D9ZNK4_9ORYZ SubName: Full=Uncharacterized protein {ECO:0000313|EnsemblPlants:OGLUM04G19890.1};	--	GO:0005634,nucleus; GO:0046872,metal ion binding; GO:0030154,cell differentiation; GO:0003674,molecular_function; GO:0005488,binding; GO:0043167,ion binding; GO:0043169,cation binding; GO:0008150,biological_process; GO:0009987,cellular process; GO:0032502,developmental process; GO:0048869,cellular developmental process; GO:0005575,cellular_component; GO:0005622,intracellular anatomical structure;…	PF04690.16:YABBY protein	C2C2-YABBY	TF	C2C2->C2C2-YABBY
Os10t0104900-01	33.5295	33.3027	35.0436	82.9044	92.7985	93.3319	1510	1528	1480	3889	4299	4436	1.36893	3.85481e-159	4.17302e-157	up	chr10	377147	385343	-	Os10t0104900-01	--	K00558 DNA (cytosine-5)-methyltransferase 1 [EC:2.1.1.37] | (RAP-DB) Os03g0226800, CMT1, CHROMOMETHYLTRANSFERASE_1; Similar to Cytosine-specific methyltransferase. (A)	ko00270: Cysteine and methionine metabolism; ko01100: Metabolic pathways	DNA (cytosine-5)-methyltransferase CMT3 [Oryza sativa Japonica Group]	CMT3_ORYSJ RecName: Full=DNA (cytosine-5)-methyltransferase CMT3 {ECO:0000305}; EC=2.1.1.37 {ECO:0000305}; AltName: Full=Chromomethylase 3 {ECO:0000305}; AltName: Full=OsCMT3a {ECO:0000303|PubMed:26243209};	B8A9C3_ORYSI SubName: Full=Uncharacterized protein {ECO:0000313|EMBL:EEC70797.1};	--	GO:0005634,nucleus; GO:0003682,chromatin binding; GO:0003886,DNA (cytosine-5-)-methyltransferase activity; GO:0003677,DNA binding; GO:0032776,DNA methylation on cytosine; GO:0010216,maintenance of DNA methylation; GO:0003674,molecular_function; GO:0005488,binding; GO:0003824,catalytic activity; GO:0008168,methyltransferase activity; GO:0008757,S-adenosylmethionine-dependent methyltransferase acti…	PF00145.20:C-5 cytosine-specific DNA methylase	--	--	--
Os05t0497300-01	291.56	293.882	303.509	154.305	152.305	150.743	4457	4577	4351	2457	2395	2432	-0.991458	5.17408e-159	5.57333e-157	false	chr05	24444094	24445186	-	Os05t0497300-01	--	K09286 EREBP-like factor | (RAP-DB) Os05g0497300, ERF74, ETHYLENE_RESPONSE_FACTOR_74; Similar to Ethylene response factor 2. (A)	--	ethylene-responsive transcription factor 4 [Oryza sativa Japonica Group]	ERF4_NICSY RecName: Full=Ethylene-responsive transcription factor 4; AltName: Full=Ethylene-responsive element-binding factor 3; Short=EREBP-3; AltName: Full=Ethylene-responsive element-binding factor 4 homolog; AltName: Full=NsERF3;	Q0DH17_ORYSJ SubName: Full=Os05g0497300 protein {ECO:0000313|EMBL:BAF17856.1}; SubName: Full=Putative ethylene-responsive element binding factor {ECO:0000313|EMBL:AAT07584.1};	--	GO:0005634,nucleus; GO:0003677,DNA binding; GO:0003700,DNA-binding transcription factor activity; GO:0006952,defense response; GO:0009873,ethylene-activated signaling pathway; GO:0003674,molecular_function; GO:0003676,nucleic acid binding; GO:0005488,binding; GO:0097159,organic cyclic compound binding; GO:1901363,heterocyclic compound binding; GO:0140110,transcription regulator activity; GO:00069…	PF00847.23:AP2 domain	AP2/ERF-ERF	TF	AP2/ERF->AP2/ERF-ERF
Os12t0590500-00	29.7617	26.9679	27.9511	62.0928	67.132	61.947	3228	2980	2843	7015	7490	7091	1.14203	1.09804e-158	1.17691e-156	up	chr12	24703607	24716073	-	Os12t0590500-00	--	K10400 kinesin family member 15 | (RAP-DB) Os12g0590500; Similar to Kinesin motor domain containing protein, expressed. (A)	ko04814: Motor proteins	Os12g0590500 [Oryza sativa Japonica Group]	KN12F_ORYSJ RecName: Full=Kinesin-like protein KIN-12F {ECO:0000305};	A0A0D3HW99_9ORYZ RecName: Full=Kinesin motor domain-containing protein {ECO:0000259|PROSITE:PS50067};	--	GO:0005871,kinesin complex; GO:0005874,microtubule; GO:0005524,ATP binding; GO:0016887,ATP hydrolysis activity; GO:0008017,microtubule binding; GO:0003777,microtubule motor activity; GO:0007018,microtubule-based movement; GO:0000166,nucleotide binding; GO:0003674,molecular_function; GO:0005488,binding; GO:0017076,purine nucleotide binding; GO:0030554,adenyl nucleotide binding; GO:0032553,ribonucl…	PF00225.26:Kinesin motor domain	--	--	--
Os08t0536300-01	58.1149	60.0481	57.2936	18.1862	17.9373	17.6982	1537	1618	1421	501	488	494	-1.73806	5.76138e-158	6.14481e-156	down	chr08	26792942	26797114	-	Os08t0536300-01	--	--	--	zinc finger protein CONSTANS-LIKE 14 [Oryza sativa Japonica Group]	COL14_ARATH RecName: Full=Zinc finger protein CONSTANS-LIKE 14;	A0A5S6RD20_ORYSJ SubName: Full=Os08g0536300 protein {ECO:0000313|EMBL:BAF24277.2}; SubName: Full=Zinc-finger protein C60910-like {ECO:0000313|EMBL:BAD01231.1};	--	GO:0005634,nucleus; GO:0003700,DNA-binding transcription factor activity; GO:0008270,zinc ion binding; GO:0006355,regulation of DNA-templated transcription; GO:0003674,molecular_function; GO:0140110,transcription regulator activity; GO:0005488,binding; GO:0043167,ion binding; GO:0043169,cation binding; GO:0046872,metal ion binding; GO:0046914,transition metal ion binding; GO:0006139,nucleobase-co…	PF06203.17:CCT motif	Others	TR	Others
Os06t0237502-01	115.45	122.919	114.87	52.3977	54.1034	51.0347	3541	3841	3304	1674	1707	1652	-1.19817	8.57013e-158	9.09568e-156	down	chr06	7148668	7155342	-	Os06t0237502-01	--	--	--	NLR family CARD domain-containing protein 3 isoform X1 [Oryza sativa Japonica Group]	--	A0A0P0WV17_ORYSJ SubName: Full=Os06g0237502 protein {ECO:0000313|EMBL:BAS96968.1};	LRR-containing protein	--	PF13516.9:Leucine Rich repeat	--	--	--
Os12t0590400-01	539.419	534.352	521.747	341.666	336.456	330.96	14719	14855	13351	9711	9444	9531	-0.694029	1.87633e-157	1.98168e-155	false	chr12	24697916	24700773	-	Os12t0590400-01	--	--	--	hypothetical protein OsI_38940 [Oryza sativa Indica Group]	--	A0A0D3HW95_9ORYZ RecName: Full=DUF1618 domain-containing protein {ECO:0000259|Pfam:PF07762};	--	--	PF07762.17:Protein of unknown function (DUF1618)	--	--	--
Os09t0522000-01	130.406	129.954	137.952	41.7061	41.6888	43.428	1636	1661	1623	545	538	575	-1.68335	2.25181e-157	2.3667e-155	down	chr09	20395279	20396175	-	Os09t0522000-01	--	K09286 EREBP-like factor | (RAP-DB) Os03g0341000, ETHYLENE_RESPONSE_FACTOR_66, ERF66; Similar to AP2 domain containing protein RAP2.2 (Fragment). (A)	--	dehydration-responsive element-binding protein 1B, partial [Oryza sativa Japonica Group]	DRE1B_ORYSJ RecName: Full=Dehydration-responsive element-binding protein 1B; Short=Protein DREB1B;	I6TGM0_ORYSA SubName: Full=DRE binding protein {ECO:0000313|EMBL:AFM74031.1};	--	GO:0005634,nucleus; GO:0003677,DNA binding; GO:0003700,DNA-binding transcription factor activity; GO:0003674,molecular_function; GO:0003676,nucleic acid binding; GO:0005488,binding; GO:0097159,organic cyclic compound binding; GO:1901363,heterocyclic compound binding; GO:0140110,transcription regulator activity; GO:0005575,cellular_component; GO:0005622,intracellular anatomical structure; GO:00432…	PF00847.23:AP2 domain	AP2/ERF-ERF	TF	AP2/ERF->AP2/ERF-ERF
Os02t0232900-01	134.815	143.314	139.592	278.272	277.567	285.901	2553	2765	2479	5489	5407	5714	0.978001	7.09039e-157	7.41613e-155	false	chr02	7516238	7519231	-	Os02t0232900-01	--	K09874 aquaporin NIP | (RAP-DB) Os02g0232900, NOD26_LIKE_INTRINSIC_PROTEIN_1;1, NIP1;1; Similar to NOD26-like membrane integral protein ZmNIP1-1. (A)	--	aquaporin NIP1-1 [Oryza sativa Japonica Group]	NIP11_ORYSJ RecName: Full=Aquaporin NIP1-1; AltName: Full=NOD26-like intrinsic protein 1-1; AltName: Full=OsNIP1;1;	B7EFF6_ORYSJ SubName: Full=NOD26-like intrinsic protein {ECO:0000313|EMBL:BAP05657.1}; SubName: Full=cDNA clone:J013160F10, full insert sequence {ECO:0000313|EMBL:BAG91103.1};	Aquaporin (major intrinsic protein family)	GO:0016021,integral component of membrane; GO:0015267,channel activity; GO:0003674,molecular_function; GO:0005215,transporter activity; GO:0022803,passive transmembrane transporter activity; GO:0022857,transmembrane transporter activity; GO:0005575,cellular_component; GO:0016020,membrane; GO:0031224,intrinsic component of membrane; GO:0110165,cellular anatomical entity	PF00230.23:Major intrinsic protein	--	--	--
Os08t0205800-01	70.279	73.3256	79.3356	13.4062	10.4595	9.9055	921	979	975	183	141	137	-2.75566	8.5128e-157	8.86109e-155	down	chr08	6168352	6169288	+	Os08t0205800-01	--	--	--	hypothetical protein EE612_042720, partial [Oryza sativa]	--	A0A0P0XCY1_ORYSJ SubName: Full=Os08g0205800 protein {ECO:0000313|EMBL:BAT04301.1}; Flags: Fragment;	--	--	--	--	--	--
Os01t0663300-01	32.1663	29.962	30.3409	88.5808	92.7601	91.4348	745	707	659	2137	2210	2235	1.52775	9.87468e-157	1.02295e-154	up	chr01	27081819	27085661	+	Os01t0663300-01	--	K19355 mannan endo-1,4-beta-mannosidase [EC:3.2.1.78] | (RAP-DB) Os01g0663300; Similar to (1-4)-beta-mannan endohydrolase-like protein. (A)	ko00051: Fructose and mannose metabolism; ko01100: Metabolic pathways	hypothetical protein DAI22_01g269900 [Oryza sativa Japonica Group]	MAN1_ORYSJ RecName: Full=Mannan endo-1,4-beta-mannosidase 1; EC=3.2.1.78; AltName: Full=Beta-mannanase 1; AltName: Full=Endo-beta-1,4-mannanase 1; AltName: Full=OsMAN1; Flags: Precursor;	A0A0D9YCS9_9ORYZ RecName: Full=Mannan endo-1,4-beta-mannosidase {ECO:0000256|ARBA:ARBA00012706}; EC=3.2.1.78 {ECO:0000256|ARBA:ARBA00012706};	--	GO:0005576,extracellular region; GO:0016985,mannan endo-1,4-beta-mannosidase activity; GO:0005975,carbohydrate metabolic process; GO:0003674,molecular_function; GO:0003824,catalytic activity; GO:0004553,hydrolase activity, hydrolyzing O-glycosyl compounds; GO:0004567,beta-mannosidase activity; GO:0015923,mannosidase activity; GO:0016787,hydrolase activity; GO:0016798,hydrolase activity, acting on…	PF00150.21:Cellulase (glycosyl hydrolase family 5)	--	--	--
Os05t0402700-01	212.077	212.807	219.478	402.77	425.587	423.837	3764	3848	3653	7446	7770	7939	0.926094	1.33478e-156	1.37616e-154	false	chr05	19606771	19608914	+	Os05t0402700-01	--	K01623 fructose-bisphosphate aldolase, class I [EC:4.1.2.13] | (RAP-DB) Os05g0402700; Similar to Fructose-bisphosphate aldolase, cytoplasmic isozyme (EC 4.1.2.13). (A)	ko00010: Glycolysis / Gluconeogenesis; ko00030: Pentose phosphate pathway; ko00051: Fructose and mannose metabolism; ko00710: Carbon fixation in photosynthetic organisms; ko01100: Metabolic pathways; ko01110: Biosynthesis of secondary metabolites; ko01200: Carbon metabolism; ko01230: Biosynthesis of amino acids	hypothetical protein OsJ_18486 [Oryza sativa Japonica Group]	ALFC1_ORYSJ RecName: Full=Fructose-bisphosphate aldolase 1, cytoplasmic {ECO:0000305}; EC=4.1.2.13 {ECO:0000250|UniProtKB:Q9SJQ9}; AltName: Full=Cytoplasmic aldolase {ECO:0000303|PubMed:2374721}; Short=cALD {ECO:0000303|PubMed:2374721}; AltName: Full=Gravity-specific protein GSC 233 {ECO:0000303|PubMed:1363521};	B8AY35_ORYSI RecName: Full=Fructose-bisphosphate aldolase {ECO:0000256|ARBA:ARBA00013068, ECO:0000256|RuleBase:RU003994}; EC=4.1.2.13 {ECO:0000256|ARBA:ARBA00013068, ECO:0000256|RuleBase:RU003994};	Fructose-biphosphate aldolase	GO:0005737,cytoplasm; GO:0005829,cytosol; GO:0004332,fructose-bisphosphate aldolase activity; GO:0030388,fructose 1,6-bisphosphate metabolic process; GO:0006094,gluconeogenesis; GO:0006096,glycolytic process; GO:0048364,root development; GO:0003674,molecular_function; GO:0003824,catalytic activity; GO:0016829,lyase activity; GO:0016830,carbon-carbon lyase activity; GO:0016832,aldehyde-lyase activ…	PF00274.22:Fructose-bisphosphate aldolase class-I	--	--	--
Os01t0749400-02	110.219	109.35	108.71	59.0797	60.0261	59.1977	5289	5346	4892	2953	2963	2998	-0.913506	4.96834e-156	5.09808e-154	false	chr01	31373447	31377544	-	Os01t0749400-02	--	K16055 trehalose 6-phosphate synthase/phosphatase [EC:2.4.1.15 3.1.3.12] | (RAP-DB) Os01g0749400, TREHALOSE-6-PHOSPHATE_SYNTHASE_2, TPS2; HAD-superfamily hydrolase subfamily IIB protein. (A)	ko00500: Starch and sucrose metabolism; ko01100: Metabolic pathways; ko01110: Biosynthesis of secondary metabolites	probable alpha,alpha-trehalose-phosphate synthase [UDP-forming]	TPS7_ARATH RecName: Full=Probable alpha,alpha-trehalose-phosphate synthase [UDP-forming] 7; EC=2.4.1.15; AltName: Full=Trehalose-6-phosphate synthase 7; Short=AtTPS7;	Q5JNJ1_ORYSJ RecName: Full=Trehalose 6-phosphate phosphatase {ECO:0000256|ARBA:ARBA00030356};	Trehalose-6-phosphate synthase component TPS1 and related subunits	GO:0016757,glycosyltransferase activity; GO:0005992,trehalose biosynthetic process; GO:0070413,trehalose metabolism in response to stress; GO:0003674,molecular_function; GO:0003824,catalytic activity; GO:0016740,transferase activity; GO:0005975,carbohydrate metabolic process; GO:0005984,disaccharide metabolic process; GO:0005991,trehalose metabolic process; GO:0008150,biological_process; GO:00081…	PF00982.24:Glycosyltransferase family 20	--	--	--
Os11t0521500-01	6.53	5.1925	6.787	64.1196	65.168	63.44	79	64	77	808	811	810	3.35082	7.00038e-156	7.1493e-154	up	chr11	18751189	18753276	-	Os11t0521500-01	--	K03955 NADH dehydrogenase (ubiquinone) 1 alpha/beta subcomplex 1, acyl-carrier protein | (RAP-DB) Os03g0352800; Similar to Acyl carrier protein 1 (EC 1.6.5.3) (EC 1.6.99.3). (A)	ko00190: Oxidative phosphorylation; ko01100: Metabolic pathways	acyl carrier protein 1, chloroplastic [Oryza sativa Japonica Group]	ACP1_CASGL RecName: Full=Acyl carrier protein 1, chloroplastic; Short=ACP 1; Flags: Precursor;	Q2R3H6_ORYSJ RecName: Full=Acyl carrier protein {ECO:0000256|RuleBase:RU000722};	Acyl carrier protein/NADH-ubiquinone oxidoreductase, NDUFAB1/SDAP subunit	GO:0009507,chloroplast; GO:0000036,acyl carrier activity; GO:0031177,phosphopantetheine binding; GO:0003674,molecular_function; GO:0005488,binding; GO:0044620,ACP phosphopantetheine attachment site binding; GO:0051192,prosthetic group binding; GO:0140104,molecular carrier activity; GO:0140414,phosphopantetheine-dependent carrier activity; GO:0019842,vitamin binding; GO:0033218,amide binding; GO:0…	PF00550.28:Phosphopantetheine attachment site	--	--	--
Os04t0419600-01	27.331	24.6707	26.9585	95.2098	85.8757	98.5	560	515	518	2032	1810	2130	1.79182	1.10482e-154	1.12303e-152	up	chr04	20738833	20740297	+	Os04t0419600-01	--	K11253 histone H3 | (RAP-DB) Os04g0419600; Histone H3. (A)	--	histone H3-like centromeric protein CSE4 [Oryza sativa Japonica Group]	H31_ARATH RecName: Full=Histone H3.1;	A0A0P0WA64_ORYSJ SubName: Full=Os04g0419600 protein {ECO:0000313|EMBL:BAS89180.1};	Histones H3 and H4	GO:0010369,chromocenter; GO:0005829,cytosol; GO:0005576,extracellular region; GO:0000786,nucleosome; GO:0005634,nucleus; GO:0005886,plasma membrane; GO:0009536,plastid; GO:0003677,DNA binding; GO:0046982,protein heterodimerization activity; GO:0030527,structural constituent of chromatin; GO:0003674,molecular_function; GO:0003676,nucleic acid binding; GO:0005488,binding; GO:0097159,organic cyclic …	PF00125.27:Core histone H2A/H2B/H3/H4	--	--	--
Os01t0881300-02	64.9136	67.4425	71.4349	170.098	165.952	172.827	1094	1158	1129	2986	2877	3074	1.2882	1.7874e-154	1.80837e-152	up	chr01	38254055	38257595	+	Os01t0881300-02	--	K15382 solute carrier family 50 (sugar transporter) | (RAP-DB) Os01g0881300; MtN3 and saliva related transmembrane protein family protein. (A)	--	bidirectional sugar transporter SWEET1a [Oryza sativa Japonica Group]	SWT1A_ORYSJ RecName: Full=Bidirectional sugar transporter SWEET1a; Short=OsSWEET1a;	A0A0D3EX15_9ORYZ RecName: Full=Bidirectional sugar transporter SWEET {ECO:0000256|RuleBase:RU910715};	Multitransmembrane protein	GO:0016021,integral component of membrane; GO:0005887,integral component of plasma membrane; GO:0051119,sugar transmembrane transporter activity; GO:0008643,carbohydrate transport; GO:0003674,molecular_function; GO:0005215,transporter activity; GO:0015144,carbohydrate transmembrane transporter activity; GO:0022857,transmembrane transporter activity; GO:0006810,transport; GO:0008150,biological_pro…	PF03083.19:Sugar efflux transporter for intercellular exchange	--	--	--
Os03t0165400-01	58.4017	55.5202	60.663	120.249	126.659	121.549	2702	2617	2632	5795	6028	5935	1.04539	3.6544e-154	3.68007e-152	up	chr03	3525115	3531350	-	Os03t0165400-01	--	K12309 beta-galactosidase [EC:3.2.1.23] | (RAP-DB) Os05g0539400, BGAL9, BETA-GALACTOSIDASE_9; Glycoside hydrolase, family 35 protein. (A)	ko00052: Galactose metabolism; ko00511: Other glycan degradation; ko00531: Glycosaminoglycan degradation; ko00600: Sphingolipid metabolism; ko00604: Glycosphingolipid biosynthesis - ganglio series; ko01100: Metabolic pathways	beta-galactosidase 5 precursor [Oryza sativa Japonica Group]	BGAL5_ORYSJ RecName: Full=Beta-galactosidase 5; Short=Lactase 5; EC=3.2.1.23; Flags: Precursor;	I1P7X0_ORYGL RecName: Full=Beta-galactosidase {ECO:0000256|ARBA:ARBA00012756, ECO:0000256|RuleBase:RU000675}; EC=3.2.1.23 {ECO:0000256|ARBA:ARBA00012756, ECO:0000256|RuleBase:RU000675};	Beta-galactosidase	GO:0048046,apoplast; GO:0005773,vacuole; GO:0004565,beta-galactosidase activity; GO:0030246,carbohydrate binding; GO:0005975,carbohydrate metabolic process; GO:0003674,molecular_function; GO:0003824,catalytic activity; GO:0004553,hydrolase activity, hydrolyzing O-glycosyl compounds; GO:0015925,galactosidase activity; GO:0016787,hydrolase activity; GO:0016798,hydrolase activity, acting on glycosyl…	PF01301.22:Glycosyl hydrolases family 35	--	--	--
Os06t0650100-01	75.9686	71.7825	75.7854	205.269	196.993	213.014	884	851	827	2488	2358	2616	1.42833	1.1576e-153	1.16033e-151	up	chr06	26585560	26588130	+	Os06t0650100-01	--	K12158 ubiquitin-like protein Nedd8 | (RAP-DB) Os06g0650100; Similar to Ubiquitin-NEDD8-like protein RUB2. (A)	--	Os06g0650100, partial [Oryza sativa Japonica Group]	RUB2_ORYSJ RecName: Full=Ubiquitin-NEDD8-like protein RUB2; Contains: RecName: Full=Ubiquitin; Contains: RecName: Full=NEDD8-like protein RUB2; AltName: Full=OsRUB2; AltName: Full=Ubiquitin-related protein 2; Flags: Precursor;	Q0DAI8_ORYSJ SubName: Full=Os06g0650100 protein {ECO:0000313|EMBL:BAF20135.2}; Flags: Fragment;	Ubiquitin and ubiquitin-like proteins	GO:0005737,cytoplasm; GO:0005634,nucleus; GO:0003729,mRNA binding; GO:0031386,protein tag; GO:0031625,ubiquitin protein ligase binding; GO:0019941,modification-dependent protein catabolic process; GO:0016567,protein ubiquitination; GO:0003674,molecular_function; GO:0003676,nucleic acid binding; GO:0003723,RNA binding; GO:0005488,binding; GO:0097159,organic cyclic compound binding; GO:1901363,hete…	PF00240.26:Ubiquitin family	--	--	--
Os02t0682700-00	176.839	167.682	162.963	28.9942	29.1824	31.719	972	939	840	166	165	184	-2.52988	1.90584e-153	1.90153e-151	down	chr02	27915214	27915788	+	Os02t0682700-00	--	K19045 E3 ubiquitin-protein ligase BIG BROTHER and related proteins [EC:2.3.2.27] | (RAP-DB) Os06g0125800; Zinc finger, RING/FYVE/PHD-type domain containing protein. (A)	--	hypothetical protein EE612_013042 [Oryza sativa]	--	A0A0P0VNA9_ORYSJ SubName: Full=Os02g0682700 protein {ECO:0000313|EMBL:BAS80312.1};	--	--	--	--	--	--
Os01t0195200-01	95.8671	94.5837	95.5993	189.308	195.399	187.923	2514	2527	2351	5171	5271	5201	0.968546	2.19717e-153	2.18215e-151	false	chr01	5109949	5112457	-	Os01t0195200-01	--	K13430 serine/threonine-protein kinase PBS1 [EC:2.7.11.1] | (RAP-DB) Os04g0393900; Similar to H0718E12.2 protein. (A)	ko04626: Plant-pathogen interaction	Os01g0195200, partial [Oryza sativa Japonica Group]	ALE2_ARATH RecName: Full=Receptor-like serine/threonine-protein kinase ALE2; EC=2.7.11.1; AltName: Full=Protein ABNORMAL LEAF SHAPE 2; Flags: Precursor;	A0A0P0UZG1_ORYSJ SubName: Full=Os01g0195200 protein {ECO:0000313|EMBL:BAF04203.1}; Flags: Fragment;	Serine/threonine protein kinase	GO:0016021,integral component of membrane; GO:0005886,plasma membrane; GO:0005524,ATP binding; GO:0016301,kinase activity; GO:0106310,protein serine kinase activity; GO:0004674,protein serine/threonine kinase activity; GO:0030154,cell differentiation; GO:0090558,plant epidermis development; GO:1905393,plant organ formation; GO:0046777,protein autophosphorylation; GO:0010068,protoderm histogenesis…	PF07714.20:Protein tyrosine and serine/threonine kinase	--	--	--
Os06t0135000-01	105.845	105.599	104.01	54.8427	53.7683	52.0066	4256	4326	3922	2297	2224	2207	-1.00691	5.5382e-153	5.47523e-151	down	chr06	1880537	1890909	+	Os06t0135000-01	--	--	--	Os06g0135000, partial [Oryza sativa Japonica Group]	PLZ12_LUPPO RecName: Full=Protein PPLZ12;	C7J3C4_ORYSJ SubName: Full=Os06g0135000 protein {ECO:0000313|EMBL:BAH93315.1}; Flags: Fragment;	Prohibitins and stomatins of the PID superfamily	--	--	--	--	--
Os01t0153100-00	189.231	190.153	206.276	434.003	411.832	421.722	1977	2024	2021	4723	4426	4650	1.08176	1.54542e-152	1.5209e-150	up	chr01	2857382	2858128	-	Os01t0153100-00	--	K11252 histone H2B | (RAP-DB) Os01g0153100; Similar to Histone H2B-3 (Fragment). (A)	--	histone H2B.6 [Oryza sativa Japonica Group]	H2B6_ORYSJ RecName: Full=Histone H2B.6;	A0A0D3EJQ0_9ORYZ RecName: Full=Histone H2B {ECO:0000256|RuleBase:RU000451};	Histone H2B	GO:0000786,nucleosome; GO:0005634,nucleus; GO:0003677,DNA binding; GO:0046982,protein heterodimerization activity; GO:0030527,structural constituent of chromatin; GO:0006334,nucleosome assembly; GO:0003674,molecular_function; GO:0003676,nucleic acid binding; GO:0005488,binding; GO:0097159,organic cyclic compound binding; GO:1901363,heterocyclic compound binding; GO:0005515,protein binding; GO:004…	PF00125.27:Core histone H2A/H2B/H3/H4	--	--	--
Os01t0812200-01	90.0158	92.508	91.4315	36.3335	36.1975	37.2477	2212	2316	2107	930	915	966	-1.35212	2.52903e-152	2.47765e-150	down	chr01	34531774	34533771	+	Os01t0812200-01	--	--	--	F-box protein At4g18380 [Oryza sativa Japonica Group]	FB237_ARATH RecName: Full=F-box protein At4g18380;	A2ZYW3_ORYSJ SubName: Full=F-box protein family-like {ECO:0000313|EMBL:BAD68209.1}; SubName: Full=Os01g0812200 protein {ECO:0000313|EMBL:BAF06508.1};	--	--	PF12937.10:F-box-like	--	--	--
Os07t0631900-01	69.7345	70.3798	76.4608	16.2318	14.852	14.2186	1027	1056	1056	249	225	221	-2.28978	8.94232e-152	8.72118e-150	down	chr07	26211749	26213842	+	Os07t0631900-01	--	K13126 polyadenylate-binding protein | (RAP-DB) Os09g0279500; Similar to Plastid-specific 30S ribosomal protein 2, chloroplast precursor (PSRP- 2). (A)	ko03015: mRNA surveillance pathway; ko03018: RNA degradation	29 kDa ribonucleoprotein A, chloroplastic [Oryza sativa Japonica Group]	ROC1_NICSY RecName: Full=29 kDa ribonucleoprotein A, chloroplastic; AltName: Full=CP29A; Flags: Precursor;	A3BMH9_ORYSJ SubName: Full=Os07g0631900 protein {ECO:0000313|EMBL:BAF22278.1}; SubName: Full=Putative 29 kDa ribonucleoprotein A, chloroplast {ECO:0000313|EMBL:BAC10140.1};	FOG: RRM domain	GO:0009507,chloroplast; GO:0003723,RNA binding; GO:0006397,mRNA processing; GO:0003674,molecular_function; GO:0003676,nucleic acid binding; GO:0005488,binding; GO:0097159,organic cyclic compound binding; GO:1901363,heterocyclic compound binding; GO:0006139,nucleobase-containing compound metabolic process; GO:0006396,RNA processing; GO:0006725,cellular aromatic compound metabolic process; GO:00068…	PF00076.25:RNA recognition motif. (a.k.a. RRM, RBD, or RNP domain)	--	--	--
Os12t0585300-01	114.605	118.198	116.424	45.7932	48.2227	47.8818	2345	2464	2234	976	1015	1034	-1.33211	2.11028e-151	2.04886e-149	down	chr12	24359131	24360593	-	Os12t0585300-01	--	--	--	uncharacterized protein LOC9269040 [Oryza sativa Japonica Group]	--	Q2QMZ3_ORYSJ SubName: Full=F-box domain containing protein, expressed {ECO:0000313|EMBL:ABA99722.1}; SubName: Full=Os12g0585300 protein {ECO:0000313|EMBL:BAT17849.1}; SubName: Full=cDNA clone:J023030A06, full insert sequence {ECO:0000313|EMBL:BAH00220.1};	--	--	PF03478.21:Protein of unknown function (DUF295)	--	--	--
Os08t0327100-01	86.5303	85.6141	86.0918	38.5663	38.3184	39.5504	2867	2890	2675	1331	1306	1383	-1.18192	6.69156e-151	6.46781e-149	down	chr08	14397927	14403072	+	Os08t0327100-01	--	K13648 alpha-1,4-galacturonosyltransferase [EC:2.4.1.43] | (RAP-DB) Os08g0327100; Similar to Glycosyltransferase QUASIMODO1 (EC 2.4.1.-). (A)	ko00520: Amino sugar and nucleotide sugar metabolism; ko01100: Metabolic pathways	probable galacturonosyltransferase 4 [Oryza sativa Japonica Group]	GAUT4_ARATH RecName: Full=Probable galacturonosyltransferase 4; EC=2.4.1.-; AltName: Full=Like glycosyl transferase 3;	A0A0E0EKA0_9ORYZ SubName: Full=Uncharacterized protein {ECO:0000313|EnsemblPlants:OMERI08G09020.2};	--	GO:0005794,Golgi apparatus; GO:0000137,Golgi cis cisterna; GO:0000139,Golgi membrane; GO:0016021,integral component of membrane; GO:0047262,polygalacturonate 4-alpha-galacturonosyltransferase activity; GO:0071555,cell wall organization; GO:0045489,pectin biosynthetic process; GO:0003674,molecular_function; GO:0003824,catalytic activity; GO:0008194,UDP-glycosyltransferase activity; GO:0016740,tran…	PF01501.23:Glycosyl transferase family 8	--	--	--
Os06t0152100-01	234.612	240.06	236.601	460.66	463.949	455.352	2543	2651	2405	5201	5173	5209	0.92321	1.50899e-149	1.45206e-147	false	chr06	2690219	2693031	+	Os06t0152100-01	--	K05759 profilin | (RAP-DB) Os06g0152100; Similar to Profilin-2. (A)	--	profilin LP04 [Oryza sativa Japonica Group]	PROFX_ORYSI RecName: Full=Profilin LP04;	A0A0D3GCX6_9ORYZ RecName: Full=Profilin {ECO:0000256|RuleBase:RU003909};	Profilin	GO:0005856,cytoskeleton; GO:0009536,plastid; GO:0003779,actin binding; GO:0003674,molecular_function; GO:0005488,binding; GO:0005515,protein binding; GO:0008092,cytoskeletal protein binding; GO:0005575,cellular_component; GO:0005622,intracellular anatomical structure; GO:0043226,organelle; GO:0043228,non-membrane-bounded organelle; GO:0043229,intracellular organelle; GO:0043232,intracellular non-…	PF00235.22:Profilin	--	--	--
Os03t0772300-01	111.126	109.074	112.121	50.6161	43.0684	46.2837	3326	3326	3147	1578	1326	1462	-1.28041	1.54115e-149	1.47644e-147	down	chr03	31998154	32000618	-	Os03t0772300-01	--	--	--	Os03g0772300, partial [Oryza sativa Japonica Group]	--	Q0DN64_ORYSJ SubName: Full=Os03g0772300 protein {ECO:0000313|EMBL:BAF13324.1}; Flags: Fragment;	--	--	--	--	--	--
Os03t0214100-01	34.929	36.3381	38.7912	92.3789	101.272	100.295	1085	1150	1130	2989	3236	3288	1.38549	7.48772e-148	7.1417e-146	up	chr03	5979594	5983020	+	Os03t0214100-01	--	K07466 replication factor A1 | (RAP-DB) Os03g0214100, REPLICATION_PROTEIN_A_1, RPA1; Replication protein A1. (A)	ko03030: DNA replication; ko03420: Nucleotide excision repair; ko03430: Mismatch repair; ko03440: Homologous recombination	replication protein A 70 kDa DNA-binding subunit B [Oryza sativa Japonica Group]	RFA1B_ORYSJ RecName: Full=Replication protein A 70 kDa DNA-binding subunit B; Short=OsRPA70b; AltName: Full=Replication factor A protein 1B; AltName: Full=Replication protein A 1B;	A0A0D3FFF4_9ORYZ RecName: Full=Replication protein A subunit {ECO:0000256|RuleBase:RU364130};	Single-stranded DNA-binding replication protein A (RPA), large (70 kD) subunit and related ssDNA-binding proteins	GO:0005662,DNA replication factor A complex; GO:0003684,damaged DNA binding; GO:0046872,metal ion binding; GO:0043047,single-stranded telomeric DNA binding; GO:0006268,DNA unwinding involved in DNA replication; GO:0000724,double-strand break repair via homologous recombination; GO:0051321,meiotic cell cycle; GO:0006289,nucleotide-excision repair; GO:0007004,telomere maintenance via telomerase; GO…	PF08646.13:Replication factor-A C terminal domain	--	--	--
Os02t0684500-00	380.407	362.346	396.022	785.861	757.83	812.051	2740	2659	2675	5896	5615	6173	1.01645	2.77199e-146	2.6323e-144	up	chr02	27994105	27994677	-	Os02t0684500-00	--	K11254 histone H4 | (RAP-DB) Os03g0119900; Similar to Histone H4. (A)	--	histone H4-like [Triticum aestivum]	H41_WHEAT RecName: Full=Histone H4 variant TH011;	A0A453FVP7_AEGTS RecName: Full=Histone H4 {ECO:0000256|RuleBase:RU000528};	Histone H4	GO:0000786,nucleosome; GO:0005634,nucleus; GO:0003677,DNA binding; GO:0046982,protein heterodimerization activity; GO:0030527,structural constituent of chromatin; GO:0006334,nucleosome assembly; GO:0003674,molecular_function; GO:0003676,nucleic acid binding; GO:0005488,binding; GO:0097159,organic cyclic compound binding; GO:1901363,heterocyclic compound binding; GO:0005515,protein binding; GO:004…	PF15511.9:Centromere kinetochore component CENP-T histone fold	--	--	--
Os10t0117000-01	33.2789	30.4881	35.2664	80.3149	89.8569	85.4813	1771	1653	1760	4452	4919	4801	1.33649	1.53432e-145	1.45063e-143	up	chr10	1092968	1096873	-	Os10t0117000-01	--	K08235 xyloglucan:xyloglucosyl transferase [EC:2.4.1.207] | (RAP-DB) Os03g0239000; Concanavalin A-like lectin/glucanase, subgroup domain containing protein. (A)	--	Putative xyloglucan endo-transglycosylase [Oryza sativa]	XTH28_ARATH RecName: Full=Probable xyloglucan endotransglucosylase/hydrolase protein 28; Short=At-XTH28; Short=XTH-28; EC=2.4.1.207; Flags: Precursor;	A0A5S6RCW5_ORYSJ RecName: Full=Xyloglucan endotransglucosylase/hydrolase {ECO:0000256|RuleBase:RU361120}; EC=2.4.1.207 {ECO:0000256|RuleBase:RU361120};	--	GO:0048046,apoplast; GO:0004553,hydrolase activity, hydrolyzing O-glycosyl compounds; GO:0030247,polysaccharide binding; GO:0016762,xyloglucan:xyloglucosyl transferase activity; GO:0042546,cell wall biogenesis; GO:0071555,cell wall organization; GO:0010154,fruit development; GO:0080086,stamen filament development; GO:0010411,xyloglucan metabolic process; GO:0003674,molecular_function; GO:0003824,…	PF06955.15:Xyloglucan endo-transglycosylase (XET) C-terminus	--	--	--
Os07t0507200-01	60.4728	55.6639	59.1696	118.099	117.163	118.631	2572	2412	2360	5232	5126	5325	0.980864	2.62434e-145	2.47042e-143	false	chr07	19252935	19257984	-	Os07t0507200-01	--	K16812 targeting protein for Xklp2 | (RAP-DB) Os07g0507200; Cell cycle regulated microtubule associated protein domain containing protein. (A)	--	protein TPX2 isoform X2 [Oryza sativa Japonica Group]	TPX2_ARATH RecName: Full=Protein TPX2; Short=AtTPX2; AltName: Full=Targeting protein for XKLP2;	A0A0D3GRF0_9ORYZ SubName: Full=Uncharacterized protein {ECO:0000313|EnsemblPlants:OBART07G15660.1};	--	GO:0009941,chloroplast envelope; GO:0005874,microtubule; GO:0072686,mitotic spindle; GO:0005880,nuclear microtubule; GO:0005654,nucleoplasm; GO:0005634,nucleus; GO:0009524,phragmoplast; GO:0005819,spindle; GO:0008017,microtubule binding; GO:0030295,protein kinase activator activity; GO:0051301,cell division; GO:0000278,mitotic cell cycle; GO:0090307,mitotic spindle assembly; GO:0060236,regulation…	PF12214.11:Cell cycle regulated microtubule associated protein	--	--	--
Os03t0823400-01	216.381	206.766	215.471	92.4401	93.7631	89.0641	2645	2575	2470	1177	1179	1149	-1.24695	2.81251e-144	2.63609e-142	down	chr03	34567109	34568087	-	Os03t0823400-01	--	--	--	Bowman-Birk type trypsin inhibitor [Oryza sativa Japonica Group]	IBB3_WHEAT RecName: Full=Bowman-Birk type trypsin inhibitor; Short=WTI;	B9F715_ORYSJ SubName: Full=Os03g0823400 protein {ECO:0000313|EMBL:BAF13656.1}; SubName: Full=Putative Bowman-Birk serine protease inhibitor {ECO:0000313|EMBL:AAO18460.1};	--	GO:0005576,extracellular region; GO:0004867,serine-type endopeptidase inhibitor activity; GO:0003674,molecular_function; GO:0004857,enzyme inhibitor activity; GO:0004866,endopeptidase inhibitor activity; GO:0030234,enzyme regulator activity; GO:0030414,peptidase inhibitor activity; GO:0061134,peptidase regulator activity; GO:0061135,endopeptidase regulator activity; GO:0098772,molecular function …	PF00228.23:Bowman-Birk serine protease inhibitor family	--	--	--
Os01t0661500-01	92.8046	92.2002	92.7085	31.9197	33.9952	32.2171	1725	1746	1616	618	650	632	-1.53372	5.73982e-144	5.35659e-142	down	chr01	27008803	27012114	+	Os01t0661500-01	--	K11866 STAM-binding protein [EC:3.4.19.12] | (RAP-DB) Os01g0661500; Mov34/MPN/PAD-1 family protein. (A)	ko04144: Endocytosis	hypothetical protein EE612_004806, partial [Oryza sativa]	AMSH2_ARATH RecName: Full=AMSH-like ubiquitin thioesterase 2; EC=3.4.19.-; AltName: Full=Deubiquitinating enzyme AMSH2;	Q0JKN5_ORYSJ SubName: Full=Os01g0661500 protein {ECO:0000313|EMBL:BAS73540.1}; Flags: Fragment;	SMAD6 interacting protein AMSH, contains JAB/MPN/Mov34 domain	GO:0005768,endosome; GO:0016020,membrane; GO:0070122,NA; GO:0061578,Lys63-specific deubiquitinase activity; GO:0046872,metal ion binding; GO:0140492,metal-dependent deubiquitinase activity; GO:0071108,protein K48-linked deubiquitination; GO:0070536,protein K63-linked deubiquitination; GO:0003674,molecular_function; GO:0003824,catalytic activity; GO:0008233,peptidase activity; GO:0016787,hydrolase…	PF01398.24:JAB1/Mov34/MPN/PAD-1 ubiquitin protease	--	--	--
Os03t0791800-01	228.698	253.593	247.566	105.561	100.235	99.139	2706	3057	2747	1301	1220	1238	-1.29201	1.46424e-143	1.36061e-141	down	chr03	32930349	32935490	-	Os03t0791800-01	--	K10573 ubiquitin-conjugating enzyme E2 A [EC:2.3.2.23] | (RAP-DB) Os03g0791800, MICRORNA1428.1, miR1428.1, MICRORNA827a, miR827a; Rad6 (Ubiquitin carrier protein). (A)	ko04120: Ubiquitin mediated proteolysis	ubiquitin-conjugating enzyme E2 2 [Oryza sativa Japonica Group]	UBC2_WHEAT RecName: Full=Ubiquitin-conjugating enzyme E2 2; EC=2.3.2.23; AltName: Full=E2 ubiquitin-conjugating enzyme 2; AltName: Full=Ubiquitin carrier protein 2; AltName: Full=Ubiquitin-conjugating enzyme E2-16 kDa; AltName: Full=Ubiquitin-protein ligase 2;	A3ANH8_ORYSJ SubName: Full=Os03g0791800 protein {ECO:0000313|EMBL:BAF13436.1}; SubName: Full=Ubiquitin carrier protein {ECO:0000313|EMBL:AAO37999.1};	Ubiquitin-protein ligase	GO:0005524,ATP binding; GO:0061631,ubiquitin conjugating enzyme activity; GO:0006281,DNA repair; GO:0016574,histone ubiquitination; GO:0043161,proteasome-mediated ubiquitin-dependent protein catabolic process; GO:0000209,protein polyubiquitination; GO:0000166,nucleotide binding; GO:0003674,molecular_function; GO:0005488,binding; GO:0017076,purine nucleotide binding; GO:0030554,adenyl nucleotide b…	PF00179.29:Ubiquitin-conjugating enzyme	--	--	--
Os03t0592500-01	24.0706	23.2451	21.2516	86.782	90.6423	97.6057	372	366	308	1397	1441	1592	1.97011	2.50266e-143	2.3156e-141	up	chr03	22000043	22001236	+	Os03t0592500-01	--	K08913 light-harvesting complex II chlorophyll a/b binding protein 2 | (RAP-DB) Os03g0592500; Similar to Photosystem II type II chlorophyll a/b binding protein (Fragment). (A)	ko00196: Photosynthesis - antenna proteins; ko01100: Metabolic pathways	chlorophyll a-b binding protein, chloroplastic [Oryza sativa Japonica Group]	CB23_ORYSI RecName: Full=Chlorophyll a-b binding protein, chloroplastic; AltName: Full=LHCII type I CAB; Short=LHCP; Flags: Precursor;	A0A0D3FKW7_9ORYZ RecName: Full=Chlorophyll a-b binding protein, chloroplastic {ECO:0000256|RuleBase:RU363080};	--	GO:0009535,chloroplast thylakoid membrane; GO:0016021,integral component of membrane; GO:0009522,photosystem I; GO:0009523,photosystem II; GO:0016168,chlorophyll binding; GO:0046872,metal ion binding; GO:0009765,photosynthesis, light harvesting; GO:0003674,molecular_function; GO:0005488,binding; GO:0046906,tetrapyrrole binding; GO:0097159,organic cyclic compound binding; GO:1901363,heterocyclic c…	PF00504.24:Chlorophyll A-B binding protein	--	--	--
Os02t0805200-01	87.071	99.0004	97.3207	221.244	224.462	223.357	1370	1587	1436	3626	3633	3709	1.2068	2.57551e-143	2.37287e-141	up	chr02	34351407	34353530	+	Os02t0805200-01	--	K04802 proliferating cell nuclear antigen | (RAP-DB) Os02g0805200; Proliferating cell nuclear antigen (PCNA) (Cyclin). (A)	ko03030: DNA replication; ko03410: Base excision repair; ko03420: Nucleotide excision repair; ko03430: Mismatch repair	proliferating cell nuclear antigen [Oryza sativa Japonica Group]	PCNA_ORYSJ RecName: Full=Proliferating cell nuclear antigen; Short=OsPCNA {ECO:0000303|PubMed:11851910}; Short=PCNA; AltName: Full=Cyclin;	A0A0D3FBS7_9ORYZ RecName: Full=Proliferating cell nuclear antigen {ECO:0000256|RuleBase:RU000641};	DNA polymerase delta processivity factor (proliferating cell nuclear antigen)	GO:0005634,nucleus; GO:0043626,PCNA complex; GO:0003682,chromatin binding; GO:0003684,damaged DNA binding; GO:0030337,DNA polymerase processivity factor activity; GO:0034644,cellular response to UV; GO:0006272,leading strand elongation; GO:0006298,mismatch repair; GO:0045739,positive regulation of DNA repair; GO:0045740,positive regulation of DNA replication; GO:0070207,protein homotrimerization;…	PF02747.18:Proliferating cell nuclear antigen, C-terminal domain	--	--	--
Os12t0446500-00	58.3984	57.4045	53.982	21.6713	23.1551	23.5051	2719	2723	2357	1051	1109	1155	-1.34616	3.03351e-143	2.78299e-141	down	chr12	15121175	15124503	+	Os12t0446500-00	--	K25639 FACT complex subunit SPT16 | (RAP-DB) Os12g0446500; Peptidase M24 family protein. (A)	--	FACT complex subunit SPT16-like [Oryza sativa Japonica Group]	SPT16_ORYSJ RecName: Full=FACT complex subunit SPT16; AltName: Full=Facilitates chromatin transcription complex subunit SPT16;	Q2QRX9_ORYSJ RecName: Full=FACT complex subunit {ECO:0000256|RuleBase:RU367052};	Global transcriptional regulator, cell division control protein	GO:0035101,FACT complex; GO:0031491,nucleosome binding; GO:0006281,DNA repair; GO:0006260,DNA replication; GO:0034724,NA; GO:0032968,positive regulation of transcription elongation by RNA polymerase II; GO:0006368,transcription elongation by RNA polymerase II promoter; GO:0003674,molecular_function; GO:0003682,chromatin binding; GO:0005488,binding; GO:0044877,protein-containing complex binding; G…	PF08644.14:FACT complex subunit (SPT16/CDC68)	--	--	--
Os06t0255700-01	172.128	162.71	165.05	96.4705	97.4877	93.5764	8474	8161	7620	4947	4937	4862	-0.830828	8.88357e-143	8.11554e-141	false	chr06	8097302	8104472	+	Os06t0255700-01	--	K10875 DNA repair and recombination protein RAD54 and RAD54-like protein [EC:5.6.2.-] | (RAP-DB) Os06g0255700; DEAD-like helicase, N-terminal domain containing protein. (A)	ko03440: Homologous recombination	hypothetical protein OsJ_20857 [Oryza sativa Japonica Group]	CHR35_ARATH RecName: Full=Protein CHROMATIN REMODELING 35 {ECO:0000303|PubMed:16547115, ECO:0000303|PubMed:23770592}; AltName: Full=Protein DEFECTIVE IN MERISTEM SILENCING 1 {ECO:0000303|PubMed:18425128}; AltName: Full=Protein DEFECTIVE IN RNA-DIRECTED DNA METHYLATION 1 {ECO:0000303|PubMed:15120073};	A0A0P0WVB5_ORYSJ SubName: Full=Os06g0255700 protein {ECO:0000313|EMBL:BAF19224.1}; SubName: Full=Putative DNA repair protein {ECO:0000313|EMBL:BAD46298.1};	DNA repair protein, SNF2 family	GO:0005634,nucleus; GO:0005721,pericentric heterochromatin; GO:0090577,RNA polymerase IV transcription regulator complex; GO:0000419,RNA polymerase V complex; GO:0005524,ATP binding; GO:0140658,ATP-dependent chromatin remodeler activity; GO:0003677,DNA binding; GO:0004386,helicase activity; GO:0016787,hydrolase activity; GO:0071360,cellular response to exogenous dsRNA; GO:0050832,defense response…	PF00176.26:SNF2-related domain	SNF2	TR	SNF2
Os09t0533400-01	97.1936	95.544	97.4282	45.3213	48.9992	47.8287	3953	3959	3716	1920	2050	2053	-1.06212	1.34155e-142	1.22041e-140	down	chr09	20946265	20952877	-	Os09t0533400-01	--	--	--	lon protease homolog 2, peroxisomal isoform X2 [Oryza sativa Japonica Group]	LONP2_ORYSJ RecName: Full=Lon protease homolog 2, peroxisomal {ECO:0000255|HAMAP-Rule:MF_03121}; EC=3.4.21.53 {ECO:0000255|HAMAP-Rule:MF_03121};	A0A0D3H9C5_9ORYZ RecName: Full=Lon protease homolog 2, peroxisomal {ECO:0000256|HAMAP-Rule:MF_03121}; EC=3.4.21.- {ECO:0000256|HAMAP-Rule:MF_03121};	Mitochondrial ATP-dependent protease PIM1/LON	GO:0005782,peroxisomal matrix; GO:0005524,ATP binding; GO:0016887,ATP hydrolysis activity; GO:0004176,ATP-dependent peptidase activity; GO:0004252,serine-type endopeptidase activity; GO:0016558,protein import into peroxisome matrix; GO:0016485,protein processing; GO:0006515,protein quality control for misfolded or incompletely synthesized proteins; GO:0006625,protein targeting to peroxisome; GO:0…	PF05362.16:Lon protease (S16) C-terminal proteolytic domain	--	--	--
Os12t0573200-01	85.565	86.6024	89.8073	43.0691	38.9031	41.6267	3498	3607	3443	1834	1636	1796	-1.11639	1.71877e-142	1.55703e-140	down	chr12	23634672	23637678	+	Os12t0573200-01	--	K14494 DELLA protein | (RAP-DB) Os03g0707600, SLR1, SLENDER_RICE1; OsGAI. (A)	ko04075: Plant hormone signal transduction	scarecrow-like protein 34 [Oryza sativa Japonica Group]	SCL9_ARATH RecName: Full=Scarecrow-like protein 9; Short=AtSCL9; AltName: Full=GRAS family protein 13; Short=AtGRAS-13;	A3CIN8_ORYSJ SubName: Full=Os12g0573200 protein {ECO:0000313|EMBL:BAF30114.1};	--	GO:0005634,nucleus; GO:0003700,DNA-binding transcription factor activity; GO:0043565,sequence-specific DNA binding; GO:0006355,regulation of DNA-templated transcription; GO:0003674,molecular_function; GO:0140110,transcription regulator activity; GO:0003676,nucleic acid binding; GO:0003677,DNA binding; GO:0005488,binding; GO:0097159,organic cyclic compound binding; GO:1901363,heterocyclic compound…	PF03514.17:GRAS domain family	GRAS	TF	GRAS
Os08t0512600-01	104.41	102.885	102.907	218.409	233.797	225.659	1783	1790	1648	3885	4107	4067	1.09502	3.02207e-142	2.72628e-140	up	chr08	25419884	25421722	+	Os08t0512600-01	--	K07760 cyclin-dependent kinase [EC:2.7.11.22] | (RAP-DB) Os08g0512600, CYCLIN-DEPENDENT_KINASE_B2;1, CDKB2;1; Protein cdc2 kinase. (A)	--	cyclin-dependent kinase B2-1 [Oryza sativa Japonica Group]	CKB21_ORYSJ RecName: Full=Cyclin-dependent kinase B2-1; Short=CDKB2;1; Short=CDKB;2; EC=2.7.11.22; EC=2.7.11.23; AltName: Full=CDC2Os-3;	A0A0D3H231_9ORYZ RecName: Full=Protein kinase domain-containing protein {ECO:0000259|PROSITE:PS50011};	Protein kinase PCTAIRE and related kinases	GO:0000307,cyclin-dependent protein kinase holoenzyme complex; GO:0005737,cytoplasm; GO:0005634,nucleus; GO:0009524,phragmoplast; GO:0005819,spindle; GO:0005524,ATP binding; GO:0030332,cyclin binding; GO:0004693,cyclin-dependent protein serine/threonine kinase activity; GO:0106310,protein serine kinase activity; GO:0008353,RNA polymerase II CTD heptapeptide repeat kinase activity; GO:0051301,cell…	PF00069.28:Protein kinase domain	--	--	--
Os05t0349200-01	124.889	130.347	119.661	53.2403	50.4593	54.2918	2779	2955	2497	1234	1155	1275	-1.27983	3.13314e-142	2.81475e-140	down	chr05	16477641	16484494	-	Os05t0349200-01	--	K01490 AMP deaminase [EC:3.5.4.6] | (RAP-DB) Os05g0349200; Similar to AMP deaminase 1 (EC 3.5.4.6) (Myoadenylate deaminase) (AMP deaminase isoform M). (A)	ko00230: Purine metabolism; ko01100: Metabolic pathways; ko01110: Biosynthesis of secondary metabolites; ko01232: Nucleotide metabolism	hypothetical protein EE612_028835, partial [Oryza sativa]	AMPD_ORYSJ RecName: Full=Probable AMP deaminase; EC=3.5.4.6;	A0A0P0WL35_ORYSJ RecName: Full=AMP deaminase {ECO:0000256|ARBA:ARBA00012775}; EC=3.5.4.6 {ECO:0000256|ARBA:ARBA00012775}; Flags: Fragment;	Adenosine monophosphate deaminase	GO:0005829,cytosol; GO:0016021,integral component of membrane; GO:0003876,AMP deaminase activity; GO:0046872,metal ion binding; GO:0046033,AMP metabolic process; GO:0006188,IMP biosynthetic process; GO:0032264,IMP salvage; GO:0003674,molecular_function; GO:0003824,catalytic activity; GO:0016787,hydrolase activity; GO:0016810,hydrolase activity, acting on carbon-nitrogen (but not peptide) bonds; G…	PF19326.2:AMP deaminase	--	--	--
Os10t0517500-02	38.2285	33.0695	35.4788	100.101	111.285	110.737	910	802	792	2482	2725	2782	1.56064	3.14865e-142	2.817e-140	up	chr10	20001168	20004598	-	Os10t0517500-02	--	K01761 methionine-gamma-lyase [EC:4.4.1.11] | (RAP-DB) Os10g0517500; Cys/Met metabolism, pyridoxal phosphate-dependent enzyme domain containing protein. (A)	ko00270: Cysteine and methionine metabolism; ko00450: Selenocompound metabolism; ko01100: Metabolic pathways	methionine gamma-lyase [Oryza sativa Japonica Group]	MGL_ARATH RecName: Full=Methionine gamma-lyase; Short=AtMGL; EC=4.4.1.11; AltName: Full=L-methioninase;	Q7XCS3_ORYSJ SubName: Full=Cys/Met metabolism PLP-dependent enzyme family protein, expressed {ECO:0000313|EMBL:AAP54634.1}; SubName: Full=Os10g0517500 protein {ECO:0000313|EMBL:BAT11672.1}; SubName: Full=cDNA clone:J023092C09, full insert sequence {ECO:0000313|EMBL:BAG94621.1};	Cystathionine beta-lyases/cystathionine gamma-synthases	GO:0005737,cytoplasm; GO:0005829,cytosol; GO:0016846,carbon-sulfur lyase activity; GO:0004123,cystathionine gamma-lyase activity; GO:0018826,methionine gamma-lyase activity; GO:0030170,pyridoxal phosphate binding; GO:0009970,cellular response to sulfate starvation; GO:0042631,cellular response to water deprivation; GO:0019343,cysteine biosynthetic process via cystathionine; GO:0019458,methionine …	PF01053.23:Cys/Met metabolism PLP-dependent enzyme	--	--	--
Os02t0113400-01	40.5738	42.6133	41.9087	13.0126	13.1189	11.8895	1371	1467	1328	458	456	424	-1.75137	5.78569e-142	5.15498e-140	down	chr02	726578	734044	+	Os02t0113400-01	--	K01309 ubiquitin carboxyl-terminal hydrolase MINDY-1/2 [EC:3.4.19.12] | (RAP-DB) Os06g0721600; Hypothetical conserved gene. (A)	--	uncharacterized protein LOC4328056 [Oryza sativa Japonica Group]	--	A0A0E0G022_ORYNI RecName: Full=MCM_N domain-containing protein {ECO:0000259|Pfam:PF14551};	--	--	PF14551.9:MCM N-terminal domain	--	--	--
Os09t0486500-02	142.424	139.069	145.827	48.4445	50.8121	51.7063	1733	1724	1664	614	636	664	-1.53354	7.45759e-142	6.61739e-140	down	chr09	18760705	18761574	+	Os09t0486500-02	--	--	--	zinc finger A20 and AN1 domain-containing stress-associated protein 1 [Oryza sativa Japonica Group]	SAP1_ORYSI RecName: Full=Zinc finger A20 and AN1 domain-containing stress-associated protein 1; Short=OsSAP1; AltName: Full=Multiple stress-responsive zinc finger protein ISAP1; Short=OsiSAP1;	A0A0D3H898_9ORYZ SubName: Full=Uncharacterized protein {ECO:0000313|EnsemblPlants:OBART09G14560.1};	Predicted Zn-finger protein	GO:0003677,DNA binding; GO:0008270,zinc ion binding; GO:0003674,molecular_function; GO:0003676,nucleic acid binding; GO:0005488,binding; GO:0097159,organic cyclic compound binding; GO:1901363,heterocyclic compound binding; GO:0043167,ion binding; GO:0043169,cation binding; GO:0046872,metal ion binding; GO:0046914,transition metal ion binding	PF01428.19:AN1-like Zinc finger	--	--	--
Os01t0839900-01	847.784	855.619	836.318	457.596	478.217	503.065	11869	12204	10980	6673	6887	7433	-0.852382	7.84937e-142	6.9366e-140	false	chr01	36029895	36030895	-	Os01t0839900-01	--	--	--	osmotin-like protein [Oryza sativa Japonica Group]	OLP1_SOLLC RecName: Full=Osmotin-like protein; Flags: Precursor;	A0A8J8Y991_ORYSJ SubName: Full=Os01g0839900 protein {ECO:0000313|EMBL:BAF06670.1}; SubName: Full=Putative thaumatin-like cytokinin-binding protein {ECO:0000313|EMBL:BAB93211.1};	--	GO:0005576,extracellular region; GO:0006952,defense response; GO:0006950,response to stress; GO:0008150,biological_process; GO:0050896,response to stimulus; GO:0005575,cellular_component; GO:0110165,cellular anatomical entity	PF00314.20:Thaumatin family	--	--	--
Os11t0703900-01	5846.73	5916.41	5781.56	4108.73	4181.71	4198.87	194537	200558	180400	142399	143126	147446	-0.523103	1.42801e-141	1.25682e-139	false	chr11	28804256	28808548	+	Os11t0703900-01	--	K03283 heat shock 70kDa protein 1/6/8 | (RAP-DB) Os11g0703900; Heat shock protein 70. (A)	ko03040: Spliceosome; ko04141: Protein processing in endoplasmic reticulum; ko04144: Endocytosis	heat shock cognate 70 kDa protein 2 [Oryza sativa Japonica Group]	HSP72_SOLLC RecName: Full=Heat shock cognate 70 kDa protein 2;	Q53NM9_ORYSJ SubName: Full=Heat shock cognate 70 kDa protein, putative, expressed {ECO:0000313|EMBL:ABA95500.1}; SubName: Full=Os11g0703900 protein {ECO:0000313|EMBL:BAT15394.1};	Molecular chaperones HSP70/HSC70, HSP70 superfamily	GO:0005737,cytoplasm; GO:0005524,ATP binding; GO:0016887,ATP hydrolysis activity; GO:0140662,ATP-dependent protein folding chaperone; GO:0031072,heat shock protein binding; GO:0051787,misfolded protein binding; GO:0044183,protein folding chaperone; GO:0051082,unfolded protein binding; GO:0034620,cellular response to unfolded protein; GO:0051085,chaperone cofactor-dependent protein refolding; GO:0…	PF00012.23:Hsp70 protein	--	--	--
Os02t0151800-01	181.792	177.034	183.84	113.247	112.295	112.418	9293	9220	8813	6030	5905	6065	-0.715913	2.36666e-141	2.07452e-139	false	chr02	2850259	2862114	-	Os02t0151800-01	--	K17500 integrin-linked kinase-associated serine/threonine phosphatase 2C [EC:3.1.3.16] | (RAP-DB) Os09g0459600; Similar to Calmodulin-binding protein phosphatase. (A)	--	hypothetical protein OsJ_05403 [Oryza sativa Japonica Group]	P2C33_ORYSJ RecName: Full=Probable protein phosphatase 2C 33; Short=OsPP2C33; EC=3.1.3.16;	A0A0D3F0S6_9ORYZ RecName: Full=Protein-serine/threonine phosphatase {ECO:0000256|ARBA:ARBA00013081}; EC=3.1.3.16 {ECO:0000256|ARBA:ARBA00013081};	Serine/threonine protein phosphatase	GO:0046872,metal ion binding; GO:0017018,myosin phosphatase activity; GO:0004722,protein serine/threonine phosphatase activity; GO:0035970,peptidyl-threonine dephosphorylation; GO:0003674,molecular_function; GO:0005488,binding; GO:0043167,ion binding; GO:0043169,cation binding; GO:0003824,catalytic activity; GO:0004721,phosphoprotein phosphatase activity; GO:0016787,hydrolase activity; GO:0016788…	--	--	--	--
Os05t0343400-01	88.3813	94.0861	90.5903	13.6866	10.4916	13.9226	2424	2629	2330	391	296	403	-2.87419	1.03695e-140	9.05285e-139	down	chr05	16150266	16152633	+	Os05t0343400-01	--	K13424 WRKY transcription factor 33 | (RAP-DB) Os05g0343400, WRKY53, WRKY_GENE_53; WRKY transcription factor 53 (Transcription factor WRKY12). (A)	ko04016: MAPK signaling pathway - plant; ko04626: Plant-pathogen interaction	transcription factor WRKY53 [Oryza sativa Indica Group]	WRK24_ORYSI RecName: Full=WRKY transcription factor WRKY24 {ECO:0000303|PubMed:16919842}; Short=OsWRKY24 {ECO:0000303|PubMed:16919842};	Q6IEM8_ORYSI SubName: Full=Transcription factor WRKY53 {ECO:0000313|EMBL:AAT84160.1}; SubName: Full=WRKY transcription factor 53 {ECO:0000313|EMBL:DAA05118.1};	--	GO:0005634,nucleus; GO:0003700,DNA-binding transcription factor activity; GO:0043565,sequence-specific DNA binding; GO:0009738,abscisic acid-activated signaling pathway; GO:0009740,gibberellic acid mediated signaling pathway; GO:0009788,negative regulation of abscisic acid-activated signaling pathway; GO:0009938,negative regulation of gibberellic acid mediated signaling pathway; GO:0045893,positi…	PF03106.18:WRKY DNA -binding domain	WRKY	TF	WRKY
Os10t0389500-01	35.3783	36.6219	37.1443	3.9958	5.2504	5.1644	714	753	703	84	109	110	-2.95348	2.56109e-140	2.22691e-138	down	chr10	12899339	12902125	-	Os10t0389500-01	--	--	--	uncharacterized protein LOC4348520 isoform X2 [Oryza sativa Japonica Group]	COR27_ARATH RecName: Full=Cold-regulated protein 27 {ECO:0000303|PubMed:19566593};	Q338P4_ORYSJ SubName: Full=Expressed protein {ECO:0000313|EMBL:ABB47488.1}; SubName: Full=Os10g0389500 protein {ECO:0000313|EMBL:BAT10656.1}; SubName: Full=cDNA clone:J013055E03, full insert sequence {ECO:0000313|EMBL:BAG89804.1};	--	GO:0005634,nucleus; GO:0045892,negative regulation of DNA-templated transcription; GO:0042752,regulation of circadian rhythm; GO:2000028,regulation of photoperiodism, flowering; GO:0009737,response to abscisic acid; GO:0009646,response to absence of light; GO:0009637,response to blue light; GO:0009409,response to cold; GO:0010114,response to red light; GO:0009615,response to virus; GO:0048511,rhy…	--	--	--	--
Os01t0226300-01	89.332	93.4048	93.339	222.554	224.356	216.727	1042	1110	1021	2704	2692	2668	1.23258	4.18671e-140	3.62586e-138	up	chr01	6968951	6970078	+	Os01t0226300-01	--	K20723 reticulon-3 | (RAP-DB) Os04g0670000; Reticulon family protein. (A)	--	Os01g0226300, partial [Oryza sativa Japonica Group]	RTNLA_ARATH RecName: Full=Reticulon-like protein B1; Short=AtRTNLB1; AltName: Full=VirB2-interacting protein 1;	Q0JPF1_ORYSJ RecName: Full=Reticulon-like protein {ECO:0000256|RuleBase:RU363132}; Flags: Fragment;	Reticulon	GO:0005783,endoplasmic reticulum; GO:0005789,endoplasmic reticulum membrane; GO:0071782,endoplasmic reticulum tubular network; GO:0071458,integral component of cytoplasmic side of endoplasmic reticulum membrane; GO:0000325,plant-type vacuole; GO:0005886,plasma membrane; GO:0071786,endoplasmic reticulum tubular network organization; GO:0009617,response to bacterium; GO:0006996,organelle organizati…	PF02453.20:Reticulon	--	--	--
Os02t0797400-01	25.6695	26.6554	26.697	65.3377	64.179	65.138	932	986	909	2471	2397	2496	1.26789	1.3845e-139	1.19425e-137	up	chr02	33936229	33940506	-	Os02t0797400-01	--	K02209 DNA replication licensing factor MCM5 [EC:5.6.2.3] | (RAP-DB) Os02g0797400, MCM5, MINI-CHROMOSOME_MAINTENANCE_PROTEIN_5; MCM family protein. (A)	ko03030: DNA replication	DNA replication licensing factor MCM5 [Oryza sativa Japonica Group]	MCM5_ORYSJ RecName: Full=DNA replication licensing factor MCM5; EC=3.6.4.12; AltName: Full=Minichromosome maintenance protein 5; Short=OsMCM5;	I1P569_ORYGL RecName: Full=DNA replication licensing factor MCM5 {ECO:0000256|RuleBase:RU368063}; EC=3.6.4.12 {ECO:0000256|RuleBase:RU368063};	DNA replication licensing factor, MCM5 component	GO:0000785,chromatin; GO:0005737,cytoplasm; GO:0042555,MCM complex; GO:0005634,nucleus; GO:0000347,THO complex; GO:0005524,ATP binding; GO:0016887,ATP hydrolysis activity; GO:0003678,DNA helicase activity; GO:0003688,DNA replication origin binding; GO:0003697,single-stranded DNA binding; GO:0007049,cell cycle; GO:0006270,DNA replication initiation; GO:0000727,double-strand break repair via break-…	PF00493.26:MCM P-loop domain	--	--	--
Os01t0904400-01	27.8628	26.6968	26.4887	58.3121	60.6086	60.8123	1595	1557	1422	3477	3569	3674	1.11603	2.79282e-139	2.3995e-137	up	chr01	39365920	39374228	-	Os01t0904400-01	--	K06674 structural maintenance of chromosome 2 | (RAP-DB) Os01g0904400; Similar to Chromosome assembly protein homolog. (A)	--	structural maintenance of chromosomes protein 2-1 [Oryza sativa Japonica Group]	SMC22_ARATH RecName: Full=Structural maintenance of chromosomes protein 2-2; Short=AtSMC2-2; AltName: Full=Chromosome-associated protein E-2; Short=AtCAP-E2;	Q0JGU1_ORYSJ RecName: Full=Structural maintenance of chromosomes protein {ECO:0000256|PIRNR:PIRNR005719};	Structural maintenance of chromosome protein 2 (chromosome condensation complex Condensin, subunit E)	GO:0000785,chromatin; GO:0000793,condensed chromosome; GO:0000796,condensin complex; GO:0005634,nucleus; GO:0005524,ATP binding; GO:0016887,ATP hydrolysis activity; GO:0003682,chromatin binding; GO:0051301,cell division; GO:0051321,meiotic cell cycle; GO:0007076,mitotic chromosome condensation; GO:0000166,nucleotide binding; GO:0003674,molecular_function; GO:0005488,binding; GO:0017076,purine nuc…	PF02463.22:RecF/RecN/SMC N terminal domain	--	--	--
Os02t0517531-01	257.562	253.583	250.175	163.551	164.439	157.141	14319	14363	13043	9471	9404	9220	-0.683129	8.63287e-139	7.38776e-137	false	chr02	18769958	18777995	+	Os02t0517531-01	--	K13161 heterogeneous nuclear ribonucleoprotein R | (RAP-DB) Os12g0136200; Similar to RNA recognition motif family protein, expressed. (A)	--	protein MEI2-like 4 [Oryza sativa Japonica Group]	OML4_ORYSJ RecName: Full=Protein MEI2-like 4; Short=OML4; AltName: Full=MEI2-like protein 4;	B8AIN3_ORYSI SubName: Full=Uncharacterized protein {ECO:0000313|EMBL:EEC73273.1};	Protein Mei2, essential for commitment to meiosis, and related proteins	GO:0003723,RNA binding; GO:0003674,molecular_function; GO:0003676,nucleic acid binding; GO:0005488,binding; GO:0097159,organic cyclic compound binding; GO:1901363,heterocyclic compound binding	PF04059.15:RNA recognition motif 2	--	--	--
Os03t0273800-01	264.802	268.915	256.429	144.35	138.587	142.884	4822	4989	4379	2738	2596	2746	-0.925006	3.25182e-138	2.77185e-136	false	chr03	9202541	9204642	+	Os03t0273800-01	--	K07025 putative hydrolase of the HAD superfamily | (RAP-DB) Os03g0273800; HAD-superfamily hydrolase, subfamily IA, variant 3 domain containing protein. (A)	--	suppressor of disruption of TFIIS [Oryza sativa Japonica Group]	--	A0A0E0CYN9_9ORYZ SubName: Full=Uncharacterized protein {ECO:0000313|EnsemblPlants:OMERI03G11470.1};	Haloacid dehalogenase-like hydrolase	--	PF13419.9:Haloacid dehalogenase-like hydrolase	--	--	--
Os03t0587200-01	31.5345	30.6884	30.0018	67.0204	72.681	71.4417	1642	1628	1465	3635	3893	3926	1.16205	4.66437e-138	3.96033e-136	up	chr03	21687370	21693162	-	Os03t0587200-01	--	K10400 kinesin family member 15 | (RAP-DB) Os03g0587200; Kinesin, motor region domain containing protein. (A)	ko04814: Motor proteins	kinesin-like protein KIN-12C [Oryza sativa Japonica Group]	KN12C_ORYSJ RecName: Full=Kinesin-like protein KIN-12C {ECO:0000305};	A0A0E0GQ67_ORYNI RecName: Full=Kinesin motor domain-containing protein {ECO:0000259|PROSITE:PS50067};	Kinesin-like protein	GO:0005871,kinesin complex; GO:0005874,microtubule; GO:0005524,ATP binding; GO:0016887,ATP hydrolysis activity; GO:0008017,microtubule binding; GO:0003777,microtubule motor activity; GO:0008574,plus-end-directed microtubule motor activity; GO:0007018,microtubule-based movement; GO:0000166,nucleotide binding; GO:0003674,molecular_function; GO:0005488,binding; GO:0017076,purine nucleotide binding; …	PF00225.26:Kinesin motor domain	--	--	--
Os06t0702100-00	91.1624	95.5226	94.2455	30.063	29.4118	30.6746	1377	1470	1335	473	457	489	-1.67253	5.27068e-138	4.45763e-136	down	chr06	29593426	29595540	+	Os06t0702100-00	--	--	--	hypothetical protein OsJ_22540 [Oryza sativa Japonica Group]	MBD2_ARATH RecName: Full=Methyl-CpG-binding domain-containing protein 2; Short=AtMBD2; Short=MBD02; AltName: Full=Methyl-CpG-binding protein MBD2;	A0A0E0Q297_ORYRU SubName: Full=Uncharacterized protein {ECO:0000313|EnsemblPlants:ORUFI06G28450.1};	Methyl-CpG binding transcription regulators	GO:0000118,histone deacetylase complex; GO:0005634,nucleus; GO:0003677,DNA binding; GO:0019899,enzyme binding; GO:0008270,zinc ion binding; GO:0003674,molecular_function; GO:0003676,nucleic acid binding; GO:0005488,binding; GO:0097159,organic cyclic compound binding; GO:1901363,heterocyclic compound binding; GO:0005515,protein binding; GO:0043167,ion binding; GO:0043169,cation binding; GO:0046872…	PF01429.22:Methyl-CpG binding domain	--	--	--
Os07t0616200-01	53.7083	56.7924	55.3323	121.922	114.234	114.933	1772	1909	1712	4190	3877	4002	1.04901	8.37265e-138	7.05355e-136	up	chr07	25393024	25398600	-	Os07t0616200-01	--	K09458 3-oxoacyl-[acyl-carrier-protein] synthase II [EC:2.3.1.179] | (RAP-DB) Os07g0616200; Similar to Beta-ketoacyl-ACP synthase. (A)	ko00061: Fatty acid biosynthesis; ko00780: Biotin metabolism; ko01100: Metabolic pathways; ko01212: Fatty acid metabolism; ko01240: Biosynthesis of cofactors	3-oxoacyl-[acyl-carrier-protein]	KASC2_ARATH RecName: Full=3-oxoacyl-[acyl-carrier-protein] synthase II, chloroplastic; EC=2.3.1.41; AltName: Full=Beta-ketoacyl-acyl-carrier-protein synthase II; Short=AtKAS2; Short=Beta-ketoacyl-ACP synthetase 2; AltName: Full=Protein FATTY ACID BIOSYNTHESIS 1; Flags: Precursor;	Q0D4N5_ORYSJ RecName: Full=Beta-ketoacyl-[acyl-carrier-protein] synthase I {ECO:0000256|ARBA:ARBA00013191}; EC=2.3.1.41 {ECO:0000256|ARBA:ARBA00013191};	3-oxoacyl-(acyl-carrier-protein) synthase (I and II)	GO:0009507,chloroplast; GO:0009570,chloroplast stroma; GO:0005829,cytosol; GO:0009536,plastid; GO:0004315,3-oxoacyl-[acyl-carrier-protein] synthase activity; GO:0009631,cold acclimation; GO:0009793,embryo development ending in seed dormancy; GO:0006633,fatty acid biosynthetic process; GO:0006636,unsaturated fatty acid biosynthetic process; GO:0003674,molecular_function; GO:0003824,catalytic activ…	PF00109.29:Beta-ketoacyl synthase, N-terminal domain	--	--	--
Os08t0525600-01	191.779	192.217	197.093	346.91	379.756	365.495	5630	5749	5426	10608	11468	11324	0.877921	2.05604e-137	1.7254e-135	false	chr08	26138531	26143010	+	Os08t0525600-01	--	K09571 FK506-binding protein 4/5 [EC:5.2.1.8] | (RAP-DB) Os08g0525600; Similar to Peptidylprolyl isomerase; FK506-binding protein. (A)	--	70 kDa peptidyl-prolyl isomerase [Oryza sativa Japonica Group]	FKB70_WHEAT RecName: Full=70 kDa peptidyl-prolyl isomerase; EC=5.2.1.8; AltName: Full=Peptidyl-prolyl cis-trans isomerase; Short=PPIase; AltName: Full=Rotamase;	A0A0P0XID0_ORYSJ RecName: Full=Peptidylprolyl isomerase {ECO:0000256|PROSITE-ProRule:PRU00277}; EC=5.2.1.8 {ECO:0000256|PROSITE-ProRule:PRU00277};	FKBP-type peptidyl-prolyl cis-trans isomerase	GO:0005737,cytoplasm; GO:0005516,calmodulin binding; GO:0003755,peptidyl-prolyl cis-trans isomerase activity; GO:0061077,chaperone-mediated protein folding; GO:0000413,protein peptidyl-prolyl isomerization; GO:0003674,molecular_function; GO:0005488,binding; GO:0005515,protein binding; GO:0003824,catalytic activity; GO:0016853,isomerase activity; GO:0016859,cis-trans isomerase activity; GO:0140096…	PF00254.31:FKBP-type peptidyl-prolyl cis-trans isomerase	--	--	--
Os01t0600900-02	23.7727	20.1194	22.4398	81.8009	91.7329	87.2273	392	338	347	1405	1556	1518	1.94295	3.18858e-137	2.66548e-135	up	chr01	23607363	23608541	+	Os01t0600900-02	--	K08912 light-harvesting complex II chlorophyll a/b binding protein 1 | (RAP-DB) Os01g0600900, CHLOROPHYLL_A/B_BINDING_PROTEIN_2R, CAB2R; Chlorophyll a-b binding protein 2, chloroplast precursor (LHCII type I CAB-2) (LHCP). (A)	ko00196: Photosynthesis - antenna proteins; ko01100: Metabolic pathways	hypothetical protein DAI22_01g232300 [Oryza sativa Japonica Group]	CB22_ORYSJ RecName: Full=Chlorophyll a-b binding protein 2, chloroplastic; AltName: Full=LHCII type I CAB-2; Short=LHCP; Flags: Precursor;	A0A0E0MYW5_ORYRU RecName: Full=Chlorophyll a-b binding protein, chloroplastic {ECO:0000256|RuleBase:RU363080};	--	GO:0009535,chloroplast thylakoid membrane; GO:0016021,integral component of membrane; GO:0009522,photosystem I; GO:0009523,photosystem II; GO:0016168,chlorophyll binding; GO:0046872,metal ion binding; GO:0015979,photosynthesis; GO:0009768,photosynthesis, light harvesting in photosystem I; GO:0009416,response to light stimulus; GO:0003674,molecular_function; GO:0005488,binding; GO:0046906,tetrapyr…	PF00504.24:Chlorophyll A-B binding protein	--	--	--
Os02t0629800-01	64.73	71.229	81.6896	232.724	252.858	241.843	545	611	645	2041	2190	2149	1.71001	5.74763e-137	4.78623e-135	up	chr02	25190487	25191188	+	Os02t0629800-01	--	--	--	defensin-like protein CAL1 [Oryza sativa Japonica Group]	CAL1_ORYSJ RecName: Full=Defensin-like protein CAL1 {ECO:0000305}; AltName: Full=OsCPT1 {ECO:0000303|PubMed:19279197}; AltName: Full=Pathogen-related protein 12 {ECO:0000305}; Short=OsPR12 {ECO:0000305}; AltName: Full=Protein CADMIUM ACCUMULATION IN LEAF 1 {ECO:0000303|PubMed:29440679}; Flags: Precursor;	A0A0E0NI32_ORYRU SubName: Full=Uncharacterized protein {ECO:0000313|EnsemblPlants:ORUFI02G26240.3};	--	GO:0005615,extracellular space; GO:0046870,cadmium ion binding; GO:0055073,cadmium ion homeostasis; GO:0006952,defense response; GO:0003674,molecular_function; GO:0005488,binding; GO:0043167,ion binding; GO:0043169,cation binding; GO:0046872,metal ion binding; GO:0046914,transition metal ion binding; GO:0008150,biological_process; GO:0042592,homeostatic process; GO:0048878,chemical homeostasis; G…	PF00304.23:Gamma-thionin family	--	--	--
Os01t0149600-01	203.794	206.876	198.359	407.803	403.294	419.049	2075	2146	1894	4325	4224	4503	0.981076	7.8027e-137	6.45128e-135	false	chr01	2686729	2687456	+	Os01t0149600-01	--	K11252 histone H2B | (RAP-DB) Os01g0152300; Similar to Histone H2B.1. (A)	--	histone H2B.4 [Oryza sativa Japonica Group]	H2B4_ORYSI RecName: Full=Histone H2B.4;	A0A0D3EJL7_9ORYZ RecName: Full=Histone H2B {ECO:0000256|RuleBase:RU000451};	Histone H2B	GO:0000786,nucleosome; GO:0005634,nucleus; GO:0003677,DNA binding; GO:0046982,protein heterodimerization activity; GO:0030527,structural constituent of chromatin; GO:0003674,molecular_function; GO:0003676,nucleic acid binding; GO:0005488,binding; GO:0097159,organic cyclic compound binding; GO:1901363,heterocyclic compound binding; GO:0005515,protein binding; GO:0046983,protein dimerization activi…	PF00125.27:Core histone H2A/H2B/H3/H4	--	--	--
Os10t0492900-01	45.719	48.1725	50.232	5.6793	3.8339	3.6676	626	672	645	81	54	53	-3.48388	7.80673e-137	6.45128e-135	down	chr10	18707782	18710608	+	Os10t0492900-01	--	K07407 alpha-galactosidase [EC:3.2.1.22] | (RAP-DB) Os10g0492900; Similar to alpha-galactosidase. (A)	ko00052: Galactose metabolism; ko00561: Glycerolipid metabolism; ko00600: Sphingolipid metabolism; ko00603: Glycosphingolipid biosynthesis - globo and isoglobo series; ko01100: Metabolic pathways	hypothetical protein EE612_052047 [Oryza sativa]	AGAL1_ARATH RecName: Full=Alpha-galactosidase 1 {ECO:0000303|PubMed:15034167}; Short=AtAGAL1 {ECO:0000303|PubMed:15034167}; EC=3.2.1.22 {ECO:0000250|UniProtKB:Q9FXT4}; AltName: Full=Alpha-D-galactoside galactohydrolase 1 {ECO:0000305}; AltName: Full=Melibiase 1 {ECO:0000305}; Flags: Precursor;	A0A0P0XVP1_ORYSJ RecName: Full=Alpha-galactosidase {ECO:0000256|RuleBase:RU361168}; EC=3.2.1.22 {ECO:0000256|RuleBase:RU361168}; AltName: Full=Melibiase {ECO:0000256|RuleBase:RU361168};	Alpha-D-galactosidase (melibiase)	GO:0048046,apoplast; GO:0009505,plant-type cell wall; GO:0099503,secretory vesicle; GO:0052692,raffinose alpha-galactosidase activity; GO:0005975,carbohydrate metabolic process; GO:0071555,cell wall organization; GO:0003674,molecular_function; GO:0003824,catalytic activity; GO:0004553,hydrolase activity, hydrolyzing O-glycosyl compounds; GO:0004557,alpha-galactosidase activity; GO:0015925,galacto…	PF16499.8:Alpha galactosidase A	--	--	--
Os09t0539800-01	101.551	98.8281	106.446	309.059	297.168	293.409	588	583	578	1864	1770	1793	1.51977	1.38859e-136	1.14313e-134	up	chr09	21254336	21255108	-	Os09t0539800-01	--	K03955 NADH dehydrogenase (ubiquinone) 1 alpha/beta subcomplex 1, acyl-carrier protein | (RAP-DB) Os05g0377000; Similar to Acyl carrier protein. (A)	ko00190: Oxidative phosphorylation; ko01100: Metabolic pathways	hypothetical protein EE612_049214, partial [Oryza sativa]	ACP3_HORVU RecName: Full=Acyl carrier protein 3, chloroplastic; AltName: Full=Acyl carrier protein III; Short=ACP III; Flags: Precursor;	Q0IZZ4_ORYSJ SubName: Full=Os09g0539800 protein {ECO:0000313|EMBL:BAT09187.1}; Flags: Fragment;	Acyl carrier protein/NADH-ubiquinone oxidoreductase, NDUFAB1/SDAP subunit	GO:0009507,chloroplast; GO:0000036,acyl carrier activity; GO:0003674,molecular_function; GO:0005488,binding; GO:0044620,ACP phosphopantetheine attachment site binding; GO:0051192,prosthetic group binding; GO:0140104,molecular carrier activity; GO:0140414,phosphopantetheine-dependent carrier activity; GO:0005575,cellular_component; GO:0005622,intracellular anatomical structure; GO:0005737,cytoplas…	PF00550.28:Phosphopantetheine attachment site	--	--	--
Os08t0540300-01	256.962	253.123	244.981	147.768	148.872	139.453	8920	8952	7975	5343	5316	5109	-0.825115	2.3295e-136	1.91045e-134	false	chr08	27047369	27054956	+	Os08t0540300-01	--	K11968 ariadne-1 [EC:2.3.2.31] | (RAP-DB) Os08g0540300; Zinc finger, C6HC-type domain containing protein. (A)	--	probable E3 ubiquitin-protein ligase ARI8 [Oryza sativa Japonica Group]	ARI8_ARATH RecName: Full=Probable E3 ubiquitin-protein ligase ARI8; EC=2.3.2.31 {ECO:0000250|UniProtKB:Q9Y4X5}; AltName: Full=ARIADNE-like protein ARI8; AltName: Full=Protein ariadne homolog 8; AltName: Full=RING-type E3 ubiquitin transferase ARI8 {ECO:0000305};	B9G214_ORYSJ RecName: Full=RBR-type E3 ubiquitin transferase {ECO:0000256|ARBA:ARBA00012251}; EC=2.3.2.31 {ECO:0000256|ARBA:ARBA00012251};	Predicted E3 ubiquitin ligase	GO:0005737,cytoplasm; GO:0000151,ubiquitin ligase complex; GO:0046872,metal ion binding; GO:0031624,ubiquitin conjugating enzyme binding; GO:0061630,ubiquitin protein ligase activity; GO:0004842,ubiquitin-protein transferase activity; GO:0032436,positive regulation of proteasomal ubiquitin-dependent protein catabolic process; GO:0000209,protein polyubiquitination; GO:0006511,ubiquitin-dependent p…	PF01485.24:IBR domain, a half RING-finger domain	--	--	--
Os03t0752100-01	110.717	113.028	111.952	66.2973	66.5382	66.7263	6163	6410	5844	3844	3810	3920	-0.783163	1.47905e-135	1.20841e-133	false	chr03	31004724	31009758	+	Os03t0752100-01	--	K12121 phytochrome B | (RAP-DB) Os03g0309200, PHYB, PHYTOCHROME_B; Similar to Phytochrome B. (A)	ko04712: Circadian rhythm - plant	phytochrome C [Oryza sativa Japonica Group]	PHYC_ORYSJ RecName: Full=Phytochrome C;	A0A0D9ZD92_9ORYZ RecName: Full=Phytochrome {ECO:0000256|PIRNR:PIRNR000084};	--	GO:0005634,nucleus; GO:0000155,phosphorelay sensor kinase activity; GO:0009881,photoreceptor activity; GO:0042803,protein homodimerization activity; GO:0009584,detection of visible light; GO:0017006,protein-tetrapyrrole linkage; GO:0009585,red, far-red light phototransduction; GO:0006355,regulation of DNA-templated transcription; GO:0003674,molecular_function; GO:0003824,catalytic activity; GO:00…	PF00360.23:Phytochrome region	--	--	--
Os09t0416800-01	200.161	209.214	197.877	95.063	96.1349	97.8442	3113	3315	2886	1540	1538	1606	-1.10406	2.67643e-135	2.17847e-133	down	chr09	14929157	14930268	+	Os09t0416800-01	--	K12581 CCR4-NOT transcription complex subunit 7/8 | (RAP-DB) Os09g0416800; Similar to CCR4-NOT transcription complex subunit 7 (CCR4-associated factor 1) (CAF1) (BTG1 binding factor 1). (A)	ko03018: RNA degradation	probable CCR4-associated factor 1 homolog 7 [Oryza sativa Japonica Group]	CAF1G_ARATH RecName: Full=Probable CCR4-associated factor 1 homolog 7; EC=3.1.13.4;	Q6EQ06_ORYSJ RecName: Full=Poly(A)-specific ribonuclease {ECO:0000256|ARBA:ARBA00012161}; EC=3.1.13.4 {ECO:0000256|ARBA:ARBA00012161};	mRNA deadenylase subunit	GO:0030015,CCR4-NOT core complex; GO:0005634,nucleus; GO:0000932,P-body; GO:0046872,metal ion binding; GO:0004535,poly(A)-specific ribonuclease activity; GO:0003723,RNA binding; GO:0043928,exonucleolytic catabolism of deadenylated mRNA; GO:0003674,molecular_function; GO:0005488,binding; GO:0043167,ion binding; GO:0043169,cation binding; GO:0000175,3'-5'-exoribonuclease activity; GO:0003824,cataly…	PF04857.23:CAF1 family ribonuclease	--	--	--
Os10t0377150-00	141.982	137.238	132.409	331.978	337.641	322.705	1116	1099	976	2718	2730	2677	1.23601	4.40825e-135	3.57465e-133	up	chr10	12024100	12024661	-	Os10t0377150-00	--	--	--	Os10g0377150, partial [Oryza sativa Japonica Group]	--	A0A0P0XU16_ORYSJ SubName: Full=Os10g0377150 protein {ECO:0000313|EMBL:BAT10601.1}; Flags: Fragment;	--	--	--	--	--	--
Os01t0152300-00	174.434	182.3	164.759	382.702	382.548	375.692	1637	1743	1450	3741	3693	3721	1.09576	7.57359e-135	6.1185e-133	up	chr01	2820074	2820744	-	Os01t0152300-00	--	K11252 histone H2B | (RAP-DB) Os01g0152300; Similar to Histone H2B.1. (A)	--	histone H2B.10 isoform X1 [Oryza sativa Japonica Group]	H2B10_ORYSJ RecName: Full=Histone H2B.10;	A0A0E0MRF5_ORYRU RecName: Full=Histone H2B {ECO:0000256|RuleBase:RU000451};	Histone H2B	GO:0000786,nucleosome; GO:0005634,nucleus; GO:0003677,DNA binding; GO:0046982,protein heterodimerization activity; GO:0030527,structural constituent of chromatin; GO:0006334,nucleosome assembly; GO:0003674,molecular_function; GO:0003676,nucleic acid binding; GO:0005488,binding; GO:0097159,organic cyclic compound binding; GO:1901363,heterocyclic compound binding; GO:0005515,protein binding; GO:004…	PF00125.27:Core histone H2A/H2B/H3/H4	--	--	--
Os04t0403701-01	120.422	119.726	120.29	64.2921	66.4816	65.0057	4411	4468	4132	2453	2505	2513	-0.913345	1.36959e-134	1.10234e-132	false	chr04	20021226	20025141	-	Os04t0403701-01	--	K01102 pyruvate dehydrogenase phosphatase [EC:3.1.3.43] | (RAP-DB) Os03g0832400; Similar to Protein phosphatase 2C-like protein. (A)	--	probable protein phosphatase 2C 39 [Oryza sativa Japonica Group]	P2C39_ORYSJ RecName: Full=Probable protein phosphatase 2C 39; Short=OsPP2C39; EC=3.1.3.16;	A0A0E0H097_ORYNI RecName: Full=Protein-serine/threonine phosphatase {ECO:0000256|ARBA:ARBA00013081}; EC=3.1.3.16 {ECO:0000256|ARBA:ARBA00013081};	Protein phosphatase 2C/pyruvate dehydrogenase (lipoamide) phosphatase	GO:0046872,metal ion binding; GO:0017018,myosin phosphatase activity; GO:0006470,protein dephosphorylation; GO:0003674,molecular_function; GO:0005488,binding; GO:0043167,ion binding; GO:0043169,cation binding; GO:0003824,catalytic activity; GO:0004721,phosphoprotein phosphatase activity; GO:0004722,protein serine/threonine phosphatase activity; GO:0016787,hydrolase activity; GO:0016788,hydrolase …	PF00481.24:Protein phosphatase 2C	--	--	--
Os12t0581700-01	90.7452	88.5593	85.0754	35.7235	30.4556	30.4428	2268	2255	1994	930	783	803	-1.48572	2.71985e-134	2.18102e-132	down	chr12	24137775	24141775	+	Os12t0581700-01	--	--	--	uncharacterized protein LOC4352641 [Oryza sativa Japonica Group]	--	A0A8J8XC40_ORYSJ SubName: Full=Os12g0581700 protein {ECO:0000313|EMBL:BAF30155.1};	--	--	PF05542.14:Protein of unknown function (DUF760)	--	--	--
Os06t0298400-01	119.002	113.703	113.944	56.7678	61.3948	57.9458	4820	4692	4328	2395	2558	2477	-1.0099	2.91794e-134	2.33123e-132	down	chr06	11085836	11094202	+	Os06t0298400-01	--	K24774 formin-binding protein 4 | (RAP-DB) Os06g0298400; WW/Rsp5/WWP domain containing protein. (A)	--	hypothetical protein DAI22_06g125100 [Oryza sativa Japonica Group]	--	A0A0E0HPB6_ORYNI SubName: Full=Uncharacterized protein {ECO:0000313|EnsemblPlants:ONIVA06G13400.5};	--	--	PF00397.29:WW domain	--	--	--
Os11t0170200-01	52.6763	51.0588	51.4243	99.291	104.374	103.319	2485	2454	2275	4879	5065	5144	0.95165	3.40778e-134	2.71257e-132	false	chr11	3389321	3395923	-	Os11t0170200-01	--	--	--	coiled-coil protein [Oryza sativa Japonica Group]	FPP_SOLLC RecName: Full=Filament-like plant protein; Short=LeFPP; Flags: Fragment;	A0A0E0R4Q8_ORYRU SubName: Full=Uncharacterized protein {ECO:0000313|EnsemblPlants:ORUFI11G04300.1};	--	--	PF05911.14:Filament-like plant protein, long coiled-coil	--	--	--
Os02t0258200-01	176.219	168.472	175.338	330.831	337.356	343.667	2541	2475	2371	4969	5004	5230	0.927804	6.21423e-134	4.92837e-132	false	chr02	8935193	8936223	-	Os02t0258200-01	--	K09273 upstream-binding transcription factor | (RAP-DB) Os02g0258200; Similar to high mobility group family. (A)	--	Os02g0258200, partial [Oryza sativa Japonica Group]	HMGB6_ARATH RecName: Full=High mobility group B protein 6; AltName: Full=Nucleosome/chromatin assembly factor group D 06; Short=Nucleosome/chromatin assembly factor group D 6; AltName: Full=WRKY transcription factor 53; Short=AtWRKY53; Short=WRKY DNA-binding protein 53;	Q0E2A0_ORYSJ SubName: Full=Os02g0258200 protein {ECO:0000313|EMBL:BAF08388.1}; Flags: Fragment;	HMG box-containing protein	GO:0005634,nucleus; GO:0003677,DNA binding; GO:0003700,DNA-binding transcription factor activity; GO:0003674,molecular_function; GO:0003676,nucleic acid binding; GO:0005488,binding; GO:0097159,organic cyclic compound binding; GO:1901363,heterocyclic compound binding; GO:0140110,transcription regulator activity; GO:0005575,cellular_component; GO:0005622,intracellular anatomical structure; GO:00432…	PF00505.22:HMG (high mobility group) box	HMG	TR	HMG
Os08t0240200-01	46.7543	52.1841	52.6548	14.5061	14.9803	14.3169	1247	1418	1317	403	411	403	-1.8237	8.71862e-134	6.8893e-132	down	chr08	8479583	8481489	+	Os08t0240200-01	--	--	--	hypothetical protein EE612_042992 [Oryza sativa]	--	C7J5L0_ORYSJ SubName: Full=Os08g0240200 protein {ECO:0000313|EMBL:BAT04488.1};	--	--	--	--	--	--
Os02t0669100-01	108.496	110.189	118.588	235.279	252.401	252.309	1959	2027	2008	4425	4688	4808	1.10164	1.01802e-133	8.01493e-132	up	chr02	27165514	27166898	-	Os02t0669100-01	--	--	--	dehydrin DHN1 [Oryza sativa Japonica Group]	DHN1_ORYSJ RecName: Full=Dehydrin DHN1 {ECO:0000305}; AltName: Full=Dehydration stress-inducible protein 1 {ECO:0000312|EMBL:AAW48310.1}; AltName: Full=Dehydrin 1 {ECO:0000303|PubMed:15879704}; Short=OsDhn1 {ECO:0000303|PubMed:15879704}; AltName: Full=Low tmperature-induced protein 9 {ECO:0000303|Ref.8}; Short=OsLIP9 {ECO:0000303|Ref.8};	A0A0E0NJ04_ORYRU SubName: Full=Uncharacterized protein {ECO:0000313|EnsemblPlants:ORUFI02G28750.1};	--	GO:0016020,membrane; GO:0009631,cold acclimation; GO:0009737,response to abscisic acid; GO:0009414,response to water deprivation; GO:0006950,response to stress; GO:0008150,biological_process; GO:0009266,response to temperature stimulus; GO:0009409,response to cold; GO:0009628,response to abiotic stimulus; GO:0050896,response to stimulus; GO:0009719,response to endogenous stimulus; GO:0009725,resp…	PF00257.22:Dehydrin	--	--	--
Os07t0685700-01	155.879	154.336	156.51	70.0131	69.2759	79.3717	4587	4627	4319	2146	2097	2465	-1.12635	1.64572e-133	1.291e-131	down	chr07	29116058	29118472	-	Os07t0685700-01	--	K14514 ethylene-insensitive protein 3 | (RAP-DB) Os07g0685700; Ethylene insensitive 3 family protein. (A)	ko04016: MAPK signaling pathway - plant; ko04075: Plant hormone signal transduction	ETHYLENE INSENSITIVE 3-like 1 protein [Oryza sativa Japonica Group]	EIL2_ORYSJ RecName: Full=Protein ETHYLENE-INSENSITIVE 3-like 2 {ECO:0000303|PubMed:19798512}; Short=EIN3-like protein 2 {ECO:0000303|PubMed:19798512}; Short=OsEIL2 {ECO:0000303|PubMed:19798512};	A0A0E0QCX4_ORYRU SubName: Full=Uncharacterized protein {ECO:0000313|EnsemblPlants:ORUFI07G27710.1};	--	GO:0005634,nucleus; GO:0003677,DNA binding; GO:0003700,DNA-binding transcription factor activity; GO:0043565,sequence-specific DNA binding; GO:0009873,ethylene-activated signaling pathway; GO:1901001,negative regulation of response to salt stress; GO:0045893,positive regulation of DNA-templated transcription; GO:0010104,regulation of ethylene-activated signaling pathway; GO:1903034,regulation of …	PF04873.16:Ethylene insensitive 3	EIL	TF	EIL
Os03t0726500-01	133.438	138.761	141.083	72.2467	70.7121	72.1434	3768	3992	3736	2125	2054	2150	-0.974717	3.16316e-133	2.4724e-131	false	chr03	29560551	29565846	-	Os03t0726500-01	--	--	--	sulfite exporter TauE/SafE family protein 4 [Oryza sativa Japonica Group]	TAUE4_ARATH RecName: Full=Sulfite exporter TauE/SafE family protein 4 {ECO:0000312|EMBL:AEC09275.1};	Q75GI8_ORYSJ SubName: Full=Expressed protein {ECO:0000313|EMBL:ABF98647.1}; SubName: Full=Os03g0726500 protein {ECO:0000313|EMBL:BAS86178.1}; SubName: Full=cDNA clone:J023028O14, full insert sequence {ECO:0000313|EMBL:BAG91615.1};	--	GO:0031464,Cul4A-RING E3 ubiquitin ligase complex; GO:0016021,integral component of membrane; GO:0016567,protein ubiquitination; GO:0006807,nitrogen compound metabolic process; GO:0008150,biological_process; GO:0008152,metabolic process; GO:0019538,protein metabolic process; GO:0032446,protein modification by small protein conjugation; GO:0036211,protein modification process; GO:0043170,macromole…	PF01925.22:Sulfite exporter TauE/SafE	--	--	--
Os03t0187100-00	153.486	152.052	146.464	85.4211	81.7667	79.5114	5489	5540	4912	3182	3008	3001	-0.906858	3.99381e-133	3.11043e-131	false	chr03	4555660	4559410	+	Os03t0187100-00	--	--	--	dentin sialophosphoprotein-like isoform X2 [Oryza sativa Japonica Group]	--	A0A0E0NQR5_ORYRU RecName: Full=Occludin_ELL domain-containing protein {ECO:0000259|Pfam:PF07303};	--	--	PF07303.16:Occludin homology domain	--	--	--
Os05t0189300-01	25.5453	26.5994	26.5195	88.1068	93.4207	95.7944	378	401	368	1358	1422	1496	1.78528	6.73084e-133	5.22327e-131	up	chr05	5472720	5474678	-	Os05t0189300-01	--	--	--	acid phosphatase 1 [Oryza sativa Japonica Group]	PPA1_SOLLC RecName: Full=Acid phosphatase 1; EC=3.1.3.2; AltName: Full=Apase-1(1); Flags: Precursor;	Q0DK63_ORYSJ SubName: Full=Os05g0189300 protein {ECO:0000313|EMBL:BAF16760.1}; SubName: Full=Putative acid phosphatase {ECO:0000313|EMBL:AAV31204.1};	--	GO:0003993,acid phosphatase activity; GO:0003674,molecular_function; GO:0003824,catalytic activity; GO:0016787,hydrolase activity; GO:0016788,hydrolase activity, acting on ester bonds; GO:0016791,phosphatase activity; GO:0042578,phosphoric ester hydrolase activity	PF03767.17:HAD superfamily, subfamily IIIB (Acid phosphatase)	--	--	--
Os12t0616900-01	34.7646	34.3708	32.0061	97.3128	95.0995	91.7825	688	693	594	2006	1936	1917	1.45657	1.12042e-132	8.66364e-131	up	chr12	26200242	26203412	+	Os12t0616900-01	--	K00162 pyruvate dehydrogenase E1 component subunit beta [EC:1.2.4.1] | (RAP-DB) Os12g0616900; Similar to Pyruvate dehydrogenase E1 beta subunit (Fragment). (A)	ko00010: Glycolysis / Gluconeogenesis; ko00020: Citrate cycle (TCA cycle); ko00620: Pyruvate metabolism; ko00785: Lipoic acid metabolism; ko01100: Metabolic pathways; ko01110: Biosynthesis of secondary metabolites; ko01200: Carbon metabolism	pyruvate dehydrogenase E1 component subunit beta-3, chloroplastic [Oryza sativa Japonica Group]	ODPB3_ORYSJ RecName: Full=Pyruvate dehydrogenase E1 component subunit beta-3, chloroplastic; EC=1.2.4.1; Flags: Precursor;	I1R7W7_ORYGL RecName: Full=Pyruvate dehydrogenase E1 component subunit beta {ECO:0000256|RuleBase:RU364074}; EC=1.2.4.1 {ECO:0000256|RuleBase:RU364074};	Pyruvate dehydrogenase E1, beta subunit	GO:0009507,chloroplast; GO:0004739,pyruvate dehydrogenase (acetyl-transferring) activity; GO:0006086,acetyl-CoA biosynthetic process from pyruvate; GO:0006096,glycolytic process; GO:0003674,molecular_function; GO:0003824,catalytic activity; GO:0004738,pyruvate dehydrogenase activity; GO:0016491,oxidoreductase activity; GO:0016624,oxidoreductase activity, acting on the aldehyde or oxo group of don…	PF02779.27:Transketolase, pyrimidine binding domain	--	--	--
Os02t0461100-01	34.0273	32.9638	34.9753	14.0495	13.5466	13.4623	1995	1969	1923	858	817	833	-1.34494	3.96405e-132	3.05429e-130	down	chr02	15441600	15446187	-	Os02t0461100-01	--	K01738 cysteine synthase [EC:2.5.1.47] | (RAP-DB) Os06g0564700; Similar to Cysteine synthase (EC 4.2.99.8). (A)	ko00270: Cysteine and methionine metabolism; ko00920: Sulfur metabolism; ko01100: Metabolic pathways; ko01110: Biosynthesis of secondary metabolites; ko01200: Carbon metabolism; ko01230: Biosynthesis of amino acids	hypothetical protein EE612_011166 [Oryza sativa]	LFR_ORYSJ RecName: Full=Armadillo repeat-containing protein LFR {ECO:0000305}; AltName: Full=Protein LFR ortholog {ECO:0000303|PubMed:32808364}; Short=OsLFR {ECO:0000303|PubMed:32808364};	A0A0P0VIQ6_ORYSJ SubName: Full=Os02g0461100 protein {ECO:0000313|EMBL:BAS78548.1};	--	GO:0035060,brahma complex; GO:0005634,nucleus; GO:0016514,SWI/SNF complex; GO:0006338,chromatin remodeling; GO:0009793,embryo development ending in seed dormancy; GO:2000014,regulation of endosperm development; GO:0040008,regulation of growth; GO:0051783,regulation of nuclear division; GO:0006325,chromatin organization; GO:0008150,biological_process; GO:0009987,cellular process; GO:0016043,cellul…	--	--	--	--
Os06t0168600-01	29.1117	28.0991	29.1751	66.1423	68.5212	64.2096	1263	1242	1187	2989	3058	2940	1.17035	4.90542e-132	3.76622e-130	up	chr06	3449701	3454747	-	Os06t0168600-01	--	K10807 ribonucleoside-diphosphate reductase subunit M1 [EC:1.17.4.1] | (RAP-DB) Os06g0168600, V3, VIRESCENT_3; Ribonucleotide reductase, Chloroplast biogenesis (A)	ko00230: Purine metabolism; ko00240: Pyrimidine metabolism; ko00480: Glutathione metabolism; ko01100: Metabolic pathways; ko01232: Nucleotide metabolism	ribonucleoside-diphosphate reductase large subunit [Oryza sativa Japonica Group]	RIR1_ARATH RecName: Full=Ribonucleoside-diphosphate reductase large subunit {ECO:0000303|PubMed:10542051}; EC=1.17.4.1; AltName: Full=Protein DEFECTIVE IN POLLEN DNA DEGRADATION 2 {ECO:0000303|PubMed:22239102}; AltName: Full=Ribonucleoside-diphosphate reductase R1 subunit {ECO:0000303|PubMed:10542051}; Short=AtRNR1;	A0A0P0WTF8_ORYSJ RecName: Full=Ribonucleoside-diphosphate reductase {ECO:0000256|ARBA:ARBA00012274, ECO:0000256|RuleBase:RU003410}; EC=1.17.4.1 {ECO:0000256|ARBA:ARBA00012274, ECO:0000256|RuleBase:RU003410};	Ribonucleotide reductase, alpha subunit	GO:0005971,ribonucleoside-diphosphate reductase complex; GO:0005524,ATP binding; GO:0004748,ribonucleoside-diphosphate reductase activity, thioredoxin disulfide as acceptor; GO:0009202,deoxyribonucleoside triphosphate biosynthetic process; GO:0009263,deoxyribonucleotide biosynthetic process; GO:0006260,DNA replication; GO:0000166,nucleotide binding; GO:0003674,molecular_function; GO:0005488,bindi…	PF02867.18:Ribonucleotide reductase, barrel domain	--	--	--
Os05t0436100-00	38.5224	39.448	41.3005	97.7811	98.7285	95.4393	924	964	929	2443	2436	2416	1.25921	1.51211e-131	1.15685e-129	up	chr05	21343174	21345468	-	Os05t0436100-00	--	K13430 serine/threonine-protein kinase PBS1 [EC:2.7.11.1] | (RAP-DB) Os02g0513000; Similar to Receptor protein kinase-like protein. (A)	ko04626: Plant-pathogen interaction	hypothetical protein EE612_029720 [Oryza sativa]	Y1154_ARATH RecName: Full=Probable serine/threonine-protein kinase At1g01540; EC=2.7.11.1;	A0A0P0WMV7_ORYSJ SubName: Full=Os05g0436100 protein {ECO:0000313|EMBL:BAS94199.1};	Serine/threonine protein kinase	GO:0016021,integral component of membrane; GO:0005886,plasma membrane; GO:0005524,ATP binding; GO:0106310,protein serine kinase activity; GO:0004674,protein serine/threonine kinase activity; GO:0046777,protein autophosphorylation; GO:0000166,nucleotide binding; GO:0003674,molecular_function; GO:0005488,binding; GO:0017076,purine nucleotide binding; GO:0030554,adenyl nucleotide binding; GO:0032553…	PF00069.28:Protein kinase domain	--	--	--
Os06t0164000-01	94.8636	96.1084	96.1746	51.7808	52.4328	51.5505	4040	4170	3841	2297	2297	2317	-0.915258	2.1062e-131	1.60568e-129	false	chr06	3250548	3261364	-	Os06t0164000-01	--	K04706 E3 SUMO-protein ligase PIAS1 [EC:2.3.2.-] | (RAP-DB) Os06g0164000; Zinc finger, MIZ-type domain containing protein. (A)	ko04120: Ubiquitin mediated proteolysis	E4 SUMO-protein ligase PIAL1 [Oryza sativa Japonica Group]	PIAL2_ARATH RecName: Full=E4 SUMO-protein ligase PIAL2 {ECO:0000303|PubMed:25415977}; EC=2.3.2.- {ECO:0000269|PubMed:25415977}; AltName: Full=Protein INHIBITOR OF ACTIVATED STAT-LIKE 2 {ECO:0000303|PubMed:25415977};	B9FRP0_ORYSJ SubName: Full=Os06g0164000 protein {ECO:0000313|EMBL:BAF18814.1}; SubName: Full=Putative transcription factor {ECO:0000313|EMBL:BAD67847.1};	Zn-finger transcription factor	GO:0005634,nucleus; GO:0016874,ligase activity; GO:0019789,SUMO transferase activity; GO:0008270,zinc ion binding; GO:0051176,positive regulation of sulfur metabolic process; GO:0016925,protein sumoylation; GO:0009737,response to abscisic acid; GO:0006970,response to osmotic stress; GO:0009651,response to salt stress; GO:0003674,molecular_function; GO:0003824,catalytic activity; GO:0016740,transf…	PF02891.23:MIZ/SP-RING zinc finger	--	--	--
Os03t0351500-01	361.325	381.117	385.297	664.743	683.649	674.974	3967	4263	3967	7602	7721	7821	0.810794	3.5949e-131	2.73099e-129	false	chr03	13181396	13184453	+	Os03t0351500-01	--	K04565 superoxide dismutase, Cu-Zn family [EC:1.15.1.1] | (RAP-DB) Os03g0351500, SODCC1, CYTOSOLIC_SUPEROXIDASE_DISMUTASE; Similar to Superoxide dismutase. (A)	ko04146: Peroxisome	Superoxide dismutase 1, putative, expressed [Oryza sativa Japonica Group]	SODC1_ORYSI RecName: Full=Superoxide dismutase [Cu-Zn] 1; EC=1.15.1.1;	A0A0E0NV26_ORYRU RecName: Full=Superoxide dismutase [Cu-Zn] {ECO:0000256|RuleBase:RU000393}; EC=1.15.1.1 {ECO:0000256|RuleBase:RU000393};	Cu2+/Zn2+ superoxide dismutase SOD1	GO:0005737,cytoplasm; GO:0046872,metal ion binding; GO:0004784,superoxide dismutase activity; GO:0003674,molecular_function; GO:0005488,binding; GO:0043167,ion binding; GO:0043169,cation binding; GO:0003824,catalytic activity; GO:0016209,antioxidant activity; GO:0016491,oxidoreductase activity; GO:0016721,oxidoreductase activity, acting on superoxide radicals as acceptor; GO:0005575,cellular_comp…	PF00080.23:Copper/zinc superoxide dismutase (SODC)	--	--	--
Os08t0162800-01	152.525	183.706	176.758	435.847	420.53	424.771	1233	1513	1340	3670	3497	3624	1.28774	5.12145e-131	3.87708e-129	up	chr08	3698349	3700499	-	Os08t0162800-01	--	K08762 diazepam-binding inhibitor (GABA receptor modulator, acyl-CoA-binding protein) | (RAP-DB) Os08g0162800; Similar to Acyl-CoA-binding protein. (A)	--	Crystal Structure of Oryza sativa Acyl-CoA-Binding Protein 1 [Oryza sativa Japonica Group]	ACBP1_ORYSJ RecName: Full=Acyl-CoA-binding domain-containing protein 1 {ECO:0000305}; Short=Acyl-CoA binding protein 1 {ECO:0000303|PubMed:21128943}; Short=OsACBP1 {ECO:0000303|PubMed:21128943};	A0A0D3GWN0_9ORYZ RecName: Full=ACB domain-containing protein {ECO:0000259|PROSITE:PS51228};	Acyl-CoA-binding protein	GO:0005829,cytosol; GO:0000062,fatty-acyl-CoA binding; GO:0008289,lipid binding; GO:0006631,fatty acid metabolic process; GO:0000166,nucleotide binding; GO:0003674,molecular_function; GO:0005488,binding; GO:0017076,purine nucleotide binding; GO:0030554,adenyl nucleotide binding; GO:0032553,ribonucleotide binding; GO:0032555,purine ribonucleotide binding; GO:0032559,adenyl ribonucleotide binding; …	PF00887.22:Acyl CoA binding protein	--	--	--
Os12t0555600-01	28.1351	27.5646	28.7994	60.866	67.4668	66.3342	1622	1619	1557	3655	4001	4036	1.17177	2.57357e-130	1.94148e-128	up	chr12	22602934	22607307	-	Os12t0555600-01	--	K00770 1,4-beta-D-xylan synthase [EC:2.4.2.24] | (RAP-DB) Os12g0555600, ND1, NARROW_LEAF_AND_DWARF_1; Cellulose synthase-like protein, Cell wall biosynthesis (A)	ko00520: Amino sugar and nucleotide sugar metabolism; ko01100: Metabolic pathways	cellulose synthase-like protein D4 [Oryza sativa Japonica Group]	CSLD4_ORYSJ RecName: Full=Cellulose synthase-like protein D4; EC=2.4.1.-; AltName: Full=OsCslD4;	A0A0E0BTY9_9ORYZ SubName: Full=Uncharacterized protein {ECO:0000313|EnsemblPlants:OGLUM12G16970.1};	--	GO:0005794,Golgi apparatus; GO:0000139,Golgi membrane; GO:0016021,integral component of membrane; GO:0005886,plasma membrane; GO:0016760,cellulose synthase (UDP-forming) activity; GO:0051753,mannan synthase activity; GO:0071555,cell wall organization; GO:0030244,cellulose biosynthetic process; GO:0071669,plant-type cell wall organization or biogenesis; GO:0009833,plant-type primary cell wall biog…	PF03552.17:Cellulose synthase	--	--	--
Os02t0684400-01	321.656	362.382	356.07	143.036	156.846	152.255	3437	3945	3568	1592	1724	1717	-1.23439	4.99197e-130	3.75282e-128	down	chr02	27989526	27990398	-	Os02t0684400-01	--	--	--	uncharacterized protein LOC4330344 [Oryza sativa Japonica Group]	OXS3_ARATH RecName: Full=Protein OXIDATIVE STRESS 3 {ECO:0000303|PubMed:18980652}; Short=AtOXS3 {ECO:0000303|PubMed:18980652};	Q6ETZ7_ORYSJ SubName: Full=Os02g0684400 protein {ECO:0000313|EMBL:BAS80322.1}; SubName: Full=cDNA clone:J013001N07, full insert sequence {ECO:0000313|EMBL:BAG89361.1};	Nuclear localization sequence binding protein	GO:0016607,nuclear speck; GO:0005634,nucleus; GO:2000028,regulation of photoperiodism, flowering; GO:2000070,regulation of response to water deprivation; GO:0046686,response to cadmium ion; GO:0046688,response to copper ion; GO:0010218,response to far red light; GO:0009416,response to light stimulus; GO:0006979,response to oxidative stress; GO:0010114,response to red light; GO:0009611,response to…	--	--	--	--
Os04t0442000-01	63.6732	63.1595	63.7118	121.888	119.817	115.643	2644	2672	2481	5272	5118	5068	0.874277	2.96937e-129	2.22456e-127	false	chr04	22006405	22012018	+	Os04t0442000-01	--	K14486 auxin response factor | (RAP-DB) Os04g0442000, ARF9, AUXIN_RESPONSE_FACTOR_9; Similar to Auxin response factor 2 (ARF1-binding protein) (ARF1-BP). (A)	ko04075: Plant hormone signal transduction	auxin response factor 9 isoform X3 [Oryza sativa Japonica Group]	ARFI_ORYSJ RecName: Full=Auxin response factor 9;	I1PLK1_ORYGL RecName: Full=Auxin response factor {ECO:0000256|RuleBase:RU004561};	--	GO:0005634,nucleus; GO:0003677,DNA binding; GO:0009734,auxin-activated signaling pathway; GO:0006355,regulation of DNA-templated transcription; GO:0003674,molecular_function; GO:0003676,nucleic acid binding; GO:0005488,binding; GO:0097159,organic cyclic compound binding; GO:1901363,heterocyclic compound binding; GO:0007154,cell communication; GO:0007165,signal transduction; GO:0008150,biological_…	PF06507.16:Auxin response factor	B3-ARF	TF	B3->B3-ARF
Os12t0149800-01	388.509	406.248	400.279	209.342	185.192	198.003	3934	4191	3801	2208	1929	2116	-1.04504	3.86796e-129	2.88776e-127	down	chr12	2449184	2451494	+	Os12t0149800-01	--	K12873 bud site selection protein 31 | (RAP-DB) Os12g0149800; Similar to G10. (A)	ko03040: Spliceosome	hypothetical_protein [Oryza glaberrima]	BD31C_ORYSJ RecName: Full=Protein BUD31 homolog 3; AltName: Full=Protein G10 homolog 3;	G2XLK2_ORYGL SubName: Full=Hypothetical_protein {ECO:0000313|EMBL:CBX24472.1};	G10 protein/predicted nuclear transcription regulator	GO:0005681,spliceosomal complex; GO:0000398,mRNA splicing, via spliceosome; GO:0000375,RNA splicing, via transesterification reactions; GO:0000377,RNA splicing, via transesterification reactions with bulged adenosine as nucleophile; GO:0006139,nucleobase-containing compound metabolic process; GO:0006396,RNA processing; GO:0006397,mRNA processing; GO:0006725,cellular aromatic compound metabolic pr…	PF01125.20:G10 protein	--	--	--
Os05t0235800-01	23.0963	23.5191	22.7065	55.0989	56.8206	55.3367	961	997	886	2388	2432	2430	1.23749	1.09674e-128	8.16e-127	up	chr05	8312907	8319399	+	Os05t0235800-01	--	K02542 DNA replication licensing factor MCM6 [EC:5.6.2.3] | (RAP-DB) Os05g0235800, MINI-CHROMOSOME_MAINTENANCE_PROTEIN_6, MCM6; DNA-dependent ATPase MCM domain containing protein. (A)	ko03030: DNA replication	DNA replication licensing factor MCM6 [Oryza sativa Japonica Group]	MCM6_ORYSJ RecName: Full=DNA replication licensing factor MCM6; EC=3.6.4.12; AltName: Full=Minichromosome maintenance protein 6; Short=OsMCM6;	I1PTL0_ORYGL RecName: Full=DNA replication licensing factor MCM6 {ECO:0000256|RuleBase:RU368064}; EC=3.6.4.12 {ECO:0000256|RuleBase:RU368064};	DNA replication licensing factor, MCM6 component	GO:0042555,MCM complex; GO:0005634,nucleus; GO:0005524,ATP binding; GO:0016887,ATP hydrolysis activity; GO:0003678,DNA helicase activity; GO:0046872,metal ion binding; GO:0003697,single-stranded DNA binding; GO:0006270,DNA replication initiation; GO:0006268,DNA unwinding involved in DNA replication; GO:0000727,double-strand break repair via break-induced replication; GO:1902969,mitotic DNA replic…	PF00493.26:MCM P-loop domain	--	--	--
Os04t0461800-01	26.5393	24.9767	27.4122	62.7977	63.5125	64.9125	1020	978	988	2514	2511	2633	1.24469	1.45277e-128	1.07719e-126	up	chr04	23078330	23081438	-	Os04t0461800-01	--	--	--	formin-like protein 2 [Oryza sativa Japonica Group]	FH2_ORYSI RecName: Full=Formin-like protein 2; AltName: Full=OsFH2; Flags: Precursor;	A0A0E0H1R5_ORYNI RecName: Full=Formin-like protein {ECO:0000256|RuleBase:RU361260};	Rho GTPase effector BNI1 and related formins	GO:0016021,integral component of membrane; GO:0051015,actin filament binding; GO:0045010,actin nucleation; GO:0003674,molecular_function; GO:0003779,actin binding; GO:0005488,binding; GO:0005515,protein binding; GO:0008092,cytoskeletal protein binding; GO:0044877,protein-containing complex binding; GO:0006996,organelle organization; GO:0007010,cytoskeleton organization; GO:0007015,actin filament …	PF02181.26:Formin Homology 2 Domain	--	--	--
Os10t0463800-01	95.7939	102.687	103.453	38.3277	35.9163	39.7923	1802	1968	1825	751	695	790	-1.43714	2.17916e-128	1.61027e-126	down	chr10	17112008	17115350	-	Os10t0463800-01	--	--	--	unknown protein [Oryza sativa Japonica Group]	--	Q8H916_ORYSJ RecName: Full=DUF1338 domain-containing protein {ECO:0000259|SMART:SM01150};	--	--	PF07063.16:Domain of unknown function (DUF1338)	--	--	--
Os03t0146600-01	59.085	59.5049	58.6374	31.7264	33.3624	32.3733	4645	4766	4323	2598	2698	2686	-0.895577	2.24915e-128	1.65634e-126	false	chr03	2584824	2605554	+	Os03t0146600-01	--	--	--	protein SHOOT GRAVITROPISM 6 isoform X1 [Oryza sativa Japonica Group]	SHGR6_ARATH RecName: Full=Protein SHOOT GRAVITROPISM 6;	B9FB22_ORYSJ SubName: Full=Uncharacterized protein {ECO:0000313|EMBL:EEE58322.1};	Uncharacterized conserved protein	GO:0005737,cytoplasm; GO:0009705,plant-type vacuole membrane; GO:0009660,amyloplast organization; GO:0009630,gravitropism; GO:0009959,negative gravitropism; GO:0006996,organelle organization; GO:0008150,biological_process; GO:0009657,plastid organization; GO:0009987,cellular process; GO:0016043,cellular component organization; GO:0071840,cellular component organization or biogenesis; GO:0009605,r…	PF02985.25:HEAT repeat	--	--	--
Os06t0595900-01	62.1773	62.3864	62.1111	28.9362	30.8366	27.4921	3148	3218	2949	1526	1606	1469	-1.13011	2.929e-128	2.14969e-126	down	chr06	23442839	23449453	-	Os06t0595900-01	--	K03145 transcription elongation factor S-II | (RAP-DB) Os07g0229700; Similar to DNA-directed RNA polymerase I subunit 12 (EC 2.7.7.6) (Nuclear RNA polymerase I small specific subunit Rpa12) (Zinc ribbon domain containing protein 1). (A)	--	death-inducer obliterator 1 [Oryza sativa Japonica Group]	RDO2_ARATH RecName: Full=Transcription elongation factor TFIIS {ECO:0000305}; AltName: Full=Protein REDUCED DORMANCY 2 {ECO:0000303|PubMed:21799800};	A3BD94_ORYSJ RecName: Full=TFIIS central domain-containing protein {ECO:0000259|PROSITE:PS51321};	Predicted transcription factor DATF1, contains PHD and TFS2M domains	GO:0005634,nucleus; GO:0003746,translation elongation factor activity; GO:0008270,zinc ion binding; GO:0009910,negative regulation of flower development; GO:0034243,regulation of transcription elongation by RNA polymerase II; GO:0009739,response to gibberellin; GO:0010162,seed dormancy process; GO:0009845,seed germination; GO:0006368,transcription elongation by RNA polymerase II promoter; GO:0006…	PF07500.17:Transcription factor S-II (TFIIS), central domain	--	--	--
Os08t0472800-01	32.0887	33.2851	32.6213	7.1236	8.6686	7.3391	986	1042	940	228	274	238	-2.11612	6.00353e-128	4.3913e-126	down	chr08	23288613	23294162	-	Os08t0472800-01	--	K09843 (+)-abscisic acid 8'-hydroxylase [EC:1.14.14.137] | (RAP-DB) Os08g0472800, ABA-8'-HYDROXYLASE_2, ABA8OX2; Cytochrome P450 family protein. (A)	ko00906: Carotenoid biosynthesis; ko01110: Biosynthesis of secondary metabolites	abscisic acid 8'-hydroxylase 2 [Oryza sativa Japonica Group]	ABAH2_ORYSJ RecName: Full=Abscisic acid 8'-hydroxylase 2; Short=ABA 8'-hydroxylase 2; EC=1.14.14.137 {ECO:0000250|UniProtKB:Q949P1}; AltName: Full=Cytochrome P450 707A6; AltName: Full=OsABA8ox2;	A0A0E0QK75_ORYRU SubName: Full=Uncharacterized protein {ECO:0000313|EnsemblPlants:ORUFI08G20020.1};	Cytochrome P450 CYP4/CYP19/CYP26 subfamilies	GO:0016021,integral component of membrane; GO:0010295,(+)-abscisic acid 8'-hydroxylase activity; GO:0020037,heme binding; GO:0005506,iron ion binding; GO:0004497,monooxygenase activity; GO:0016491,oxidoreductase activity; GO:0046345,abscisic acid catabolic process; GO:0016125,sterol metabolic process; GO:0003674,molecular_function; GO:0003824,catalytic activity; GO:0016705,oxidoreductase activity…	PF00067.25:Cytochrome P450	--	--	--
Os03t0594700-01	19.6532	20.945	19.4445	48.1961	49.3225	48.2103	956	1038	887	2442	2468	2475	1.24576	9.41145e-128	6.86085e-126	up	chr03	22110421	22116473	-	Os03t0594700-01	--	--	--	uncharacterized protein LOC4333367 isoform X1 [Oryza sativa Japonica Group]	--	A3AK33_ORYSJ SubName: Full=Os03g0594700 protein {ECO:0000313|EMBL:BAF12507.1};	--	--	--	--	--	--
Os05t0111200-01	46.5366	41.3416	41.9559	142.217	142.01	146.3	453	410	383	1442	1422	1503	1.69628	1.47332e-127	1.07043e-125	up	chr05	600341	603186	+	Os05t0111200-01	--	K17794 mitochondrial import inner membrane translocase subunit TIM23 | (RAP-DB) Os03g0114900; Similar to putaive mitochondrial inner membrane protein [Oryza sativa (japonica cultivar-group)]. (A)	--	outer envelope pore protein 16, chloroplastic [Oryza sativa Japonica Group]	OEP16_PEA RecName: Full=Outer envelope pore protein 16, chloroplastic; AltName: Full=Chloroplastic outer envelope pore protein of 16 kDa;	A0A0D9ZTC1_9ORYZ SubName: Full=Uncharacterized protein {ECO:0000313|EnsemblPlants:OGLUM05G00850.1};	--	GO:0009707,chloroplast outer membrane; GO:0034426,etioplast membrane; GO:0046930,pore complex; GO:0015288,porin activity; GO:0042803,protein homodimerization activity; GO:0006811,ion transport; GO:0045037,protein import into chloroplast stroma; GO:0003674,molecular_function; GO:0005215,transporter activity; GO:0015267,channel activity; GO:0022803,passive transmembrane transporter activity; GO:002…	PF02466.22:Tim17/Tim22/Tim23/Pmp24 family	--	--	--
Os03t0807400-01	55.0887	55.9461	54.514	24.6204	25.6648	26.1287	2625	2716	2436	1222	1258	1314	-1.1482	2.20545e-127	1.597e-125	down	chr03	33744048	33749491	-	Os03t0807400-01	--	K08057 calreticulin | (RAP-DB) Os03g0832200; Similar to Calcium-binding protein precursor (Calreticulin). (A)	ko04141: Protein processing in endoplasmic reticulum; ko04145: Phagosome	hypothetical protein EE612_021154, partial [Oryza sativa]	PPR52_ARATH RecName: Full=Pentatricopeptide repeat-containing protein At1g19720; AltName: Full=Protein DYW7;	A0A0P0W4J2_ORYSJ SubName: Full=Os03g0807400 protein {ECO:0000313|EMBL:BAS86959.1}; Flags: Fragment;	FOG: PPR repeat	GO:0009507,chloroplast; GO:0005737,cytoplasm; GO:0043231,intracellular membrane-bounded organelle; GO:0005634,nucleus; GO:0003729,mRNA binding; GO:0003723,RNA binding; GO:0008270,zinc ion binding; GO:0009451,RNA modification; GO:0003674,molecular_function; GO:0003676,nucleic acid binding; GO:0005488,binding; GO:0097159,organic cyclic compound binding; GO:1901363,heterocyclic compound binding; GO:…	PF01535.23:PPR repeat	--	--	--
Os08t0528900-01	168.971	176.686	167.628	90.8935	85.3143	85.2813	3689	3930	3432	2067	1916	1965	-1.00625	6.18373e-127	4.4628e-125	down	chr08	26325005	26328587	+	Os08t0528900-01	--	--	--	FHA domain-containing protein FHA2 isoform X2 [Oryza sativa Japonica Group]	FHA2_ARATH RecName: Full=FHA domain-containing protein FHA2 {ECO:0000305}; AltName: Full=Protein FORKHEAD-ASSOCIATED DOMAIN 2 {ECO:0000303|Ref.4}; Short=AtFHA2 {ECO:0000303|Ref.4};	A0A0E0QLJ5_ORYRU RecName: Full=FHA domain-containing protein {ECO:0000259|PROSITE:PS50006};	Transcription factor of the Forkhead/HNF3 family	GO:0016587,Isw1 complex; GO:0005634,nucleus; GO:0042393,histone binding; GO:0043565,sequence-specific DNA binding; GO:0006338,chromatin remodeling; GO:0048638,regulation of developmental growth; GO:0060962,regulation of ribosomal protein gene transcription by RNA polymerase II; GO:0006355,regulation of DNA-templated transcription; GO:0080086,stamen filament development; GO:0003674,molecular_funct…	PF00498.29:FHA domain	--	--	--
Os03t0197100-01	92.1914	88.4023	91.5058	44.1471	41.2477	39.4518	2905	2838	2704	1449	1337	1312	-1.15701	1.1354e-126	8.16698e-125	down	chr03	5098241	5100592	+	Os03t0197100-01	--	K08150 MFS transporter, SP family, solute carrier family 2 (myo-inositol transporter), member 13 | (RAP-DB) Os04g0491700; Sugar/inositol transporter domain containing protein. (A)	--	polyol transporter 5 [Oryza sativa Japonica Group]	PLT5_ARATH RecName: Full=Polyol transporter 5; AltName: Full=Protein POLYOL TRANSPORTER 5; Short=AtPLT5; AltName: Full=Sugar-proton symporter PLT5;	Q10QG5_ORYSJ SubName: Full=Mannitol transporter, putative, expressed {ECO:0000313|EMBL:ABF94464.1}; SubName: Full=Os03g0197100 protein {ECO:0000313|EMBL:BAS82777.1}; SubName: Full=cDNA clone:J023048F11, full insert sequence {ECO:0000313|EMBL:BAG91937.1};	Predicted transporter (major facilitator superfamily)	GO:0016021,integral component of membrane; GO:0005886,plasma membrane; GO:0005351,carbohydrate:proton symporter activity; GO:0015591,D-ribose transmembrane transporter activity; GO:0015148,D-xylose transmembrane transporter activity; GO:0005354,galactose transmembrane transporter activity; GO:0005355,glucose transmembrane transporter activity; GO:0015168,glycerol transmembrane transporter activit…	PF00083.27:Sugar (and other) transporter	--	--	--
Os01t0637300-00	105.329	105.771	103.637	52.5055	52.55	51.0528	2989	3058	2758	1552	1534	1529	-1.0447	1.65527e-126	1.1867e-124	down	chr01	25551701	25573478	-	Os01t0637300-00	--	K26392 stomatin-like protein 2 | (RAP-DB) Os08g0158500; Similar to stomatin-like protein. (A)	--	Os01g0637300, partial [Oryza sativa Japonica Group]	FEI1_ARATH RecName: Full=LRR receptor-like serine/threonine-protein kinase FEI 1; EC=2.7.11.1; Flags: Precursor;	A0A0P0V5P2_ORYSJ SubName: Full=Os01g0637300 protein {ECO:0000313|EMBL:BAS73346.1}; Flags: Fragment;	Prohibitins and stomatins of the PID superfamily	GO:0016021,integral component of membrane; GO:0005886,plasma membrane; GO:0005524,ATP binding; GO:0106310,protein serine kinase activity; GO:0004674,protein serine/threonine kinase activity; GO:0030244,cellulose biosynthetic process; GO:0006468,protein phosphorylation; GO:0000166,nucleotide binding; GO:0003674,molecular_function; GO:0005488,binding; GO:0017076,purine nucleotide binding; GO:003055…	--	--	--	--
Os01t0281100-01	4.5933	4.7637	4.8057	32.283	29.9934	32.6831	106	112	104	776	712	796	2.71267	2.74523e-126	1.96162e-124	up	chr01	10008075	10011595	-	Os01t0281100-01	--	K03671 thioredoxin 1 | (RAP-DB) Os12g0280050; Similar to Thioredoxin family protein. (A)	--	uncharacterized LOC4326913 isoform 1 [Oryza sativa Japonica Group]	--	Q5NAB4_ORYSJ SubName: Full=Os01g0281100 protein {ECO:0000313|EMBL:BAS71598.1}; SubName: Full=cDNA clone:002-145-B03, full insert sequence {ECO:0000313|EMBL:BAG98845.1};	--	GO:0007623,circadian rhythm; GO:0006355,regulation of DNA-templated transcription; GO:0008150,biological_process; GO:0048511,rhythmic process; GO:0006139,nucleobase-containing compound metabolic process; GO:0006351,DNA-templated transcription; GO:0006725,cellular aromatic compound metabolic process; GO:0006807,nitrogen compound metabolic process; GO:0008152,metabolic process; GO:0009058,biosynthe…	--	--	--	--
Os01t0710000-01	286.038	286.749	297.512	465.234	457.258	456.109	7357	7514	7176	12464	12098	12381	0.630994	1.86942e-125	1.33141e-123	false	chr01	29501122	29506948	+	Os01t0710000-01	--	K10752 histone-binding protein RBBP4 | (RAP-DB) Os01g0710000; Similar to WD-repeat protein RBAP1. (A)	ko03082: ATP-dependent chromatin remodeling; ko03083: Polycomb repressive complex	WD-40 repeat-containing protein MSI4 isoform X2 [Oryza sativa Japonica Group]	MSI4_ARATH RecName: Full=WD-40 repeat-containing protein MSI4 {ECO:0000305}; AltName: Full=Altered cold-responsive gene 1 protein {ECO:0000303|PubMed:14745450}; AltName: Full=Nucleosome remodeling factor complex component 4; AltName: Full=Protein MULTICOPY SUPPRESSOR OF IRA1 4 {ECO:0000303|PubMed:9872415}; Short=AtMSI4 {ECO:0000303|PubMed:9872415};	A0A0E0FRZ9_ORYNI RecName: Full=CAF1C_H4-bd domain-containing protein {ECO:0000259|Pfam:PF12265};	Nucleosome remodeling factor, subunit CAF1/NURF55/MSI1	GO:0080008,Cul4-RING E3 ubiquitin ligase complex; GO:0005737,cytoplasm; GO:0005829,cytosol; GO:0035098,ESC/E(Z) complex; GO:0000118,histone deacetylase complex; GO:0005739,mitochondrion; GO:0005730,nucleolus; GO:0005634,nucleus; GO:0042393,histone binding; GO:0046872,metal ion binding; GO:0030154,cell differentiation; GO:0006338,chromatin remodeling; GO:0006281,DNA repair; GO:0009908,flower devel…	PF00400.35:WD domain, G-beta repeat	--	--	--
Os05t0411600-01	695.096	728.194	684.087	425.279	396.865	378.932	13027	13904	12023	8302	7651	7495	-0.844385	1.3109e-124	9.30566e-123	false	chr05	20127157	20130395	+	Os05t0411600-01	--	--	--	uncharacterized protein LOC4338782 [Oryza sativa Japonica Group]	--	Q84PA5_ORYSJ SubName: Full=Os05g0411600 protein {ECO:0000313|EMBL:BAS94006.1};	mRNA-binding protein Encore	GO:0003676,nucleic acid binding; GO:0003674,molecular_function; GO:0005488,binding; GO:0097159,organic cyclic compound binding; GO:1901363,heterocyclic compound binding	PF01424.25:R3H domain	--	--	--
Os09t0248300-01	345.807	346.622	340.489	225.726	223.918	217.41	9760	9967	9012	6636	6501	6476	-0.663881	1.77944e-124	1.25904e-122	false	chr09	3670047	3675486	-	Os09t0248300-01	--	--	--	FRIGIDA-like protein 3 [Oryza sativa Japonica Group]	FRL3_ARATH RecName: Full=FRIGIDA-like protein 3;	A0A0E0QNH5_ORYRU RecName: Full=FRIGIDA-like protein {ECO:0000256|RuleBase:RU364012};	--	GO:0009536,plastid; GO:0030154,cell differentiation; GO:0009908,flower development; GO:0008150,biological_process; GO:0009987,cellular process; GO:0032502,developmental process; GO:0048869,cellular developmental process; GO:0000003,reproduction; GO:0003006,developmental process involved in reproduction; GO:0007275,multicellular organism development; GO:0009791,post-embryonic development; GO:00224…	PF07899.14:Frigida-like protein	--	--	--
Os02t0488600-01	103.649	101.097	103.739	44.5577	45.1638	40.587	2231	2217	2094	999	1000	922	-1.27633	2.16402e-124	1.52616e-122	down	chr02	16981502	16985338	-	Os02t0488600-01	--	--	--	Os02g0488701, partial [Oryza sativa Japonica Group]	PUB9_ARATH RecName: Full=U-box domain-containing protein 9; EC=2.3.2.27; AltName: Full=Plant U-box protein 9; AltName: Full=RING-type E3 ubiquitin transferase PUB9 {ECO:0000305};	C7IYS0_ORYSJ RecName: Full=RING-type E3 ubiquitin transferase {ECO:0000256|ARBA:ARBA00012483}; EC=2.3.2.27 {ECO:0000256|ARBA:ARBA00012483}; Flags: Fragment;	FOG: Armadillo/beta-catenin-like repeats	GO:0005737,cytoplasm; GO:0005634,nucleus; GO:0005886,plasma membrane; GO:0070696,transmembrane receptor protein serine/threonine kinase binding; GO:0004842,ubiquitin-protein transferase activity; GO:0009738,abscisic acid-activated signaling pathway; GO:0071215,cellular response to abscisic acid stimulus; GO:0048527,lateral root development; GO:0016567,protein ubiquitination; GO:0003674,molecular_…	PF04564.18:U-box domain	--	--	--
Os03t0815900-01	431.763	438.587	431.958	278.623	281.301	277.942	8593	8893	8062	5776	5759	5838	-0.669179	3.60569e-124	2.53464e-122	false	chr03	34195226	34197990	-	Os03t0815900-01	--	K03145 transcription elongation factor S-II | (RAP-DB) Os03g0815900; Similar to DNA-directed RNA polymerase. (A)	--	LOW QUALITY PROTEIN: transcription elongation factor TFIIS-like [Oryza sativa Japonica Group]	RDO2_ARATH RecName: Full=Transcription elongation factor TFIIS {ECO:0000305}; AltName: Full=Protein REDUCED DORMANCY 2 {ECO:0000303|PubMed:21799800};	A3AP07_ORYSJ RecName: Full=Transcription elongation factor {ECO:0000256|RuleBase:RU368078};	Transcription elongation factor TFIIS/Cofactor of enhancer-binding protein Sp1	GO:0005634,nucleus; GO:0003746,translation elongation factor activity; GO:0008270,zinc ion binding; GO:0009910,negative regulation of flower development; GO:0034243,regulation of transcription elongation by RNA polymerase II; GO:0009739,response to gibberellin; GO:0010162,seed dormancy process; GO:0009845,seed germination; GO:0006368,transcription elongation by RNA polymerase II promoter; GO:0006…	PF07500.17:Transcription factor S-II (TFIIS), central domain	IWS1	TR	IWS1
Os03t0743900-01	53.9172	50.9356	58.2137	128.695	141.899	136.944	1199	1154	1214	2981	3246	3214	1.28991	2.80711e-123	1.96689e-121	up	chr03	30532225	30535298	-	Os03t0743900-01	--	K13811 3'-phosphoadenosine 5'-phosphosulfate synthase [EC:2.7.7.4 2.7.1.25] | (RAP-DB) Os03g0743900; Similar to ATP sulfurylase. (A)	ko00230: Purine metabolism; ko00261: Monobactam biosynthesis; ko00450: Selenocompound metabolism; ko00920: Sulfur metabolism; ko01100: Metabolic pathways; ko01110: Biosynthesis of secondary metabolites	ATP-sulfurylase 3, chloroplastic [Oryza sativa Japonica Group]	APS3_ARATH RecName: Full=ATP-sulfurylase 3, chloroplastic; EC=2.7.7.4; Flags: Precursor;	Q84MN8_ORYSJ RecName: Full=Sulfate adenylyltransferase {ECO:0000256|ARBA:ARBA00012391}; EC=2.7.7.4 {ECO:0000256|ARBA:ARBA00012391};	ATP sulfurylase (sulfate adenylyltransferase)	GO:0009507,chloroplast; GO:0009570,chloroplast stroma; GO:0004020,adenylylsulfate kinase activity; GO:0005524,ATP binding; GO:0004781,sulfate adenylyltransferase (ATP) activity; GO:0009970,cellular response to sulfate starvation; GO:0070814,hydrogen sulfide biosynthetic process; GO:0070206,protein trimerization; GO:0000103,sulfate assimilation; GO:0003674,molecular_function; GO:0003824,catalytic …	PF01747.20:ATP-sulfurylase	--	--	--
Os02t0537200-01	128.21	125.907	118.996	64.3801	59.9539	63.1074	3927	3929	3418	2054	1889	2040	-1.02645	4.87568e-123	3.40527e-121	down	chr02	19842195	19845119	-	Os02t0537200-01	--	--	--	F-box/FBD/LRR-repeat protein At1g13570 isoform X1 [Oryza sativa Japonica Group]	FDL1_ARATH RecName: Full=F-box/FBD/LRR-repeat protein At1g13570;	A0A0E0NG11_ORYRU SubName: Full=Uncharacterized protein {ECO:0000313|EnsemblPlants:ORUFI02G20460.4};	--	--	PF13855.9:Leucine rich repeat	--	--	--
Os01t0620100-01	189.398	188.744	182.1	97.9756	91.48	92.6082	3335	3386	3007	1797	1657	1721	-1.02327	7.20015e-123	5.01256e-121	down	chr01	24703771	24708911	-	Os01t0620100-01	--	K14299 nucleoporin SEH1 | (RAP-DB) Os01g0620100; WD40 repeat-like domain containing protein. (A)	ko03013: Nucleocytoplasmic transport	protein SEH1 [Oryza sativa Japonica Group]	SEH1_ARATH RecName: Full=Protein SEH1 {ECO:0000303|PubMed:21189294};	A0A0D3ERB8_9ORYZ SubName: Full=Uncharacterized protein {ECO:0000313|EnsemblPlants:OBART01G23000.1};	Nuclear pore complex component (sc Seh1)	GO:0005737,cytoplasm; GO:0005635,nuclear envelope; GO:0031080,nuclear pore outer ring; GO:0035859,Seh1-associated complex; GO:0005198,structural molecule activity; GO:0034198,cellular response to amino acid starvation; GO:0051028,mRNA transport; GO:1904263,positive regulation of TORC1 signaling; GO:0015031,protein transport; GO:0003674,molecular_function; GO:0006950,response to stress; GO:0007154…	PF00400.35:WD domain, G-beta repeat	--	--	--
Os07t0119300-01	68.5795	74.5273	74.3232	24.9058	22.5697	25.4573	1409	1560	1432	533	477	552	-1.60833	1.03387e-122	7.17447e-121	down	chr07	1046046	1047972	+	Os07t0119300-01	--	K14491 two-component response regulator ARR-B family | (RAP-DB) Os06g0183100, B-TYPE_RESPONSE_REGULATOR_2, ORR2; B-type response regulator, Cytokinin signaling (A)	ko04075: Plant hormone signal transduction	myb family transcription factor EFM [Oryza sativa Japonica Group]	EFM_ARATH RecName: Full=Myb family transcription factor EFM {ECO:0000303|PubMed:25132385}; AltName: Full=MYB-domain transcription factor HHO4 {ECO:0000305}; AltName: Full=Protein EARLY FLOWERING MYB {ECO:0000303|PubMed:25132385}; AltName: Full=Protein HRS1 HOMOLOG 4 {ECO:0000305};	Q7XIF1_ORYSJ SubName: Full=Os07g0119300 protein {ECO:0000313|EMBL:BAS99833.1}; SubName: Full=cDNA clone:J023048M12, full insert sequence {ECO:0000313|EMBL:BAG91939.1};	--	GO:0005634,nucleus; GO:0003677,DNA binding; GO:0003700,DNA-binding transcription factor activity; GO:0009908,flower development; GO:0009740,gibberellic acid mediated signaling pathway; GO:0010452,histone H3-K36 methylation; GO:0048579,negative regulation of long-day photoperiodism, flowering; GO:1903507,negative regulation of nucleic acid-templated transcription; GO:0006355,regulation of DNA-temp…	PF00249.34:Myb-like DNA-binding domain	GARP-G2-like	TF	GARP->GARP-G2-like
Os04t0431700-01	8.3666	8.1556	7.4893	26.0497	26.3217	25.5463	436	433	366	1414	1411	1405	1.66407	1.0397e-122	7.19187e-121	up	chr04	21396879	21401829	+	Os04t0431700-01	--	K13459 disease resistance protein RPS2 | (RAP-DB) Os01g0788500; Disease resistance protein domain containing protein. (A)	ko04626: Plant-pathogen interaction	uncharacterized protein LOC9268705 isoform X1 [Oryza sativa Japonica Group]	--	C7J1C7_ORYSJ SubName: Full=Os04g0431700 protein {ECO:0000313|EMBL:BAH92674.1};	--	--	PF12799.10:Leucine Rich repeats (2 copies)	--	--	--
Os01t0844300-01	34.9835	40.0874	42.3251	5.6764	6.014	4.7724	639	746	725	108	113	92	-2.86718	1.96977e-122	1.3582e-120	down	chr01	36253547	36256956	+	Os01t0844300-01	--	K01802 peptidylprolyl isomerase [EC:5.2.1.8] | (RAP-DB) Os01g0844300; Similar to Peptidylprolyl isomerase. (A)	--	hypothetical protein OsJ_04049 [Oryza sativa Japonica Group]	FK201_ARATH RecName: Full=Peptidyl-prolyl cis-trans isomerase FKBP20-1; Short=PPIase FKBP20-1; EC=5.2.1.8; AltName: Full=FK506-binding protein 20-1; Short=AtFKBP20-1; AltName: Full=Immunophilin FKBP20-1; AltName: Full=Rotamase;	A0A0D9YH68_9ORYZ RecName: Full=Peptidylprolyl isomerase {ECO:0000256|PROSITE-ProRule:PRU00277}; EC=5.2.1.8 {ECO:0000256|PROSITE-ProRule:PRU00277};	FKBP-type peptidyl-prolyl cis-trans isomerase	GO:0005737,cytoplasm; GO:0005829,cytosol; GO:0003755,peptidyl-prolyl cis-trans isomerase activity; GO:0061077,chaperone-mediated protein folding; GO:0000413,protein peptidyl-prolyl isomerization; GO:0003674,molecular_function; GO:0003824,catalytic activity; GO:0016853,isomerase activity; GO:0016859,cis-trans isomerase activity; GO:0140096,catalytic activity, acting on a protein; GO:0006457,protei…	PF00254.31:FKBP-type peptidyl-prolyl cis-trans isomerase	--	--	--
Os05t0344200-01	582.899	614.533	602.923	364.612	338.284	358.238	7166	7697	6951	4669	4278	4648	-0.795569	2.10058e-122	1.4438e-120	false	chr05	16178796	16179674	-	Os05t0344200-01	--	--	--	protein EARLY RESPONSIVE TO DEHYDRATION 15 [Oryza sativa Japonica Group]	ERD15_SOYBN RecName: Full=Protein EARLY RESPONSIVE TO DEHYDRATION 15 {ECO:0000303|PubMed:21482825}; Short=GmERD15 {ECO:0000303|PubMed:21482825};	Q5W6M4_ORYSJ SubName: Full=Os05g0344200 protein {ECO:0000313|EMBL:BAS93483.1}; SubName: Full=cDNA clone:001-038-A07, full insert sequence {ECO:0000313|EMBL:BAG96899.1}; SubName: Full=cDNA clone:006-305-F02, full insert sequence {ECO:0000313|EMBL:BAG87293.1};	--	GO:0005634,nucleus; GO:0003677,DNA binding; GO:0045893,positive regulation of DNA-templated transcription; GO:0003674,molecular_function; GO:0003676,nucleic acid binding; GO:0005488,binding; GO:0097159,organic cyclic compound binding; GO:1901363,heterocyclic compound binding; GO:0006139,nucleobase-containing compound metabolic process; GO:0006351,DNA-templated transcription; GO:0006355,regulation…	--	--	--	--
Os12t0574400-01	45.8594	46.4533	44.9618	22.4113	21.5521	22.0699	2656	2741	2442	1352	1284	1349	-1.08888	2.45336e-122	1.68094e-120	down	chr12	23703442	23712905	+	Os12t0574400-01	--	K17943 pumilio RNA-binding family | (RAP-DB) Os12g0574400; Similar to BPM. (A)	--	Pumilio-family RNA binding repeat containing protein, expressed [Oryza sativa Japonica Group]	PUM8_ARATH RecName: Full=Putative pumilio homolog 8, chloroplastic; Short=APUM-8; Short=AtPUM8; Flags: Precursor;	Q2QN93_ORYSJ SubName: Full=Os12g0574400 protein {ECO:0000313|EMBL:BAT17765.1}; SubName: Full=Pumilio-family RNA binding repeat containing protein, expressed {ECO:0000313|EMBL:ABA99691.1};	Translational repressor Pumilio/PUF3 and related RNA-binding proteins (Puf superfamily)	GO:0009507,chloroplast; GO:0005737,cytoplasm; GO:0003729,mRNA binding; GO:0010608,post-transcriptional regulation of gene expression; GO:0006417,regulation of translation; GO:0003674,molecular_function; GO:0003676,nucleic acid binding; GO:0003723,RNA binding; GO:0005488,binding; GO:0097159,organic cyclic compound binding; GO:1901363,heterocyclic compound binding; GO:0008150,biological_process; GO…	PF00806.22:Pumilio-family RNA binding repeat	--	--	--
Os05t0414600-01	91.5057	85.6599	85.9115	43.5468	43.4354	41.8472	3371	3215	2968	1671	1646	1627	-1.06316	2.7516e-122	1.87933e-120	down	chr05	20278636	20281928	-	Os05t0414600-01	--	--	--	unknown protein [Oryza sativa Japonica Group]	--	Q5WMR5_ORYSJ SubName: Full=Os05g0414600 protein {ECO:0000313|EMBL:BAF17466.1};	--	GO:0016021,integral component of membrane; GO:0005575,cellular_component; GO:0016020,membrane; GO:0031224,intrinsic component of membrane; GO:0110165,cellular anatomical entity	--	--	--	--
Os03t0329200-01	62.2091	63.0969	62.7775	124.325	117.882	125.182	2069	2138	1958	4307	4033	4394	0.933061	3.06405e-122	2.08615e-120	false	chr03	12068148	12071332	+	Os03t0329200-01	--	--	--	zinc finger CCCH domain-containing protein 23 [Oryza sativa Japonica Group]	C3H23_ORYSJ RecName: Full=Zinc finger CCCH domain-containing protein 23; Short=OsC3H23;	B8AP12_ORYSI SubName: Full=Uncharacterized protein {ECO:0000313|EMBL:EEC75180.1};	--	GO:0003677,DNA binding; GO:0046872,metal ion binding; GO:0003723,RNA binding; GO:0003674,molecular_function; GO:0003676,nucleic acid binding; GO:0005488,binding; GO:0097159,organic cyclic compound binding; GO:1901363,heterocyclic compound binding; GO:0043167,ion binding; GO:0043169,cation binding	PF00642.27:Zinc finger C-x8-C-x5-C-x3-H type (and similar)	--	--	--
Os11t0522900-01	20.5293	19.6766	21.2579	58.3785	58.4639	58.2855	553	540	537	1638	1620	1657	1.47856	6.27386e-122	4.25816e-120	up	chr11	18831750	18835479	+	Os11t0522900-01	--	K16297 serine carboxypeptidase-like clade II [EC:3.4.16.-] | (RAP-DB) Os11g0522900; Peptidase S10, serine carboxypeptidase family protein. (A)	--	serine carboxypeptidase-like 45 [Oryza sativa Japonica Group]	SCP45_ARATH RecName: Full=Serine carboxypeptidase-like 45; EC=3.4.16.-; Flags: Precursor;	A0A8J8XBU8_ORYSJ RecName: Full=Carboxypeptidase {ECO:0000256|RuleBase:RU361156}; EC=3.4.16.- {ECO:0000256|RuleBase:RU361156};	Serine carboxypeptidases (lysosomal cathepsin A)	GO:0005576,extracellular region; GO:0009505,plant-type cell wall; GO:0009506,plasmodesma; GO:0004185,serine-type carboxypeptidase activity; GO:0006508,proteolysis; GO:0003674,molecular_function; GO:0003824,catalytic activity; GO:0004180,carboxypeptidase activity; GO:0008233,peptidase activity; GO:0008236,serine-type peptidase activity; GO:0008238,exopeptidase activity; GO:0016787,hydrolase activi…	PF00450.25:Serine carboxypeptidase	--	--	--
Os10t0408700-04	285.131	291.87	286.947	163.652	149.278	152.401	4267	4450	4027	2551	2298	2407	-0.925761	1.03012e-121	6.96971e-120	false	chr10	14101369	14106326	+	Os10t0408700-04	--	--	--	hypothetical protein EE612_051377, partial [Oryza sativa]	--	A0A0E0KAH2_ORYPU SubName: Full=Uncharacterized protein {ECO:0000313|EnsemblPlants:OPUNC03G07960.1};	--	--	--	--	--	--
Os06t0320500-01	23.2648	20.4245	24.8083	84.9521	80.9811	88.0461	341	305	341	1297	1221	1362	1.85976	3.69514e-121	2.49232e-119	up	chr06	12452708	12454049	+	Os06t0320500-01	--	K08907 light-harvesting complex I chlorophyll a/b binding protein 1 | (RAP-DB) Os06g0320500; Similar to Light-harvesting complex I (Fragment). (A)	ko00196: Photosynthesis - antenna proteins; ko01100: Metabolic pathways	chlorophyll a-b binding protein 1B-21, chloroplastic [Oryza sativa Japonica Group]	CB121_HORVU RecName: Full=Chlorophyll a-b binding protein 1B-21, chloroplastic; AltName: Full=LHCI type I CAB-1B-21; AltName: Full=LHCI-730 chlorophyll a/b binding protein; AltName: Full=Light-harvesting complex I 21 kDa protein; Flags: Precursor;	A0A0E0G4Q9_ORYNI RecName: Full=Chlorophyll a-b binding protein, chloroplastic {ECO:0000256|RuleBase:RU363080};	--	GO:0009535,chloroplast thylakoid membrane; GO:0016021,integral component of membrane; GO:0009522,photosystem I; GO:0009523,photosystem II; GO:0016168,chlorophyll binding; GO:0046872,metal ion binding; GO:0009765,photosynthesis, light harvesting; GO:0003674,molecular_function; GO:0005488,binding; GO:0046906,tetrapyrrole binding; GO:0097159,organic cyclic compound binding; GO:1901363,heterocyclic c…	PF00504.24:Chlorophyll A-B binding protein	--	--	--
Os03t0764600-01	51.4264	51.9781	53.3603	15.9218	15.4254	15.2161	1076	1108	1047	347	332	336	-1.78407	1.01254e-120	6.80825e-119	down	chr03	31643909	31645862	+	Os03t0764600-01	--	K14491 two-component response regulator ARR-B family | (RAP-DB) Os06g0183100, B-TYPE_RESPONSE_REGULATOR_2, ORR2; B-type response regulator, Cytokinin signaling (A)	ko04075: Plant hormone signal transduction	transcription factor HHO5 [Oryza sativa Japonica Group]	HHO6_ARATH RecName: Full=Transcription factor HHO6 {ECO:0000305}; AltName: Full=MYB-domain transcription factor HHO6 {ECO:0000305}; AltName: Full=Protein HRS1 HOMOLOG 6 {ECO:0000305};	A0A0P0W3C3_ORYSJ SubName: Full=Os03g0764600 protein {ECO:0000313|EMBL:BAF13283.1}; SubName: Full=Putative Myb-like DNA-binding protein {ECO:0000313|EMBL:AAP50967.1};	--	GO:0005634,nucleus; GO:0003700,DNA-binding transcription factor activity; GO:0000976,transcription cis-regulatory region binding; GO:0006355,regulation of DNA-templated transcription; GO:0003674,molecular_function; GO:0140110,transcription regulator activity; GO:0001067,transcription regulatory region nucleic acid binding; GO:0003676,nucleic acid binding; GO:0003677,DNA binding; GO:0003690,double…	PF00249.34:Myb-like DNA-binding domain	GARP-G2-like	TF	GARP->GARP-G2-like
Os08t0359500-01	304.411	294.001	301.347	507.191	510.126	517.04	4117	4051	3822	7145	7097	7380	0.737322	3.97119e-120	2.66193e-118	false	chr08	16538476	16542699	-	Os08t0359500-01	--	--	--	uncharacterized protein Os08g0359500 [Oryza sativa Japonica Group]	Y8359_ORYSJ RecName: Full=Uncharacterized protein Os08g0359500;	A0A0D3GZG3_9ORYZ RecName: Full=CS domain-containing protein {ECO:0000259|PROSITE:PS51203};	HSP90 co-chaperone p23	GO:0101031,chaperone complex; GO:0005829,cytosol; GO:0005634,nucleus; GO:0051087,chaperone binding; GO:0051879,Hsp90 protein binding; GO:0051085,chaperone cofactor-dependent protein refolding; GO:0051131,chaperone-mediated protein complex assembly; GO:0080037,negative regulation of cytokinin-activated signaling pathway; GO:0010628,positive regulation of gene expression; GO:0006457,protein folding…	PF04969.19:CS domain	--	--	--
Os11t0671000-01	413.825	475.576	463.744	224.096	205.571	214.999	4636	5428	4872	2615	2369	2542	-1.1025	5.11301e-120	3.41672e-118	down	chr11	27116506	27118000	-	Os11t0671000-01	--	--	--	dormancy-associated protein 1 [Oryza sativa Japonica Group]	DRMH1_ARATH RecName: Full=Dormancy-associated protein homolog 1 {ECO:0000303|PubMed:15908603}; AltName: Full=Auxin-repressed protein 1 {ECO:0000303|PubMed:23065269}; Short=AtARP1 {ECO:0000303|PubMed:23065269}; AltName: Full=DRM1 homolog 1 {ECO:0000303|PubMed:15908603}; AltName: Full=Dormancy-associated protein 2 {ECO:0000303|PubMed:24442277}; Short=AtDRM2 {ECO:0000303|PubMed:24442277};	Q2QZU5_ORYSJ SubName: Full=Auxin-repressed protein-like protein ARP1, putative, expressed {ECO:0000313|EMBL:ABA95233.1}; SubName: Full=Os11g0671000 protein {ECO:0000313|EMBL:BAT15194.1}; SubName: Full=cDNA clone:002-157-E08, full insert sequence {ECO:0000313|EMBL:BAG99759.1}; SubName: Full=cDNA clone:006-202-H08, full insert sequence {ECO:0000313|EMBL:BAG87655.1};	--	GO:0005829,cytosol; GO:0005783,endoplasmic reticulum; GO:0009617,response to bacterium; GO:0008150,biological_process; GO:0009605,response to external stimulus; GO:0009607,response to biotic stimulus; GO:0043207,response to external biotic stimulus; GO:0044419,biological process involved in interspecies interaction between organisms; GO:0050896,response to stimulus; GO:0051707,response to other o…	PF05564.15:Dormancy/auxin associated protein	--	--	--
Os04t0486950-01	19.9892	21.9183	24.3339	0.4697	0.6455	0.4305	572	639	653	14	19	13	-5.45573	9.07307e-120	6.04434e-118	down	chr04	24325769	24328250	-	Os04t0486950-01	--	K01638 malate synthase [EC:2.3.3.9] | (RAP-DB) Os04g0486950; Similar to Malate synthase. (A)	ko00620: Pyruvate metabolism; ko00630: Glyoxylate and dicarboxylate metabolism; ko01100: Metabolic pathways; ko01110: Biosynthesis of secondary metabolites; ko01200: Carbon metabolism	hypothetical protein DAI22_04g176700 [Oryza sativa Japonica Group]	MASY_ORYSJ RecName: Full=Malate synthase {ECO:0000255|RuleBase:RU000555}; EC=2.3.3.9 {ECO:0000255|RuleBase:RU000555};	A0A0E0DFF2_9ORYZ RecName: Full=Malate synthase {ECO:0000256|ARBA:ARBA00012636, ECO:0000256|RuleBase:RU000555}; EC=2.3.3.9 {ECO:0000256|ARBA:ARBA00012636, ECO:0000256|RuleBase:RU000555};	Malate synthase	GO:0005737,cytoplasm; GO:0009514,glyoxysome; GO:0004474,malate synthase activity; GO:0006097,glyoxylate cycle; GO:0006099,tricarboxylic acid cycle; GO:0003674,molecular_function; GO:0003824,catalytic activity; GO:0016740,transferase activity; GO:0016746,acyltransferase activity; GO:0046912,acyltransferase activity, acyl groups converted into alkyl on transfer; GO:0005975,carbohydrate metabolic pr…	PF01274.25:Malate synthase	--	--	--
Os11t0115100-01	67.3247	63.3155	70.7897	181.077	183.357	182.474	645	618	636	1807	1807	1845	1.40931	1.31936e-119	8.76238e-118	up	chr11	684777	685551	+	Os11t0115100-01	--	--	--	non-specific lipid-transfer protein 3 precursor [Oryza sativa Japonica Group]	NLTP3_ORYSI RecName: Full=Non-specific lipid-transfer protein 3; Short=LTP 3; Flags: Precursor;	A0A0E0J610_ORYNI SubName: Full=Non-specific lipid-transfer protein {ECO:0000313|EnsemblPlants:ONIVA12G00830.1};	--	GO:0008289,lipid binding; GO:0006952,defense response; GO:0006869,lipid transport; GO:0003674,molecular_function; GO:0005488,binding; GO:0006950,response to stress; GO:0008150,biological_process; GO:0050896,response to stimulus; GO:0006810,transport; GO:0010876,lipid localization; GO:0033036,macromolecule localization; GO:0051179,localization; GO:0051234,establishment of localization; GO:0071702,…	PF14368.9:Probable lipid transfer	--	--	--
Os08t0481400-01	84.0847	85.0725	87.1742	175.431	169.797	168.576	1657	1708	1611	3601	3442	3506	0.97055	1.61619e-119	1.07009e-117	false	chr08	23803892	23805451	-	Os08t0481400-01	--	K09338 homeobox-leucine zipper protein | (RAP-DB) Os08g0481400, HOMEOBOX_GENE_20, HOX20; Similar to HAHB-7 (Fragment). (A)	--	homeobox-leucine zipper protein HOX20 [Oryza sativa Japonica Group]	HOX20_ORYSI RecName: Full=Homeobox-leucine zipper protein HOX20; AltName: Full=HD-ZIP protein HOX20; AltName: Full=Homeodomain transcription factor HOX20; AltName: Full=OsHox20;	A0A0E0IDG5_ORYNI RecName: Full=Homeobox domain-containing protein {ECO:0000259|PROSITE:PS50071};	Transcription factor HEX, contains HOX and HALZ domains	GO:0005634,nucleus; GO:0000981,DNA-binding transcription factor activity, RNA polymerase II-specific; GO:0043565,sequence-specific DNA binding; GO:0003674,molecular_function; GO:0003700,DNA-binding transcription factor activity; GO:0140110,transcription regulator activity; GO:0003676,nucleic acid binding; GO:0003677,DNA binding; GO:0005488,binding; GO:0097159,organic cyclic compound binding; GO:1…	PF02183.21:Homeobox associated leucine zipper	HB-HD-ZIP	TF	HB->HB-HD-ZIP
Os04t0436400-01	46.589	46.8177	46.2328	17.678	16.853	17.2072	1470	1505	1368	581	547	573	-1.46537	2.0708e-119	1.36691e-117	down	chr04	21706092	21712088	-	Os04t0436400-01	--	K00858 NAD+ kinase [EC:2.7.1.23] | (RAP-DB) Os11g0191400; ATP-NAD kinase, PpnK-type, all-beta domain containing protein. (A)	ko00760: Nicotinate and nicotinamide metabolism; ko01100: Metabolic pathways; ko01240: Biosynthesis of cofactors	hypothetical protein PR202_gb16853 [Eleusine coracana subsp. coracana]	NADK2_ORYSJ RecName: Full=Probable NAD kinase 2, chloroplastic; EC=2.7.1.23; Flags: Precursor;	A0A0D3FW36_9ORYZ SubName: Full=Uncharacterized protein {ECO:0000313|EnsemblPlants:OBART04G13310.1};	--	GO:0009507,chloroplast; GO:0005524,ATP binding; GO:0005516,calmodulin binding; GO:0003951,NAD+ kinase activity; GO:0019674,NAD metabolic process; GO:0006741,NADP biosynthetic process; GO:0016310,phosphorylation; GO:0000166,nucleotide binding; GO:0003674,molecular_function; GO:0005488,binding; GO:0017076,purine nucleotide binding; GO:0030554,adenyl nucleotide binding; GO:0032553,ribonucleotide bin…	PF20143.2:ATP-NAD kinase C-terminal domain	--	--	--
Os02t0742800-01	43.429	40.1388	42.5099	94.4986	98.2601	94.9024	1182	1113	1085	2679	2751	2726	1.15755	7.06253e-119	4.64775e-117	up	chr02	31120649	31124019	-	Os02t0742800-01	--	--	--	hypothetical protein EE612_013624 [Oryza sativa]	KN4C_ORYSJ RecName: Full=Kinesin-like protein KIN-4C {ECO:0000305};	A0A0D3FAD2_9ORYZ RecName: Full=Kinesin motor domain-containing protein {ECO:0000259|PROSITE:PS50067};	Kinesin-like protein	GO:0005874,microtubule; GO:0005875,microtubule associated complex; GO:0005524,ATP binding; GO:0008017,microtubule binding; GO:0003777,microtubule motor activity; GO:0071555,cell wall organization; GO:0007018,microtubule-based movement; GO:0007052,mitotic spindle organization; GO:0051231,spindle elongation; GO:0000166,nucleotide binding; GO:0003674,molecular_function; GO:0005488,binding; GO:001707…	--	--	--	--
Os05t0412800-01	246.591	226.848	234.487	419.516	426.023	428.936	4111	3853	3666	7285	7306	7547	0.815452	9.77859e-119	6.41565e-117	false	chr05	20192522	20193783	-	Os05t0412800-01	--	K00799 glutathione S-transferase [EC:2.5.1.18] | (RAP-DB) Os05g0412800, TAU_GLUTATHIONE_S-TRANSFERASE_16, GSTU16; Similar to Glutathione S-transferase GST 41 (EC 2.5.1.18). (A)	ko00480: Glutathione metabolism; ko01100: Metabolic pathways	glutathione transferase GST 23 [Oryza sativa Japonica Group]	GST23_MAIZE RecName: Full=Glutathione transferase GST 23; EC=2.5.1.18; AltName: Full=Glutathione transferase GST 36;	A0A0P0WME9_ORYSJ RecName: Full=Glutathione transferase {ECO:0000256|ARBA:ARBA00012452}; EC=2.5.1.18 {ECO:0000256|ARBA:ARBA00012452};	Glutathione S-transferase	GO:0005737,cytoplasm; GO:0004364,glutathione transferase activity; GO:0006952,defense response; GO:0006749,glutathione metabolic process; GO:0042221,response to chemical; GO:0003674,molecular_function; GO:0003824,catalytic activity; GO:0016740,transferase activity; GO:0016765,transferase activity, transferring alkyl or aryl (other than methyl) groups; GO:0006950,response to stress; GO:0008150,bio…	PF02798.23:Glutathione S-transferase, N-terminal domain	--	--	--
Os11t0157600-01	95.9212	95.7025	91.5182	46.9493	48.1613	45.2131	3154	3206	2822	1608	1629	1569	-1.04606	1.86112e-118	1.21738e-116	down	chr11	2789002	2793728	+	Os11t0157600-01	--	K12130 pseudo-response regulator 5 | (RAP-DB) Os11g0157600; Similar to CCT motif family protein, expressed. (A)	ko04712: Circadian rhythm - plant	two-component response regulator-like APRR3 [Oryza sativa Japonica Group]	PRR95_ORYSJ RecName: Full=Two-component response regulator-like PRR95; AltName: Full=Pseudo-response regulator 95; Short=OsPRR95;	Q2RAB7_ORYSJ SubName: Full=CCT motif family protein, expressed {ECO:0000313|EMBL:ABA91559.1};	GATA-4/5/6 transcription factors	GO:0005634,nucleus; GO:0009736,cytokinin-activated signaling pathway; GO:0000160,phosphorelay signal transduction system; GO:0048511,rhythmic process; GO:0007154,cell communication; GO:0007165,signal transduction; GO:0008150,biological_process; GO:0009719,response to endogenous stimulus; GO:0009725,response to hormone; GO:0009735,response to cytokinin; GO:0009755,hormone-mediated signaling pathwa…	PF00072.27:Response regulator receiver domain	Pseudo ARR-B	TR	Pseudo ARR-B
Os11t0183800-00	60.8652	61.0164	62.9556	111.06	114.412	108.977	2999	3063	2909	5700	5799	5667	0.822956	6.55429e-118	4.27431e-116	false	chr11	4239143	4243317	+	Os11t0183800-00	--	K08332 vacuolar protein 8 | (RAP-DB) Os01g0948500; Armadillo-like helical domain containing protein. (A)	--	hypothetical protein EE612_053912 [Oryza sativa]	CSI3_ARATH RecName: Full=Protein CELLULOSE SYNTHASE INTERACTIVE 3 {ECO:0000303|PubMed:20616083};	A0A0P0Y018_ORYSJ SubName: Full=Os11g0183800 protein {ECO:0000313|EMBL:BAT12967.1};	FOG: Armadillo/beta-catenin-like repeats	GO:0010330,cellulose synthase complex; GO:0055028,cortical microtubule; GO:0012505,endomembrane system; GO:0005886,plasma membrane; GO:0008017,microtubule binding; GO:0051211,anisotropic cell growth; GO:0052324,plant-type cell wall cellulose biosynthetic process; GO:0072699,protein localization to cortical microtubule cytoskeleton; GO:0008360,regulation of cell shape; GO:2001006,regulation of cel…	PF00168.33:C2 domain	--	--	--
Os05t0508700-03	144.01	142.399	137.072	81.3853	80.0258	77.1798	4991	5028	4455	2938	2853	2823	-0.861018	6.62304e-118	4.30617e-116	false	chr05	25181357	25186706	+	Os05t0508700-03	--	--	--	hypothetical protein EE612_030535 [Oryza sativa]	TRF1A_ARATH RecName: Full=TNF receptor-associated factor homolog 1a {ECO:0000305}; AltName: Full=MATH domain-containing protein At5g43560 {ECO:0000305}; AltName: Full=Protein MUTANT SNC1-ENHANCING 14 {ECO:0000303|PubMed:26867179};	A0A0P0WPC2_ORYSJ SubName: Full=Os05g0508700 protein {ECO:0000313|EMBL:BAS94816.1};	--	GO:0005737,cytoplasm; GO:0043424,protein histidine kinase binding; GO:1905037,autophagosome organization; GO:0045087,innate immune response; GO:0003674,molecular_function; GO:0005488,binding; GO:0005515,protein binding; GO:0019899,enzyme binding; GO:0019900,kinase binding; GO:0019901,protein kinase binding; GO:0006914,autophagy; GO:0006996,organelle organization; GO:0007033,vacuole organization; …	--	--	--	--
Os11t0454300-01	57.7654	57.5911	53.4136	1.1634	2.1598	2.0095	572	581	496	12	22	21	-5.01764	1.63408e-117	1.05927e-115	down	chr11	15342877	15343671	-	Os11t0454300-01	--	--	--	water stress-inducible protein Rab21 [Oryza sativa Japonica Group]	DHR21_ORYSI RecName: Full=Water stress-inducible protein Rab21;	A0A0E0BIU4_9ORYZ SubName: Full=Uncharacterized protein {ECO:0000313|EnsemblPlants:OGLUM11G12360.1};	--	GO:0005737,cytoplasm; GO:0009415,response to water; GO:0001101,response to acid chemical; GO:0008150,biological_process; GO:0009628,response to abiotic stimulus; GO:0010035,response to inorganic substance; GO:0042221,response to chemical; GO:0050896,response to stimulus; GO:1901700,response to oxygen-containing compound; GO:0005575,cellular_component; GO:0005622,intracellular anatomical structure…	PF00257.22:Dehydrin	--	--	--
Os06t0167000-02	155.391	152.27	151.813	87.938	94.5397	90.892	7863	7850	7204	4635	4921	4854	-0.781905	2.34004e-117	1.51237e-115	false	chr06	3363959	3368261	-	Os06t0167000-02	--	--	--	putative splicing factor Prp8 [Oryza sativa Japonica Group]	PRP8A_ARATH RecName: Full=Pre-mRNA-processing-splicing factor 8A {ECO:0000305}; AltName: Full=PRP8 homolog A {ECO:0000305}; Short=AtPRP8A {ECO:0000303|PubMed:19261069}; AltName: Full=Protein ABNORMAL SUSPENSOR 2 {ECO:0000303|Ref.3}; AltName: Full=Protein EMBRYO DEFECTIVE 14 {ECO:0000303|Ref.3}; AltName: Full=Protein EMBRYO DEFECTIVE 177 {ECO:0000303|Ref.3}; AltName: Full=Protein EMBRYO DEFECTIVE …	A0A0E0L8C4_ORYPU RecName: Full=MPN domain-containing protein {ECO:0000259|PROSITE:PS50249};	U5 snRNP spliceosome subunit	GO:0071013,catalytic step 2 spliceosome; GO:0005739,mitochondrion; GO:0005682,U5 snRNP; GO:0070122,NA; GO:0140492,metal-dependent deubiquitinase activity; GO:0097157,pre-mRNA intronic binding; GO:0030619,U1 snRNA binding; GO:0030620,U2 snRNA binding; GO:0030623,U5 snRNA binding; GO:0017070,U6 snRNA binding; GO:0000380,alternative mRNA splicing, via spliceosome; GO:0000398,mRNA splicing, via splic…	PF12134.11:PRP8 domain IV core	--	--	--
Os07t0549900-00	110.953	118.131	112.087	289.476	299.351	277.873	779	845	738	2117	2162	2059	1.31174	3.32281e-117	2.14114e-115	up	chr07	21827202	21827703	+	Os07t0549900-00	--	K11254 histone H4 | (RAP-DB) Os03g0119900; Similar to Histone H4. (A)	--	histone H4-like [Glycine soja]	H41_WHEAT RecName: Full=Histone H4 variant TH011;	A0A445GNZ1_GLYSO RecName: Full=Histone H4 {ECO:0000256|RuleBase:RU000528};	Histone H4	GO:0000786,nucleosome; GO:0005634,nucleus; GO:0003677,DNA binding; GO:0046982,protein heterodimerization activity; GO:0030527,structural constituent of chromatin; GO:0006334,nucleosome assembly; GO:0003674,molecular_function; GO:0003676,nucleic acid binding; GO:0005488,binding; GO:0097159,organic cyclic compound binding; GO:1901363,heterocyclic compound binding; GO:0005515,protein binding; GO:004…	PF15511.9:Centromere kinetochore component CENP-T histone fold	--	--	--
Os03t0586500-01	37.1774	33.0038	35.5172	1.6445	0.8018	1.0219	586	530	525	27	13	17	-4.96166	5.66987e-117	3.64268e-115	down	chr03	21634990	21637232	+	Os03t0586500-01	--	--	--	uncharacterized protein LOC4333342 [Oryza sativa Japonica Group]	PIFI_ARATH RecName: Full=Protein POST-ILLUMINATION CHLOROPHYLL FLUORESCENCE INCREASE, chloroplastic {ECO:0000303|PubMed:17573537}; Flags: Precursor;	A0A0N7KHK8_ORYSJ SubName: Full=Expressed protein {ECO:0000313|EMBL:AAT76332.1}; SubName: Full=Os03g0586500 protein {ECO:0000313|EMBL:BAF12483.1};	--	GO:0009507,chloroplast; GO:0009570,chloroplast stroma; GO:0005829,cytosol; GO:0009579,thylakoid; GO:0070370,cellular heat acclimation; GO:0010478,chlororespiration; GO:0010196,nonphotochemical quenching; GO:0006950,response to stress; GO:0008150,biological_process; GO:0009266,response to temperature stimulus; GO:0009408,response to heat; GO:0009628,response to abiotic stimulus; GO:0009987,cellula…	--	--	--	--
Os08t0497600-01	70.905	67.8807	66.6884	25.4867	27.1812	28.2546	1907	1860	1682	714	752	802	-1.37718	6.44155e-117	4.12621e-115	down	chr08	24575639	24579356	+	Os08t0497600-01	--	K12602 WD repeat-containing protein 61 | (RAP-DB) Os11g0660300; WD40 repeat-like domain containing protein. (A)	ko03018: RNA degradation	uncharacterized WD repeat-containing protein C2A9.03 isoform X3 [Oryza sativa Japonica Group]	--	B9G1L9_ORYSJ SubName: Full=Os08g0497600 protein {ECO:0000313|EMBL:BAF24054.1}; SubName: Full=Putative GAMYB-binding protein {ECO:0000313|EMBL:BAD08715.1};	--	--	PF00400.35:WD domain, G-beta repeat	--	--	--
Os04t0459000-01	89.9217	86.9365	85.4096	148.212	155.942	156.399	5262	5183	4687	9034	9387	9659	0.779465	1.07733e-116	6.88064e-115	false	chr04	22914766	22921280	-	Os04t0459000-01	--	K05658 ATP-binding cassette, subfamily B (MDR/TAP), member 1 [EC:7.6.2.2] | (RAP-DB) Os04g0459000; Similar to MDR-like p-glycoprotein. (A)	ko02010: ABC transporters	ABC transporter B family member 19 [Oryza sativa Japonica Group]	AB19B_ARATH RecName: Full=ABC transporter B family member 19; Short=ABC transporter ABCB.19; Short=AtABCB19; AltName: Full=Multidrug resistance protein 11; AltName: Full=P-glycoprotein 19;	A0A0P0WBD9_ORYSJ SubName: Full=Os04g0459000 protein {ECO:0000313|EMBL:BAS89528.1};	Multidrug/pheromone exporter, ABC superfamily	GO:0005829,cytosol; GO:0016021,integral component of membrane; GO:0005886,plasma membrane; GO:0140359,ABC-type transporter activity; GO:0005524,ATP binding; GO:0042626,ATPase-coupled transmembrane transporter activity; GO:0010329,auxin efflux transmembrane transporter activity; GO:0010541,acropetal auxin transport; GO:0043481,anthocyanin accumulation in tissues in response to UV light; GO:0009926…	PF00664.26:ABC transporter transmembrane region	--	--	--
Os05t0551100-01	67.6983	62.8366	63.4324	28.028	28.9968	30.4564	2778	2627	2441	1198	1224	1319	-1.18152	1.17939e-116	7.51032e-115	down	chr05	27383401	27387244	-	Os05t0551100-01	--	--	--	unknown protein [Oryza sativa Japonica Group]	--	Q0DG63_ORYSJ SubName: Full=Os05g0551100 protein {ECO:0000313|EMBL:BAF18160.1};	--	--	PF14383.9:DUF761-associated sequence motif	--	--	--
Os01t0498200-01	156.75	148.269	144.645	311.41	287.478	293.29	2451	2362	2121	5072	4624	4840	0.955042	1.3974e-116	8.87245e-115	false	chr01	17155310	17157677	+	Os01t0498200-01	--	--	--	hypothetical protein EE612_002868, partial [Oryza sativa]	LNK2_ARATH RecName: Full=Protein LNK2 {ECO:0000303|PubMed:23818596}; AltName: Full=Night light-inducible and clock-regulated 2 {ECO:0000303|PubMed:23818596};	Q0JMJ0_ORYSJ SubName: Full=Os01g0498200 protein {ECO:0000313|EMBL:BAS72305.1}; Flags: Fragment;	--	GO:0005634,nucleus; GO:0003712,transcription coregulator activity; GO:0032922,circadian regulation of gene expression; GO:0009649,entrainment of circadian clock; GO:0003674,molecular_function; GO:0140110,transcription regulator activity; GO:0007623,circadian rhythm; GO:0008150,biological_process; GO:0008152,metabolic process; GO:0010467,gene expression; GO:0010468,regulation of gene expression; G…	--	--	--	--
Os01t0140500-01	1296.74	1344.67	1321.81	878.876	857.487	852.208	9050	9561	8651	6389	6156	6277	-0.647452	3.05502e-116	1.93404e-114	false	chr01	2137800	2138539	+	Os01t0140500-01	--	K02898 large subunit ribosomal protein L26e | (RAP-DB) Os01g0140500; Similar to 60S ribosomal protein L26B. (A)	ko03010: Ribosome	hypothetical protein EE612_000186 [Oryza sativa]	RL262_ARATH RecName: Full=60S ribosomal protein L26-2;	Q0JQT3_ORYSJ SubName: Full=Os01g0140500 protein {ECO:0000313|EMBL:BAS70313.1}; SubName: Full=Putative ribosomal protein L26 {ECO:0000313|EMBL:BAD61308.1};	60S ribosomal protein L26	GO:0022625,cytosolic large ribosomal subunit; GO:0022626,cytosolic ribosome; GO:0009536,plastid; GO:0042788,polysomal ribosome; GO:0003723,RNA binding; GO:0003735,structural constituent of ribosome; GO:0002181,cytoplasmic translation; GO:0042273,ribosomal large subunit biogenesis; GO:0003674,molecular_function; GO:0003676,nucleic acid binding; GO:0005488,binding; GO:0097159,organic cyclic compoun…	PF16906.8:Ribosomal proteins L26 eukaryotic, L24P archaeal	--	--	--
Os07t0507700-01	250.641	254.49	242.805	158.404	153.302	155.597	7691	7956	6987	5063	4839	5039	-0.711686	4.23262e-116	2.67173e-114	false	chr07	19281750	19289756	+	Os07t0507700-01	--	K06062 histone acetyltransferase [EC:2.3.1.48] | (RAP-DB) Os10g0415900; Similar to General control of amino-acid synthesis 5-like 2 (Fragment). (A)	ko03250: Viral life cycle - HIV-1	Os07g0507700, partial [Oryza sativa Japonica Group]	GTE12_ARATH RecName: Full=Transcription factor GTE12; AltName: Full=Bromodomain-containing protein GTE12; AltName: Full=Protein GLOBAL TRANSCRIPTION FACTOR GROUP E12;	A0A0P0X662_ORYSJ SubName: Full=Os07g0507700 protein {ECO:0000313|EMBL:BAT01684.1}; Flags: Fragment;	Transcription initiation factor TFIID, subunit BDF1 and related bromodomain proteins	GO:0005634,nucleus; GO:0005575,cellular_component; GO:0005622,intracellular anatomical structure; GO:0043226,organelle; GO:0043227,membrane-bounded organelle; GO:0043229,intracellular organelle; GO:0043231,intracellular membrane-bounded organelle; GO:0110165,cellular anatomical entity	PF00439.28:Bromodomain	--	--	--
Os10t0495000-01	132.214	127.992	124.582	73.1523	73.4451	74.2234	5320	5247	4701	3066	3040	3152	-0.834248	6.16382e-116	3.87945e-114	false	chr10	18813618	18819650	+	Os10t0495000-01	--	K21444 poly(rC)-binding protein 3/4 | (RAP-DB) Os10g0495000; K Homology, type 1, subgroup domain containing protein. (A)	--	hypothetical protein OsI_34164 [Oryza sativa Indica Group]	Y4837_ARATH RecName: Full=KH domain-containing protein At4g18375;	A2Z8X0_ORYSI SubName: Full=Uncharacterized protein {ECO:0000313|EMBL:EAY79054.1};	PolyC-binding proteins alphaCP-1 and related KH domain proteins	GO:0005737,cytoplasm; GO:0005634,nucleus; GO:0003729,mRNA binding; GO:0010468,regulation of gene expression; GO:0003674,molecular_function; GO:0003676,nucleic acid binding; GO:0003723,RNA binding; GO:0005488,binding; GO:0097159,organic cyclic compound binding; GO:1901363,heterocyclic compound binding; GO:0008150,biological_process; GO:0008152,metabolic process; GO:0010467,gene expression; GO:0019…	PF00013.32:KH domain	--	--	--
Os04t0598000-01	486.581	476.348	492.576	296.579	285.81	284.178	5349	5335	5078	3396	3232	3297	-0.780925	7.7427e-116	4.85905e-114	false	chr04	30172150	30174209	-	Os04t0598000-01	--	--	--	late embryogenesis abundant protein At5g17165 [Oryza sativa Japonica Group]	LEA65_ARATH RecName: Full=Late embryogenesis abundant protein At5g17165;	Q0JAI3_ORYSJ SubName: Full=Os04g0598000 protein {ECO:0000313|EMBL:BAS90810.1}; SubName: Full=cDNA clone:J033068C09, full insert sequence {ECO:0000313|EMBL:BAH00601.1};	--	--	--	--	--	--
Os12t0114800-01	79.0994	78.7947	88.228	208.806	213.62	223.831	739	750	773	2032	2053	2207	1.36133	1.41253e-115	8.83894e-114	up	chr12	727802	728559	+	Os12t0114800-01	--	--	--	non-specific lipid-transfer protein 3 precursor [Oryza sativa Japonica Group]	NLTP3_ORYSI RecName: Full=Non-specific lipid-transfer protein 3; Short=LTP 3; Flags: Precursor;	A0A0E0J610_ORYNI SubName: Full=Non-specific lipid-transfer protein {ECO:0000313|EnsemblPlants:ONIVA12G00830.1};	--	GO:0008289,lipid binding; GO:0006952,defense response; GO:0006869,lipid transport; GO:0003674,molecular_function; GO:0005488,binding; GO:0006950,response to stress; GO:0008150,biological_process; GO:0050896,response to stimulus; GO:0006810,transport; GO:0010876,lipid localization; GO:0033036,macromolecule localization; GO:0051179,localization; GO:0051234,establishment of localization; GO:0071702,…	PF14368.9:Probable lipid transfer	--	--	--
Os02t0109100-01	42.0427	39.7895	43.1788	99.7248	108.25	101.665	922	889	888	2278	2442	2353	1.27646	8.41096e-115	5.248e-113	up	chr02	496768	500351	-	Os02t0109100-01	--	K01597 diphosphomevalonate decarboxylase [EC:4.1.1.33] | (RAP-DB) Os02g0109100; Similar to diphosphomevalonate decarboxylase. (A)	ko00900: Terpenoid backbone biosynthesis; ko01100: Metabolic pathways; ko01110: Biosynthesis of secondary metabolites	diphosphomevalonate decarboxylase MVD2, peroxisomal [Oryza sativa Japonica Group]	MVD2_PANGI RecName: Full=Diphosphomevalonate decarboxylase 2 {ECO:0000305}; Short=Mevalonate-5-pyrophosphate decarboxylase {ECO:0000303|PubMed:24933610}; Short=PgMVD {ECO:0000303|PubMed:24933610}; EC=4.1.1.33 {ECO:0000250|UniProtKB:O23722};	A0A0D9YL59_9ORYZ SubName: Full=Uncharacterized protein {ECO:0000313|EnsemblPlants:OGLUM02G00640.1};	Mevalonate pyrophosphate decarboxylase	GO:0005829,cytosol; GO:0005777,peroxisome; GO:0005524,ATP binding; GO:0004163,diphosphomevalonate decarboxylase activity; GO:0019287,isopentenyl diphosphate biosynthetic process, mevalonate pathway; GO:0016135,saponin biosynthetic process; GO:0016126,sterol biosynthetic process; GO:0016104,triterpenoid biosynthetic process; GO:0000166,nucleotide binding; GO:0003674,molecular_function; GO:0005488,…	PF18376.4:Mevalonate 5-diphosphate decarboxylase C-terminal domain	--	--	--
Os12t0416500-01	68.2874	68.9938	68.4495	33.5575	30.7997	31.7515	2317	2385	2178	1186	1075	1137	-1.131	3.55001e-114	2.20866e-112	down	chr12	12845194	12851745	+	Os12t0416500-01	--	K20185 biogenesis of lysosome-related organelles complex 1 subunit 1 | (RAP-DB) Os12g0416500; GCN5-like 1 family protein. (A)	--	hypothetical protein EE612_059184, partial [Oryza sativa]	BL1S1_ARATH RecName: Full=Biogenesis of lysosome-related organelles complex 1 subunit 1; Short=BLOC-1 subunit 1; AltName: Full=GCN5-like protein 1; AltName: Full=Protein RT14 homolog;	A0A0D3HTR3_9ORYZ SubName: Full=Uncharacterized protein {ECO:0000313|EnsemblPlants:OBART12G09760.6};	General control of amino-acid synthesis 5-like 1	GO:0031083,BLOC-1 complex; GO:0005768,endosome; GO:0016197,endosomal transport; GO:0045324,late endosome to vacuole transport; GO:0048364,root development; GO:0006810,transport; GO:0008150,biological_process; GO:0009987,cellular process; GO:0016192,vesicle-mediated transport; GO:0046907,intracellular transport; GO:0051179,localization; GO:0051234,establishment of localization; GO:0051641,cellular…	PF06320.16:GCN5-like protein 1 (GCN5L1)	--	--	--
Os04t0496300-01	136.585	129.303	123.041	267.812	278.409	282.85	1746	1684	1475	3566	3661	3816	1.05866	1.62787e-113	1.00989e-111	up	chr04	24830462	24831375	-	Os04t0496300-01	--	--	--	uncharacterized protein LOC4336278 [Oryza sativa Japonica Group]	--	Q7XQI2_ORYSJ SubName: Full=Os04g0496300 protein {ECO:0000313|EMBL:BAS89891.1}; SubName: Full=cDNA clone:001-107-D12, full insert sequence {ECO:0000313|EMBL:BAG88450.1};	--	GO:0016021,integral component of membrane; GO:0005575,cellular_component; GO:0016020,membrane; GO:0031224,intrinsic component of membrane; GO:0110165,cellular anatomical entity	--	--	--	--
Os01t0869900-01	66.6006	61.1812	65.4847	139.894	135.572	137.426	1373	1285	1266	3004	2875	2990	1.06265	4.85968e-113	3.0062e-111	up	chr01	37710241	37714835	+	Os01t0869900-01	--	K14498 serine/threonine-protein kinase SRK2 [EC:2.7.11.1] | (RAP-DB) Os02g0551100; Serine/threonine-protein kinase SAPK6 (EC 2.7.1.37) (Osmotic stress/abscisic acid-activated protein kinase 6). (A)	ko04016: MAPK signaling pathway - plant; ko04075: Plant hormone signal transduction	serine/threonine-protein kinase SAPK4 [Oryza sativa Japonica Group]	SAPK4_ORYSJ RecName: Full=Serine/threonine-protein kinase SAPK4; EC=2.7.11.1; AltName: Full=Osmotic stress/abscisic acid-activated protein kinase 4; AltName: Full=RK2 kinase {ECO:0000312|EMBL:AFK74500.1}; AltName: Full=stress-activated protein kinase 4 {ECO:0000303|Ref.8}; Short=OsSAPK4 {ECO:0000303|Ref.8};	A0A0E0N5L6_ORYRU RecName: Full=Protein kinase domain-containing protein {ECO:0000259|PROSITE:PS50011};	Serine/threonine protein kinase	GO:0005737,cytoplasm; GO:0005634,nucleus; GO:0005524,ATP binding; GO:0106310,protein serine kinase activity; GO:0004674,protein serine/threonine kinase activity; GO:0009738,abscisic acid-activated signaling pathway; GO:0035556,intracellular signal transduction; GO:0006468,protein phosphorylation; GO:0000166,nucleotide binding; GO:0003674,molecular_function; GO:0005488,binding; GO:0017076,purine n…	PF00069.28:Protein kinase domain	--	--	--
Os05t0414501-01	181.87	180.514	183.393	97.0018	93.5973	91.8721	2943	2976	2783	1635	1558	1569	-0.983109	6.8652e-113	4.23472e-111	false	chr05	20277236	20278478	-	Os05t0414501-01	--	--	--	unknown protein [Oryza sativa Japonica Group]	--	Q5WMR6_ORYSJ SubName: Full=Putative hAT dimerisation domain-containing protein {ECO:0000313|EMBL:AAV32129.1};	--	GO:0046983,protein dimerization activity; GO:0003674,molecular_function; GO:0005488,binding; GO:0005515,protein binding	PF05699.17:hAT family C-terminal dimerisation region	--	--	--
Os01t0234900-01	119.393	112.98	115.995	56.6997	58.3629	56.5637	2812	2711	2562	1391	1414	1406	-1.0542	1.08009e-112	6.64347e-111	down	chr01	7450936	7453683	-	Os01t0234900-01	--	K04506 E3 ubiquitin-protein ligase SIAH1 [EC:2.3.2.27] | (RAP-DB) Os01g0234900; Similar to Ubiquitin ligase SINAT5 (EC 6.3.2.-) (Seven in absentia homolog 5). Splice isoform 2. (A)	ko04120: Ubiquitin mediated proteolysis	E3 ubiquitin-protein ligase SINAT5 [Oryza sativa Japonica Group]	SINA3_ARATH RecName: Full=E3 ubiquitin-protein ligase SINAT3 {ECO:0000305}; EC=2.3.2.27 {ECO:0000269|PubMed:32786047}; AltName: Full=RING-type E3 ubiquitin transferase SINAT3 {ECO:0000305}; AltName: Full=Seven in absentia homolog 3 {ECO:0000305};	Q5NAX7_ORYSJ RecName: Full=RING-type E3 ubiquitin transferase {ECO:0000256|ARBA:ARBA00012483}; EC=2.3.2.27 {ECO:0000256|ARBA:ARBA00012483};	Zn finger protein	GO:0005776,autophagosome; GO:0005737,cytoplasm; GO:0012505,endomembrane system; GO:0005771,multivesicular body; GO:0061630,ubiquitin protein ligase activity; GO:0008270,zinc ion binding; GO:0006511,ubiquitin-dependent protein catabolic process; GO:0003674,molecular_function; GO:0003824,catalytic activity; GO:0004842,ubiquitin-protein transferase activity; GO:0016740,transferase activity; GO:00197…	PF03145.19:Seven in absentia protein family	--	--	--
Os08t0478700-01	369.315	389.875	411.352	183.476	182.826	195.049	3032	3261	3167	1569	1544	1690	-1.0924	3.28687e-112	2.01598e-110	down	chr08	23613110	23614397	-	Os08t0478700-01	--	K15104 solute carrier family 25 (mitochondrial oxoglutarate transporter), member 11 | (RAP-DB) Os09g0465400; Adenine nucleotide translocator 1 domain containing protein. (A)	--	hypothetical protein OsI_29614 [Oryza sativa Indica Group]	PUMP5_ARATH RecName: Full=Mitochondrial uncoupling protein 5; Short=AtPUMP5; AltName: Full=Mitochondrial dicarboxylate carrier 1;	B8BBS5_ORYSI SubName: Full=Uncharacterized protein {ECO:0000313|EMBL:EEC83749.1};	Mitochondrial oxoglutarate/malate carrier proteins	GO:0016021,integral component of membrane; GO:0005743,mitochondrial inner membrane; GO:0015297,antiporter activity; GO:0005310,dicarboxylic acid transmembrane transporter activity; GO:0015140,malate transmembrane transporter activity; GO:0015131,oxaloacetate transmembrane transporter activity; GO:0017077,oxidative phosphorylation uncoupler activity; GO:0015141,succinate transmembrane transporter …	PF00153.30:Mitochondrial carrier protein	--	--	--
Os01t0357800-01	85.4143	83.3108	84.8243	51.3574	50.6677	50.4335	5095	5063	4745	3191	3109	3175	-0.76669	5.06351e-112	3.09689e-110	false	chr01	14471243	14476738	+	Os01t0357800-01	--	K23541 Ca2+/H+ antiporter, TMEM165/GDT1 family | (RAP-DB) Os07g0239600; Pentatricopeptide repeat domain containing protein. (A)	--	putative pentatricopeptide repeat-containing protein At3g01580 [Oryza sativa Japonica Group]	PP296_ARATH RecName: Full=Pentatricopeptide repeat-containing protein At3g63370, chloroplastic {ECO:0000305}; AltName: Full=Protein ORGANELLE TRANSCRIPT PROCESSING 86 {ECO:0000303|PubMed:19934379}; Flags: Precursor;	A0A0P0V2E0_ORYSJ SubName: Full=Os01g0357800 protein {ECO:0000313|EMBL:BAF04925.1}; SubName: Full=Pentatricopeptide (PPR) repeat-containing protein-like {ECO:0000313|EMBL:BAD53077.1};	FOG: PPR repeat	GO:0009507,chloroplast; GO:0043231,intracellular membrane-bounded organelle; GO:0003729,mRNA binding; GO:0003723,RNA binding; GO:0008270,zinc ion binding; GO:0031425,chloroplast RNA processing; GO:0006397,mRNA processing; GO:0009451,RNA modification; GO:0003674,molecular_function; GO:0003676,nucleic acid binding; GO:0005488,binding; GO:0097159,organic cyclic compound binding; GO:1901363,heterocyc…	PF13041.9:PPR repeat family	--	--	--
Os01t0733500-01	29.051	32.5944	30.3654	79.8499	78.2331	80.1911	657	751	644	1881	1820	1914	1.33949	6.06325e-112	3.6979e-110	up	chr01	30589859	30592513	+	Os01t0733500-01	--	--	--	bURP domain-containing protein 3 precursor [Oryza sativa Japonica Group]	BURP3_ORYSJ RecName: Full=BURP domain-containing protein 3; Short=OsBURP03; Flags: Precursor;	I1NRG4_ORYGL RecName: Full=BURP domain-containing protein {ECO:0000259|PROSITE:PS51277};	--	--	PF03181.18:BURP domain	--	--	--
Os03t0750300-00	50.0433	56.1829	51.5245	111.051	110.579	109.76	1509	1726	1457	3488	3430	3493	1.03756	6.67675e-112	4.06063e-110	up	chr03	30917040	30919195	+	Os03t0750300-00	--	K10400 kinesin family member 15 | (RAP-DB) Os03g0750300; Conserved hypothetical protein. (A)	ko04814: Motor proteins	hypothetical protein EE612_020454 [Oryza sativa]	KN12G_ORYSJ RecName: Full=Kinesin-like protein KIN-12G {ECO:0000305};	A0A0E0P1D0_ORYRU RecName: Full=Kinesin motor domain-containing protein {ECO:0000259|PROSITE:PS50067};	Kinesin-like protein	GO:0005871,kinesin complex; GO:0005874,microtubule; GO:0005524,ATP binding; GO:0016887,ATP hydrolysis activity; GO:0008017,microtubule binding; GO:0003777,microtubule motor activity; GO:0007018,microtubule-based movement; GO:1901673,regulation of mitotic spindle assembly; GO:0000166,nucleotide binding; GO:0003674,molecular_function; GO:0005488,binding; GO:0017076,purine nucleotide binding; GO:003…	--	--	--	--
Os04t0507700-01	58.0219	58.8406	59.6208	123.351	114.393	121.462	1567	1619	1510	3470	3178	3462	0.992532	2.00585e-111	1.21649e-109	false	chr04	25368373	25372042	+	Os04t0507700-01	--	--	--	GDSL esterase/lipase LTL1 [Oryza sativa Japonica Group]	LTL1_ARATH RecName: Full=GDSL esterase/lipase LTL1; EC=3.1.1.-; AltName: Full=Extracellular lipase LTL1; AltName: Full=Lithium-tolerant lipase 1; Short=AtLTL1; Short=Li-tolerant lipase 1; Flags: Precursor;	A0A0P0WC83_ORYSJ SubName: Full=OSJNBa0043L24.11 protein {ECO:0000313|EMBL:CAE04723.1}; SubName: Full=OSJNBb0002J11.20 protein {ECO:0000313|EMBL:CAE05693.2}; SubName: Full=Os04g0507700 protein {ECO:0000313|EMBL:BAF15178.1};	--	GO:0005576,extracellular region; GO:0016788,hydrolase activity, acting on ester bonds; GO:0042538,hyperosmotic salinity response; GO:0016042,lipid catabolic process; GO:0010226,response to lithium ion; GO:0009751,response to salicylic acid; GO:0003674,molecular_function; GO:0003824,catalytic activity; GO:0016787,hydrolase activity; GO:0006950,response to stress; GO:0006970,response to osmotic str…	PF00657.25:GDSL-like Lipase/Acylhydrolase	--	--	--
Os12t0264500-03	11.5889	11.4124	11.0955	1.6496	1.8189	1.8271	607	609	545	90	98	101	-2.71976	4.7169e-111	2.85267e-109	down	chr12	9356792	9363788	+	Os12t0264500-03	--	K05605 3-hydroxyisobutyryl-CoA hydrolase [EC:3.1.2.4] | (RAP-DB) Os12g0264500; Similar to CoA-thioester hydrolase CHY1 (3-hydroxyisobutyryl-coenzyme A hydrolase). (A)	ko00280: Valine, leucine and isoleucine degradation; ko00410: beta-Alanine metabolism; ko00640: Propanoate metabolism; ko01100: Metabolic pathways; ko01200: Carbon metabolism	3-hydroxyisobutyryl-coenzyme A hydrolase, putative, expressed [Oryza sativa Japonica Group]	HIBC1_ARATH RecName: Full=3-hydroxyisobutyryl-CoA hydrolase 1; EC=3.1.2.-; EC=3.1.2.4; AltName: Full=CoA-thioester hydrolase CHY1;	A0A0E0RFP8_ORYRU SubName: Full=Uncharacterized protein {ECO:0000313|EnsemblPlants:ORUFI12G08640.5};	--	GO:0005777,peroxisome; GO:0009536,plastid; GO:0003860,3-hydroxyisobutyryl-CoA hydrolase activity; GO:0009409,response to cold; GO:0006574,valine catabolic process; GO:0003674,molecular_function; GO:0003824,catalytic activity; GO:0016289,CoA hydrolase activity; GO:0016787,hydrolase activity; GO:0016788,hydrolase activity, acting on ester bonds; GO:0016790,thiolester hydrolase activity; GO:0006950,…	PF16113.8:Enoyl-CoA hydratase/isomerase	--	--	--
Os03t0285700-01	2106.81	2127.11	2124.09	1526.71	1549.76	1562.99	31617	32522	29893	23865	23924	24755	-0.487361	1.03735e-110	6.25617e-109	false	chr03	9843336	9846670	+	Os03t0285700-01	--	K00434 L-ascorbate peroxidase [EC:1.11.1.11] | (RAP-DB) Os03g0285700, ASCORBATE_PEROXIDASE_1, APX1; Similar to L-ascorbate peroxidase. (A)	ko00053: Ascorbate and aldarate metabolism; ko00480: Glutathione metabolism; ko01100: Metabolic pathways	L-ascorbate peroxidase 1, cytosolic [Oryza sativa Japonica Group]	APX1_ORYSJ RecName: Full=L-ascorbate peroxidase 1, cytosolic {ECO:0000305}; Short=APXa {ECO:0000303|Ref.1}; EC=1.11.1.11 {ECO:0000269|PubMed:15685422}; AltName: Full=OsAPx1 {ECO:0000303|PubMed:15599508};	A0A0D9Z5N3_9ORYZ RecName: Full=L-ascorbate peroxidase {ECO:0000256|ARBA:ARBA00012940}; EC=1.11.1.11 {ECO:0000256|ARBA:ARBA00012940};	--	GO:0009507,chloroplast; GO:0020037,heme binding; GO:0016688,L-ascorbate peroxidase activity; GO:0046872,metal ion binding; GO:0004601,peroxidase activity; GO:0034599,cellular response to oxidative stress; GO:0042744,hydrogen peroxide catabolic process; GO:0000302,response to reactive oxygen species; GO:0003674,molecular_function; GO:0005488,binding; GO:0046906,tetrapyrrole binding; GO:0097159,org…	PF00141.26:Peroxidase	--	--	--
Os12t0569200-01	462.962	469.415	472.901	255.523	273.424	274.463	5180	5351	4962	2978	3147	3241	-0.839219	5.17524e-110	3.11247e-108	false	chr12	23420042	23420841	+	Os12t0569200-01	--	--	--	uncharacterized protein LOC9267984 [Oryza sativa Japonica Group]	--	Q2QND9_ORYSJ SubName: Full=Expressed protein {ECO:0000313|EMBL:ABA99645.1}; SubName: Full=Os12g0569200 protein {ECO:0000313|EMBL:BAT17723.1};	--	--	--	--	--	--
Os05t0589200-01	84.2177	74.2589	76.5639	25.7651	28.5719	27.8012	1682	1511	1434	536	587	586	-1.54965	1.44919e-109	8.69151e-108	down	chr05	29341476	29344660	+	Os05t0589200-01	--	K03093 RNA polymerase sigma factor | (RAP-DB) Os05g0589200; RNA polymerase sigma factor, region 2 domain containing protein. (A)	--	hypothetical protein [Oryza sativa Japonica Group]	SIGC_ARATH RecName: Full=RNA polymerase sigma factor sigC; Short=Sigma factor C; Short=Sigma-C; AltName: Full=RNA polymerase sigma factor sig3; Short=Atsig3; Short=Sigma factor 3; Flags: Precursor;	Q6I5E7_ORYSJ SubName: Full=Uncharacterized protein {ECO:0000313|EMBL:AAT58808.1};	--	GO:0009507,chloroplast; GO:0003899,DNA-directed 5'-3' RNA polymerase activity; GO:0016987,sigma factor activity; GO:0000976,transcription cis-regulatory region binding; GO:0071482,cellular response to light stimulus; GO:0006352,DNA-templated transcription initiation; GO:2001141,regulation of RNA biosynthetic process; GO:0003674,molecular_function; GO:0003824,catalytic activity; GO:0016740,transfe…	PF04542.17:Sigma-70 region 2	--	--	--
Os02t0814700-01	270.305	282.935	280.362	558.893	503.802	520.014	2635	2810	2563	5675	5052	5350	0.891922	2.21187e-109	1.32291e-107	false	chr02	34911047	34913456	+	Os02t0814700-01	--	K02894 large subunit ribosomal protein L23e | (RAP-DB) Os02g0814700; Similar to Ribosomal Pr 117 (Fragment). (A)	ko03010: Ribosome	hypothetical protein EE612_014434, partial [Oryza sativa]	RL23_ARATH RecName: Full=60S ribosomal protein L23; AltName: Full=Protein EMBRYO DEFECTIVE 2171;	A0A0P0VRI0_ORYSJ SubName: Full=Os02g0814700 protein {ECO:0000313|EMBL:BAS81551.1}; Flags: Fragment;	60S ribosomal protein L14/L17/L23	GO:0005829,cytosol; GO:0022625,cytosolic large ribosomal subunit; GO:0005783,endoplasmic reticulum; GO:0005576,extracellular region; GO:0005730,nucleolus; GO:0070180,large ribosomal subunit rRNA binding; GO:0003729,mRNA binding; GO:0003735,structural constituent of ribosome; GO:0006412,translation; GO:0003674,molecular_function; GO:0003676,nucleic acid binding; GO:0003723,RNA binding; GO:0005488,…	PF00238.22:Ribosomal protein L14p/L23e	--	--	--
Os05t0497150-01	37.6535	39.7918	37.4749	89.3281	90.0868	87.0532	900	969	840	2224	2215	2196	1.17992	5.06419e-109	3.02052e-107	up	chr05	24423072	24426394	+	Os05t0497150-01	--	K06674 structural maintenance of chromosome 2 | (RAP-DB) Os01g0904400; Similar to Chromosome assembly protein homolog. (A)	--	Os05g0497150, partial [Oryza sativa Japonica Group]	SMC4_ARATH RecName: Full=Structural maintenance of chromosomes protein 4; Short=AtSMC4; Short=SMC protein 4; Short=SMC-4; AltName: Full=Chromosome-associated protein C; Short=AtCAP-C;	A0A0P0WP88_ORYSJ SubName: Full=Os05g0497150 protein {ECO:0000313|EMBL:BAS94719.1}; Flags: Fragment;	Structural maintenance of chromosome protein 4 (chromosome condensation complex Condensin, subunit C)	GO:0005694,chromosome; GO:0005634,nucleus; GO:0005524,ATP binding; GO:0016887,ATP hydrolysis activity; GO:0051301,cell division; GO:0009793,embryo development ending in seed dormancy; GO:0051321,meiotic cell cycle; GO:0007076,mitotic chromosome condensation; GO:0000070,mitotic sister chromatid segregation; GO:0000166,nucleotide binding; GO:0003674,molecular_function; GO:0005488,binding; GO:001707…	PF02463.22:RecF/RecN/SMC N terminal domain	--	--	--
Os10t0498900-01	32.9878	30.3131	31.6419	84.9576	82.3959	84.6472	627	587	564	1682	1611	1698	1.37558	5.50208e-109	3.27268e-107	up	chr10	19033909	19036321	-	Os10t0498900-01	--	K10436 microtubule-associated protein, RP/EB family | (RAP-DB) Os10g0498900; Similar to Microtubule-associated protein EB1-like protein. (A)	--	microtubule-associated protein RP/EB family member 1C [Oryza sativa Japonica Group]	EB1C_ARATH RecName: Full=Microtubule-associated protein RP/EB family member 1C; AltName: Full=APC-binding protein EB1C; AltName: Full=End-binding protein 1C; Short=AtEB1C; AltName: Full=Protein ATEB1 homolog 1; Short=AtEB1H1;	Q8LNH6_ORYSJ SubName: Full=Microtubule-associated EB1 family protein, putative, expressed {ECO:0000313|EMBL:AAP54459.1}; SubName: Full=Os10g0498900 protein {ECO:0000313|EMBL:BAT11510.1};	Microtubule-binding protein involved in cell cycle control	GO:0005881,cytoplasmic microtubule; GO:0005815,microtubule organizing center; GO:0035371,microtubule plus-end; GO:0005730,nucleolus; GO:0005634,nucleus; GO:0009524,phragmoplast; GO:0005819,spindle; GO:0051233,spindle midzone; GO:0008017,microtubule binding; GO:0051010,microtubule plus-end binding; GO:0051301,cell division; GO:0030865,cortical cytoskeleton organization; GO:1904825,protein localiza…	PF03271.20:EB1-like C-terminal motif	--	--	--
Os02t0629000-01	66.8465	65.3224	66.2406	18.2244	18.6693	17.2169	905	901	841	257	260	246	-1.90762	6.05868e-109	3.59388e-107	down	chr02	25153298	25154265	-	Os02t0629000-01	--	--	--	uncharacterized protein LOC4330048 [Oryza sativa Japonica Group]	--	Q6K219_ORYSJ SubName: Full=Os02g0629000 protein {ECO:0000313|EMBL:BAS79883.1}; SubName: Full=cDNA clone:001-103-G03, full insert sequence {ECO:0000313|EMBL:BAG88334.1};	--	--	PF04520.16:Senescence regulator	--	--	--
Os04t0414700-01	15.9628	20.3467	20.9227	90.9917	91.1675	98.3129	144	187	177	855	846	936	2.26182	1.78693e-108	1.05707e-106	up	chr04	20496054	20497009	+	Os04t0414700-01	--	K14332 photosystem I subunit PsaO | (RAP-DB) Os04g0414700; Photosystem I PsaO domain containing protein. (A)	ko00195: Photosynthesis; ko01100: Metabolic pathways	photosystem I subunit O [Oryza sativa Japonica Group]	PSAO_ARATH RecName: Full=Photosystem I subunit O; Short=PSI-O; Flags: Precursor;	A3ATQ2_ORYSJ SubName: Full=OJ991214_12.3 protein {ECO:0000313|EMBL:CAE01514.1}; SubName: Full=Os04g0414700 protein {ECO:0000313|EMBL:BAF14669.1};	--	GO:0009507,chloroplast; GO:0009535,chloroplast thylakoid membrane; GO:0005576,extracellular region; GO:0016021,integral component of membrane; GO:0009522,photosystem I; GO:0009579,thylakoid; GO:0003729,mRNA binding; GO:0009768,photosynthesis, light harvesting in photosystem I; GO:0009767,photosynthetic electron transport chain; GO:0003674,molecular_function; GO:0003676,nucleic acid binding; GO:00…	--	--	--	--
Os05t0409400-01	41.674	43.8198	43.664	88.7838	87.5673	87.9552	1319	1413	1296	2927	2851	2938	1.00034	7.61159e-108	4.49042e-106	up	chr05	19988759	19994090	+	Os05t0409400-01	--	K16732 Ase1/PRC1/MAP65 family protein | (RAP-DB) Os05g0409400; Similar to Microtubule-associated protein MAP65-1a. (A)	--	Os05g0409400, partial [Oryza sativa Japonica Group]	MA655_ARATH RecName: Full=65-kDa microtubule-associated protein 5; Short=AtMAP65-5;	A0A0P0WMH4_ORYSJ SubName: Full=Os05g0409400 protein {ECO:0000313|EMBL:BAS93986.1}; Flags: Fragment;	Microtubule-associated protein essential for anaphase spindle elongation	GO:0005938,cell cortex; GO:0005737,cytoplasm; GO:0005874,microtubule; GO:0005634,nucleus; GO:0009524,phragmoplast; GO:0009506,plasmodesma; GO:0005819,spindle; GO:0008017,microtubule binding; GO:0007049,cell cycle; GO:0051301,cell division; GO:0000226,microtubule cytoskeleton organization; GO:0003674,molecular_function; GO:0005488,binding; GO:0005515,protein binding; GO:0008092,cytoskeletal protei…	PF03999.15:Microtubule associated protein (MAP65/ASE1 family)	--	--	--
Os07t0671800-01	132.909	139.509	142.453	259.298	275.26	277.56	2147	2296	2158	4363	4574	4732	0.936718	7.97959e-108	4.69473e-106	false	chr07	28410540	28412846	+	Os07t0671800-01	--	--	--	Os07g0671800, partial [Oryza sativa Japonica Group]	SRP_VITRI RecName: Full=Stress-related protein;	A0A0P0XAA0_ORYSJ SubName: Full=Os07g0671800 protein {ECO:0000313|EMBL:BAT03159.1}; Flags: Fragment;	--	--	PF05755.15:Rubber elongation factor protein (REF)	--	--	--
Os03t0803066-01	313.791	356.603	334.34	103.813	116.664	100.305	1242	1438	1241	428	475	419	-1.68036	1.51213e-107	8.8724e-106	down	chr03	33512945	33513227	-	Os03t0803066-01	--	--	--	--	--	--	--	--	--	--	--	--
Os05t0482700-01	144.418	136.587	147.831	253.721	267.544	252.781	3870	3729	3715	7082	7375	7149	0.819622	4.6501e-107	2.72106e-105	false	chr05	23748753	23753405	-	Os05t0482700-01	--	K15633 2,3-bisphosphoglycerate-independent phosphoglycerate mutase [EC:5.4.2.12] | (RAP-DB) Os05g0482700; Similar to 2,3-bisphosphoglycerate-independent phosphoglycerate mutase (EC 5.4.2.1) (Phosphoglyceromutase) (BPG-independent PGAM) (PGAM-I). (A)	ko00010: Glycolysis / Gluconeogenesis; ko00260: Glycine, serine and threonine metabolism; ko01100: Metabolic pathways; ko01110: Biosynthesis of secondary metabolites; ko01200: Carbon metabolism; ko01230: Biosynthesis of amino acids	2,3-bisphosphoglycerate-independent phosphoglycerate mutase [Oryza sativa Japonica Group]	PMGI_MAIZE RecName: Full=2,3-bisphosphoglycerate-independent phosphoglycerate mutase; Short=BPG-independent PGAM; Short=Phosphoglyceromutase; EC=5.4.2.12; AltName: Full=PGAM-I;	B9FKT5_ORYSJ RecName: Full=Phosphoglycerate mutase (2,3-diphosphoglycerate-independent) {ECO:0000256|ARBA:ARBA00012026}; EC=5.4.2.12 {ECO:0000256|ARBA:ARBA00012026};	Phosphoglycerate mutase	GO:0005737,cytoplasm; GO:0046537,2,3-bisphosphoglycerate-independent phosphoglycerate mutase activity; GO:0030145,manganese ion binding; GO:0044262,cellular carbohydrate metabolic process; GO:0006007,glucose catabolic process; GO:0006096,glycolytic process; GO:0003674,molecular_function; GO:0003824,catalytic activity; GO:0004619,phosphoglycerate mutase activity; GO:0016853,isomerase activity; GO:…	PF01676.21:Metalloenzyme superfamily	--	--	--
Os12t0560700-01	23.2709	22.8676	23.1586	54.3744	55.2413	52.2951	869	870	811	2115	2122	2061	1.19146	1.57494e-106	9.19113e-105	up	chr12	22954078	22959404	-	Os12t0560700-01	--	K02210 DNA replication licensing factor MCM7 [EC:5.6.2.3] | (RAP-DB) Os12g0560700, MCM7, MINI-CHROMOSOME_MAINTENANCE_PROTEIN_7; Similar to PROLIFERA protein. (A)	ko03030: DNA replication	DNA replication licensing factor MCM7 [Oryza sativa Japonica Group]	MCM7_ORYSJ RecName: Full=DNA replication licensing factor MCM7; EC=3.6.4.12; AltName: Full=Minichromosome maintenance protein 7; Short=OsMCM7;	I1R773_ORYGL RecName: Full=DNA replication licensing factor MCM7 {ECO:0000256|RuleBase:RU365012}; EC=3.6.4.12 {ECO:0000256|RuleBase:RU365012};	DNA replication licensing factor, MCM7 component	GO:0000785,chromatin; GO:0005737,cytoplasm; GO:0042555,MCM complex; GO:0005634,nucleus; GO:0000347,THO complex; GO:0005524,ATP binding; GO:0016887,ATP hydrolysis activity; GO:0003678,DNA helicase activity; GO:0003697,single-stranded DNA binding; GO:0007049,cell cycle; GO:0006270,DNA replication initiation; GO:0006271,DNA strand elongation involved in DNA replication; GO:0006268,DNA unwinding invo…	PF00493.26:MCM P-loop domain	--	--	--
Os02t0591000-01	18.549	18.653	18.1516	3.1187	2.8106	2.6163	571	585	524	100	89	85	-2.72893	2.36371e-106	1.37572e-104	down	chr02	22836027	22838425	+	Os02t0591000-01	--	--	--	uncharacterized protein LOC9268149 [Oryza sativa Japonica Group]	--	A0A0E0G952_ORYNI SubName: Full=Uncharacterized protein {ECO:0000313|EnsemblPlants:ONIVA02G25030.2};	--	--	--	--	--	--
Os01t0756900-01	307.673	310.107	324.154	564.909	574.086	606.871	2754	2828	2721	5267	5286	5733	0.857953	4.31289e-106	2.50344e-104	false	chr01	31766460	31767099	+	Os01t0756900-01	--	--	--	hypothetical protein EE612_005815, partial [Oryza sativa]	--	A0A0P0V8E1_ORYSJ SubName: Full=Os01g0756900 protein {ECO:0000313|EMBL:BAS74412.1}; Flags: Fragment;	--	GO:0016021,integral component of membrane; GO:0005575,cellular_component; GO:0016020,membrane; GO:0031224,intrinsic component of membrane; GO:0110165,cellular anatomical entity	--	--	--	--
Os03t0428800-01	188.107	191.071	187.539	95.4397	88.3223	92.5278	2352	2434	2199	1243	1136	1221	-1.06942	9.48207e-106	5.4892e-104	down	chr03	17940066	17942462	+	Os03t0428800-01	--	--	--	hypothetical protein EE612_018239, partial [Oryza sativa]	--	Q0DR06_ORYSJ SubName: Full=Os03g0428800 protein {ECO:0000313|EMBL:BAS84801.1}; Flags: Fragment;	--	GO:0016021,integral component of membrane; GO:0005575,cellular_component; GO:0016020,membrane; GO:0031224,intrinsic component of membrane; GO:0110165,cellular anatomical entity	PF07719.20:Tetratricopeptide repeat	--	--	--
Os08t0374800-01	91.8414	99.2314	90.5012	176.38	174.527	174.91	2411	2654	2228	4823	4713	4846	0.867612	2.5586e-105	1.47723e-103	false	chr08	17570086	17576402	-	Os08t0374800-01	--	K01784 UDP-glucose 4-epimerase [EC:5.1.3.2] | (RAP-DB) Os08g0374800; Similar to UDP-galactose 4-epimerase-like protein. (A)	ko00052: Galactose metabolism; ko00520: Amino sugar and nucleotide sugar metabolism; ko01100: Metabolic pathways; ko01250: Biosynthesis of nucleotide sugars	UDP-glucose 4-epimerase 2 [Oryza sativa Japonica Group]	UGE2_ORYSJ RecName: Full=UDP-glucose 4-epimerase 2; Short=OsUGE-2; EC=5.1.3.2; AltName: Full=UDP-galactose 4-epimerase 2;	A0A0E0QI95_ORYRU RecName: Full=NAD(P)-bd_dom domain-containing protein {ECO:0000259|Pfam:PF16363};	UDP-glucose 4-epimerase/UDP-sulfoquinovose synthase	GO:0005829,cytosol; GO:0003723,RNA binding; GO:0003978,UDP-glucose 4-epimerase activity; GO:0006012,galactose metabolic process; GO:0006364,rRNA processing; GO:0003674,molecular_function; GO:0003676,nucleic acid binding; GO:0005488,binding; GO:0097159,organic cyclic compound binding; GO:1901363,heterocyclic compound binding; GO:0003824,catalytic activity; GO:0016853,isomerase activity; GO:0016854…	PF16363.8:GDP-mannose 4,6 dehydratase	--	--	--
Os02t0805900-01	211.494	212.298	214.061	121.637	114.234	121.311	3659	3742	3473	2192	2033	2215	-0.869318	2.61026e-105	1.50305e-103	false	chr02	34378714	34382107	-	Os02t0805900-01	--	K12613 mRNA-decapping enzyme subunit 2 [EC:3.6.1.62] | (RAP-DB) Os02g0805900; NUDIX hydrolase, core domain containing protein. (A)	ko03018: RNA degradation	hypothetical protein OsJ_08785 [Oryza sativa Japonica Group]	DCP2_ARATH RecName: Full=mRNA-decapping enzyme subunit 2; Short=AtDCP2; Short=Protein DECAPPING 2; EC=3.6.1.62 {ECO:0000269|PubMed:18025047}; AltName: Full=M(7)GpppN-mRNA hydrolase DCP2; AltName: Full=Protein TRIDENT;	B9F444_ORYSJ RecName: Full=Nudix hydrolase domain-containing protein {ECO:0000259|PROSITE:PS51462};	Decapping enzyme complex, predicted pyrophosphatase DCP2	GO:0005737,cytoplasm; GO:0000932,P-body; GO:0005524,ATP binding; GO:0050072,m7G(5')pppN diphosphatase activity; GO:0000287,magnesium ion binding; GO:0030145,manganese ion binding; GO:0003729,mRNA binding; GO:0042803,protein homodimerization activity; GO:0000290,deadenylation-dependent decapping of nuclear-transcribed mRNA; GO:0031087,deadenylation-independent decapping of nuclear-transcribed mRNA…	PF05026.16:Dcp2, box A domain	--	--	--
Os04t0563700-01	57.8934	60.1418	59.675	120.768	118.96	123.601	1319	1396	1275	2866	2788	2972	0.999001	4.62343e-105	2.65522e-103	false	chr04	28218760	28221536	-	Os04t0563700-01	--	K21777 G2/mitotic-specific cyclin-B, other | (RAP-DB) Os04g0563700, CYCB2;1, CYCLIN-B2-1; Cyclin. (A)	--	cyclin-B2-1 isoform X1 [Oryza sativa Japonica Group]	CCB21_ORYSJ RecName: Full=Cyclin-B2-1; AltName: Full=CycB2-Os1; AltName: Full=G2/mitotic-specific cyclin-B2-1; Short=CycB2;1;	A0A0D9ZP96_9ORYZ RecName: Full=Cyclin N-terminal domain-containing protein {ECO:0000259|PROSITE:PS00292};	Cyclin B and related kinase-activating proteins	GO:0000307,cyclin-dependent protein kinase holoenzyme complex; GO:0005737,cytoplasm; GO:0005634,nucleus; GO:0016538,cyclin-dependent protein serine/threonine kinase regulator activity; GO:0051301,cell division; GO:0044772,mitotic cell cycle phase transition; GO:0000079,regulation of cyclin-dependent protein serine/threonine kinase activity; GO:0003674,molecular_function; GO:0019207,kinase regulat…	PF00134.26:Cyclin, N-terminal domain	--	--	--
Os02t0204300-01	211.992	212.615	216.723	126.333	128.115	125.291	4311	4405	4133	2676	2680	2689	-0.78879	4.68563e-105	2.68382e-103	false	chr02	5832651	5834374	+	Os02t0204300-01	--	--	--	Os02g0204300, partial [Oryza sativa Japonica Group]	CYP95_ARATH RecName: Full=Peptidyl-prolyl cis-trans isomerase CYP95; Short=AtCYP95; Short=PPIase CYP95; EC=5.2.1.8; AltName: Full=Cyclophilin-like protein CypRS92;	Q0E2Y2_ORYSJ SubName: Full=Os02g0204300 protein {ECO:0000313|EMBL:BAF08156.1}; Flags: Fragment;	Cyclophilin type peptidyl-prolyl cis-trans isomerase	GO:0005737,cytoplasm; GO:0005634,nucleus; GO:0016018,cyclosporin A binding; GO:0003755,peptidyl-prolyl cis-trans isomerase activity; GO:0006457,protein folding; GO:0000413,protein peptidyl-prolyl isomerization; GO:0003674,molecular_function; GO:0005488,binding; GO:0033218,amide binding; GO:0042277,peptide binding; GO:0003824,catalytic activity; GO:0016853,isomerase activity; GO:0016859,cis-trans …	--	--	--	--
Os01t0605500-00	25.5137	25.5924	25.3548	57.0007	60.8494	61.0339	911	931	849	2120	2235	2300	1.19347	7.55432e-105	4.31553e-103	up	chr01	23850922	23854484	-	Os01t0605500-00	--	K26157 kinesin family member 19 | (RAP-DB) Os01g0605500; Kinesin, motor region domain containing protein. (A)	ko04814: Motor proteins	kinesin-like protein KIN-8A [Oryza sativa Japonica Group]	KN8A_ORYSJ RecName: Full=Kinesin-like protein KIN-8A {ECO:0000305};	A0A0E0MZ11_ORYRU RecName: Full=Kinesin-like protein {ECO:0000256|RuleBase:RU000394};	Kinesin-like protein	GO:0005871,kinesin complex; GO:0005874,microtubule; GO:0005524,ATP binding; GO:0016887,ATP hydrolysis activity; GO:0008017,microtubule binding; GO:0003777,microtubule motor activity; GO:0008574,plus-end-directed microtubule motor activity; GO:0007018,microtubule-based movement; GO:0000166,nucleotide binding; GO:0003674,molecular_function; GO:0005488,binding; GO:0017076,purine nucleotide binding; …	PF00225.26:Kinesin motor domain	--	--	--
Os08t0558400-01	23.8526	22.5037	24.0986	49.0941	51.2493	51.3406	1237	1189	1172	2652	2734	2810	1.07408	1.06811e-104	6.08569e-103	up	chr08	27942709	27948818	-	Os08t0558400-01	--	K10398 kinesin family member 11 | (RAP-DB) Os05g0117798; Kinesin, motor region domain containing protein. (A)	ko04814: Motor proteins	kinesin-like protein KIN-5C [Oryza sativa Japonica Group]	KN5C_ORYSJ RecName: Full=Kinesin-like protein KIN-5C {ECO:0000305};	B8B9K4_ORYSI RecName: Full=Kinesin motor domain-containing protein {ECO:0000259|PROSITE:PS50067};	Kinesin-like protein	GO:0005737,cytoplasm; GO:0072686,mitotic spindle; GO:0005876,spindle microtubule; GO:0005524,ATP binding; GO:0008017,microtubule binding; GO:0008574,plus-end-directed microtubule motor activity; GO:0007018,microtubule-based movement; GO:0000070,mitotic sister chromatid segregation; GO:0090307,mitotic spindle assembly; GO:0051231,spindle elongation; GO:0000166,nucleotide binding; GO:0003674,molecu…	PF00225.26:Kinesin motor domain	--	--	--
novel.2223	77.3907	81.3726	75.3791	30.2485	27.95	25.2966	1432	1534	1308	583	532	494	-1.52136	1.5662e-104	8.90021e-103	down	chr10	21237116	21238438	+	--	--	--	--	--	--	--	--	--	--	--	--	--
Os10t0564900-01	326.615	332.539	332.812	206.152	189.658	186.458	5605	5814	5356	3685	3348	3377	-0.801678	2.95473e-104	1.67468e-102	false	chr10	22308996	22313829	+	Os10t0564900-01	--	K03115 casein kinase II subunit beta | (RAP-DB) Os10g0564900; Similar to Protein kinase CK2 regulatory subunit CK2B2. (A)	ko03008: Ribosome biogenesis in eukaryotes; ko03083: Polycomb repressive complex; ko04712: Circadian rhythm - plant	putative casein kinase II subunit beta-4 isoform 2 [Oryza sativa Japonica Group]	CSK2E_ARATH RecName: Full=Putative casein kinase II subunit beta-4; Short=CK II beta-4;	Q336R6_ORYSJ RecName: Full=Casein kinase II subunit beta {ECO:0000256|RuleBase:RU361268}; Short=CK II beta {ECO:0000256|RuleBase:RU361268};	Casein kinase II, beta subunit	GO:0005737,cytoplasm; GO:0005829,cytosol; GO:0005634,nucleus; GO:0005956,protein kinase CK2 complex; GO:0019887,protein kinase regulator activity; GO:0004674,protein serine/threonine kinase activity; GO:0007623,circadian rhythm; GO:0048573,photoperiodism, flowering; GO:0042753,positive regulation of circadian rhythm; GO:0080163,regulation of protein serine/threonine phosphatase activity; GO:00036…	PF01214.21:Casein kinase II regulatory subunit	--	--	--
Os09t0522100-00	77.0964	79.8402	84.0634	17.8786	13.1323	19.2912	799	843	817	193	140	211	-2.29189	3.46128e-104	1.95666e-102	down	chr09	20399458	20400198	-	Os09t0522100-00	--	K09286 EREBP-like factor | (RAP-DB) Os03g0341000, ETHYLENE_RESPONSE_FACTOR_66, ERF66; Similar to AP2 domain containing protein RAP2.2 (Fragment). (A)	--	RecName: Full=Dehydration-responsive element-binding protein 1H; Short=Protein DREB1H [Oryza sativa Indica Group]	DRE1H_ORYSI RecName: Full=Dehydration-responsive element-binding protein 1H; Short=Protein DREB1H;	I1QQK2_ORYGL RecName: Full=AP2/ERF domain-containing protein {ECO:0000259|PROSITE:PS51032};	--	GO:0005634,nucleus; GO:0003677,DNA binding; GO:0003700,DNA-binding transcription factor activity; GO:0003674,molecular_function; GO:0003676,nucleic acid binding; GO:0005488,binding; GO:0097159,organic cyclic compound binding; GO:1901363,heterocyclic compound binding; GO:0140110,transcription regulator activity; GO:0005575,cellular_component; GO:0005622,intracellular anatomical structure; GO:00432…	PF00847.23:AP2 domain	AP2/ERF-ERF	TF	AP2/ERF->AP2/ERF-ERF
Os03t0599800-01	399.196	392.849	400.569	606.141	614.74	635.14	8425	8447	7928	13325	13346	14147	0.605436	4.22742e-104	2.38354e-102	false	chr03	22381361	22383926	-	Os03t0599800-01	--	K13379 reversibly glycosylated polypeptide / UDP-arabinopyranose mutase [EC:2.4.1.- 5.4.99.30] | (RAP-DB) Os03g0599800, UDP-ARABINOPYRANOSE_MUTASE_1, UAM1; Reversibly glycosylated polypeptide. (A)	ko00520: Amino sugar and nucleotide sugar metabolism; ko01100: Metabolic pathways; ko01250: Biosynthesis of nucleotide sugars	uDP-arabinopyranose mutase 1 [Oryza sativa Japonica Group]	RGP1_ORYSJ RecName: Full=UDP-arabinopyranose mutase 1 {ECO:0000303|PubMed:17182701}; Short=OsUAM1 {ECO:0000303|PubMed:17182701}; EC=5.4.99.30 {ECO:0000269|PubMed:17182701, ECO:0000269|PubMed:20057139, ECO:0000269|PubMed:20149347}; AltName: Full=Reversibly glycosylated polypeptide 1 {ECO:0000303|PubMed:17182701}; AltName: Full=UDP-L-arabinose mutase 1 {ECO:0000305};	A0A0E0NXX5_ORYRU RecName: Full=UDP-arabinopyranose mutase {ECO:0000256|ARBA:ARBA00012805, ECO:0000256|PIRNR:PIRNR016429}; EC=5.4.99.30 {ECO:0000256|ARBA:ARBA00012805, ECO:0000256|PIRNR:PIRNR016429};	--	GO:0005829,cytosol; GO:0005794,Golgi apparatus; GO:0016866,intramolecular transferase activity; GO:0052691,UDP-arabinopyranose mutase activity; GO:0071555,cell wall organization; GO:0009832,plant-type cell wall biogenesis; GO:0033356,UDP-L-arabinose metabolic process; GO:0003674,molecular_function; GO:0003824,catalytic activity; GO:0016853,isomerase activity; GO:0008150,biological_process; GO:000…	PF03214.16:Reversibly glycosylated polypeptide	--	--	--
Os05t0223200-01	192.64	190.871	202.313	93.0395	91.6432	92.2576	2115	2135	2083	1064	1035	1069	-1.11333	4.44997e-104	2.5025e-102	down	chr05	7552500	7553849	+	Os05t0223200-01	--	K12741 heterogeneous nuclear ribonucleoprotein A1/A3 | (RAP-DB) Os10g0321700; Similar to Ribonucleoprotein like protein. (A)	ko03040: Spliceosome	glycine-rich RNA-binding protein GRP2A [Oryza sativa Japonica Group]	GRP2_SINAL RecName: Full=Glycine-rich RNA-binding protein GRP2A;	Q5TKK2_ORYSJ SubName: Full=Os05g0223200 protein {ECO:0000313|EMBL:BAS92877.1}; SubName: Full=cDNA clone:002-101-C12, full insert sequence {ECO:0000313|EMBL:BAG97678.1};	FOG: RRM domain	GO:0005634,nucleus; GO:0003723,RNA binding; GO:0003674,molecular_function; GO:0003676,nucleic acid binding; GO:0005488,binding; GO:0097159,organic cyclic compound binding; GO:1901363,heterocyclic compound binding; GO:0005575,cellular_component; GO:0005622,intracellular anatomical structure; GO:0043226,organelle; GO:0043227,membrane-bounded organelle; GO:0043229,intracellular organelle; GO:0043231…	PF00076.25:RNA recognition motif. (a.k.a. RRM, RBD, or RNP domain)	--	--	--
Os04t0467901-01	23.3734	21.054	22.6278	49.8564	48.9395	50.9296	1118	1026	1015	2484	2408	2571	1.12645	6.06355e-104	3.40109e-102	up	chr04	23371943	23378620	-	Os04t0467901-01	--	K10406 kinesin family member C2/C3 | (RAP-DB) Os04g0467901; Similar to OSIGBa0128P10.5 protein. (A)	ko04814: Motor proteins	kinesin-like protein KIN-14F [Oryza sativa Japonica Group]	KN14F_ARATH RecName: Full=Kinesin-like protein KIN-14F {ECO:0000305}; AltName: Full=AtKIN14h; AltName: Full=Kinesin KP1 {ECO:0000303|PubMed:21406623}; AltName: Full=Kinesin-like protein 1 {ECO:0000303|PubMed:16212879}; Short=AtKP1 {ECO:0000303|PubMed:16212879};	B8AV47_ORYSI SubName: Full=Uncharacterized protein {ECO:0000313|EMBL:EEC77443.1};	Kinesin (KAR3 subfamily)	GO:0005874,microtubule; GO:0015630,microtubule cytoskeleton; GO:0005739,mitochondrion; GO:0005524,ATP binding; GO:0008017,microtubule binding; GO:0003777,microtubule motor activity; GO:0009060,aerobic respiration; GO:0007018,microtubule-based movement; GO:0007017,microtubule-based process; GO:0009845,seed germination; GO:0000166,nucleotide binding; GO:0003674,molecular_function; GO:0005488,bindin…	PF00225.26:Kinesin motor domain	--	--	--
Os02t0771800-01	83.8861	89.5871	86.3932	48.1499	46.2641	46.7524	3305	3596	3192	1976	1875	1944	-0.913366	8.58276e-104	4.80169e-102	false	chr02	32575339	32580717	-	Os02t0771800-01	--	--	--	uncharacterized protein LOC4330875 isoform X3 [Oryza sativa Japonica Group]	--	B7FAJ2_ORYSJ SubName: Full=(Rice Genome Annotation Project) expressed protein {ECO:0000313|EMBL:BAH01640.1}; SubName: Full=Os02g0771800 protein {ECO:0000313|EMBL:BAS81126.1};	--	GO:0016021,integral component of membrane; GO:0005575,cellular_component; GO:0016020,membrane; GO:0031224,intrinsic component of membrane; GO:0110165,cellular anatomical entity	--	--	--	--
Os07t0408500-01	24.9839	27.1443	25.2831	66.5126	65.9918	70.3563	608	673	577	1686	1652	1807	1.35662	1.46474e-103	8.17345e-102	up	chr07	12705367	12708020	-	Os07t0408500-01	--	--	--	rho GTPase-activating protein 5 [Oryza sativa Japonica Group]	RGAP2_ARATH RecName: Full=Rho GTPase-activating protein 2; AltName: Full=Rho-type GTPase-activating protein 2;	Q0D722_ORYSJ SubName: Full=Os07g0408500 protein {ECO:0000313|EMBL:BAF21351.1}; SubName: Full=Rac GTPase activating protein 3-like protein {ECO:0000313|EMBL:BAC81174.1};	GTPase-activator protein	GO:0005096,GTPase activator activity; GO:0007165,signal transduction; GO:0003674,molecular_function; GO:0008047,enzyme activator activity; GO:0030234,enzyme regulator activity; GO:0030695,GTPase regulator activity; GO:0060589,nucleoside-triphosphatase regulator activity; GO:0098772,molecular function regulator activity; GO:0007154,cell communication; GO:0008150,biological_process; GO:0009987,cell…	PF00620.30:RhoGAP domain	--	--	--
Os01t0282800-02	28.4788	33.5436	34.245	81.557	85.1364	83.1344	705	846	795	2103	2168	2172	1.34386	1.51608e-103	8.43823e-102	up	chr01	10099352	10102948	-	Os01t0282800-02	--	K07375 tubulin beta | (RAP-DB) Os01g0282800, BETA-TUBULIN_1, TUB1; Similar to Tubulin beta-5 chain (Beta-5 tubulin). (A)	ko04145: Phagosome; ko04814: Motor proteins	tubulin beta-1 chain [Oryza sativa Japonica Group]	TBB1_ORYSJ RecName: Full=Tubulin beta-1 chain; AltName: Full=Beta-1-tubulin;	A0A0E0JH69_ORYPU RecName: Full=Tubulin beta chain {ECO:0000256|RuleBase:RU000352};	Beta tubulin	GO:0005737,cytoplasm; GO:0005874,microtubule; GO:0005525,GTP binding; GO:0005200,structural constituent of cytoskeleton; GO:0000226,microtubule cytoskeleton organization; GO:0007017,microtubule-based process; GO:0000278,mitotic cell cycle; GO:0000166,nucleotide binding; GO:0003674,molecular_function; GO:0005488,binding; GO:0017076,purine nucleotide binding; GO:0019001,guanyl nucleotide binding; G…	PF00091.28:Tubulin/FtsZ family, GTPase domain	--	--	--
Os05t0125500-01	71.0229	63.7658	64.4942	22.4841	23.9728	24.315	1489	1362	1268	491	517	538	-1.52647	3.90711e-103	2.16904e-101	down	chr05	1470049	1473944	-	Os05t0125500-01	--	K00253 isovaleryl-CoA dehydrogenase [EC:1.3.8.4] | (RAP-DB) Os05g0125500; Similar to Isovaleryl-CoA dehydrogenase, mitochondrial precursor (EC 1.3.99.10) (IVD). (A)	ko00280: Valine, leucine and isoleucine degradation; ko01100: Metabolic pathways	isovaleryl-CoA dehydrogenase, mitochondrial isoform X2 [Oryza sativa Japonica Group]	IVD_ORYSJ RecName: Full=Isovaleryl-CoA dehydrogenase, mitochondrial; Short=IVD; EC=1.3.8.4; Flags: Precursor;	I1PS34_ORYGL SubName: Full=Uncharacterized protein {ECO:0000313|EnsemblPlants:ORGLA05G0018200.1};	Isovaleryl-CoA dehydrogenase	GO:0005739,mitochondrion; GO:0003995,acyl-CoA dehydrogenase activity; GO:0050660,flavin adenine dinucleotide binding; GO:0008470,isovaleryl-CoA dehydrogenase activity; GO:0006552,leucine catabolic process; GO:0003674,molecular_function; GO:0003824,catalytic activity; GO:0016491,oxidoreductase activity; GO:0016627,oxidoreductase activity, acting on the CH-CH group of donors; GO:0052890,oxidoreduct…	PF00441.27:Acyl-CoA dehydrogenase, C-terminal domain	--	--	--
Os04t0619800-00	45.5154	47.9257	47.8107	122.693	127.375	127.369	536	575	528	1505	1543	1583	1.38539	7.70488e-103	4.26646e-101	up	chr04	31492252	31493474	+	Os04t0619800-00	--	--	--	l1332.3a [Oryza sativa Indica Group]	--	Q9SC75_ORYSA SubName: Full=L1332.3a protein {ECO:0000313|EMBL:CAB63874.1};	--	--	--	--	--	--
Os01t0566100-02	41.0266	42.4499	40.7332	18.2514	16.8368	16.4585	1625	1713	1513	753	686	688	-1.30215	1.3338e-102	7.36687e-101	down	chr01	21637031	21643111	-	Os01t0566100-02	--	K12125 protein EARLY FLOWERING 3 | (RAP-DB) Os01g0566100; Conserved hypothetical protein. (A)	ko04712: Circadian rhythm - plant	ELF3-like protein 2 [Oryza sativa Japonica Group]	ELF32_ORYSJ RecName: Full=ELF3-like protein 2 {ECO:0000305};	B8AAB0_ORYSI SubName: Full=Uncharacterized protein {ECO:0000313|EMBL:EEC70910.1};	--	GO:0005634,nucleus; GO:0009908,flower development; GO:2000028,regulation of photoperiodism, flowering; GO:0000003,reproduction; GO:0003006,developmental process involved in reproduction; GO:0007275,multicellular organism development; GO:0008150,biological_process; GO:0009791,post-embryonic development; GO:0022414,reproductive process; GO:0032501,multicellular organismal process; GO:0032502,develo…	--	--	--	--
Os01t0571700-01	369.066	362.605	361.714	256.322	238.863	244.169	13338	13351	12259	9649	8880	9313	-0.597518	1.62225e-102	8.93723e-101	false	chr01	21956101	21963333	+	Os01t0571700-01	--	K00652 8-amino-7-oxononanoate synthase [EC:2.3.1.47] | (RAP-DB) Os10g0560900; Pyridoxal phosphate-dependent transferase, major region, subdomain 1 domain containing protein. (A)	ko00780: Biotin metabolism; ko01100: Metabolic pathways; ko01240: Biosynthesis of cofactors	hypothetical protein OsI_02507 [Oryza sativa Indica Group]	Y1086_ORYSJ RecName: Full=Putative B3 domain-containing protein Os10g0158600;	A2WRM3_ORYSI SubName: Full=Uncharacterized protein {ECO:0000313|EMBL:EAY74619.1};	Aspartyl-tRNA synthetase, mitochondrial	GO:0005634,nucleus; GO:0003677,DNA binding; GO:0003674,molecular_function; GO:0003676,nucleic acid binding; GO:0005488,binding; GO:0097159,organic cyclic compound binding; GO:1901363,heterocyclic compound binding; GO:0005575,cellular_component; GO:0005622,intracellular anatomical structure; GO:0043226,organelle; GO:0043227,membrane-bounded organelle; GO:0043229,intracellular organelle; GO:0043231…	--	--	--	--
novel.2351	9.7631	9.4408	10.7872	3.2489	2.9907	2.7864	1079	1063	1118	374	340	325	-1.76485	2.27484e-102	1.25007e-100	down	chr11	16282972	16291290	-	--	--	--	--	hypothetical protein DAI22_11g131100 [Oryza sativa Japonica Group]	YCF76_SACHY RecName: Full=Uncharacterized protein ycf76;	A0A0D3HLR2_9ORYZ SubName: Full=Uncharacterized protein {ECO:0000313|EnsemblPlants:OBART11G13210.1};	--	GO:0009507,chloroplast; GO:0005575,cellular_component; GO:0005622,intracellular anatomical structure; GO:0005737,cytoplasm; GO:0009536,plastid; GO:0043226,organelle; GO:0043227,membrane-bounded organelle; GO:0043229,intracellular organelle; GO:0043231,intracellular membrane-bounded organelle; GO:0110165,cellular anatomical entity	PF05434.14:TMEM9	--	--	--
Os08t0500200-01	89.1275	89.5683	91.2891	45.7033	46.35	43.996	2432	2490	2336	1299	1301	1267	-1.02158	2.35737e-102	1.29214e-100	down	chr08	24695687	24698899	-	Os08t0500200-01	--	--	--	pre-mRNA-splicing factor CWC25 homolog [Oryza sativa Japonica Group]	--	Q6ZKL9_ORYSJ SubName: Full=Os08g0500200 protein {ECO:0000313|EMBL:BAT06106.1}; SubName: Full=cDNA clone:001-124-H11, full insert sequence {ECO:0000313|EMBL:BAG88967.1};	Uncharacterized conserved protein	GO:0005684,U2-type spliceosomal complex; GO:0000398,mRNA splicing, via spliceosome; GO:0000375,RNA splicing, via transesterification reactions; GO:0000377,RNA splicing, via transesterification reactions with bulged adenosine as nucleophile; GO:0006139,nucleobase-containing compound metabolic process; GO:0006396,RNA processing; GO:0006397,mRNA processing; GO:0006725,cellular aromatic compound meta…	PF10197.12:N-terminal domain of CBF1 interacting co-repressor CIR	--	--	--
Os06t0691200-01	61.0596	60.7397	60.7924	133.884	133.786	140.651	965	978	901	2204	2175	2346	1.12833	2.63269e-102	1.4394e-100	up	chr06	28825831	28826960	+	Os06t0691200-01	--	--	--	thaumatin-like protein [Oryza sativa Japonica Group]	TLPH_ARATH RecName: Full=Thaumatin-like protein; Flags: Precursor;	Q654Y4_ORYSJ SubName: Full=Os06g0691200 protein {ECO:0000313|EMBL:BAS99236.1}; SubName: Full=cDNA clone:002-140-C02, full insert sequence {ECO:0000313|EMBL:BAG98320.1};	--	GO:0006952,defense response; GO:0006950,response to stress; GO:0008150,biological_process; GO:0050896,response to stimulus	PF00314.20:Thaumatin family	--	--	--
Os02t0324300-01	220.557	227.368	233.575	134.17	132.232	130.371	4078	4283	4050	2584	2515	2544	-0.813051	3.60211e-102	1.96447e-100	false	chr02	13007000	13013048	+	Os02t0324300-01	--	K13115 coiled-coil domain-containing protein 130 | (RAP-DB) Os02g0324300; Protein of unknown function DUF572 family protein. (A)	--	coiled-coil domain-containing protein 130 [Oryza sativa Japonica Group]	--	A3A678_ORYSJ SubName: Full=Nuclear protein-like {ECO:0000313|EMBL:BAD15962.1}; SubName: Full=Os02g0324300 protein {ECO:0000313|EMBL:BAF08610.1};	C2C2-type Zn-finger protein	GO:0000398,mRNA splicing, via spliceosome; GO:0000375,RNA splicing, via transesterification reactions; GO:0000377,RNA splicing, via transesterification reactions with bulged adenosine as nucleophile; GO:0006139,nucleobase-containing compound metabolic process; GO:0006396,RNA processing; GO:0006397,mRNA processing; GO:0006725,cellular aromatic compound metabolic process; GO:0006807,nitrogen compou…	PF04502.16:Saf4/Yju2 protein	--	--	--
Os03t0227000-01	93.8422	87.7193	89.0102	151.771	152.751	152.237	4217	4016	3751	7104	7061	7220	0.7225	3.71784e-102	2.02248e-100	false	chr03	6676410	6683840	+	Os03t0227000-01	--	K17267 coatomer subunit gamma | (RAP-DB) Os03g0227000; Similar to Coatomer gamma subunit (Gamma-coat protein) (Gamma-COP). (A)	--	coatomer subunit gamma-1 [Oryza sativa Japonica Group]	COPG1_ORYSJ RecName: Full=Coatomer subunit gamma-1; AltName: Full=Gamma-1-coat protein; Short=Gamma-1-COP;	B7EEW9_ORYSJ RecName: Full=Coatomer subunit gamma {ECO:0000256|PIRNR:PIRNR037093};	Vesicle coat complex COPI, gamma subunit	GO:0030126,COPI vesicle coat; GO:0005783,endoplasmic reticulum; GO:0005793,endoplasmic reticulum-Golgi intermediate compartment; GO:0000139,Golgi membrane; GO:0005198,structural molecule activity; GO:0006888,endoplasmic reticulum to Golgi vesicle-mediated transport; GO:0006891,intra-Golgi vesicle-mediated transport; GO:0006886,intracellular protein transport; GO:0009306,protein secretion; GO:0003…	PF01602.23:Adaptin N terminal region	--	--	--
Os06t0698300-01	30.5631	36.2943	33.6019	5.4614	5.6929	5.0731	548	663	565	102	105	96	-2.66349	4.61917e-102	2.50651e-100	down	chr06	29208089	29210889	-	Os06t0698300-01	--	K17506 protein phosphatase 1L [EC:3.1.3.16] | (RAP-DB) Os06g0698300; Protein phosphatase 2C family protein. (A)	--	probable protein phosphatase 2C 59 isoform X1 [Oryza sativa Japonica Group]	P2C59_ORYSJ RecName: Full=Probable protein phosphatase 2C 59; Short=OsPP2C59; EC=3.1.3.16; Flags: Precursor;	A0A0D3GKC9_9ORYZ RecName: Full=Protein-serine/threonine phosphatase {ECO:0000256|ARBA:ARBA00013081}; EC=3.1.3.16 {ECO:0000256|ARBA:ARBA00013081};	Serine/threonine protein phosphatase	GO:0046872,metal ion binding; GO:0017018,myosin phosphatase activity; GO:0004722,protein serine/threonine phosphatase activity; GO:0035970,peptidyl-threonine dephosphorylation; GO:0003674,molecular_function; GO:0005488,binding; GO:0043167,ion binding; GO:0043169,cation binding; GO:0003824,catalytic activity; GO:0004721,phosphoprotein phosphatase activity; GO:0016787,hydrolase activity; GO:0016788…	PF00481.24:Protein phosphatase 2C	--	--	--
Os03t0305400-01	60.4174	68.4955	67.3993	15.9938	18.6279	15.311	845	976	884	233	268	226	-2.00819	5.69438e-102	3.08223e-100	down	chr03	10839459	10840785	-	Os03t0305400-01	--	--	--	universal stress protein PHOS34 isoform X4 [Oryza sativa Japonica Group]	USPAL_ARATH RecName: Full=Universal stress protein A-like protein;	Q10MK7_ORYSJ SubName: Full=Os03g0305400 protein {ECO:0000313|EMBL:BAS83802.1}; SubName: Full=Universal stress protein family protein, expressed {ECO:0000313|EMBL:ABF95520.1};	--	GO:0005829,cytosol; GO:0005886,plasma membrane; GO:0016208,AMP binding; GO:0000166,nucleotide binding; GO:0003674,molecular_function; GO:0005488,binding; GO:0017076,purine nucleotide binding; GO:0030554,adenyl nucleotide binding; GO:0032553,ribonucleotide binding; GO:0032555,purine ribonucleotide binding; GO:0032559,adenyl ribonucleotide binding; GO:0036094,small molecule binding; GO:0043167,ion …	PF00582.29:Universal stress protein family	--	--	--
Os06t0648200-04	29.0723	27.3515	29.8053	11.696	11.6946	12.3807	1711	1640	1645	717	708	769	-1.30158	7.0252e-102	3.79308e-100	down	chr06	26486283	26492343	-	Os06t0648200-04	--	--	--	hypothetical protein DAI22_06g233603 [Oryza sativa Japonica Group]	--	A0A0E0HU66_ORYNI SubName: Full=Uncharacterized protein {ECO:0000313|EnsemblPlants:ONIVA06G26770.1};	--	--	--	--	--	--
Os05t0137300-01	143.43	134.864	132.329	71.1239	67.3205	68.6092	2997	2871	2593	1548	1447	1513	-1.02104	7.93387e-102	4.27304e-100	down	chr05	2172205	2174188	+	Os05t0137300-01	--	K22849 diacylglycerol O-acyltransferase 3, plant [EC:2.3.1.20] | (RAP-DB) Os05g0137300; Thioredoxin fold domain containing protein. (A)	ko00561: Glycerolipid metabolism; ko01100: Metabolic pathways	uncharacterized protein LOC4337743 [Oryza sativa Japonica Group]	DGAT3_ARATH RecName: Full=Diacylglycerol O-acyltransferase 3 {ECO:0000305}; Short=AtDGAT3 {ECO:0000303|PubMed:22760209}; EC=2.3.1.20 {ECO:0000269|PubMed:30467384, ECO:0000305|PubMed:22760209};	Q0DKX4_ORYSJ SubName: Full=Os05g0137300 protein {ECO:0000313|EMBL:BAF16499.1};	--	GO:0005829,cytosol; GO:0051537,2 iron, 2 sulfur cluster binding; GO:0004144,diacylglycerol O-acyltransferase activity; GO:0046872,metal ion binding; GO:0006071,glycerol metabolic process; GO:0019432,triglyceride biosynthetic process; GO:0003674,molecular_function; GO:0005488,binding; GO:0051536,iron-sulfur cluster binding; GO:0051540,metal cluster binding; GO:0003824,catalytic activity; GO:000837…	--	--	--	--
Os08t0101100-01	33.1461	36.4023	30.7676	101.343	94.3409	100.621	471	527	410	1500	1379	1509	1.52796	8.07034e-102	4.33576e-100	up	chr08	71348	72715	-	Os08t0101100-01	--	K25507 high mobility group B protein, plant | (RAP-DB) Os08g0101100; High mobility group, HMG1/HMG2 domain containing protein. (A)	--	high mobility group B protein 7 [Oryza sativa Japonica Group]	HMGB7_ARATH RecName: Full=High mobility group B protein 7; AltName: Full=Nucleosome/chromatin assembly factor group D 07; Short=Nucleosome/chromatin assembly factor group D 7; AltName: Full=Protein NUCLEAR FUSION DEFECTIVE 7 {ECO:0000303|PubMed:16698901};	Q6Z1Z2_ORYSJ SubName: Full=HMG type nucleosome/chromatin assembly factor {ECO:0000313|EMBL:ACJ54921.1}; SubName: Full=Os08g0101100 protein {ECO:0000313|EMBL:BAT03401.1}; SubName: Full=cDNA clone:J023035E20, full insert sequence {ECO:0000313|EMBL:BAG91665.1};	HMG box-containing protein	GO:0005634,nucleus; GO:0003677,DNA binding; GO:0003700,DNA-binding transcription factor activity; GO:0000741,karyogamy; GO:0010197,polar nucleus fusion; GO:0003674,molecular_function; GO:0003676,nucleic acid binding; GO:0005488,binding; GO:0097159,organic cyclic compound binding; GO:1901363,heterocyclic compound binding; GO:0140110,transcription regulator activity; GO:0006996,organelle organizati…	PF00505.22:HMG (high mobility group) box	HMG	TR	HMG
Os08t0557800-01	229.755	233.991	228.806	149.553	137.294	142.136	6491	6735	6062	4401	3990	4238	-0.724084	1.03877e-101	5.56693e-100	false	chr08	27916313	27922609	+	Os08t0557800-01	--	K13356 alcohol-forming fatty acyl-CoA reductase [EC:1.2.1.84] | (RAP-DB) Os08g0557800; Similar to Fatty acyl coA reductase. (A)	ko00073: Cutin, suberine and wax biosynthesis; ko04146: Peroxisome	fatty acyl-CoA reductase 1 [Oryza sativa Japonica Group]	FACR1_ARATH RecName: Full=Fatty acyl-CoA reductase 1 {ECO:0000305}; EC=1.2.1.84 {ECO:0000269|PubMed:19062129, ECO:0000269|PubMed:20571114};	A0A0P0XI81_ORYSJ RecName: Full=Fatty acyl-CoA reductase {ECO:0000256|RuleBase:RU363097}; EC=1.2.1.84 {ECO:0000256|RuleBase:RU363097};	Acyl-CoA reductase	GO:0009507,chloroplast; GO:0043231,intracellular membrane-bounded organelle; GO:0005886,plasma membrane; GO:0102965,alcohol-forming fatty acyl-CoA reductase activity; GO:0080019,fatty-acyl-CoA reductase (alcohol-forming) activity; GO:0050062,long-chain-fatty-acyl-CoA reductase activity; GO:0006629,lipid metabolic process; GO:0035336,long-chain fatty-acyl-CoA metabolic process; GO:0009651,response…	PF07993.15:Male sterility protein	--	--	--
Os04t0486600-01	179.262	170.021	175.216	432.89	483.875	491.771	3322	3210	3045	8356	9224	9618	1.3928	1.12352e-101	6.00625e-100	up	chr04	24305454	24309055	+	Os04t0486600-01	--	K00134 glyceraldehyde 3-phosphate dehydrogenase (phosphorylating) [EC:1.2.1.12] | (RAP-DB) Os04g0486600; Similar to Glyceraldehyde-3-phosphate dehydrogenase, cytosolic 3 (EC 1.2.1.12). (A)	ko00010: Glycolysis / Gluconeogenesis; ko00710: Carbon fixation in photosynthetic organisms; ko01100: Metabolic pathways; ko01110: Biosynthesis of secondary metabolites; ko01200: Carbon metabolism; ko01230: Biosynthesis of amino acids	glyceraldehyde-3-phosphate dehydrogenase 2, cytosolic [Oryza sativa Japonica Group]	G3PC2_ORYSJ RecName: Full=Glyceraldehyde-3-phosphate dehydrogenase 2, cytosolic; EC=1.2.1.12;	A0A0D3FX92_9ORYZ RecName: Full=Glyceraldehyde-3-phosphate dehydrogenase {ECO:0000256|RuleBase:RU361160}; EC=1.2.1.- {ECO:0000256|RuleBase:RU361160};	Glyceraldehyde 3-phosphate dehydrogenase	GO:0005829,cytosol; GO:0004365,glyceraldehyde-3-phosphate dehydrogenase (NAD+) (phosphorylating) activity; GO:0051287,NAD binding; GO:0050661,NADP binding; GO:0006006,glucose metabolic process; GO:0006096,glycolytic process; GO:0003674,molecular_function; GO:0003824,catalytic activity; GO:0016491,oxidoreductase activity; GO:0016620,oxidoreductase activity, acting on the aldehyde or oxo group of d…	PF02800.23:Glyceraldehyde 3-phosphate dehydrogenase, C-terminal domain	--	--	--
Os09t0376800-01	130.979	125.305	134.092	60.5871	67.2686	66.8231	3356	3271	3222	1617	1773	1807	-1.03607	2.84975e-101	1.5197e-99	down	chr09	12646004	12650074	-	Os09t0376800-01	--	K16055 trehalose 6-phosphate synthase/phosphatase [EC:2.4.1.15 3.1.3.12] | (RAP-DB) Os09g0376800, TPS11; Similar to Trehalose-6-phosphate synthase (Fragment). (A)	ko00500: Starch and sucrose metabolism; ko01100: Metabolic pathways; ko01110: Biosynthesis of secondary metabolites	hypothetical protein EE612_047448, partial [Oryza sativa]	TPS10_ARATH RecName: Full=Probable alpha,alpha-trehalose-phosphate synthase [UDP-forming] 10; EC=2.4.1.15; AltName: Full=Trehalose-6-phosphate synthase 10; Short=AtTPS10;	A0A0E0B2B3_9ORYZ RecName: Full=Trehalose 6-phosphate phosphatase {ECO:0000256|ARBA:ARBA00030356};	Trehalose-6-phosphate synthase component TPS1 and related subunits	GO:0016757,glycosyltransferase activity; GO:0005992,trehalose biosynthetic process; GO:0070413,trehalose metabolism in response to stress; GO:0003674,molecular_function; GO:0003824,catalytic activity; GO:0016740,transferase activity; GO:0005975,carbohydrate metabolic process; GO:0005984,disaccharide metabolic process; GO:0005991,trehalose metabolic process; GO:0008150,biological_process; GO:00081…	PF00982.24:Glycosyltransferase family 20	--	--	--
[truncated: 21,246 more rows]
