# Supplementary material for: Integrated transcriptomic and metabolomic analysis provides insight into the pollen development of CMS-D1 rice
Source: BMC Plant Biol. 2024 Jun 12;24:535. doi: 10.1186/s12870-024-05259-2 (PMC11167768; doi:10.1186/s12870-024-05259-2)
Supplement: Supplementary file 4 — Supplementary Material 4 [file 12870_2024_5259_MOESM4_ESM.xlsx]

## Sheet: Sheet1
Table S3. DEGs in XYA vs. XYB at meiosis stage.
ID	XYB-meiosis-1_fpkm	XYB-meiosis-2_fpkm	XYB-meiosis-3_fpkm	XYA-meiosis-1_fpkm	XYA-meiosis-2_fpkm	XYA-meiosis-3_fpkm	XYB-meiosis-1_count	XYB-meiosis-2_count	XYB-meiosis-3_count	XYA-meiosis-1_count	XYA-meiosis-2_count	XYA-meiosis-3_count	log2FoldChange	pvalue	padj	regulated	chr	start	end	strand	gene_name	gene_description	KEGG	KEGG pathway	NR	Swissprot	Tremble	KOG	GO	Pfam	TF-Family	TF-Category	TF-Classification
Os01t0200700-01	322.572	346.432	324.546	43.1774	47.6558	44.7174	2446	2717	2690	335	389	351	-2.89935	0	0	down	chr01	5478545	5479749	+	Os01t0200700-01	--	--	--	MULTISPECIES: hypothetical protein [Bacteria]	MT3A_ORYSI RecName: Full=Metallothionein-like protein 3A; AltName: Full=Class I metallothionein-like protein 3A; AltName: Full=OsMT-I-3a; Short=OsMT3; Short=OsMT3a;	Q60GQ3_9ORYZ SubName: Full=Metallothionein {ECO:0000313|EMBL:BAD52245.1, ECO:0000313|EnsemblPlants:OBART01G06450.1};	--	GO:0046872,metal ion binding; GO:0003674,molecular_function; GO:0005488,binding; GO:0043167,ion binding; GO:0043169,cation binding	PF01439.21:Metallothionein	--	--	--
Os01t0256500-02	6261.77	6238.34	5907.23	2065.78	2074.97	2195.91	67651	69709	69760	22836	24132	24558	-1.56509	0	0	down	chr01	8546065	8546869	-	Os01t0256500-02	--	--	--	Os01g0256500, partial [Oryza sativa Japonica Group]	LEA5D_GOSHI RecName: Full=Late embryogenesis abundant protein Lea5-D;	Q0JNY8_ORYSJ SubName: Full=Os01g0256500 protein {ECO:0000313|EMBL:BAF04540.1}; Flags: Fragment;	--	--	--	--	--	--
Os01t0348900-01	597.829	604.76	584.5	32.6845	29.0429	37.99	5488	5742	5865	307	287	361	-4.19181	0	0	down	chr01	13903285	13904626	-	Os01t0348900-01	--	--	--	jacalin family lectin [Vibrio parahaemolyticus]	SALT_ORYSJ RecName: Full=Salt stress-induced protein; Short=Salt protein; AltName: Full=Protein lectin-like; AltName: Full=Protein mannose-binding lectin;	B7E7K3_ORYSJ SubName: Full=Salt stress-induced protein {ECO:0000313|EMBL:ADM86855.1}; SubName: Full=Salt-responsive protein {ECO:0000313|EMBL:AFK74496.1}; SubName: Full=cDNA clone:001-031-D12, full insert sequence {ECO:0000313|EMBL:BAG97077.1}; SubName: Full=cDNA clone:001-104-D03, full insert sequence {ECO:0000313|EMBL:BAG88350.1};	--	GO:0030246,carbohydrate binding; GO:0003674,molecular_function; GO:0005488,binding	PF01419.20:Jacalin-like lectin domain	--	--	--
Os01t0822900-03	1249.13	1261.64	1228.17	3168.94	3148.32	3248.95	13663	14273	14684	35466	37070	36786	1.32885	0	0	up	chr01	35130013	35130913	-	Os01t0822900-03	--	--	--	non-specific lipid-transfer protein 1 [Oryza sativa Japonica Group]	NLTP2_LENCU RecName: Full=Non-specific lipid-transfer protein 2; Short=LTP2; Contains: RecName: Full=Non-specific lipid-transfer protein 7; Short=LTP7; Flags: Precursor;	Q5QM60_ORYSJ RecName: Full=Non-specific lipid-transfer protein {ECO:0000256|RuleBase:RU000628};	--	GO:0008289,lipid binding; GO:0006869,lipid transport; GO:0003674,molecular_function; GO:0005488,binding; GO:0006810,transport; GO:0008150,biological_process; GO:0010876,lipid localization; GO:0033036,macromolecule localization; GO:0051179,localization; GO:0051234,establishment of localization; GO:0071702,organic substance transport	PF00234.25:Protease inhibitor/seed storage/LTP family	--	--	--
Os01t0877400-01	123.562	119.425	119.797	12.3581	11.7464	13.6502	2912	2911	3086	298	298	333	-3.29157	0	0	down	chr01	38072090	38074854	+	Os01t0877400-01	--	K20855 beta-1,3-galactosyltransferase 1/2/3/4/5/7/8 [EC:2.4.1.-] | (RAP-DB) Os01g0877400; Similar to Avr9 elicitor response-like protein. (A)	--	probable beta-1,3-galactosyltransferase 8 [Oryza sativa Japonica Group]	B3GT8_ARATH RecName: Full=Probable beta-1,3-galactosyltransferase 8; EC=2.4.1.-;	Q8LJH1_ORYSJ RecName: Full=Hexosyltransferase {ECO:0000256|RuleBase:RU363063}; EC=2.4.1.- {ECO:0000256|RuleBase:RU363063};	Galactosyltransferases	GO:0000139,Golgi membrane; GO:0016021,integral component of membrane; GO:0008378,galactosyltransferase activity; GO:0016757,glycosyltransferase activity; GO:0008194,UDP-glycosyltransferase activity; GO:0006486,protein glycosylation; GO:0003674,molecular_function; GO:0003824,catalytic activity; GO:0016740,transferase activity; GO:0016758,hexosyltransferase activity; GO:0006807,nitrogen compound me…	PF01762.24:Galactosyltransferase	--	--	--
Os01t0925400-01	213.372	222.59	216.819	35.6842	38.292	40.1402	2583	2787	2869	442	499	503	-2.54233	0	0	down	chr01	40572822	40573816	+	Os01t0925400-01	--	--	--	NAC domain-containing protein 83 [Oryza sativa Japonica Group]	NAC83_ARATH RecName: Full=NAC domain-containing protein 83 {ECO:0000303|PubMed:15029955}; Short=ANAC083 {ECO:0000303|PubMed:15029955}; AltName: Full=Protein VND-INTERACTING 2 {ECO:0000303|PubMed:20388856};	Q5JK15_ORYSJ SubName: Full=NAC4 protein {ECO:0000313|EMBL:ADR66985.1}; SubName: Full=Os01g0925400 protein {ECO:0000313|EMBL:BAS75985.1}; SubName: Full=Putative development regulation gene OsNAC4 {ECO:0000313|EMBL:BAD88042.1}; SubName: Full=cDNA clone:J013106M04, full insert sequence {ECO:0000313|EMBL:BAG90426.1}; SubName: Full=cDNA clone:J013153H06, full insert sequence {ECO:0000313|EMBL:BAG90913…	--	GO:0005634,nucleus; GO:0003677,DNA binding; GO:0003700,DNA-binding transcription factor activity; GO:0010150,leaf senescence; GO:0045892,negative regulation of DNA-templated transcription; GO:0009737,response to abscisic acid; GO:0009651,response to salt stress; GO:0010089,xylem development; GO:0003674,molecular_function; GO:0003676,nucleic acid binding; GO:0005488,binding; GO:0097159,organic cyc…	PF02365.18:No apical meristem (NAM) protein	NAC	TF	NAC
Os02t0101900-01	102.598	97.8773	119.003	2.4685	2.0648	2.0008	2031	2004	2575	50	44	41	-5.63974	0	0	down	chr02	110806	112358	+	Os02t0101900-01	--	--	--	uncharacterized protein LOC4327985 [Oryza sativa Japonica Group]	--	I1NWA7_ORYGL SubName: Full=Uncharacterized protein {ECO:0000313|EnsemblPlants:ORGLA02G0001300.1};	--	--	--	--	--	--
Os02t0161900-01	4068.35	4186.95	4117.63	1297.16	1337.02	1309.83	89600	95374	99125	29231	31698	29861	-1.67586	0	0	down	chr02	3340458	3343060	-	Os02t0161900-01	--	K08770 ubiquitin C | (RAP-DB) Os02g0161900; Similar to polyubiquitin containing 7 ubiquitin monomers. (A)	ko04120: Ubiquitin mediated proteolysis	Os02g0161900, partial [Oryza sativa Japonica Group]	UBI1P_NICSY RecName: Full=Polyubiquitin; Contains: RecName: Full=Ubiquitin; Flags: Precursor;	A0A0P0VF30_ORYSJ SubName: Full=Os02g0161900 protein {ECO:0000313|EMBL:BAS77119.1}; Flags: Fragment;	Ubiquitin and ubiquitin-like proteins	GO:0005737,cytoplasm; GO:0005634,nucleus; GO:0003729,mRNA binding; GO:0003674,molecular_function; GO:0003676,nucleic acid binding; GO:0003723,RNA binding; GO:0005488,binding; GO:0097159,organic cyclic compound binding; GO:1901363,heterocyclic compound binding; GO:0005575,cellular_component; GO:0005622,intracellular anatomical structure; GO:0110165,cellular anatomical entity; GO:0043226,organelle;…	PF00240.26:Ubiquitin family	--	--	--
Os02t0641300-00	157.938	154.032	150.392	27.2096	30.0044	30.8359	3330	3359	3466	587	681	673	-2.41848	0	0	down	chr02	25759841	25762800	+	Os02t0641300-00	--	K09422 transcription factor MYB, plant | (RAP-DB) Os04g0532800; Myb transcription factor domain containing protein. (A)	--	transcription factor MYB21 [Oryza sativa Japonica Group]	LAF1_ARATH RecName: Full=Transcription factor LAF1 {ECO:0000303|PubMed:11581165}; AltName: Full=Myb-related protein 18 {ECO:0000303|PubMed:9839469}; Short=AtMYB18 {ECO:0000303|PubMed:9839469}; AltName: Full=Protein LONG AFTER FAR-RED LIGHT 1 {ECO:0000303|PubMed:11581165};	A3A9H2_ORYSJ SubName: Full=ATMYB4-like {ECO:0000313|EMBL:BAD25225.1};	Transcription factor, Myb superfamily	GO:0016607,nuclear speck; GO:0005634,nucleus; GO:0003677,DNA binding; GO:0003700,DNA-binding transcription factor activity; GO:0010018,far-red light signaling pathway; GO:0045893,positive regulation of DNA-templated transcription; GO:0009585,red, far-red light phototransduction; GO:0009639,response to red or far red light; GO:0003674,molecular_function; GO:0003676,nucleic acid binding; GO:0005488…	PF00249.34:Myb-like DNA-binding domain	MYB-related	TF	MYB->MYB-related
Os03t0168600-01	68.2941	63.738	67.2257	2.1418	2.5759	2.722	1527	1474	1643	49	62	63	-4.76831	0	0	down	chr03	3702125	3704085	-	Os03t0168600-01	--	K20495 long-chain fatty acid omega-monooxygenase [EC:1.14.14.80] | (RAP-DB) Os03g0168600; Cytochrome P450 protein, Anther cutin biosynthesis and pollen exine formation (A)	ko00071: Fatty acid degradation; ko00073: Cutin, suberine and wax biosynthesis; ko01100: Metabolic pathways	cytochrome P450 704B1 [Oryza sativa Japonica Group]	C70B1_ARATH RecName: Full=Cytochrome P450 704B1; AltName: Full=Long-chain fatty acid omega-hydroxylase; EC=1.14.14.80 {ECO:0000269|PubMed:19700560};	Q8S7V0_ORYSJ SubName: Full=Cytochrome P450 family protein, expressed {ECO:0000313|EMBL:ABF94184.1}; SubName: Full=Os03g0168600 protein {ECO:0000313|EMBL:BAS82502.1};	Cytochrome P450 CYP4/CYP19/CYP26 subfamilies	GO:0016021,integral component of membrane; GO:0018685,alkane 1-monooxygenase activity; GO:0020037,heme binding; GO:0005506,iron ion binding; GO:0102033,long-chain fatty acid omega-hydroxylase activity; GO:0010584,pollen exine formation; GO:0080110,sporopollenin biosynthetic process; GO:0003674,molecular_function; GO:0003824,catalytic activity; GO:0004497,monooxygenase activity; GO:0016491,oxidore…	PF00067.25:Cytochrome P450	--	--	--
Os03t0198600-01	625.393	643.425	595.335	151.946	163.524	164.316	9795	10423	10192	2435	2757	2664	-1.98428	0	0	down	chr03	5180779	5182185	-	Os03t0198600-01	--	K09338 homeobox-leucine zipper protein | (RAP-DB) Os03g0198600, HOMEOBOX_GENE_12, HOX12; Similar to HAHB-7 (Fragment). (A)	--	homeobox-leucine zipper protein HOX12 [Oryza sativa Japonica Group]	HOX12_ORYSJ RecName: Full=Homeobox-leucine zipper protein HOX12; AltName: Full=HD-ZIP protein HOX12; AltName: Full=Homeodomain transcription factor HOX12; AltName: Full=OsHox12;	A0A0D3FF18_9ORYZ RecName: Full=Homeobox domain-containing protein {ECO:0000259|PROSITE:PS50071};	Transcription factor HEX, contains HOX and HALZ domains	GO:0005634,nucleus; GO:0000981,DNA-binding transcription factor activity, RNA polymerase II-specific; GO:0043565,sequence-specific DNA binding; GO:0045893,positive regulation of DNA-templated transcription; GO:0003674,molecular_function; GO:0003700,DNA-binding transcription factor activity; GO:0140110,transcription regulator activity; GO:0003676,nucleic acid binding; GO:0003677,DNA binding; GO:00…	PF00046.32:Homeodomain	HB-other	TF	HB->HB-other
Os03t0245300-01	594.124	552.005	548.726	164.968	183.004	183.99	8173	7854	8251	2322	2710	2620	-1.69788	0	0	down	chr03	7677693	7679130	-	Os03t0245300-01	--	--	--	proline-rich protein 4 [Oryza sativa Japonica Group]	PRP4_ARATH RecName: Full=Proline-rich protein 4; Short=AtPRP4; Flags: Precursor;	Q10P64_ORYSJ SubName: Full=Expressed protein {ECO:0000313|EMBL:ABF94939.1}; SubName: Full=Os03g0245300 protein {ECO:0000313|EMBL:BAS83236.1}; SubName: Full=cDNA clone:001-027-C05, full insert sequence {ECO:0000313|EMBL:BAG86983.1};	--	GO:0005576,extracellular region; GO:0005575,cellular_component; GO:0110165,cellular anatomical entity	PF01190.20:Pollen protein Ole e 1 like	--	--	--
Os03t0291500-01	1054.24	1089.33	1054.85	289.985	301.581	287.827	31665	33841	34632	8912	9751	8949	-1.88907	0	0	down	chr03	10120289	10124384	-	Os03t0291500-01	--	K01953 asparagine synthase (glutamine-hydrolysing) [EC:6.3.5.4] | (RAP-DB) Os03g0291500, ASN1, ASPARAGINE_SYNTHETASE_1; Similar to Asparagine synthetase. (A)	ko00250: Alanine, aspartate and glutamate metabolism; ko01100: Metabolic pathways; ko01110: Biosynthesis of secondary metabolites; ko01230: Biosynthesis of amino acids	asparagine synthetase [glutamine-hydrolyzing]	ASNS1_ORYSJ RecName: Full=Asparagine synthetase [glutamine-hydrolyzing] 1; EC=6.3.5.4; AltName: Full=Glutamine-dependent asparagine synthetase 1;	I1PAA7_ORYGL RecName: Full=Asparagine synthetase [glutamine-hydrolyzing] {ECO:0000256|PIRNR:PIRNR001589}; EC=6.3.5.4 {ECO:0000256|PIRNR:PIRNR001589};	Asparagine synthase (glutamine-hydrolyzing)	GO:0005829,cytosol; GO:0004066,asparagine synthase (glutamine-hydrolyzing) activity; GO:0005524,ATP binding; GO:0006529,asparagine biosynthetic process; GO:0006541,glutamine metabolic process; GO:0070981,L-asparagine biosynthetic process; GO:0003674,molecular_function; GO:0003824,catalytic activity; GO:0016874,ligase activity; GO:0016879,ligase activity, forming carbon-nitrogen bonds; GO:0016884,…	PF00733.24:Asparagine synthase	--	--	--
Os04t0344100-01	95.1927	97.4565	90.7829	2.348	2.3288	2.8591	2734	2895	2850	69	72	85	-5.26031	0	0	down	chr04	16349941	16354016	-	Os04t0344100-01	--	K23754 eudesmane-5,11-diol synthase [EC:4.2.3.197] | (RAP-DB) Os03g0361700; Similar to Terpene synthase family, metal binding domain containing protein, expressed. (A)	--	(+)-germacrene D synthase isoform X1 [Oryza sativa Japonica Group]	TPS7_MAIZE RecName: Full=Tau-cadinol synthase {ECO:0000303|PubMed:27421723}; EC=4.2.3.173 {ECO:0000269|PubMed:27421723}; AltName: Full=Terpene synthase 7 {ECO:0000303|Ref.1}; Short=ZmTPS7 {ECO:0000303|PubMed:27421723};	A0A0P0W963_ORYSJ SubName: Full=Os04g0344100 protein {ECO:0000313|EMBL:BAS88679.1};	--	GO:0005737,cytoplasm; GO:0000287,magnesium ion binding; GO:0010333,terpene synthase activity; GO:0016102,diterpenoid biosynthetic process; GO:0009737,response to abscisic acid; GO:0009620,response to fungus; GO:0009753,response to jasmonic acid; GO:0016114,terpenoid biosynthetic process; GO:0003674,molecular_function; GO:0005488,binding; GO:0043167,ion binding; GO:0043169,cation binding; GO:00468…	PF03936.19:Terpene synthase family, metal binding domain	--	--	--
Os04t0543700-01	99.3134	90.4925	101.626	8.7597	8.709	8.0366	3856	3634	4313	348	364	323	-3.54049	0	0	down	chr04	27222615	27226323	+	Os04t0543700-01	--	K25898 CO(2)-response secreted protease | (RAP-DB) Os01g0278950; Similar to predicted protein. (A)	--	subtilisin-like protease SBT2.5 isoform X1 [Oryza sativa Japonica Group]	SBT25_ARATH RecName: Full=Subtilisin-like protease SBT2.5 {ECO:0000303|PubMed:16193095}; EC=3.4.21.- {ECO:0000305}; AltName: Full=Subtilase subfamily 2 member 5 {ECO:0000303|PubMed:16193095}; Short=AtSBT2.5 {ECO:0000303|PubMed:16193095}; AltName: Full=Subtilisin-like serine protease 3 {ECO:0000303|PubMed:12702015}; Short=At-SLP3 {ECO:0000303|PubMed:12702015}; Flags: Precursor;	B9FGE6_ORYSJ SubName: Full=Uncharacterized protein {ECO:0000313|EMBL:EEE61430.1};	--	GO:0004252,serine-type endopeptidase activity; GO:0008236,serine-type peptidase activity; GO:0006508,proteolysis; GO:0003674,molecular_function; GO:0003824,catalytic activity; GO:0004175,endopeptidase activity; GO:0008233,peptidase activity; GO:0016787,hydrolase activity; GO:0017171,serine hydrolase activity; GO:0140096,catalytic activity, acting on a protein; GO:0006807,nitrogen compound metabol…	PF00082.25:Subtilase family	--	--	--
Os04t0614500-01	77.6398	80.6248	77.5062	4.4725	4.7598	3.7407	1985	2132	2166	117	131	99	-4.2087	0	0	down	chr04	31169012	31174731	+	Os04t0614500-01	--	K16871 4-aminobutyrate---pyruvate transaminase [EC:2.6.1.96] | (RAP-DB) Os04g0614500; Pyridoxal phosphate-dependent transferase, major region, subdomain 1 domain containing protein. (A)	ko00250: Alanine, aspartate and glutamate metabolism; ko00650: Butanoate metabolism; ko01100: Metabolic pathways	probable gamma-aminobutyrate transaminase 2, mitochondrial isoform X1 [Oryza sativa Japonica Group]	GATP2_ORYSI RecName: Full=Probable gamma-aminobutyrate transaminase 2, mitochondrial; EC=2.6.1.96; Flags: Precursor;	I1PPV7_ORYGL SubName: Full=Uncharacterized protein {ECO:0000313|EnsemblPlants:ORGLA04G0222600.1};	Alanine-glyoxylate aminotransferase AGT2	GO:0005739,mitochondrion; GO:0034387,4-aminobutyrate:pyruvate transaminase activity; GO:0102351,gamma-aminobutyrate transaminase (glyoxylate dependent) activity; GO:0030170,pyridoxal phosphate binding; GO:0003674,molecular_function; GO:0003824,catalytic activity; GO:0003867,4-aminobutyrate transaminase activity; GO:0008483,transaminase activity; GO:0016740,transferase activity; GO:0016769,transfe…	PF00202.24:Aminotransferase class-III	--	--	--
Os04t0652700-01	113.977	119.564	116.645	11.4379	12.3214	13.6299	1753	1902	1961	180	204	217	-3.25381	0	0	down	chr04	33253920	33256572	+	Os04t0652700-01	--	K05986 nuclease S1 [EC:3.1.30.1] | (RAP-DB) Os04g0652700; Similar to Nuclease PA3. (A)	--	endonuclease 2 [Oryza sativa Japonica Group]	ENDO2_ARATH RecName: Full=Endonuclease 2 {ECO:0000303|PubMed:17651368}; Short=AtENDO2 {ECO:0000303|PubMed:17651368}; EC=3.1.30.1 {ECO:0000269|PubMed:22506810, ECO:0000269|PubMed:23620482}; AltName: Full=Deoxyribonuclease ENDO2 {ECO:0000303|PubMed:17651368}; AltName: Full=Single-stranded-nucleate endonuclease ENDO2 {ECO:0000303|PubMed:17651368}; Flags: Precursor;	A0A8J8Y8L4_ORYSJ RecName: Full=Aspergillus nuclease S(1) {ECO:0000256|ARBA:ARBA00012562}; EC=3.1.30.1 {ECO:0000256|ARBA:ARBA00012562};	--	GO:0008309,double-stranded DNA exodeoxyribonuclease activity; GO:0004519,endonuclease activity; GO:0004521,endoribonuclease activity; GO:0046872,metal ion binding; GO:0003676,nucleic acid binding; GO:0000014,single-stranded DNA endodeoxyribonuclease activity; GO:0043765,T/G mismatch-specific endonuclease activity; GO:0006308,DNA catabolic process; GO:0090502,RNA phosphodiester bond hydrolysis, en…	PF02265.19:S1/P1 Nuclease	--	--	--
Os05t0190500-02	171.86	170.603	168.433	464.487	484.995	469.725	2694	2766	2886	7450	8184	7622	1.44784	0	0	up	chr05	5553632	5554934	-	Os05t0190500-02	--	--	--	acid phosphatase 1 isoform X1 [Oryza sativa Japonica Group]	PPA1_SOLLC RecName: Full=Acid phosphatase 1; EC=3.1.3.2; AltName: Full=Apase-1(1); Flags: Precursor;	Q60DT7_ORYSJ SubName: Full=Os05g0190500 protein {ECO:0000313|EMBL:BAS92639.1}; SubName: Full=cDNA clone:006-202-C05, full insert sequence {ECO:0000313|EMBL:BAG87645.1}; SubName: Full=cDNA clone:006-202-C11, full insert sequence {ECO:0000313|EMBL:BAG98678.1}; SubName: Full=cDNA clone:006-301-B10, full insert sequence {ECO:0000313|EMBL:BAG96702.1}; SubName: Full=cDNA clone:006-303-D05, full insert …	--	GO:0003993,acid phosphatase activity; GO:0003674,molecular_function; GO:0003824,catalytic activity; GO:0016787,hydrolase activity; GO:0016788,hydrolase activity, acting on ester bonds; GO:0016791,phosphatase activity; GO:0042578,phosphoric ester hydrolase activity	PF03767.17:HAD superfamily, subfamily IIIB (Acid phosphatase)	--	--	--
Os05t0366900-01	210.856	195.149	199.217	19.8917	20.8699	23.336	2994	2866	3092	289	319	343	-3.26548	0	0	down	chr05	17621500	17623499	-	Os05t0366900-01	--	--	--	uncharacterized protein LOC4338562 isoform X2 [Oryza sativa Japonica Group]	--	A0A0E0HDF5_ORYNI SubName: Full=Uncharacterized protein {ECO:0000313|EnsemblPlants:ONIVA05G14260.1};	--	--	PF10099.12:Anti-sigma-K factor rskA	--	--	--
Os05t0454500-01	371.343	381.12	357.968	105.248	108.663	105.749	4600	4883	4847	1334	1449	1356	-1.8226	0	0	down	chr05	22303574	22306360	-	Os05t0454500-01	--	--	--	uncharacterized protein LOC4338976 [Oryza sativa Japonica Group]	--	A0A0P0WN46_ORYSJ SubName: Full=Os05g0454500 protein {ECO:0000313|EMBL:BAF17634.1};	--	--	--	--	--	--
Os05t0517400-01	794.751	785.713	768.614	225.8	228.232	257.961	8789	8987	9291	2555	2717	2953	-1.74886	0	0	down	chr05	25650706	25652237	+	Os05t0517400-01	--	--	--	uncharacterized protein LOC4339328 [Oryza sativa Japonica Group]	--	Q75II6_ORYSJ SubName: Full=Os05g0517400 protein {ECO:0000313|EMBL:BAS94899.1}; SubName: Full=cDNA clone:002-115-H04, full insert sequence {ECO:0000313|EMBL:BAG97831.1};	--	--	--	--	--	--
Os06t0157000-01	193	209.648	205.873	28.5318	26.0249	27.1675	3603	4048	4201	545	523	525	-2.92374	0	0	down	chr06	2908048	2910483	-	Os06t0157000-01	--	--	--	putative esterase [Oryza meridionalis]	GDL83_ARATH RecName: Full=GDSL esterase/lipase At5g45910; EC=3.1.1.-; AltName: Full=Extracellular lipase At5g45910; Flags: Precursor;	B8B307_ORYSI SubName: Full=Putative esterase {ECO:0000313|EMBL:BAX24669.1};	--	GO:0005576,extracellular region; GO:0016788,hydrolase activity, acting on ester bonds; GO:0016042,lipid catabolic process; GO:0003674,molecular_function; GO:0003824,catalytic activity; GO:0016787,hydrolase activity; GO:0006629,lipid metabolic process; GO:0008150,biological_process; GO:0008152,metabolic process; GO:0009056,catabolic process; GO:0044238,primary metabolic process; GO:0071704,organic…	PF00657.25:GDSL-like Lipase/Acylhydrolase	--	--	--
Os06t0547400-01	100.9	106.185	91.0412	7.5856	8.0341	7.6587	1820	1981	1795	140	156	143	-3.7044	0	0	down	chr06	20705378	20706934	-	Os06t0547400-01	--	K00430 peroxidase [EC:1.11.1.7] | (RAP-DB) Os06g0547400; Similar to Peroxidase P7 (EC 1.11.1.7) (TP7). (A)	ko00940: Phenylpropanoid biosynthesis; ko01100: Metabolic pathways; ko01110: Biosynthesis of secondary metabolites	peroxidase P7 [Oryza sativa Japonica Group]	PERP7_BRARR RecName: Full=Peroxidase P7; EC=1.11.1.7; AltName: Full=TP7;	Q5Z7J2_ORYSJ RecName: Full=Peroxidase {ECO:0000256|RuleBase:RU362060}; EC=1.11.1.7 {ECO:0000256|RuleBase:RU362060};	--	GO:0020037,heme binding; GO:0046872,metal ion binding; GO:0004601,peroxidase activity; GO:0042744,hydrogen peroxide catabolic process; GO:0006979,response to oxidative stress; GO:0003674,molecular_function; GO:0005488,binding; GO:0046906,tetrapyrrole binding; GO:0097159,organic cyclic compound binding; GO:1901363,heterocyclic compound binding; GO:0043167,ion binding; GO:0043169,cation binding; GO…	PF00141.26:Peroxidase	--	--	--
Os06t0696600-01	322.406	339.984	304.615	13.559	14.8368	14.3177	4764	5196	4920	205	236	219	-4.52627	0	0	down	chr06	29144888	29146522	+	Os06t0696600-01	--	K08235 xyloglucan:xyloglucosyl transferase [EC:2.4.1.207] | (RAP-DB) Os06g0696400; Xyloglycan endo-transglycosylase precursor. (A)	--	xyloglucan endotransglucosylase/hydrolase protein 24 [Oryza sativa Japonica Group]	XTH7_DIOKA RecName: Full=Xyloglucan endotransglucosylase protein 7 {ECO:0000305}; Short=XET protein 7 {ECO:0000305}; EC=2.4.1.207 {ECO:0000255|RuleBase:RU361120, ECO:0000269|PubMed:27242828}; AltName: Full=DkXTH7 {ECO:0000303|PubMed:27242828}; AltName: Full=Xyloglucan endotransglucosylase/hydrolase protein 7 {ECO:0000305}; Short=XTH protein 7 {ECO:0000305};	A0A0E0ADS7_9ORYZ RecName: Full=Xyloglucan endotransglucosylase/hydrolase {ECO:0000256|RuleBase:RU361120}; EC=2.4.1.207 {ECO:0000256|RuleBase:RU361120};	--	GO:0048046,apoplast; GO:0005737,cytoplasm; GO:0004553,hydrolase activity, hydrolyzing O-glycosyl compounds; GO:0016762,xyloglucan:xyloglucosyl transferase activity; GO:0070726,cell wall assembly; GO:0009835,fruit ripening; GO:0010411,xyloglucan metabolic process; GO:0003674,molecular_function; GO:0003824,catalytic activity; GO:0016787,hydrolase activity; GO:0016798,hydrolase activity, acting on g…	PF00722.24:Glycosyl hydrolases family 16	--	--	--
Os07t0147550-00	165.372	176.939	170.844	6.6201	5.8585	6.3181	1416	1567	1599	58	54	56	-4.79873	0	0	down	chr07	2456969	2458136	+	Os07t0147550-00	--	K03541 photosystem II 10kDa protein | (RAP-DB) Os07g0147550; Similar to Photosystem II 10 kDa polypeptide, chloroplast. (A)	ko00195: Photosynthesis; ko01100: Metabolic pathways	photosystem II 10 kDa polypeptide, chloroplastic [Oryza sativa Japonica Group]	PSBR_HORVU RecName: Full=Photosystem II 10 kDa polypeptide, chloroplastic; Flags: Precursor;	B9FVH9_ORYSJ RecName: Full=Photosystem II 10 kDa polypeptide, chloroplastic {ECO:0000256|ARBA:ARBA00018725};	--	GO:0009535,chloroplast thylakoid membrane; GO:0009654,photosystem II oxygen evolving complex; GO:0015979,photosynthesis; GO:0008150,biological_process; GO:0008152,metabolic process; GO:0009987,cellular process; GO:0044237,cellular metabolic process; GO:0005575,cellular_component; GO:0005622,intracellular anatomical structure; GO:0005737,cytoplasm; GO:0009507,chloroplast; GO:0009526,plastid envelo…	PF04725.15:Photosystem II 10 kDa polypeptide PsbR	--	--	--
Os08t0131100-01	54.5118	51.4857	52.7069	2.3974	2.0572	3.3242	1600	1563	1691	72	65	101	-4.37998	0	0	down	chr08	1752707	1755525	+	Os08t0131100-01	--	K20496 laurate 7-monooxygenase [EC:1.14.14.130] | (RAP-DB) Os08g0131100, CYP703A3, CYTOCHROME_P450_HYDROXYLASE_703A3; Similar to Cytochrome P450. (A)	--	cytochrome P450 703A2 isoform X1 [Oryza sativa Japonica Group]	C70A3_ORYSJ RecName: Full=Cytochrome P450 703A2 {ECO:0000303|PubMed:24798002}; EC=1.14.14.130 {ECO:0000269|PubMed:24798002}; AltName: Full=Laurate 7-monooxygenase {ECO:0000305};	F1BL94_ORYGL SubName: Full=Uncharacterized protein {ECO:0000313|EMBL:ADZ04640.1, ECO:0000313|EnsemblPlants:ORGLA08G0014600.1};	Cytochrome P450 CYP2 subfamily	GO:0016021,integral component of membrane; GO:0052722,fatty acid in-chain hydroxylase activity; GO:0020037,heme binding; GO:0005506,iron ion binding; GO:0016709,oxidoreductase activity, acting on paired donors, with incorporation or reduction of molecular oxygen, NAD(P)H as one donor, and incorporation of one atom of oxygen; GO:0048653,anther development; GO:0002933,lipid hydroxylation; GO:005179…	PF00067.25:Cytochrome P450	--	--	--
Os08t0189200-01	192.655	199.152	186.511	13.5002	12.0772	14.2863	2371	2535	2509	170	160	182	-3.88648	0	0	down	chr08	5222230	5223304	+	Os08t0189200-01	--	--	--	germin-like protein 8-3 [Oryza sativa Japonica Group]	GL83_ORYSJ RecName: Full=Germin-like protein 8-3; AltName: Full=Germin-like protein 2; Short=OsGER2; Flags: Precursor;	I1QG83_ORYGL RecName: Full=Germin-like protein {ECO:0000256|RuleBase:RU366015};	--	GO:0048046,apoplast; GO:0030145,manganese ion binding; GO:0003674,molecular_function; GO:0005488,binding; GO:0043167,ion binding; GO:0043169,cation binding; GO:0046872,metal ion binding; GO:0046914,transition metal ion binding; GO:0005575,cellular_component; GO:0005576,extracellular region; GO:0110165,cellular anatomical entity	PF00190.25:Cupin	--	--	--
Os08t0302000-01	147.091	147.862	139.187	26.9029	27.8709	31.9969	2971	3089	3073	556	606	669	-2.34945	0	0	down	chr08	12455954	12457748	+	Os08t0302000-01	--	K00430 peroxidase [EC:1.11.1.7] | (RAP-DB) Os08g0302000; Similar to Peroxidase 40 precursor (EC 1.11.1.7) (Atperox P40). (A)	ko00940: Phenylpropanoid biosynthesis; ko01100: Metabolic pathways; ko01110: Biosynthesis of secondary metabolites	peroxidase 40 [Oryza sativa Japonica Group]	PER40_ARATH RecName: Full=Peroxidase 40; Short=Atperox P40; EC=1.11.1.7; Flags: Precursor;	B8B2I9_ORYSI RecName: Full=Peroxidase {ECO:0000256|RuleBase:RU362060}; EC=1.11.1.7 {ECO:0000256|RuleBase:RU362060};	--	GO:0005576,extracellular region; GO:0020037,heme binding; GO:0046872,metal ion binding; GO:0004601,peroxidase activity; GO:0042744,hydrogen peroxide catabolic process; GO:0006979,response to oxidative stress; GO:0003674,molecular_function; GO:0005488,binding; GO:0046906,tetrapyrrole binding; GO:0097159,organic cyclic compound binding; GO:1901363,heterocyclic compound binding; GO:0043167,ion bindi…	PF00141.26:Peroxidase	--	--	--
Os08t0515900-01	174.403	166.928	175.675	6.1588	7.6426	8.7369	2989	2959	3291	108	141	155	-4.54513	0	0	down	chr08	25591265	25593041	-	Os08t0515900-01	--	K09753 cinnamoyl-CoA reductase [EC:1.2.1.44] | (RAP-DB) Os09g0127300; NAD(P)-binding domain containing protein. (A)	ko00940: Phenylpropanoid biosynthesis; ko01100: Metabolic pathways; ko01110: Biosynthesis of secondary metabolites	hypothetical protein EE612_045355 [Oryza sativa]	TKPR1_ARATH RecName: Full=Tetraketide alpha-pyrone reductase 1; EC=1.1.1.-; AltName: Full=Protein DIHYDROFLAVONOL 4-REDUCTASE-LIKE 1;	A0A0N7KQ50_ORYSJ SubName: Full=Os08g0515900 protein {ECO:0000313|EMBL:BAT06234.1};	Flavonol reductase/cinnamoyl-CoA reductase	GO:0005783,endoplasmic reticulum; GO:0005634,nucleus; GO:0016616,oxidoreductase activity, acting on the CH-OH group of donors, NAD or NADP as acceptor; GO:0009555,pollen development; GO:0010584,pollen exine formation; GO:0048316,seed development; GO:0080110,sporopollenin biosynthetic process; GO:0003674,molecular_function; GO:0003824,catalytic activity; GO:0016491,oxidoreductase activity; GO:0016…	PF01370.24:NAD dependent epimerase/dehydratase family	--	--	--
Os08t0546300-01	252.523	223.731	244.464	5.5129	4.2651	6.2096	1925	1764	2037	43	35	49	-5.52435	0	0	down	chr08	27364165	27364816	+	Os08t0546300-01	--	--	--	non-specific lipid-transfer protein C4 precursor [Oryza sativa Japonica Group]	C4_ORYSJ RecName: Full=Non-specific lipid-transfer protein C4 {ECO:0000305}; Short=OsC4 {ECO:0000303|PubMed:1463854}; Flags: Precursor;	B8B9C7_ORYSI RecName: Full=AAI domain-containing protein {ECO:0000259|SMART:SM00499};	--	GO:0008289,lipid binding; GO:0003674,molecular_function; GO:0005488,binding	PF00234.25:Protease inhibitor/seed storage/LTP family	--	--	--
Os08t0565900-01	86.6928	93.9411	94.3504	2.6776	2.4542	3.6865	1772	1986	2108	56	54	78	-4.99178	0	0	down	chr08	28346377	28348010	+	Os08t0565900-01	--	--	--	GDSL esterase/lipase At5g33370 [Oryza sativa Japonica Group]	GDL79_ARATH RecName: Full=GDSL esterase/lipase At5g33370; EC=3.1.1.-; AltName: Full=Extracellular lipase At5g33370; Flags: Precursor;	Q6Z1P9_ORYSJ SubName: Full=Os08g0565900 protein {ECO:0000313|EMBL:BAT06755.1};	--	GO:0005576,extracellular region; GO:0016788,hydrolase activity, acting on ester bonds; GO:0042335,cuticle development; GO:0016042,lipid catabolic process; GO:0003674,molecular_function; GO:0003824,catalytic activity; GO:0016787,hydrolase activity; GO:0007275,multicellular organism development; GO:0008150,biological_process; GO:0032501,multicellular organismal process; GO:0032502,developmental pro…	PF00657.25:GDSL-like Lipase/Acylhydrolase	--	--	--
Os09t0493500-02	65.8901	53.592	60.7851	1.2586	1.1719	1.4218	2507	2109	2528	49	48	56	-5.57581	0	0	down	chr09	19114779	19118202	-	Os09t0493500-02	--	K14016 ubiquitin fusion degradation protein 1 | (RAP-DB) Os09g0493500; Similar to H0404F02.2 protein. (A)	ko04141: Protein processing in endoplasmic reticulum	tetraketide alpha-pyrone reductase 1 [Oryza sativa Japonica Group]	TKPR1_ARATH RecName: Full=Tetraketide alpha-pyrone reductase 1; EC=1.1.1.-; AltName: Full=Protein DIHYDROFLAVONOL 4-REDUCTASE-LIKE 1;	A0A0E0QT62_ORYRU RecName: Full=Epimerase domain-containing protein {ECO:0000259|Pfam:PF01370};	Ubiquitin fusion-degradation protein	GO:0005783,endoplasmic reticulum; GO:0005634,nucleus; GO:0016616,oxidoreductase activity, acting on the CH-OH group of donors, NAD or NADP as acceptor; GO:0009555,pollen development; GO:0010584,pollen exine formation; GO:0048316,seed development; GO:0080110,sporopollenin biosynthetic process; GO:0003674,molecular_function; GO:0003824,catalytic activity; GO:0016491,oxidoreductase activity; GO:0016…	PF01370.24:NAD dependent epimerase/dehydratase family	--	--	--
Os09t0525500-01	1102.69	1055.98	1054.86	89.2986	100.65	101.593	9353	9264	9780	775	919	892	-3.48812	0	0	down	chr09	20534165	20534903	+	Os09t0525500-01	--	--	--	protein YY1 [Oryza sativa Japonica Group]	YY1_ORYSJ RecName: Full=Protein YY1; Flags: Precursor;	A0A0E0QU23_ORYRU RecName: Full=AAI domain-containing protein {ECO:0000259|SMART:SM00499};	--	GO:0005576,extracellular region; GO:0005575,cellular_component; GO:0110165,cellular anatomical entity	PF00234.25:Protease inhibitor/seed storage/LTP family	--	--	--
Os10t0484800-01	151.992	135.169	144.158	2.002	1.6174	2.2262	2968	2730	3077	40	34	45	-6.23467	0	0	down	chr10	18316329	18318605	+	Os10t0484800-01	--	K17212 bisdemethoxycurcumin synthase [EC:2.3.1.211] | (RAP-DB) Os10g0158400; Similar to Chalcone and stilbene synthases, N-terminal domain containing protein. (A)	ko00945: Stilbenoid, diarylheptanoid and gingerol biosynthesis; ko01110: Biosynthesis of secondary metabolites	type III polyketide synthase A [Oryza sativa Japonica Group]	PKSA_ARATH RecName: Full=Type III polyketide synthase A {ECO:0000303|PubMed:19043200}; Short=PKS-A; EC=2.3.1.- {ECO:0000305|PubMed:19043200}; AltName: Full=Hydroxyalkyl alpha-pyrone synthase PKS-A {ECO:0000303|PubMed:21193570}; AltName: Full=Protein LESS ADHESIVE POLLEN 6 {ECO:0000303|PubMed:20442277};	A0A0E0IU67_ORYNI SubName: Full=Uncharacterized protein {ECO:0000313|EnsemblPlants:ONIVA10G15130.1};	--	GO:0005783,endoplasmic reticulum; GO:0016747,acyltransferase activity, transferring groups other than amino-acyl groups; GO:0090439,tetraketide alpha-pyrone synthase activity; GO:0009813,flavonoid biosynthetic process; GO:0010584,pollen exine formation; GO:0030639,polyketide biosynthetic process; GO:0080110,sporopollenin biosynthetic process; GO:0003674,molecular_function; GO:0003824,catalytic ac…	PF00195.22:Chalcone and stilbene synthases, N-terminal domain	--	--	--
Os11t0126900-01	299.26	286.244	293.781	53.8783	53.1378	55.6949	6639	6568	7124	1223	1269	1279	-2.4606	0	0	down	chr11	1233932	1235977	+	Os11t0126900-01	--	--	--	hypothetical protein OsI_34934 [Oryza sativa Indica Group]	NAMB1_HORVS RecName: Full=NAC transcription factor NAM-B1;	A2ZAZ4_ORYSI RecName: Full=NAC domain-containing protein {ECO:0000259|PROSITE:PS51005};	--	GO:0005634,nucleus; GO:0003677,DNA binding; GO:0006355,regulation of DNA-templated transcription; GO:0003674,molecular_function; GO:0003676,nucleic acid binding; GO:0005488,binding; GO:0097159,organic cyclic compound binding; GO:1901363,heterocyclic compound binding; GO:0006139,nucleobase-containing compound metabolic process; GO:0006351,DNA-templated transcription; GO:0006725,cellular aromatic c…	--	NAC	TF	NAC
Os11t0255300-01	89.7685	96.579	90.347	9.4586	9.9078	10.3034	1818	2023	2000	196	216	216	-3.24748	0	0	down	chr11	8379344	8382036	-	Os11t0255300-01	--	K16292 KDEL-tailed cysteine endopeptidase [EC:3.4.22.-] | (RAP-DB) Os11g0255300; Cysteine endopeptidase (Cysteine proteinase (EC 3.4.22.-)-rice). (A)	--	vignain [Oryza sativa Japonica Group]	REPA_ORYSJ RecName: Full=Cysteine endopeptidase RepA {ECO:0000303|PubMed:10394640}; EC=3.4.22.- {ECO:0000250|UniProtKB:Q7F3A8}; Flags: Precursor;	Q40675_ORYSA SubName: Full=Cysteine protease {ECO:0000313|EMBL:CAA56844.1};	Cysteine proteinase Cathepsin L	GO:0005615,extracellular space; GO:0005764,lysosome; GO:0004197,cysteine-type endopeptidase activity; GO:0051603,proteolysis involved in protein catabolic process; GO:0003674,molecular_function; GO:0003824,catalytic activity; GO:0004175,endopeptidase activity; GO:0008233,peptidase activity; GO:0008234,cysteine-type peptidase activity; GO:0016787,hydrolase activity; GO:0140096,catalytic activity, …	PF00112.26:Papain family cysteine protease	--	--	--
Os11t0701800-01	173.753	187.183	177.35	4.2144	3.6523	5.1459	2740	3053	3057	68	62	84	-5.39947	0	0	down	chr11	28753859	28755033	+	Os11t0701800-01	--	K01183 chitinase [EC:3.2.1.14] | (RAP-DB) Os11g0701800; Chitinase (EC 3.2.1.14) III C10701-rice (EC 3.2.1.14) (Class III chitinase homologue (OsChib3H-a)H-). (A)	ko00520: Amino sugar and nucleotide sugar metabolism; ko01100: Metabolic pathways	xylanase inhibitor protein 1 precursor [Oryza sativa Japonica Group]	XIP1_ORYSJ RecName: Full=Xylanase inhibitor protein 1 {ECO:0000303|PubMed:15794761}; Short=XIP-I {ECO:0000303|PubMed:15794761}; AltName: Full=Class III chitinase homolog a {ECO:0000305}; AltName: Full=RIXI protein {ECO:0000303|PubMed:15794761}; Flags: Precursor;	A2ZGZ5_ORYSI RecName: Full=GH18 domain-containing protein {ECO:0000259|PROSITE:PS51910};	Chitinase	GO:0005576,extracellular region; GO:0004568,chitinase activity; GO:0004857,enzyme inhibitor activity; GO:0005975,carbohydrate metabolic process; GO:0050832,defense response to fungus; GO:0003674,molecular_function; GO:0003824,catalytic activity; GO:0004553,hydrolase activity, hydrolyzing O-glycosyl compounds; GO:0016787,hydrolase activity; GO:0016798,hydrolase activity, acting on glycosyl bonds; …	PF00704.31:Glycosyl hydrolases family 18	--	--	--
Os12t0123700-01	209.473	209.528	222.164	37.3655	39.5019	39.2287	5468	5657	6339	998	1110	1060	-2.49166	0	0	down	chr12	1139026	1141362	+	Os12t0123700-01	--	--	--	NAC transcription factor 29 [Oryza sativa Japonica Group]	NAMB1_HORVS RecName: Full=NAC transcription factor NAM-B1;	Q2QYD5_ORYSJ SubName: Full=NAC domain transcription factor, putative, expressed {ECO:0000313|EMBL:ABA95705.1};	--	GO:0005634,nucleus; GO:0003677,DNA binding; GO:0006355,regulation of DNA-templated transcription; GO:0003674,molecular_function; GO:0003676,nucleic acid binding; GO:0005488,binding; GO:0097159,organic cyclic compound binding; GO:1901363,heterocyclic compound binding; GO:0006139,nucleobase-containing compound metabolic process; GO:0006351,DNA-templated transcription; GO:0006725,cellular aromatic c…	PF02365.18:No apical meristem (NAM) protein	NAC	TF	NAC
Os12t0448900-01	81.8891	87.4594	92.7456	7.9548	8.145	7.5433	2475	2734	3064	246	265	236	-3.49691	0	0	down	chr12	15330237	15340502	-	Os12t0448900-01	--	K10529 fatty acid alpha-dioxygenase [EC:1.13.11.92] | (RAP-DB) Os12g0448900; Similar to Pathogen-inducible alpha-dioxygenase. (A)	ko00592: alpha-Linolenic acid metabolism; ko01110: Biosynthesis of secondary metabolites	alpha-dioxygenase 1 isoform X1 [Oryza sativa Japonica Group]	PIOX_ORYSJ RecName: Full=Alpha-dioxygenase PIOX {ECO:0000305}; EC=1.13.11.92 {ECO:0000269|PubMed:11909851, ECO:0000269|PubMed:18596034}; AltName: Full=Pathogen-induced oxygenase {ECO:0000303|PubMed:21790181};	A0A8J8Y785_ORYSJ SubName: Full=Os12g0448900 protein {ECO:0000313|EMBL:BAF29737.1};	Peroxidase/oxygenase	GO:0012511,monolayer-surrounded lipid storage body; GO:0020037,heme binding; GO:0046872,metal ion binding; GO:0016702,oxidoreductase activity, acting on single donors with incorporation of molecular oxygen, incorporation of two atoms of oxygen; GO:0004601,peroxidase activity; GO:1902609,(R)-2-hydroxy-alpha-linolenic acid biosynthetic process; GO:0008219,cell death; GO:0071732,cellular response to…	PF03098.18:Animal haem peroxidase	--	--	--
Os12t0578200-01	489.382	509.899	512.44	189.217	193.212	205.843	8847	9534	10126	3500	3760	3852	-1.38828	0	0	down	chr12	23918907	23923365	+	Os12t0578200-01	--	K01850 chorismate mutase [EC:5.4.99.5] | (RAP-DB) Os12g0578200; Similar to Chorismate mutase, chloroplast precursor (EC 5.4.99.5) (CM-1). (A)	ko00400: Phenylalanine, tyrosine and tryptophan biosynthesis; ko01100: Metabolic pathways; ko01110: Biosynthesis of secondary metabolites; ko01230: Biosynthesis of amino acids	chorismate mutase 1, chloroplastic [Oryza sativa Japonica Group]	CM1_MAIZE RecName: Full=Chorismate mutase 1, chloroplastic {ECO:0000305}; Short=ZmCM1 {ECO:0000303|PubMed:21976020}; EC=5.4.99.5 {ECO:0000255|PROSITE-ProRule:PRU00516}; Flags: Precursor;	Q2QN58_ORYSJ RecName: Full=Chorismate mutase {ECO:0000256|ARBA:ARBA00012404}; EC=5.4.99.5 {ECO:0000256|ARBA:ARBA00012404};	Chorismate mutase	GO:0009507,chloroplast; GO:0005737,cytoplasm; GO:0004106,chorismate mutase activity; GO:0042803,protein homodimerization activity; GO:0009073,aromatic amino acid family biosynthetic process; GO:0008652,cellular amino acid biosynthetic process; GO:0046417,chorismate metabolic process; GO:0003674,molecular_function; GO:0003824,catalytic activity; GO:0016853,isomerase activity; GO:0016866,intramolec…	--	--	--	--
Os08t0503000-01	299.485	299.747	287.669	812.308	882.918	904.68	3324	3441	3490	9225	10549	10394	1.52534	2.97029e-305	1.62062e-302	up	chr08	24854285	24855659	+	Os08t0503000-01	--	--	--	unknown protein [Oryza sativa Japonica Group]	--	Q6ZFI2_ORYSJ SubName: Full=Os08g0503000 protein {ECO:0000313|EMBL:BAF24086.1};	--	--	--	--	--	--
Os04t0573100-01	66.0536	58.6474	65.3654	5.4509	6.2309	7.2897	1812	1664	1960	153	184	207	-3.35077	2.10911e-303	1.12335e-300	down	chr04	28870310	28872726	+	Os04t0573100-01	--	K15403 fatty acid omega-hydroxy dehydrogenase [EC:1.1.-.-] | (RAP-DB) Os08g0401500; Similar to HOTHEAD protein precursor (ADHESION OF CALYX EDGES protein). (A)	ko00073: Cutin, suberine and wax biosynthesis	protein HOTHEAD [Oryza sativa Japonica Group]	HTH_ARATH RecName: Full=Protein HOTHEAD; AltName: Full=Protein ADHESION OF CALYX EDGES; Flags: Precursor;	A3AWL0_ORYSJ SubName: Full=OSJNBa0019K04.7 protein {ECO:0000313|EMBL:CAD41660.3}; SubName: Full=Os04g0573100 protein {ECO:0000313|EMBL:BAF15526.1};	Glucose dehydrogenase/choline dehydrogenase/mandelonitrile lyase (GMC oxidoreductase family)	GO:0005576,extracellular region; GO:0050660,flavin adenine dinucleotide binding; GO:0046593,mandelonitrile lyase activity; GO:0016614,oxidoreductase activity, acting on CH-OH group of donors; GO:0007267,cell-cell signaling; GO:0009553,embryo sac development; GO:0010430,fatty acid omega-oxidation; GO:0000166,nucleotide binding; GO:0003674,molecular_function; GO:0005488,binding; GO:0036094,small mo…	PF00732.22:GMC oxidoreductase	--	--	--
Os04t0677600-00	1432.63	1346.97	1386.66	68.4927	73.8805	89.0016	14555	14154	15399	712	808	936	-4.19728	2.5857e-303	1.34516e-300	down	chr04	34612684	34613440	+	Os04t0677600-00	--	--	--	uncharacterized protein LOC4337407 [Oryza sativa Japonica Group]	--	Q0J907_ORYSJ SubName: Full=OSJNBa0064G10.17 protein {ECO:0000313|EMBL:CAE05766.2}; SubName: Full=Os04g0677600 protein {ECO:0000313|EMBL:BAF16180.1};	--	--	--	--	--	--
Os03t0327100-01	109.836	116.308	106.788	25.3151	27.0699	25.5843	2646	2898	2812	624	702	638	-2.12006	1.56906e-288	7.97723e-286	down	chr03	11937445	11939473	-	Os03t0327100-01	--	--	--	NAC domain-containing protein 92 [Oryza sativa Japonica Group]	NAC46_ARATH RecName: Full=NAC domain-containing protein 46 {ECO:0000303|PubMed:15029955}; Short=ANAC046 {ECO:0000303|PubMed:15029955};	A3AHJ1_ORYSJ SubName: Full=Os03g0327100 protein {ECO:0000313|EMBL:BAF11908.1}; SubName: Full=Putative NAM (No apical meristem) protein {ECO:0000313|EMBL:AAN64996.1};	--	GO:0005634,nucleus; GO:0003700,DNA-binding transcription factor activity; GO:0000976,transcription cis-regulatory region binding; GO:1903648,positive regulation of chlorophyll catabolic process; GO:1900057,positive regulation of leaf senescence; GO:0003674,molecular_function; GO:0140110,transcription regulator activity; GO:0001067,transcription regulatory region nucleic acid binding; GO:0003676,n…	PF02365.18:No apical meristem (NAM) protein	NAC	TF	NAC
Os03t0327600-01	630.404	633.735	587.557	1403.27	1345.91	1374.13	14916	15509	15196	33973	34281	33656	1.12853	8.62585e-270	4.28801e-267	up	chr03	11957336	11959565	-	Os03t0327600-01	--	--	--	ricin B-like lectin R40C1 [Oryza sativa Japonica Group]	40C1_ORYSJ RecName: Full=Ricin B-like lectin R40C1 {ECO:0000305}; AltName: Full=Osr40c1 {ECO:0000303|PubMed:9265787};	A0A0E0NUH3_ORYRU SubName: Full=Uncharacterized protein {ECO:0000313|EnsemblPlants:ORUFI03G16490.1};	--	GO:0030246,carbohydrate binding; GO:0003674,molecular_function; GO:0005488,binding	PF14200.9:Ricin-type beta-trefoil lectin domain-like	--	--	--
Os11t0114900-01	361.852	375.771	374.78	825.083	827.169	842.033	3618	3886	4096	8441	8903	8715	1.13829	3.95838e-265	1.92498e-262	up	chr11	680034	680884	+	Os11t0114900-01	--	--	--	expressed protein [Oryza sativa Japonica Group]	NLTP4_ORYSJ RecName: Full=Non-specific lipid-transfer protein 4; Short=LTP 4; Flags: Precursor;	Q2RBD9_ORYSJ SubName: Full=Expressed protein {ECO:0000313|EMBL:ABA91208.1}; SubName: Full=cDNA clone:001-119-E10, full insert sequence {ECO:0000313|EMBL:BAG88824.1};	--	GO:0008289,lipid binding; GO:0006869,lipid transport; GO:0003674,molecular_function; GO:0005488,binding; GO:0006810,transport; GO:0008150,biological_process; GO:0010876,lipid localization; GO:0033036,macromolecule localization; GO:0051179,localization; GO:0051234,establishment of localization; GO:0071702,organic substance transport	--	--	--	--
Os02t0301100-01	219.33	223.258	214.26	78.0344	76.0739	72.3453	4071	4286	4347	1482	1520	1390	-1.56263	2.7427e-262	1.30541e-259	down	chr02	11592365	11596449	-	Os02t0301100-01	--	K15382 solute carrier family 50 (sugar transporter) | (RAP-DB) Os02g0301100, SWEET4; RAG1-activating protein 1 homologue domain containing protein. (A)	--	bidirectional sugar transporter SWEET4 [Oryza sativa Japonica Group]	SWET4_ORYSI RecName: Full=Bidirectional sugar transporter SWEET4; Short=OsSWEET4;	A0A0D9YQW9_9ORYZ SubName: Full=Uncharacterized protein {ECO:0000313|EnsemblPlants:OGLUM02G13310.1};	Multitransmembrane protein	GO:0005887,integral component of plasma membrane; GO:0051119,sugar transmembrane transporter activity; GO:0003674,molecular_function; GO:0005215,transporter activity; GO:0015144,carbohydrate transmembrane transporter activity; GO:0022857,transmembrane transporter activity; GO:0005575,cellular_component; GO:0005886,plasma membrane; GO:0016020,membrane; GO:0016021,integral component of membrane; GO…	PF03083.19:Sugar efflux transporter for intercellular exchange	--	--	--
Os02t0465900-01	2173.76	2237.6	2097.94	1109.5	1109.01	1125.4	32908	35036	34716	17186	18073	17636	-0.987459	2.403e-258	1.1199e-255	false	chr02	15676320	15679460	-	Os02t0465900-01	--	K22596 gamma-glutamylcyclotransferase, plant [EC:4.3.2.9] | (RAP-DB) Os02g0465900; ChaC-like protein family protein. (A)	ko00480: Glutathione metabolism; ko01100: Metabolic pathways	gamma-glutamylcyclotransferase 2-2 [Oryza sativa Japonica Group]	GCT22_ARATH RecName: Full=Gamma-glutamylcyclotransferase 2-2 {ECO:0000305}; Short=AtGGCT2;2 {ECO:0000303|PubMed:25716890}; EC=4.3.2.9 {ECO:0000269|PubMed:25716890}; AltName: Full=Gamma-glutamyl cyclotransferase 2;2 {ECO:0000303|PubMed:25716890};	Q6K7C2_ORYSJ RecName: Full=Gamma-glutamylcyclotransferase {ECO:0000256|RuleBase:RU363081}; EC=4.3.2.9 {ECO:0000256|RuleBase:RU363081};	Predicted cation transporter	GO:0005737,cytoplasm; GO:0003839,gamma-glutamylcyclotransferase activity; GO:0006751,glutathione catabolic process; GO:0003674,molecular_function; GO:0003824,catalytic activity; GO:0016829,lyase activity; GO:0016840,carbon-nitrogen lyase activity; GO:0016842,amidine-lyase activity; GO:0006518,peptide metabolic process; GO:0006575,cellular modified amino acid metabolic process; GO:0006749,glutathi…	PF04752.15:ChaC-like protein	--	--	--
Os04t0529700-01	50.8692	55.0897	49.6164	2.9856	3.5369	3.6354	1149	1287	1225	69	86	85	-3.96208	2.28444e-251	1.04292e-248	down	chr04	26504423	26506105	+	Os04t0529700-01	--	K01988 lactosylceramide 4-alpha-galactosyltransferase [EC:2.4.1.228] | (RAP-DB) Os04g0529700; Glycosyltransferase sugar-binding region containing DXD motif domain containing protein. (A)	ko00601: Glycosphingolipid biosynthesis - lacto and neolacto series; ko00603: Glycosphingolipid biosynthesis - globo and isoglobo series; ko01100: Metabolic pathways	uncharacterized protein At4g19900 [Oryza sativa Japonica Group]	Y4990_ARATH RecName: Full=Uncharacterized protein At4g19900;	Q0JBJ1_ORYSJ SubName: Full=Os04g0529700 protein {ECO:0000313|EMBL:BAS90199.1}; SubName: Full=cDNA clone:J033030P20, full insert sequence {ECO:0000313|EMBL:BAH00538.1};	Alpha-1,4-N-acetylglucosaminyltransferase	--	PF04572.15:Alpha 1,4-glycosyltransferase conserved region	--	--	--
Os02t0626100-01	329.802	344.619	315.786	143.343	141.313	136.652	11070	11964	11586	4923	5106	4748	-1.25921	5.96729e-248	2.66976e-245	down	chr02	24973450	24977287	-	Os02t0626100-01	--	K13064 phenylalanine/tyrosine ammonia-lyase [EC:4.3.1.25] | (RAP-DB) Os02g0626100, PAL1, PHENYLALANINE_AMMONIA-LYASE_1; Similar to Phenylalanine ammonia-lyase. (A)	ko00360: Phenylalanine metabolism; ko00940: Phenylpropanoid biosynthesis; ko01100: Metabolic pathways; ko01110: Biosynthesis of secondary metabolites	phenylalanine ammonia-lyase [Oryza sativa Japonica Group]	PAL1_ORYSJ RecName: Full=Phenylalanine ammonia-lyase; EC=4.3.1.24 {ECO:0000250|UniProtKB:P24481};	I1P2D6_ORYGL RecName: Full=Phenylalanine ammonia-lyase {ECO:0000256|RuleBase:RU003955}; EC=4.3.1.24 {ECO:0000256|RuleBase:RU003955};	Phenylalanine and histidine ammonia-lyase	GO:0005737,cytoplasm; GO:0016841,ammonia-lyase activity; GO:0045548,phenylalanine ammonia-lyase activity; GO:0009800,cinnamic acid biosynthetic process; GO:0006559,L-phenylalanine catabolic process; GO:0003674,molecular_function; GO:0003824,catalytic activity; GO:0016829,lyase activity; GO:0016840,carbon-nitrogen lyase activity; GO:0006082,organic acid metabolic process; GO:0006725,cellular aroma…	PF00221.22:Aromatic amino acid lyase	--	--	--
Os01t0127600-01	15.9545	15.6717	13.5091	117.858	124.087	135.354	188	191	174	1421	1574	1651	3.0392	3.50494e-247	1.53736e-244	up	chr01	1515837	1516714	+	Os01t0127600-01	--	--	--	Bowman-Birk type bran trypsin inhibitor [Oryza sativa Japonica Group]	IBBR_ORYSI RecName: Full=Bowman-Birk type bran trypsin inhibitor; AltName: Full=OSE727A; AltName: Full=Protein RBBI3-3; AltName: Full=RBTI; Flags: Precursor;	A0A0P0UY71_ORYSJ SubName: Full=Os01g0127600 protein {ECO:0000313|EMBL:BAF03819.1}; SubName: Full=Putative Bowman Birk trypsin inhibitor {ECO:0000313|EMBL:BAB18291.1};	--	GO:0005576,extracellular region; GO:0004867,serine-type endopeptidase inhibitor activity; GO:0003674,molecular_function; GO:0004857,enzyme inhibitor activity; GO:0004866,endopeptidase inhibitor activity; GO:0030234,enzyme regulator activity; GO:0030414,peptidase inhibitor activity; GO:0061134,peptidase regulator activity; GO:0061135,endopeptidase regulator activity; GO:0098772,molecular function …	PF00228.23:Bowman-Birk serine protease inhibitor family	--	--	--
Os03t0184100-01	105.097	99.5615	99.4163	262.43	263.129	268.459	1883	1845	1947	4811	5075	4979	1.35871	9.72378e-245	4.1831e-242	up	chr03	4416654	4419091	+	Os03t0184100-01	--	--	--	uncharacterized protein LOC4331855 [Oryza sativa Japonica Group]	COR27_ARATH RecName: Full=Cold-regulated protein 27 {ECO:0000303|PubMed:19566593};	A0A0D3FEP8_9ORYZ SubName: Full=Uncharacterized protein {ECO:0000313|EnsemblPlants:OBART03G06170.2};	--	GO:0005634,nucleus; GO:0045892,negative regulation of DNA-templated transcription; GO:0042752,regulation of circadian rhythm; GO:2000028,regulation of photoperiodism, flowering; GO:0009737,response to abscisic acid; GO:0009646,response to absence of light; GO:0009637,response to blue light; GO:0009409,response to cold; GO:0010114,response to red light; GO:0009615,response to virus; GO:0048511,rhy…	--	--	--	--
Os02t0736400-01	219.183	216.567	224.492	86.2756	86.0937	88.8886	4283	4377	4795	1725	1811	1798	-1.36414	1.27277e-242	5.37203e-240	down	chr02	30745770	30749371	-	Os02t0736400-01	--	K00207 dihydropyrimidine dehydrogenase (NADP+) [EC:1.3.1.2] | (RAP-DB) Os02g0736400; Aldolase-type TIM barrel domain containing protein. (A)	ko00240: Pyrimidine metabolism; ko00410: beta-Alanine metabolism; ko00770: Pantothenate and CoA biosynthesis; ko01100: Metabolic pathways	dihydropyrimidine dehydrogenase (NADP(+)), chloroplastic [Oryza sativa Japonica Group]	DPYD_ARATH RecName: Full=Dihydropyrimidine dehydrogenase (NADP(+)), chloroplastic {ECO:0000303|PubMed:19413687}; Short=DHPDH {ECO:0000303|PubMed:19413687}; Short=DPD; EC=1.3.1.2 {ECO:0000269|PubMed:19413687}; AltName: Full=Dihydroorotate dehydrogenase-like protein {ECO:0000303|PubMed:12369616}; AltName: Full=Dihydrothymine dehydrogenase; AltName: Full=Dihydrouracil dehydrogenase; AltName: Full=Pr…	A0A0A0QMT3_ORYSJ RecName: Full=Dihydropyrimidine dehydrogenase (NADP(+)) {ECO:0000256|ARBA:ARBA00013004}; EC=1.3.1.2 {ECO:0000256|ARBA:ARBA00013004}; AltName: Full=Dihydrothymine dehydrogenase {ECO:0000256|ARBA:ARBA00032722}; AltName: Full=Dihydrouracil dehydrogenase {ECO:0000256|ARBA:ARBA00030119};	Dihydropyrimidine dehydrogenase	GO:0009507,chloroplast; GO:0009570,chloroplast stroma; GO:0009536,plastid; GO:0017113,dihydropyrimidine dehydrogenase (NADP+) activity; GO:0051536,iron-sulfur cluster binding; GO:0050661,NADP binding; GO:0002058,uracil binding; GO:0019483,beta-alanine biosynthetic process; GO:0043562,cellular response to nitrogen levels; GO:0006210,thymine catabolic process; GO:0006212,uracil catabolic process; G…	PF01180.24:Dihydroorotate dehydrogenase	--	--	--
Os05t0595100-01	97.5394	93.128	93.033	16.393	18.9242	19.0381	1762	1740	1837	303	368	356	-2.40932	2.63039e-242	1.08966e-239	down	chr05	29632006	29635661	+	Os05t0595100-01	--	K01784 UDP-glucose 4-epimerase [EC:5.1.3.2] | (RAP-DB) Os08g0374800; Similar to UDP-galactose 4-epimerase-like protein. (A)	ko00052: Galactose metabolism; ko00520: Amino sugar and nucleotide sugar metabolism; ko01100: Metabolic pathways; ko01250: Biosynthesis of nucleotide sugars	UDP-glucose 4-epimerase 1 [Oryza sativa Japonica Group]	UGE1_ORYSJ RecName: Full=UDP-glucose 4-epimerase 1; Short=OsUGE-1; EC=5.1.3.2; AltName: Full=UDP-galactose 4-epimerase 1;	A0A0E0HJC2_ORYNI RecName: Full=UDP-glucose 4-epimerase {ECO:0000256|RuleBase:RU366046}; EC=5.1.3.- {ECO:0000256|RuleBase:RU366046};	UDP-glucose 4-epimerase/UDP-sulfoquinovose synthase	GO:0005829,cytosol; GO:0003723,RNA binding; GO:0003978,UDP-glucose 4-epimerase activity; GO:0006012,galactose metabolic process; GO:0006364,rRNA processing; GO:0003674,molecular_function; GO:0003676,nucleic acid binding; GO:0005488,binding; GO:0097159,organic cyclic compound binding; GO:1901363,heterocyclic compound binding; GO:0003824,catalytic activity; GO:0016853,isomerase activity; GO:0016854…	PF16363.8:GDP-mannose 4,6 dehydratase	--	--	--
Os01t0111900-01	163.938	163.428	165.624	48.7136	45.221	43.3714	2253	2323	2488	685	669	617	-1.87086	3.14499e-226	1.27915e-223	down	chr01	625986	627009	+	Os01t0111900-01	--	--	--	hypothetical protein OsJ_00097 [Oryza sativa Japonica Group]	--	A2ZNG5_ORYSJ SubName: Full=Uncharacterized protein {ECO:0000313|EMBL:EAZ10262.1};	--	--	--	--	--	--
Os04t0560700-01	65.2267	68.6455	70.4536	8.143	7.0765	8.5089	1096	1193	1294	140	128	148	-3.13453	6.42295e-224	2.56574e-221	down	chr04	28084097	28085839	+	Os04t0560700-01	--	--	--	hypothetical protein EE612_024900, partial [Oryza sativa]	--	A0A0P0WDG2_ORYSJ SubName: Full=Os04g0560700 protein {ECO:0000313|EMBL:BAS90472.1}; Flags: Fragment;	--	--	--	--	--	--
Os09t0484200-01	704.869	710.863	713.862	1367.68	1322.38	1410.5	9214	9611	10200	18293	18608	19086	0.91861	4.34946e-217	1.70697e-214	false	chr09	18685679	18686798	+	Os09t0484200-01	--	--	--	hypothetical protein DAI22_09g144100 [Oryza sativa Japonica Group]	--	Q0J0T7_ORYSJ SubName: Full=Os09g0484200 protein {ECO:0000313|EMBL:BAT08687.1}; SubName: Full=cDNA clone:J033073G16, full insert sequence {ECO:0000313|EMBL:BAG93692.1};	--	--	--	--	--	--
Os03t0149200-01	335.708	338.124	343.414	699.763	690.567	715.415	3690	3844	4126	7870	8171	8140	1.023	4.37788e-214	1.6885e-211	up	chr03	2739653	2743118	-	Os03t0149200-01	--	--	--	uncharacterized protein LOC4331628 [Oryza sativa Japonica Group]	--	Q8H080_ORYSJ SubName: Full=Expressed protein {ECO:0000313|EMBL:ABF93995.1}; SubName: Full=Os03g0149200 protein {ECO:0000313|EMBL:BAS82306.1}; SubName: Full=cDNA, clone: J100081K13, full insert sequence {ECO:0000313|EMBL:BAH01652.1};	--	GO:0016021,integral component of membrane; GO:0005575,cellular_component; GO:0016020,membrane; GO:0031224,intrinsic component of membrane; GO:0110165,cellular anatomical entity	PF05514.14:HR-like lesion-inducing	--	--	--
Os05t0209600-01	51.7698	57.5513	59.0587	5.1723	5.7924	5.8719	988	1136	1232	101	119	116	-3.34821	5.09872e-212	1.93319e-209	down	chr05	6787676	6791412	+	Os05t0209600-01	--	--	--	Os05g0209600, partial [Oryza sativa Japonica Group]	GDL83_ARATH RecName: Full=GDSL esterase/lipase At5g45910; EC=3.1.1.-; AltName: Full=Extracellular lipase At5g45910; Flags: Precursor;	Q0DJZ7_ORYSJ SubName: Full=Os05g0209600 protein {ECO:0000313|EMBL:BAF16826.2}; Flags: Fragment;	--	GO:0005576,extracellular region; GO:0016788,hydrolase activity, acting on ester bonds; GO:0016042,lipid catabolic process; GO:0003674,molecular_function; GO:0003824,catalytic activity; GO:0016787,hydrolase activity; GO:0006629,lipid metabolic process; GO:0008150,biological_process; GO:0008152,metabolic process; GO:0009056,catabolic process; GO:0044238,primary metabolic process; GO:0071704,organic…	PF00657.25:GDSL-like Lipase/Acylhydrolase	--	--	--
Os06t0573600-01	63.6981	62.5228	55.8556	14.0986	15.687	14.5935	2433	2470	2332	551	645	577	-2.06198	2.96436e-211	1.10521e-208	down	chr06	22245386	22251547	+	Os06t0573600-01	--	K12309 beta-galactosidase [EC:3.2.1.23] | (RAP-DB) Os05g0539400, BGAL9, BETA-GALACTOSIDASE_9; Glycoside hydrolase, family 35 protein. (A)	ko00052: Galactose metabolism; ko00511: Other glycan degradation; ko00531: Glycosaminoglycan degradation; ko00600: Sphingolipid metabolism; ko00604: Glycosphingolipid biosynthesis - ganglio series; ko01100: Metabolic pathways	beta-galactosidase 9 [Oryza sativa Japonica Group]	BGAL9_ORYSJ RecName: Full=Beta-galactosidase 9; Short=Lactase 9; EC=3.2.1.23; Flags: Precursor;	I1Q372_ORYGL RecName: Full=Beta-galactosidase {ECO:0000256|ARBA:ARBA00012756, ECO:0000256|RuleBase:RU000675}; EC=3.2.1.23 {ECO:0000256|ARBA:ARBA00012756, ECO:0000256|RuleBase:RU000675};	Beta-galactosidase	GO:0048046,apoplast; GO:0005773,vacuole; GO:0004565,beta-galactosidase activity; GO:0005975,carbohydrate metabolic process; GO:0003674,molecular_function; GO:0003824,catalytic activity; GO:0004553,hydrolase activity, hydrolyzing O-glycosyl compounds; GO:0015925,galactosidase activity; GO:0016787,hydrolase activity; GO:0016798,hydrolase activity, acting on glycosyl bonds; GO:0008150,biological_pro…	PF01301.22:Glycosyl hydrolases family 35	--	--	--
Os08t0395700-01	83.9648	85.4157	91.28	15.9216	18.5572	18.9369	1572	1654	1868	305	374	367	-2.31284	2.55095e-209	9.35487e-207	down	chr08	18770027	18771421	-	Os08t0395700-01	--	--	--	hypothetical protein EE612_044082 [Oryza sativa]	--	C7J5G8_ORYSJ SubName: Full=Os08g0395700 protein {ECO:0000313|EMBL:BAT05306.1};	--	--	--	--	--	--
Os01t0733500-01	160.542	158.382	146.282	363.613	383.97	369.743	3484	3555	3470	8074	8970	8306	1.2382	4.01868e-209	1.44997e-206	up	chr01	30589859	30592513	+	Os01t0733500-01	--	--	--	bURP domain-containing protein 3 precursor [Oryza sativa Japonica Group]	BURP3_ORYSJ RecName: Full=BURP domain-containing protein 3; Short=OsBURP03; Flags: Precursor;	I1NRG4_ORYGL RecName: Full=BURP domain-containing protein {ECO:0000259|PROSITE:PS51277};	--	--	PF03181.18:BURP domain	--	--	--
Os02t0121300-01	1396.13	1425.38	1304.47	2763.69	2808.33	2857.17	16620	17550	16974	33663	35988	35208	1.00421	6.23436e-209	2.21369e-206	up	chr02	1116066	1116952	+	Os02t0121300-01	--	K01802 peptidylprolyl isomerase [EC:5.2.1.8] | (RAP-DB) Os02g0121300, CYCLOPHILIN_2, CYC2; Cyclophilin 2. (A)	--	peptidyl-prolyl cis-trans isomerase [Oryza sativa Japonica Group]	CYPH_MAIZE RecName: Full=Peptidyl-prolyl cis-trans isomerase; Short=PPIase; EC=5.2.1.8; AltName: Full=Cyclophilin; AltName: Full=Cyclosporin A-binding protein; AltName: Full=Rotamase;	I0J182_9ORYZ RecName: Full=Peptidyl-prolyl cis-trans isomerase {ECO:0000256|RuleBase:RU363019}; Short=PPIase {ECO:0000256|RuleBase:RU363019}; EC=5.2.1.8 {ECO:0000256|RuleBase:RU363019};	Cyclophilin type peptidyl-prolyl cis-trans isomerase	GO:0005737,cytoplasm; GO:0005829,cytosol; GO:0016018,cyclosporin A binding; GO:0003755,peptidyl-prolyl cis-trans isomerase activity; GO:0006457,protein folding; GO:0000413,protein peptidyl-prolyl isomerization; GO:0003674,molecular_function; GO:0005488,binding; GO:0033218,amide binding; GO:0042277,peptide binding; GO:0003824,catalytic activity; GO:0016853,isomerase activity; GO:0016859,cis-trans …	PF00160.24:Cyclophilin type peptidyl-prolyl cis-trans isomerase/CLD	--	--	--
Os06t0697000-02	1037.62	1054.96	1062.6	537.299	547.22	580.501	17449	18349	19532	9245	9906	10105	-0.948773	6.3696e-207	2.22637e-204	false	chr06	29156457	29157874	-	Os06t0697000-02	--	K08235 xyloglucan:xyloglucosyl transferase [EC:2.4.1.207] | (RAP-DB) Os06g0696400; Xyloglycan endo-transglycosylase precursor. (A)	--	probable xyloglucan endotransglucosylase/hydrolase protein 25 [Oryza sativa Japonica Group]	XTH25_ARATH RecName: Full=Probable xyloglucan endotransglucosylase/hydrolase protein 25; Short=At-XTH25; Short=XTH-25; EC=2.4.1.207; Flags: Precursor;	Q5Z6G7_ORYSJ RecName: Full=Xyloglucan endotransglucosylase/hydrolase {ECO:0000256|RuleBase:RU361120}; EC=2.4.1.207 {ECO:0000256|RuleBase:RU361120};	--	GO:0048046,apoplast; GO:0004553,hydrolase activity, hydrolyzing O-glycosyl compounds; GO:0030247,polysaccharide binding; GO:0016762,xyloglucan:xyloglucosyl transferase activity; GO:0071555,cell wall organization; GO:0009832,plant-type cell wall biogenesis; GO:0010411,xyloglucan metabolic process; GO:0003674,molecular_function; GO:0003824,catalytic activity; GO:0016787,hydrolase activity; GO:00167…	PF00722.24:Glycosyl hydrolases family 16	--	--	--
Os10t0364900-01	164.968	164.137	147.178	16.1366	18.8774	20.1765	1169	1203	1140	117	144	148	-3.13459	1.01443e-206	3.49121e-204	down	chr10	11390596	11391123	+	Os10t0364900-01	--	--	--	hypothetical protein EE612_050922 [Oryza sativa]	--	A0A0E0QY64_ORYRU SubName: Full=Uncharacterized protein {ECO:0000313|EnsemblPlants:ORUFI10G07890.1};	--	--	--	--	--	--
Os04t0528200-01	382.158	358.638	359.61	21.2437	27.8935	29.4956	3780	3669	3888	215	297	302	-3.83272	2.90225e-203	9.83686e-201	down	chr04	26392328	26393064	+	Os04t0528200-01	--	--	--	uncharacterized protein LOC4336466 isoform X1 [Oryza sativa Japonica Group]	--	Q0JBJ9_ORYSJ SubName: Full=Os04g0528200 protein {ECO:0000313|EMBL:BAS90181.1};	--	--	--	--	--	--
Os05t0189300-01	360.582	374.91	370.858	705.295	718.473	726.681	5120	5506	5756	10247	10982	10681	0.932272	8.01202e-199	2.67506e-196	false	chr05	5472720	5474678	-	Os05t0189300-01	--	--	--	acid phosphatase 1 [Oryza sativa Japonica Group]	PPA1_SOLLC RecName: Full=Acid phosphatase 1; EC=3.1.3.2; AltName: Full=Apase-1(1); Flags: Precursor;	Q0DK63_ORYSJ SubName: Full=Os05g0189300 protein {ECO:0000313|EMBL:BAF16760.1}; SubName: Full=Putative acid phosphatase {ECO:0000313|EMBL:AAV31204.1};	--	GO:0003993,acid phosphatase activity; GO:0003674,molecular_function; GO:0003824,catalytic activity; GO:0016787,hydrolase activity; GO:0016788,hydrolase activity, acting on ester bonds; GO:0016791,phosphatase activity; GO:0042578,phosphoric ester hydrolase activity	PF03767.17:HAD superfamily, subfamily IIIB (Acid phosphatase)	--	--	--
Os07t0615200-01	378.025	395.268	386.605	189.854	183.287	193.548	6702	7248	7492	3444	3498	3552	-1.0601	1.35222e-193	4.4484e-191	down	chr07	25348060	25350242	+	Os07t0615200-01	--	K13464 jasmonate ZIM domain-containing protein | (RAP-DB) Os07g0615200, JAZ6, JASMONATE_ZIM-DOMAIN_PROTEIN_6; Tify domain containing protein. (A)	ko04075: Plant hormone signal transduction	protein TIFY 10b [Oryza sativa Japonica Group]	TI10B_ORYSJ RecName: Full=Protein TIFY 10b {ECO:0000305}; Short=OsTIFY10b {ECO:0000303|PubMed:19618278}; AltName: Full=Jasmonate ZIM domain-containing protein 7 {ECO:0000305}; Short=OsJAZ7 {ECO:0000303|PubMed:19618278}; AltName: Full=OsJAZ6 {ECO:0000303|PubMed:21332845};	A0A0E0QB84_ORYRU RecName: Full=Tify domain-containing protein {ECO:0000259|PROSITE:PS51320};	--	GO:0005634,nucleus; GO:0031347,regulation of defense response; GO:2000022,regulation of jasmonic acid mediated signaling pathway; GO:0009611,response to wounding; GO:0006950,response to stress; GO:0006952,defense response; GO:0008150,biological_process; GO:0048583,regulation of response to stimulus; GO:0050789,regulation of biological process; GO:0050896,response to stimulus; GO:0065007,biologica…	PF06200.17:tify domain	Tify	TF	Tify
Os08t0157600-01	71.3102	66.5639	71.2844	24.1013	25.7533	23.7564	3097	2990	3384	1071	1204	1068	-1.53252	2.53627e-192	8.22267e-190	down	chr08	3360865	3373384	+	Os08t0157600-01	--	K12133 MYB-related transcription factor LHY | (RAP-DB) Os08g0157600, CIRCADIAN_CLOCK_ASSOCIATED_1, CCA1; MYB transcription factor, Circadian clock (A)	ko04712: Circadian rhythm - plant	protein LHY isoform X2 [Oryza sativa Japonica Group]	LHY_PETHY RecName: Full=Protein LATE ELONGATED HYPOCOTYL {ECO:0000303|PubMed:26124104}; Short=PhLHY {ECO:0000303|PubMed:26124104};	A0A0P0XBU0_ORYSJ SubName: Full=Os08g0157600 protein {ECO:0000313|EMBL:BAT03905.1};	Zuotin and related molecular chaperones (DnaJ superfamily), contains DNA-binding domains	GO:0005634,nucleus; GO:0000976,transcription cis-regulatory region binding; GO:0007623,circadian rhythm; GO:0010597,green leaf volatile biosynthetic process; GO:0045892,negative regulation of DNA-templated transcription; GO:0042752,regulation of circadian rhythm; GO:0001067,transcription regulatory region nucleic acid binding; GO:0003674,molecular_function; GO:0003676,nucleic acid binding; GO:000…	PF00249.34:Myb-like DNA-binding domain	MYB-related	TF	MYB->MYB-related
Os05t0163700-01	67.616	71.6726	74.2135	16.637	15.8135	15.1128	1422	1559	1706	358	358	329	-2.19326	5.61107e-192	1.79314e-189	down	chr05	3730639	3735239	-	Os05t0163700-01	--	K00232 acyl-CoA oxidase [EC:1.3.3.6] | (RAP-DB) Os05g0163700; Similar to Acyl-coenzyme A oxidase 4, peroxisomal (EC 1.3.3.6) (AOX 4) (Short- chain acyl-CoA oxidase) (SAOX) (AtCX4) (G6p) (AtG6). (A)	ko00071: Fatty acid degradation; ko00410: beta-Alanine metabolism; ko00592: alpha-Linolenic acid metabolism; ko00640: Propanoate metabolism; ko01040: Biosynthesis of unsaturated fatty acids; ko01100: Metabolic pathways; ko01110: Biosynthesis of secondary metabolites; ko01200: Carbon metabolism; ko01212: Fatty acid metabolism; ko04146: Peroxisome	acyl-coenzyme A oxidase 4, peroxisomal isoform X1 [Oryza sativa Japonica Group]	ACOX4_ARATH RecName: Full=Acyl-coenzyme A oxidase 4, peroxisomal {ECO:0000305}; Short=AOX 4 {ECO:0000305}; EC=1.3.3.6 {ECO:0000269|PubMed:10212254}; AltName: Full=G6p {ECO:0000312|EMBL:AAB18129.1}; AltName: Full=Short-chain acyl-CoA oxidase {ECO:0000303|PubMed:10212254}; Short=AtCX4 {ECO:0000303|PubMed:12682048}; Short=AtG6 {ECO:0000312|EMBL:AAB18129.1}; Short=SAOX {ECO:0000305};	B9FMM4_ORYSJ SubName: Full=Os05g0163700 protein {ECO:0000313|EMBL:BAF16652.1}; SubName: Full=Putative glutaryl-CoA dehydrogenase {ECO:0000313|EMBL:AAT07660.1};	Glutaryl-CoA dehydrogenase	GO:0005829,cytosol; GO:0009514,glyoxysome; GO:0005777,peroxisome; GO:0003995,acyl-CoA dehydrogenase activity; GO:0003997,acyl-CoA oxidase activity; GO:0050660,flavin adenine dinucleotide binding; GO:1901149,salicylic acid binding; GO:0009793,embryo development ending in seed dormancy; GO:0006635,fatty acid beta-oxidation; GO:0046459,short-chain fatty acid metabolic process; GO:0003674,molecular_f…	PF02771.19:Acyl-CoA dehydrogenase, N-terminal domain	--	--	--
Os02t0110000-01	102.869	94.8684	121.346	5.309	5.9204	6.3634	2405	2294	3101	127	149	154	-4.20704	7.6603e-192	2.41353e-189	down	chr02	545700	548055	-	Os02t0110000-01	--	--	--	GDSL esterase/lipase At5g45950 [Oryza sativa Japonica Group]	GDL85_ARATH RecName: Full=GDSL esterase/lipase At5g45950; EC=3.1.1.-; AltName: Full=Extracellular lipase At5g45950; Flags: Precursor;	Q0E4M7_ORYSJ SubName: Full=Os02g0110000 protein {ECO:0000313|EMBL:BAF07561.1}; SubName: Full=Putative GDSL-motif lipase/hydrolase protein {ECO:0000313|EMBL:BAD07832.1};	--	GO:0005576,extracellular region; GO:0016788,hydrolase activity, acting on ester bonds; GO:0016042,lipid catabolic process; GO:0003674,molecular_function; GO:0003824,catalytic activity; GO:0016787,hydrolase activity; GO:0006629,lipid metabolic process; GO:0008150,biological_process; GO:0008152,metabolic process; GO:0009056,catabolic process; GO:0044238,primary metabolic process; GO:0071704,organic…	PF00657.25:GDSL-like Lipase/Acylhydrolase	--	--	--
Os09t0329000-00	38.1719	35.8291	34.5602	0.808	0.8347	0.7986	1062	1031	1051	23	25	23	-5.50021	5.95251e-190	1.84941e-187	down	chr09	9781580	9783652	+	Os09t0329000-00	--	--	--	BURP domain-containing protein 14 [Oryza sativa Japonica Group]	BURPE_ORYSJ RecName: Full=BURP domain-containing protein 14; Short=OsBURP14; Flags: Precursor;	A0A0E0GYN4_ORYNI RecName: Full=BURP domain-containing protein {ECO:0000259|PROSITE:PS51277};	--	--	PF03181.18:BURP domain	--	--	--
Os11t0128300-01	114.142	127.464	120.61	21.3425	19.5349	17.4825	1129	1304	1304	216	208	179	-2.6606	1.83146e-188	5.61229e-186	down	chr11	1298250	1298986	+	Os11t0128300-01	--	--	--	mini zinc finger protein 1 [Oryza sativa Japonica Group]	MIF1_ORYSI RecName: Full=Mini zinc finger protein 1;	A0A0D3HHP1_9ORYZ RecName: Full=ZF-HD dimerization-type domain-containing protein {ECO:0000259|PROSITE:PS51523};	--	GO:0005737,cytoplasm; GO:0046872,metal ion binding; GO:0003674,molecular_function; GO:0005488,binding; GO:0043167,ion binding; GO:0043169,cation binding; GO:0005575,cellular_component; GO:0005622,intracellular anatomical structure; GO:0110165,cellular anatomical entity	PF04770.15:ZF-HD protein dimerisation region	zf-HD	TF	zf-HD
Os06t0259000-01	88.8257	89.8731	96.4297	33.9894	33.3584	32.2969	2904	3039	3446	1137	1174	1093	-1.49194	1.76868e-187	5.34668e-185	down	chr06	8319050	8321692	-	Os06t0259000-01	--	K00921 1-phosphatidylinositol-3-phosphate 5-kinase [EC:2.7.1.150] | (RAP-DB) Os08g0428900; Chaperonin Cpn60/TCP-1 family protein. (A)	ko00562: Inositol phosphate metabolism; ko01100: Metabolic pathways; ko04070: Phosphatidylinositol signaling system; ko04145: Phagosome	Os06g0259000, partial [Oryza sativa Japonica Group]	FAB1C_ARATH RecName: Full=Putative 1-phosphatidylinositol-3-phosphate 5-kinase FAB1C; Short=Phosphatidylinositol 3-phosphate 5-kinase; EC=2.7.1.150; AltName: Full=Phosphatidylinositol 3-phosphate 5-kinase type III; Short=PIPkin-III; Short=Type III PIP kinase; AltName: Full=Protein FORMS APLOID AND BINUCLEATE CELLS 1C;	A0A0P0WUT7_ORYSJ SubName: Full=Os06g0259000 protein {ECO:0000313|EMBL:BAS97116.1}; Flags: Fragment;	Phosphatidylinositol-4-phosphate 5-kinase and related FYVE finger-containing proteins	GO:0010008,endosome membrane; GO:0000285,1-phosphatidylinositol-3-phosphate 5-kinase activity; GO:0005524,ATP binding; GO:0046854,phosphatidylinositol phosphate biosynthetic process; GO:0016310,phosphorylation; GO:0090332,stomatal closure; GO:0003674,molecular_function; GO:0003824,catalytic activity; GO:0016301,kinase activity; GO:0016307,phosphatidylinositol phosphate kinase activity; GO:0016740…	PF01504.21:Phosphatidylinositol-4-phosphate 5-Kinase	--	--	--
Os08t0389700-02	152.898	157.424	158.678	67.4793	60.5741	64.678	3944	4200	4474	1781	1682	1727	-1.31007	3.04165e-184	9.07224e-182	down	chr08	18452699	18458055	+	Os08t0389700-02	--	--	--	sulfite exporter TauE/SafE family protein 3 [Oryza sativa Japonica Group]	TAUE3_ARATH RecName: Full=Sulfite exporter TauE/SafE family protein 3 {ECO:0000312|EMBL:AEC07746.1};	A0A0D3GZV5_9ORYZ SubName: Full=Uncharacterized protein {ECO:0000313|EnsemblPlants:OBART08G13480.1};	--	GO:0031464,Cul4A-RING E3 ubiquitin ligase complex; GO:0016021,integral component of membrane; GO:0016567,protein ubiquitination; GO:0006807,nitrogen compound metabolic process; GO:0008150,biological_process; GO:0008152,metabolic process; GO:0019538,protein metabolic process; GO:0032446,protein modification by small protein conjugation; GO:0036211,protein modification process; GO:0043170,macromole…	PF01925.22:Sulfite exporter TauE/SafE	--	--	--
Os03t0826800-01	90.1488	90.6434	94.1852	15.2835	13.6013	18.2174	1176	1223	1343	204	191	246	-2.57368	1.00015e-180	2.94387e-178	down	chr03	34733490	34734706	-	Os03t0826800-01	--	--	--	uncharacterized protein LOC4334643 [Oryza sativa Japonica Group]	--	Q94GF4_ORYSJ SubName: Full=Expressed protein {ECO:0000313|EMBL:ABF99652.1}; SubName: Full=Os03g0826800 protein {ECO:0000313|EMBL:BAS87164.1}; SubName: Full=cDNA clone:002-174-G12, full insert sequence {ECO:0000313|EMBL:BAG99792.1};	--	--	--	--	--	--
Os01t0844300-01	50.1493	51.8514	49.0112	6.1335	6.5189	6.5036	879	940	939	110	123	118	-3.00464	2.81794e-175	8.18666e-173	down	chr01	36253547	36256956	+	Os01t0844300-01	--	K01802 peptidylprolyl isomerase [EC:5.2.1.8] | (RAP-DB) Os01g0844300; Similar to Peptidylprolyl isomerase. (A)	--	hypothetical protein OsJ_04049 [Oryza sativa Japonica Group]	FK201_ARATH RecName: Full=Peptidyl-prolyl cis-trans isomerase FKBP20-1; Short=PPIase FKBP20-1; EC=5.2.1.8; AltName: Full=FK506-binding protein 20-1; Short=AtFKBP20-1; AltName: Full=Immunophilin FKBP20-1; AltName: Full=Rotamase;	A0A0D9YH68_9ORYZ RecName: Full=Peptidylprolyl isomerase {ECO:0000256|PROSITE-ProRule:PRU00277}; EC=5.2.1.8 {ECO:0000256|PROSITE-ProRule:PRU00277};	FKBP-type peptidyl-prolyl cis-trans isomerase	GO:0005737,cytoplasm; GO:0005829,cytosol; GO:0003755,peptidyl-prolyl cis-trans isomerase activity; GO:0061077,chaperone-mediated protein folding; GO:0000413,protein peptidyl-prolyl isomerization; GO:0003674,molecular_function; GO:0003824,catalytic activity; GO:0016853,isomerase activity; GO:0016859,cis-trans isomerase activity; GO:0140096,catalytic activity, acting on a protein; GO:0006457,protei…	PF00254.31:FKBP-type peptidyl-prolyl cis-trans isomerase	--	--	--
Os08t0154250-01	41.1682	43.1382	42.617	6.7058	8.2344	8.1332	1110	1203	1256	185	239	227	-2.48496	7.97435e-175	2.287e-172	down	chr08	3120327	3125522	-	Os08t0154250-01	--	K00423 L-ascorbate oxidase [EC:1.10.3.3] | (RAP-DB) Os01g0816700; Similar to L-ascorbate oxidase homolog precursor (EC 1.10.3.3) (Ascorbase). (A)	ko00053: Ascorbate and aldarate metabolism; ko01100: Metabolic pathways	monocopper oxidase-like protein SKU5 [Oryza sativa Japonica Group]	SKU5_ARATH RecName: Full=Monocopper oxidase-like protein SKU5; AltName: Full=Skewed roots; Flags: Precursor;	Q7EYF9_ORYSJ SubName: Full=Putative pectinesterase {ECO:0000313|EMBL:BAC99776.1};	Multicopper oxidases	GO:0031225,anchored component of membrane; GO:0046658,anchored component of plasma membrane; GO:0048046,apoplast; GO:0005829,cytosol; GO:0009505,plant-type cell wall; GO:0000325,plant-type vacuole; GO:0005886,plasma membrane; GO:0009506,plasmodesma; GO:0005507,copper ion binding; GO:0016491,oxidoreductase activity; GO:0009932,cell tip growth; GO:0003674,molecular_function; GO:0005488,binding; GO:…	PF00394.25:Multicopper oxidase	--	--	--
Os12t0476200-01	36.6469	33.5578	34.4752	1.8062	2.0518	1.8289	813	770	836	41	49	42	-4.22676	1.39232e-174	3.94257e-172	down	chr12	17302127	17305326	-	Os12t0476200-01	--	K15382 solute carrier family 50 (sugar transporter) | (RAP-DB) Os12g0476200, SWEET13; MtN3 protein precursor. (A)	--	bidirectional sugar transporter SWEET13 [Oryza sativa Japonica Group]	SWT13_ORYSJ RecName: Full=Bidirectional sugar transporter SWEET13; Short=OsSWEET13;	A0A0D3HUE0_9ORYZ RecName: Full=Bidirectional sugar transporter SWEET {ECO:0000256|RuleBase:RU910715};	Multitransmembrane protein	GO:0016021,integral component of membrane; GO:0005887,integral component of plasma membrane; GO:0051119,sugar transmembrane transporter activity; GO:0008643,carbohydrate transport; GO:0003674,molecular_function; GO:0005215,transporter activity; GO:0015144,carbohydrate transmembrane transporter activity; GO:0022857,transmembrane transporter activity; GO:0006810,transport; GO:0008150,biological_pro…	PF03083.19:Sugar efflux transporter for intercellular exchange	--	--	--
Os04t0465600-01	351.096	344.024	341.284	748.513	693.087	732.837	3567	3615	3790	7781	7580	7707	1.04256	2.60854e-174	7.29412e-172	up	chr04	23278475	23279374	+	Os04t0465600-01	--	K14496 abscisic acid receptor PYR/PYL family | (RAP-DB) Os01g0827800; Similar to AT-rich element binding factor 3. (A)	ko04016: MAPK signaling pathway - plant; ko04075: Plant hormone signal transduction	MLP-like protein 423 [Oryza sativa Japonica Group]	ML423_ARATH RecName: Full=MLP-like protein 423;	A3AUN0_ORYSJ SubName: Full=OSJNBb0048E02.12 protein {ECO:0000313|EMBL:CAD40936.1}; SubName: Full=Os04g0465600 protein {ECO:0000313|EMBL:BAF14940.1};	--	GO:0005829,cytosol; GO:0005634,nucleus; GO:0010427,abscisic acid binding; GO:0004864,protein phosphatase inhibitor activity; GO:0038023,signaling receptor activity; GO:0009738,abscisic acid-activated signaling pathway; GO:0006952,defense response; GO:0003674,molecular_function; GO:0005488,binding; GO:0008289,lipid binding; GO:0019840,isoprenoid binding; GO:0031406,carboxylic acid binding; GO:0033…	PF00407.22:Pathogenesis-related protein Bet v 1 family	--	--	--
Os08t0535200-01	170.352	166.891	171.091	74.5028	69.9478	68.6573	3466	3512	3805	1551	1532	1446	-1.28081	7.5397e-172	2.08226e-169	down	chr08	26725952	26728794	-	Os08t0535200-01	--	K15382 solute carrier family 50 (sugar transporter) | (RAP-DB) Os08g0535200, HOST_DISEASE-SUSCEPTIBILITY_GENE_FOR_BACTERIAL_BLIGHT, XANTHOMONAS_ORYZAE_PV._ORYZAE_RESISTANCE_13, OS8N3, XA13; Similar to MtN3-like protein. (A)	--	bidirectional sugar transporter SWEET11 [Oryza sativa Japonica Group]	SWT11_ORYSI RecName: Full=Bidirectional sugar transporter SWEET11; Short=OsSWEET11; AltName: Full=Disease resistant allele Xa13;	I1QLH8_ORYGL RecName: Full=Bidirectional sugar transporter SWEET {ECO:0000256|RuleBase:RU910715};	Multitransmembrane protein	GO:0005887,integral component of plasma membrane; GO:0005886,plasma membrane; GO:0008515,sucrose transmembrane transporter activity; GO:0051119,sugar transmembrane transporter activity; GO:0006825,copper ion transport; GO:0042742,defense response to bacterium; GO:0003674,molecular_function; GO:0005215,transporter activity; GO:0015144,carbohydrate transmembrane transporter activity; GO:0015154,dis…	PF03083.19:Sugar efflux transporter for intercellular exchange	--	--	--
novel.1674	115.035	122.392	115.811	28.8091	33.2473	35.936	2041	2246	2246	523	635	660	-1.87605	2.41395e-171	6.58538e-169	down	chr07	25901766	25903087	.	--	--	K03094 S-phase kinase-associated protein 1 | (RAP-DB) Os07g0625600; Fimbriata-associated protein (Fragment). (A)	ko03083: Polycomb repressive complex; ko04120: Ubiquitin mediated proteolysis; ko04141: Protein processing in endoplasmic reticulum	hypothetical protein OsJ_25189 [Oryza sativa Japonica Group]	ASK13_ARATH RecName: Full=SKP1-like protein 13; Short=AtSK13;	A0A0P0X978_ORYSJ SubName: Full=Os07g0625300 protein {ECO:0000313|EMBL:BAT02725.1};	SCF ubiquitin ligase, Skp1 component	GO:0005737,cytoplasm; GO:0005634,nucleus; GO:0019005,SCF ubiquitin ligase complex; GO:0097602,cullin family protein binding; GO:0009734,auxin-activated signaling pathway; GO:0009867,jasmonic acid mediated signaling pathway; GO:0016567,protein ubiquitination; GO:0009733,response to auxin; GO:0009753,response to jasmonic acid; GO:0031146,SCF-dependent proteasomal ubiquitin-dependent protein catabol…	PF03931.18:Skp1 family, tetramerisation domain	--	--	--
Os05t0355400-01	118.49	116.905	115.163	34.161	38.7729	34.2349	1956	1996	2078	577	689	585	-1.73508	2.87627e-168	7.75208e-166	down	chr05	16859727	16860956	+	Os05t0355400-01	--	--	--	Os05g0355400 [Oryza sativa Japonica Group]	USPAL_ARATH RecName: Full=Universal stress protein A-like protein;	C7J2K4_ORYSJ SubName: Full=Os05g0355400 protein {ECO:0000313|EMBL:BAH93107.1};	--	GO:0005829,cytosol; GO:0005886,plasma membrane; GO:0016208,AMP binding; GO:0000166,nucleotide binding; GO:0003674,molecular_function; GO:0005488,binding; GO:0017076,purine nucleotide binding; GO:0030554,adenyl nucleotide binding; GO:0032553,ribonucleotide binding; GO:0032555,purine ribonucleotide binding; GO:0032559,adenyl ribonucleotide binding; GO:0036094,small molecule binding; GO:0043167,ion …	PF00582.29:Universal stress protein family	--	--	--
Os04t0486950-01	114.024	114.715	109.014	5.9083	7.3751	8.8305	3131	3258	3272	166	218	251	-3.95945	5.86612e-168	1.5622e-165	down	chr04	24325769	24328250	-	Os04t0486950-01	--	K01638 malate synthase [EC:2.3.3.9] | (RAP-DB) Os04g0486950; Similar to Malate synthase. (A)	ko00620: Pyruvate metabolism; ko00630: Glyoxylate and dicarboxylate metabolism; ko01100: Metabolic pathways; ko01110: Biosynthesis of secondary metabolites; ko01200: Carbon metabolism	hypothetical protein DAI22_04g176700 [Oryza sativa Japonica Group]	MASY_ORYSJ RecName: Full=Malate synthase {ECO:0000255|RuleBase:RU000555}; EC=2.3.3.9 {ECO:0000255|RuleBase:RU000555};	A0A0E0DFF2_9ORYZ RecName: Full=Malate synthase {ECO:0000256|ARBA:ARBA00012636, ECO:0000256|RuleBase:RU000555}; EC=2.3.3.9 {ECO:0000256|ARBA:ARBA00012636, ECO:0000256|RuleBase:RU000555};	Malate synthase	GO:0005737,cytoplasm; GO:0009514,glyoxysome; GO:0004474,malate synthase activity; GO:0006097,glyoxylate cycle; GO:0006099,tricarboxylic acid cycle; GO:0003674,molecular_function; GO:0003824,catalytic activity; GO:0016740,transferase activity; GO:0016746,acyltransferase activity; GO:0046912,acyltransferase activity, acyl groups converted into alkyl on transfer; GO:0005975,carbohydrate metabolic pr…	PF01274.25:Malate synthase	--	--	--
Os04t0500900-00	199.494	191.335	192.741	69.0598	71.1062	77.1726	2747	2725	2901	973	1054	1100	-1.45139	7.1356e-168	1.87792e-165	down	chr04	25003551	25006535	+	Os04t0500900-00	--	K17499 protein phosphatase 1G [EC:3.1.3.16] | (RAP-DB) Os04g0500900; Similar to H0311C03.1 protein. (A)	--	hypothetical protein EE612_024226 [Oryza sativa]	P2C42_ORYSJ RecName: Full=Probable protein phosphatase 2C 42; Short=OsPP2C42; EC=3.1.3.16;	A0A0P0WC52_ORYSJ RecName: Full=Protein-serine/threonine phosphatase {ECO:0000256|ARBA:ARBA00013081}; EC=3.1.3.16 {ECO:0000256|ARBA:ARBA00013081};	Serine/threonine protein phosphatase	GO:0046872,metal ion binding; GO:0017018,myosin phosphatase activity; GO:0006470,protein dephosphorylation; GO:0003674,molecular_function; GO:0005488,binding; GO:0043167,ion binding; GO:0043169,cation binding; GO:0003824,catalytic activity; GO:0004721,phosphoprotein phosphatase activity; GO:0004722,protein serine/threonine phosphatase activity; GO:0016787,hydrolase activity; GO:0016788,hydrolase …	PF00481.24:Protein phosphatase 2C	--	--	--
Os09t0412400-01	201.439	201.357	201.33	65.2007	64.5894	68.7377	1860	1923	2032	616	642	657	-1.63217	3.38482e-167	8.80446e-165	down	chr09	14649378	14650175	-	Os09t0412400-01	--	--	--	uncharacterized protein LOC4347040 [Oryza sativa Japonica Group]	--	Q6ES43_ORYSJ SubName: Full=Os09g0412400 protein {ECO:0000313|EMBL:BAT08056.1}; SubName: Full=cDNA clone:J033054E07, full insert sequence {ECO:0000313|EMBL:BAG93587.1};	--	--	--	--	--	--
Os10t0570700-00	80.8664	78.5087	67.5548	7.5192	8.0792	8.9673	967	971	883	92	104	111	-3.23328	2.591e-166	6.66216e-164	down	chr10	22627963	22628853	+	Os10t0570700-00	--	--	--	hypothetical protein OsJ_32535 [Oryza sativa Japonica Group]	RIP2_HORVU RecName: Full=Protein synthesis inhibitor II; EC=3.2.2.22; AltName: Full=Ribosome-inactivating protein II; AltName: Full=rRNA N-glycosidase;	B9G746_ORYSJ RecName: Full=rRNA N-glycosylase {ECO:0000256|RuleBase:RU004915}; EC=3.2.2.22 {ECO:0000256|RuleBase:RU004915};	--	GO:0005737,cytoplasm; GO:0030598,rRNA N-glycosylase activity; GO:0090729,toxin activity; GO:0050832,defense response to fungus; GO:0031640,killing of cells of another organism; GO:0017148,negative regulation of translation; GO:0003674,molecular_function; GO:0003824,catalytic activity; GO:0016787,hydrolase activity; GO:0016798,hydrolase activity, acting on glycosyl bonds; GO:0016799,hydrolase acti…	PF00161.22:Ribosome inactivating protein	--	--	--
Os03t0129100-01	34.0206	35.0856	32.7228	4.5786	3.972	5.3519	915	976	962	126	115	149	-2.90093	7.98983e-165	2.03105e-162	down	chr03	1645164	1648764	-	Os03t0129100-01	--	K08472 mlo protein | (RAP-DB) Os03g0129100, POWDERY-MILDEW-RESISTANCE_GENE_O_, MLO_; Seven transmembrane protein MLO2. (A)	--	MLO protein homolog 1-like isoform X1 [Oryza sativa Japonica Group]	MLOH1_ORYSJ RecName: Full=MLO protein homolog 1; AltName: Full=OsMLO1;	Q9SNK5_ORYSJ RecName: Full=MLO-like protein {ECO:0000256|RuleBase:RU280816};	--	GO:0016021,integral component of membrane; GO:0005516,calmodulin binding; GO:0006952,defense response; GO:0009607,response to biotic stimulus; GO:0003674,molecular_function; GO:0005488,binding; GO:0005515,protein binding; GO:0006950,response to stress; GO:0008150,biological_process; GO:0050896,response to stimulus; GO:0005575,cellular_component; GO:0016020,membrane; GO:0031224,intrinsic component…	PF03094.18:Mlo family	--	--	--
Os06t0574900-01	347.608	345.878	344.721	110.403	121.535	135.754	3191	3284	3459	1037	1201	1290	-1.52398	1.86465e-159	4.68675e-157	down	chr06	22327746	22328915	-	Os06t0574900-01	--	--	--	uncharacterized protein LOC4341367 isoform X2 [Oryza sativa Japonica Group]	--	A3BCZ8_ORYSJ SubName: Full=Os06g0574900 protein {ECO:0000313|EMBL:BAF19842.1};	--	--	PF12274.11:Protein of unknown function (DUF3615)	--	--	--
Os02t0525600-01	260.031	279.382	279.59	110.842	113.543	112.744	2921	3246	3433	1274	1373	1311	-1.30715	4.03515e-159	1.00296e-156	down	chr02	19202942	19204204	-	Os02t0525600-01	--	--	--	hypothetical protein [Oryza sativa Japonica Group]	--	A0A0E0NFQ3_ORYRU SubName: Full=Uncharacterized protein {ECO:0000313|EnsemblPlants:ORUFI02G19680.1};	--	--	--	--	--	--
Os04t0678700-01	125.979	130.235	125.744	49.9859	46.7116	48.9928	2340	2502	2553	950	934	942	-1.41734	4.77123e-158	1.17288e-155	down	chr04	34663055	34664559	+	Os04t0678700-01	--	K00218 protochlorophyllide reductase [EC:1.3.1.33] | (RAP-DB) Os04g0678700; Similar to Protochlorophyllide reductase (EC 1.3.1.33) (PCR) (NADPH- protochlorophyllide oxidoreductase) (POR) (Fragment). (A)	ko00860: Porphyrin metabolism; ko01100: Metabolic pathways; ko01110: Biosynthesis of secondary metabolites	protochlorophyllide reductase A, chloroplastic [Oryza sativa Japonica Group]	PORA_ORYSJ RecName: Full=Protochlorophyllide reductase A, chloroplastic; Short=PCR A; EC=1.3.1.33; AltName: Full=NADPH-protochlorophyllide oxidoreductase A; Short=POR A; Flags: Precursor;	A0A0E0H7J0_ORYNI RecName: Full=NADPH-protochlorophyllide oxidoreductase {ECO:0000256|RuleBase:RU365001}; EC=1.3.1.33 {ECO:0000256|RuleBase:RU365001};	Dehydrogenases with different specificities (related to short-chain alcohol dehydrogenases)	GO:0009507,chloroplast; GO:0016630,protochlorophyllide reductase activity; GO:0015995,chlorophyll biosynthetic process; GO:0015979,photosynthesis; GO:0003674,molecular_function; GO:0003824,catalytic activity; GO:0016491,oxidoreductase activity; GO:0016627,oxidoreductase activity, acting on the CH-CH group of donors; GO:0016628,oxidoreductase activity, acting on the CH-CH group of donors, NAD or N…	PF00106.28:short chain dehydrogenase	--	--	--
Os01t0719300-01	19.2517	21.6429	20.1877	2.0243	2.3188	2.0522	725	843	831	78	94	80	-3.28079	2.33608e-157	5.68023e-155	down	chr01	29987911	29994075	+	Os01t0719300-01	--	K17471 sulfate transporter 3 | (RAP-DB) Os01g0719300; Similar to Sulfate transporter 3.1 (AST12) (AtST1). (A)	--	probable sulfate transporter 3.5 [Oryza sativa Japonica Group]	SUT35_ARATH RecName: Full=Probable sulfate transporter 3.5;	A0A0P0V7J4_ORYSJ SubName: Full=Os01g0719300 protein {ECO:0000313|EMBL:BAF05997.1}; SubName: Full=Putative plasma membrane sulphate transporter {ECO:0000313|EMBL:BAB68064.1};	Sulfate/bicarbonate/oxalate exchanger SAT-1 and related transporters (SLC26 family)	GO:0005887,integral component of plasma membrane; GO:0015301,NA; GO:0008271,secondary active sulfate transmembrane transporter activity; GO:0015293,symporter activity; GO:0003674,molecular_function; GO:0005215,transporter activity; GO:0008509,anion transmembrane transporter activity; GO:0015075,ion transmembrane transporter activity; GO:0015103,inorganic anion transmembrane transporter activity; …	PF00916.23:Sulfate permease family	--	--	--
Os09t0437500-01	230.375	232.171	242.641	101.678	86.8747	92.3021	3636	3790	4186	1642	1476	1508	-1.35534	4.68878e-153	1.12783e-150	down	chr09	16153181	16155032	+	Os09t0437500-01	--	--	--	dormancy-associated protein homolog 3 [Oryza sativa Japonica Group]	DRMH3_ARATH RecName: Full=Dormancy-associated protein homolog 3 {ECO:0000305}; AltName: Full=DRM1 homolog 3 {ECO:0000305};	A0A0E0QRV9_ORYRU SubName: Full=Uncharacterized protein {ECO:0000313|EnsemblPlants:ORUFI09G12370.2};	--	--	PF05564.15:Dormancy/auxin associated protein	--	--	--
Os07t0575900-01	25.1242	25.2846	23.3793	2.7211	2.8943	2.4015	758	789	771	84	94	75	-3.22718	6.43588e-153	1.5316e-150	down	chr07	23299573	23301820	+	Os07t0575900-01	--	--	--	unknown protein [Oryza sativa Japonica Group]	Y1490_ARATH RecName: Full=Hypothetical protein At1g04090;	A0A0P0X829_ORYSJ SubName: Full=Os07g0575900 protein {ECO:0000313|EMBL:BAF21996.1};	--	--	PF06101.14:Vacuolar protein sorting-associated protein 62	--	--	--
Os04t0416700-01	176.432	190.921	182.34	72.337	70.0068	73.4863	2491	2788	2814	1045	1064	1074	-1.37554	9.52183e-153	2.24214e-150	down	chr04	20579386	20580531	-	Os04t0416700-01	--	--	--	NDR1/HIN1-like protein 12 [Oryza sativa Japonica Group]	NHL1_ARATH RecName: Full=NDR1/HIN1-like protein 1 {ECO:0000303|Ref.1};	Q7X7T9_ORYSJ SubName: Full=Os04g0416700 protein {ECO:0000313|EMBL:BAS89161.1}; SubName: Full=cDNA clone:J013139L19, full insert sequence {ECO:0000313|EMBL:BAG90834.1};	--	GO:0046658,anchored component of plasma membrane; GO:0016021,integral component of membrane; GO:0009506,plasmodesma; GO:0051607,defense response to virus; GO:0006950,response to stress; GO:0006952,defense response; GO:0008150,biological_process; GO:0009605,response to external stimulus; GO:0009607,response to biotic stimulus; GO:0009615,response to virus; GO:0043207,response to external biotic st…	PF03168.16:Late embryogenesis abundant protein	--	--	--
Os04t0306400-01	574.978	567.158	537.067	282.145	299.531	284.627	9098	9282	9289	4568	5102	4662	-0.980931	5.64007e-151	1.31425e-148	false	chr04	13802278	13803456	+	Os04t0306400-01	--	K01807 ribose 5-phosphate isomerase A [EC:5.3.1.6] | (RAP-DB) Os04g0306400; Ribose 5-phosphate isomerase family protein. (A)	ko00030: Pentose phosphate pathway; ko00710: Carbon fixation in photosynthetic organisms; ko01100: Metabolic pathways; ko01110: Biosynthesis of secondary metabolites; ko01200: Carbon metabolism; ko01230: Biosynthesis of amino acids	probable ribose-5-phosphate isomerase 1 [Oryza sativa Japonica Group]	RPI1_ARATH RecName: Full=Probable ribose-5-phosphate isomerase 1; EC=5.3.1.6; AltName: Full=Phosphoriboisomerase 1; AltName: Full=Protein RADIAL SWELLING 10;	A0A0D3FU17_9ORYZ RecName: Full=Ribose-5-phosphate isomerase {ECO:0000256|ARBA:ARBA00011959}; EC=5.3.1.6 {ECO:0000256|ARBA:ARBA00011959};	Ribose 5-phosphate isomerase	GO:0005737,cytoplasm; GO:0004751,ribose-5-phosphate isomerase activity; GO:0030244,cellulose biosynthetic process; GO:0009052,pentose-phosphate shunt, non-oxidative branch; GO:0046109,uridine biosynthetic process; GO:0003674,molecular_function; GO:0003824,catalytic activity; GO:0016853,isomerase activity; GO:0016860,intramolecular oxidoreductase activity; GO:0016861,intramolecular oxidoreductase …	PF06026.17:Ribose 5-phosphate isomerase A (phosphoriboisomerase A)	--	--	--
Os01t0785400-01	61.0361	66.1714	57.9143	17.7001	18.9929	19.0102	1830	2052	1898	543	613	590	-1.75859	4.26018e-150	9.82477e-148	down	chr01	33308448	33310933	+	Os01t0785400-01	--	K14487 auxin responsive GH3 gene family | (RAP-DB) Os01g0785400; GH3 auxin-responsive promoter family protein. (A)	ko04075: Plant hormone signal transduction	probable indole-3-acetic acid-amido synthetase GH3.1 [Oryza sativa Japonica Group]	GH31_ORYSJ RecName: Full=Probable indole-3-acetic acid-amido synthetase GH3.1; EC=6.3.2.-; AltName: Full=Auxin-responsive GH3-like protein 1; Short=OsGH3-1;	A0A0D3EUV7_9ORYZ SubName: Full=Uncharacterized protein {ECO:0000313|EnsemblPlants:OBART01G33390.1};	--	GO:0005737,cytoplasm; GO:0016881,acid-amino acid ligase activity; GO:0009733,response to auxin; GO:0009416,response to light stimulus; GO:0003674,molecular_function; GO:0003824,catalytic activity; GO:0016874,ligase activity; GO:0016879,ligase activity, forming carbon-nitrogen bonds; GO:0008150,biological_process; GO:0009719,response to endogenous stimulus; GO:0009725,response to hormone; GO:00100…	PF03321.16:GH3 auxin-responsive promoter	--	--	--
Os02t0626400-01	71.0051	72.2349	66.5106	26.9044	26.427	25.067	2471	2600	2530	958	990	903	-1.44586	5.85753e-149	1.33707e-146	down	chr02	24985294	24989388	-	Os02t0626400-01	--	K10775 phenylalanine ammonia-lyase [EC:4.3.1.24] | (RAP-DB) Os02g0626400; Phenylalanine ammonia-lyase (EC 4.3.1.5). (A)	ko00360: Phenylalanine metabolism; ko00940: Phenylpropanoid biosynthesis; ko01100: Metabolic pathways; ko01110: Biosynthesis of secondary metabolites	phenylalanine ammonia-lyase [Oryza sativa Japonica Group]	PAL2_ORYSI RecName: Full=Phenylalanine ammonia-lyase; EC=4.3.1.24 {ECO:0000250|UniProtKB:P24481};	Q6K6Q1_ORYSJ RecName: Full=Phenylalanine ammonia-lyase {ECO:0000256|RuleBase:RU003955}; EC=4.3.1.24 {ECO:0000256|RuleBase:RU003955};	Phenylalanine and histidine ammonia-lyase	GO:0005737,cytoplasm; GO:0045548,phenylalanine ammonia-lyase activity; GO:0009800,cinnamic acid biosynthetic process; GO:0006559,L-phenylalanine catabolic process; GO:0003674,molecular_function; GO:0003824,catalytic activity; GO:0016829,lyase activity; GO:0016840,carbon-nitrogen lyase activity; GO:0016841,ammonia-lyase activity; GO:0006082,organic acid metabolic process; GO:0006725,cellular aroma…	PF00221.22:Aromatic amino acid lyase	--	--	--
Os05t0399700-01	242.06	258.748	204.082	15.2573	17.5301	13.203	4233	4680	3901	273	330	239	-3.96368	4.06013e-148	9.17426e-146	down	chr05	19445901	19447487	+	Os05t0399700-01	--	K20547 basic endochitinase B [EC:3.2.1.14] | (RAP-DB) Os05g0399700, CLASS_I_CHITINASE, CHIA1;175, CHITINASE_7, CHT7; Chitinase (EC 3.2.1.14). (A)	ko00520: Amino sugar and nucleotide sugar metabolism; ko01100: Metabolic pathways; ko04016: MAPK signaling pathway - plant	chitinase 7 precursor [Oryza sativa Japonica Group]	CHI7_ORYSJ RecName: Full=Chitinase 7; EC=3.2.1.14 {ECO:0000269|PubMed:10890535}; AltName: Full=Class I chitinase d; Short=OsChia1d; AltName: Full=Pathogenesis related (PR)-3 chitinase 7; Flags: Precursor;	I1PVF7_ORYGL RecName: Full=Chitinase {ECO:0000256|ARBA:ARBA00012729}; EC=3.2.1.14 {ECO:0000256|ARBA:ARBA00012729};	Predicted chitinase	GO:0008061,chitin binding; GO:0004568,chitinase activity; GO:0016998,cell wall macromolecule catabolic process; GO:0006032,chitin catabolic process; GO:0050832,defense response to fungus; GO:0000272,polysaccharide catabolic process; GO:0003674,molecular_function; GO:0005488,binding; GO:0097367,carbohydrate derivative binding; GO:0003824,catalytic activity; GO:0004553,hydrolase activity, hydrolyzi…	PF00182.22:Chitinase class I	--	--	--
Os06t0695600-01	100.023	98.0958	96.3507	46.6487	45.6478	45.0765	3552	3603	3740	1695	1745	1657	-1.12632	5.4279e-148	1.21422e-145	down	chr06	29059705	29063780	-	Os06t0695600-01	--	K19045 E3 ubiquitin-protein ligase BIG BROTHER and related proteins [EC:2.3.2.27] | (RAP-DB) Os03g0173900; Zinc finger, RING/FYVE/PHD-type domain containing protein. (A)	--	uncharacterized protein LOC4341936 [Oryza sativa Japonica Group]	HIP1_ORYSJ RecName: Full=Probable E3 ubiquitin-protein ligase HIP1; EC=2.3.2.27; AltName: Full=HAL3-interacting protein 1; Short=OsHIP1; AltName: Full=RING-H2 finger HIP1; AltName: Full=RING-type E3 ubiquitin transferase HIP1 {ECO:0000305};	B9FQN8_ORYSJ SubName: Full=Os06g0695600 protein {ECO:0000313|EMBL:BAF20365.1}; SubName: Full=Putative DNA binding zinc finger protein {ECO:0000313|EMBL:BAD53902.1};	FOG: Predicted E3 ubiquitin ligase	GO:0046872,metal ion binding; GO:0061630,ubiquitin protein ligase activity; GO:0044260,cellular macromolecule metabolic process; GO:0040008,regulation of growth; GO:0003674,molecular_function; GO:0005488,binding; GO:0043167,ion binding; GO:0043169,cation binding; GO:0003824,catalytic activity; GO:0004842,ubiquitin-protein transferase activity; GO:0016740,transferase activity; GO:0019787,ubiquitin…	PF13639.9:Ring finger domain	--	--	--
Os12t0114500-01	384.423	379.601	369.273	701.794	730.938	747.474	4081	4168	4285	7623	8353	8214	0.917694	6.50722e-148	1.44125e-145	false	chr12	723297	724220	+	Os12t0114500-01	--	--	--	non-specific lipid-transfer protein 4 [Oryza sativa Japonica Group]	NLTP4_ORYSJ RecName: Full=Non-specific lipid-transfer protein 4; Short=LTP 4; Flags: Precursor;	A0A0E0J608_ORYNI SubName: Full=Uncharacterized protein {ECO:0000313|EnsemblPlants:ONIVA12G00810.1};	--	GO:0008289,lipid binding; GO:0006869,lipid transport; GO:0003674,molecular_function; GO:0005488,binding; GO:0006810,transport; GO:0008150,biological_process; GO:0010876,lipid localization; GO:0033036,macromolecule localization; GO:0051179,localization; GO:0051234,establishment of localization; GO:0071702,organic substance transport	PF00234.25:Protease inhibitor/seed storage/LTP family	--	--	--
Os01t0132000-01	201.206	189.298	187.942	53.5832	58.172	56.7935	1523	1482	1555	415	474	445	-1.80463	3.35572e-147	7.35955e-145	down	chr01	1760310	1761065	-	Os01t0132000-01	--	--	--	Bowman-Birk type wound-induced proteinase inhibitor WIP1 [Oryza sativa Japonica Group]	IBBWP_MAIZE RecName: Full=Bowman-Birk type wound-induced proteinase inhibitor WIP1; Flags: Precursor;	A0A8J8Y7C7_ORYSJ SubName: Full=Os01g0132000 protein {ECO:0000313|EMBL:BAF03843.1}; SubName: Full=Putative wound-induced protease inhibitor {ECO:0000313|EMBL:BAB64603.1};	--	GO:0005576,extracellular region; GO:0004867,serine-type endopeptidase inhibitor activity; GO:0003674,molecular_function; GO:0004857,enzyme inhibitor activity; GO:0004866,endopeptidase inhibitor activity; GO:0030234,enzyme regulator activity; GO:0030414,peptidase inhibitor activity; GO:0061134,peptidase regulator activity; GO:0061135,endopeptidase regulator activity; GO:0098772,molecular function …	PF00228.23:Bowman-Birk serine protease inhibitor family	--	--	--
Os03t0167000-01	318.552	324.302	320.255	580.067	579.013	592.385	3852	4056	4233	7177	7537	7415	0.836287	7.3839e-145	1.60367e-142	false	chr03	3626392	3628578	+	Os03t0167000-01	--	--	--	Os03g0167000, partial [Oryza sativa Japonica Group]	LTG14_ARATH RecName: Full=Non-specific lipid transfer protein GPI-anchored 14 {ECO:0000303|PubMed:23893219}; Short=AtLTPG-14 {ECO:0000303|PubMed:23893219}; Short=Protein LTP-GPI-ANCHORED 14 {ECO:0000303|PubMed:23893219}; AltName: Full=Protein SENESCENCE ASSOCIATED GENES 27 {ECO:0000303|PubMed:16299172}; AltName: Full=Xylogen like protein 7 {ECO:0000303|PubMed:21558309}; Short=AtXYLP7 {ECO:0000303…	Q0DUU6_ORYSJ SubName: Full=Os03g0167000 protein {ECO:0000313|EMBL:BAF10992.1}; Flags: Fragment;	--	GO:0031225,anchored component of membrane; GO:0005829,cytosol; GO:0005886,plasma membrane; GO:0008289,lipid binding; GO:0010150,leaf senescence; GO:0006869,lipid transport; GO:0080027,response to herbivore; GO:0009625,response to insect; GO:0003674,molecular_function; GO:0005488,binding; GO:0007275,multicellular organism development; GO:0008150,biological_process; GO:0032501,multicellular organis…	--	--	--	--
Os06t0712700-01	317.797	303.74	307.739	165.131	157.99	159.11	5148	5089	5449	2737	2755	2668	-0.972842	5.76382e-140	1.23978e-137	false	chr06	30173627	30177996	-	Os06t0712700-01	--	K09264 MADS-box transcription factor, plant | (RAP-DB) Os06g0712700, SPW1, SUPERWOMAN_1; MADS-box protein SPW1. (A)	--	MADS-box transcription factor 16 [Oryza sativa Japonica Group]	MAD16_ORYSJ RecName: Full=MADS-box transcription factor 16; AltName: Full=OsMADS16; AltName: Full=Protein APETALA3-like; AltName: Full=Protein SUPERWOMAN1;	B9A8B8_ORYRU SubName: Full=MADS-box protein {ECO:0000313|EMBL:BAH22540.1};	MADS box transcription factor	GO:0005634,nucleus; GO:0000981,DNA-binding transcription factor activity, RNA polymerase II-specific; GO:0046983,protein dimerization activity; GO:0000978,RNA polymerase II cis-regulatory region sequence-specific DNA binding; GO:0030154,cell differentiation; GO:0045944,positive regulation of transcription by RNA polymerase II; GO:0006357,regulation of transcription by RNA polymerase II; GO:001009…	PF00319.21:SRF-type transcription factor (DNA-binding and dimerisation domain)	MADS-MIKC	TF	MADS->MADS-MIKC
Os03t0423300-01	49.9544	47.3887	46.6977	122.176	129.466	137.649	1009	990	1031	2525	2815	2878	1.4084	2.85302e-139	6.07828e-137	up	chr03	17623509	17625094	-	Os03t0423300-01	--	K03921 acyl-[acyl-carrier-protein] desaturase [EC:1.14.19.2 1.14.19.11 1.14.19.26] | (RAP-DB) Os03g0423300; Similar to Stearoyl-acyl carrier protein desaturse (EC 1.14.99.6) (Fragment). (A)	ko00061: Fatty acid biosynthesis; ko01040: Biosynthesis of unsaturated fatty acids; ko01100: Metabolic pathways; ko01212: Fatty acid metabolism	acyl-[acyl-carrier-protein]	STAD4_ORYSJ RecName: Full=Acyl-[acyl-carrier-protein] desaturase 4, chloroplastic; EC=1.14.19.-; Flags: Precursor;	I1PCD5_ORYGL SubName: Full=Uncharacterized protein {ECO:0000313|EnsemblPlants:ORGLA03G0203100.1};	--	GO:0009507,chloroplast; GO:0045300,acyl-[acyl-carrier-protein] desaturase activity; GO:0046872,metal ion binding; GO:0006633,fatty acid biosynthetic process; GO:0006631,fatty acid metabolic process; GO:0003674,molecular_function; GO:0003824,catalytic activity; GO:0016491,oxidoreductase activity; GO:0016705,oxidoreductase activity, acting on paired donors, with incorporation or reduction of molecu…	PF03405.17:Fatty acid desaturase	--	--	--
Os09t0439200-01	108.034	106.287	106.417	34.309	34.1973	38.8013	1708	1738	1839	555	582	635	-1.60641	5.67701e-139	1.19806e-136	down	chr09	16273522	16275268	-	Os09t0439200-01	--	K13464 jasmonate ZIM domain-containing protein | (RAP-DB) Os09g0439200, JAZ7, JASMONATE_ZIM-DOMAIN_PROTEIN_7; Tify domain containing protein. (A)	ko04075: Plant hormone signal transduction	protein TIFY 10c [Oryza sativa Japonica Group]	TI10C_ORYSJ RecName: Full=Protein TIFY 10c {ECO:0000305}; Short=OsTIFY10c {ECO:0000303|PubMed:19618278}; AltName: Full=Jasmonate ZIM domain-containing protein 8 {ECO:0000305}; Short=OsJAZ8 {ECO:0000303|PubMed:19618278}; AltName: Full=OsJAZ7 {ECO:0000303|PubMed:21332845};	A0A0E0IKB6_ORYNI RecName: Full=Tify domain-containing protein {ECO:0000259|PROSITE:PS51320};	--	GO:0005829,cytosol; GO:0005634,nucleus; GO:0006952,defense response; GO:0031347,regulation of defense response; GO:2000022,regulation of jasmonic acid mediated signaling pathway; GO:0009611,response to wounding; GO:0006950,response to stress; GO:0008150,biological_process; GO:0050896,response to stimulus; GO:0048583,regulation of response to stimulus; GO:0050789,regulation of biological process; …	PF06200.17:tify domain	Tify	TF	Tify
Os01t0110400-01	81.6412	83.9777	82.9647	30.6814	29.3851	28.8016	1706	1815	1895	656	661	623	-1.51062	8.11005e-138	1.69553e-135	down	chr01	549157	552574	+	Os01t0110400-01	--	K00626 acetyl-CoA C-acetyltransferase [EC:2.3.1.9] | (RAP-DB) Os01g0110400; Similar to Acetyl-CoA C-acetyltransferase. (A)	ko00071: Fatty acid degradation; ko00280: Valine, leucine and isoleucine degradation; ko00310: Lysine degradation; ko00380: Tryptophan metabolism; ko00620: Pyruvate metabolism; ko00630: Glyoxylate and dicarboxylate metabolism; ko00650: Butanoate metabolism; ko00900: Terpenoid backbone biosynthesis; ko01100: Metabolic pathways; ko01110: Biosynthesis of secondary metabolites; ko01200: Carbon metabo…	acetyl-CoA acetyltransferase, cytosolic 1 [Oryza sativa Japonica Group]	THIC1_ARATH RecName: Full=Acetyl-CoA acetyltransferase, cytosolic 1; EC=2.3.1.9; AltName: Full=Cytosolic acetoacetyl-CoA thiolase 1; Short=Thiolase 1; AltName: Full=Protein EMBRYO DEFECTIVE 1276;	A0A0P0UXB0_ORYSJ SubName: Full=Os01g0110400 protein {ECO:0000313|EMBL:BAF03711.1}; SubName: Full=Putative acetoacetyl-coenzyme A thiolase {ECO:0000313|EMBL:BAB39872.1};	Acetyl-CoA acetyltransferase	GO:0005777,peroxisome; GO:0005886,plasma membrane; GO:0009536,plastid; GO:0003985,acetyl-CoA C-acetyltransferase activity; GO:0046872,metal ion binding; GO:0006635,fatty acid beta-oxidation; GO:0008299,isoprenoid biosynthetic process; GO:0009846,pollen germination; GO:0009860,pollen tube growth; GO:0016125,sterol metabolic process; GO:0003674,molecular_function; GO:0003824,catalytic activity; GO:…	PF00108.26:Thiolase, N-terminal domain	--	--	--
Os07t0616200-01	77.1008	78.881	79.9855	159.658	164.695	154.764	2441	2583	2768	5172	5613	5072	0.995351	7.92366e-137	1.64122e-134	false	chr07	25393024	25398600	-	Os07t0616200-01	--	K09458 3-oxoacyl-[acyl-carrier-protein] synthase II [EC:2.3.1.179] | (RAP-DB) Os07g0616200; Similar to Beta-ketoacyl-ACP synthase. (A)	ko00061: Fatty acid biosynthesis; ko00780: Biotin metabolism; ko01100: Metabolic pathways; ko01212: Fatty acid metabolism; ko01240: Biosynthesis of cofactors	3-oxoacyl-[acyl-carrier-protein]	KASC2_ARATH RecName: Full=3-oxoacyl-[acyl-carrier-protein] synthase II, chloroplastic; EC=2.3.1.41; AltName: Full=Beta-ketoacyl-acyl-carrier-protein synthase II; Short=AtKAS2; Short=Beta-ketoacyl-ACP synthetase 2; AltName: Full=Protein FATTY ACID BIOSYNTHESIS 1; Flags: Precursor;	Q0D4N5_ORYSJ RecName: Full=Beta-ketoacyl-[acyl-carrier-protein] synthase I {ECO:0000256|ARBA:ARBA00013191}; EC=2.3.1.41 {ECO:0000256|ARBA:ARBA00013191};	3-oxoacyl-(acyl-carrier-protein) synthase (I and II)	GO:0009507,chloroplast; GO:0009570,chloroplast stroma; GO:0005829,cytosol; GO:0009536,plastid; GO:0004315,3-oxoacyl-[acyl-carrier-protein] synthase activity; GO:0009631,cold acclimation; GO:0009793,embryo development ending in seed dormancy; GO:0006633,fatty acid biosynthetic process; GO:0006636,unsaturated fatty acid biosynthetic process; GO:0003674,molecular_function; GO:0003824,catalytic activ…	PF00109.29:Beta-ketoacyl synthase, N-terminal domain	--	--	--
Os03t0781600-01	81.0451	84.5815	77.8922	1.6204	1.0872	0.9422	831	897	873	17	12	10	-6.08997	2.03817e-136	4.18292e-134	down	chr03	32400270	32401033	-	Os03t0781600-01	--	--	--	U1 small nuclear ribonucleoprotein C [Oryza sativa Japonica Group]	--	A0A0E0P236_ORYRU RecName: Full=Reticulon-like protein {ECO:0000256|RuleBase:RU363132};	--	GO:0005789,endoplasmic reticulum membrane; GO:0016021,integral component of membrane; GO:0009617,response to bacterium; GO:0008150,biological_process; GO:0009605,response to external stimulus; GO:0009607,response to biotic stimulus; GO:0043207,response to external biotic stimulus; GO:0044419,biological process involved in interspecies interaction between organisms; GO:0050896,response to stimulus…	--	--	--	--
Os10t0492900-01	52.5914	54.4534	54.7284	7.364	7.4237	5.1468	691	740	786	99	105	70	-3.04587	2.53221e-135	5.14959e-133	down	chr10	18707782	18710608	+	Os10t0492900-01	--	K07407 alpha-galactosidase [EC:3.2.1.22] | (RAP-DB) Os10g0492900; Similar to alpha-galactosidase. (A)	ko00052: Galactose metabolism; ko00561: Glycerolipid metabolism; ko00600: Sphingolipid metabolism; ko00603: Glycosphingolipid biosynthesis - globo and isoglobo series; ko01100: Metabolic pathways	hypothetical protein EE612_052047 [Oryza sativa]	AGAL1_ARATH RecName: Full=Alpha-galactosidase 1 {ECO:0000303|PubMed:15034167}; Short=AtAGAL1 {ECO:0000303|PubMed:15034167}; EC=3.2.1.22 {ECO:0000250|UniProtKB:Q9FXT4}; AltName: Full=Alpha-D-galactoside galactohydrolase 1 {ECO:0000305}; AltName: Full=Melibiase 1 {ECO:0000305}; Flags: Precursor;	A0A0P0XVP1_ORYSJ RecName: Full=Alpha-galactosidase {ECO:0000256|RuleBase:RU361168}; EC=3.2.1.22 {ECO:0000256|RuleBase:RU361168}; AltName: Full=Melibiase {ECO:0000256|RuleBase:RU361168};	Alpha-D-galactosidase (melibiase)	GO:0048046,apoplast; GO:0009505,plant-type cell wall; GO:0099503,secretory vesicle; GO:0052692,raffinose alpha-galactosidase activity; GO:0005975,carbohydrate metabolic process; GO:0071555,cell wall organization; GO:0003674,molecular_function; GO:0003824,catalytic activity; GO:0004553,hydrolase activity, hydrolyzing O-glycosyl compounds; GO:0004557,alpha-galactosidase activity; GO:0015925,galacto…	PF16499.8:Alpha galactosidase A	--	--	--
Os11t0455500-01	285.525	284.473	278.193	478.564	491.867	475.343	7185	7404	7652	12322	13324	12382	0.743146	5.07627e-134	1.02303e-131	false	chr11	15420145	15422972	-	Os11t0455500-01	--	K01251 adenosylhomocysteinase [EC:3.13.2.1] | (RAP-DB) Os11g0455500; Similar to Adenosylhomocysteinase. (A)	ko00270: Cysteine and methionine metabolism; ko01100: Metabolic pathways	Os11g0455500, partial [Oryza sativa Japonica Group]	SAHH_WHEAT RecName: Full=Adenosylhomocysteinase; Short=AdoHcyase; EC=3.3.1.1; AltName: Full=S-adenosyl-L-homocysteine hydrolase;	A0A0P0Y1Y5_ORYSJ RecName: Full=Adenosylhomocysteinase {ECO:0000256|ARBA:ARBA00012685, ECO:0000256|RuleBase:RU000548}; EC=3.3.1.1 {ECO:0000256|ARBA:ARBA00012685, ECO:0000256|RuleBase:RU000548}; Flags: Fragment;	S-adenosylhomocysteine hydrolase	GO:0005829,cytosol; GO:0004013,adenosylhomocysteinase activity; GO:0006730,one-carbon metabolic process; GO:0033353,S-adenosylmethionine cycle; GO:0003674,molecular_function; GO:0003824,catalytic activity; GO:0016787,hydrolase activity; GO:0016801,hydrolase activity, acting on ether bonds; GO:0016802,trialkylsulfonium hydrolase activity; GO:0008150,biological_process; GO:0008152,metabolic process…	PF05221.20:S-adenosyl-L-homocysteine hydrolase	--	--	--
Os04t0639100-01	248.071	226.425	213.759	513.515	505.07	532.763	2770	2615	2609	5867	6071	6158	1.14657	7.76674e-134	1.55127e-131	up	chr04	32478683	32479514	+	Os04t0639100-01	--	--	--	hypothetical protein EE612_025826 [Oryza sativa]	--	A0A0N7KJS6_ORYSJ SubName: Full=Os04g0639100 protein {ECO:0000313|EMBL:BAS91241.1};	--	--	--	--	--	--
Os02t0621300-01	119.428	120.958	119.732	62.838	62.0443	61.416	3975	4164	4356	2140	2223	2116	-0.977294	8.83147e-134	1.74832e-131	false	chr02	24718047	24724116	-	Os02t0621300-01	--	K15404 aldehyde decarbonylase [EC:4.1.99.5] | (RAP-DB) Os02g0621300; Fatty acid hydroxylase domain containing protein. (A)	ko00073: Cutin, suberine and wax biosynthesis; ko01110: Biosynthesis of secondary metabolites	protein ECERIFERUM 1 [Oryza sativa Japonica Group]	GLO14_ORYSJ RecName: Full=Very-long-chain aldehyde decarbonylase GL1-4 {ECO:0000305}; EC=4.1.99.5 {ECO:0000250|UniProtKB:F4HVY0}; AltName: Full=Protein GLOSSY 1-4 {ECO:0000303|PubMed:19322663};	A0A0E0NHX3_ORYRU RecName: Full=Aldehyde oxygenase (deformylating) {ECO:0000256|ARBA:ARBA00013146}; EC=4.1.99.5 {ECO:0000256|ARBA:ARBA00013146};	--	GO:0005789,endoplasmic reticulum membrane; GO:0016021,integral component of membrane; GO:0016020,membrane; GO:1990465,aldehyde oxygenase (deformylating) activity; GO:0000254,C-4 methylsterol oxidase activity; GO:0005506,iron ion binding; GO:0009924,octadecanal decarbonylase activity; GO:0016491,oxidoreductase activity; GO:0009737,response to abscisic acid; GO:0009409,response to cold; GO:0016126,…	PF12076.11:WAX2 C-terminal domain	--	--	--
Os01t0219500-01	302.667	284.094	297.77	13.705	16.3361	20.6131	7986	7753	8588	370	464	563	-4.15306	1.86322e-133	3.65616e-131	down	chr01	6541008	6543076	+	Os01t0219500-01	--	K01179 endoglucanase [EC:3.2.1.4] | (RAP-DB) Os01g0219600; Similar to Endo-beta-1,4-glucanase precursor (EC 3.2.1.4). (A)	ko00500: Starch and sucrose metabolism; ko01100: Metabolic pathways	endoglucanase 1 [Oryza sativa Japonica Group]	GUN1_ORYSJ RecName: Full=Endoglucanase 1; EC=3.2.1.4; AltName: Full=Endo-1,4-beta glucanase 1; AltName: Full=OsCel9B; AltName: Full=OsGLU7; Flags: Precursor;	A0A0E0FIJ6_ORYNI RecName: Full=Endoglucanase {ECO:0000256|RuleBase:RU361166}; EC=3.2.1.4 {ECO:0000256|RuleBase:RU361166};	--	GO:0005576,extracellular region; GO:0030246,carbohydrate binding; GO:0008810,cellulase activity; GO:0071555,cell wall organization; GO:0030245,cellulose catabolic process; GO:0003674,molecular_function; GO:0005488,binding; GO:0003824,catalytic activity; GO:0004553,hydrolase activity, hydrolyzing O-glycosyl compounds; GO:0016787,hydrolase activity; GO:0016798,hydrolase activity, acting on glycosyl…	PF00759.22:Glycosyl hydrolase family 9	--	--	--
Os12t0631600-01	51.8833	52.8149	51.9267	13.8867	16.632	15.6768	1362	1434	1490	373	470	426	-1.78684	8.4657e-132	1.64676e-129	down	chr12	27046194	27049741	+	Os12t0631600-01	--	--	--	uncharacterized protein LOC4352864 [Oryza sativa Japonica Group]	--	Q2QLR4_ORYSJ SubName: Full=Expressed protein {ECO:0000313|EMBL:ABA99933.1}; SubName: Full=Os12g0631600 protein {ECO:0000313|EMBL:BAT18219.1};	--	--	--	--	--	--
Os07t0529000-01	69.0588	75.4512	68.2646	2.612	1.7544	3.167	1938	2190	2094	75	53	92	-4.84929	1.16351e-131	2.24377e-129	down	chr07	20691213	20693521	-	Os07t0529000-01	--	K01637 isocitrate lyase [EC:4.1.3.1] | (RAP-DB) Os07g0529000; Similar to Isocitrate lyase (Fragment). (A)	ko00630: Glyoxylate and dicarboxylate metabolism; ko01100: Metabolic pathways; ko01110: Biosynthesis of secondary metabolites; ko01200: Carbon metabolism	isocitrate lyase [Oryza sativa Japonica Group]	ACEA_ORYSJ RecName: Full=Isocitrate lyase {ECO:0000303|PubMed:15944756}; Short=ICL {ECO:0000303|PubMed:15944756}; EC=4.1.3.1 {ECO:0000269|PubMed:15944756}; AltName: Full=Isocitrase {ECO:0000305}; AltName: Full=Isocitratase {ECO:0000305};	I1QE34_ORYGL RecName: Full=Isocitrate lyase {ECO:0000256|PIRNR:PIRNR001362};	Isocitrate lyase	GO:0009514,glyoxysome; GO:0004451,isocitrate lyase activity; GO:0046872,metal ion binding; GO:0006097,glyoxylate cycle; GO:0006099,tricarboxylic acid cycle; GO:0003674,molecular_function; GO:0003824,catalytic activity; GO:0016829,lyase activity; GO:0016830,carbon-carbon lyase activity; GO:0016833,oxo-acid-lyase activity; GO:0005488,binding; GO:0043167,ion binding; GO:0043169,cation binding; GO:00…	PF00463.24:Isocitrate lyase family	--	--	--
Os03t0832200-01	125.316	118.529	134.724	47.8928	52.1367	46.2475	2992	2927	3516	1170	1340	1143	-1.39787	2.17976e-131	4.16763e-129	down	chr03	34952200	34955905	-	Os03t0832200-01	--	K08057 calreticulin | (RAP-DB) Os03g0832200; Similar to Calcium-binding protein precursor (Calreticulin). (A)	ko04141: Protein processing in endoplasmic reticulum; ko04145: Phagosome	calreticulin-like [Oryza sativa Japonica Group]	CALR_ORYSJ RecName: Full=Calreticulin {ECO:0000303|PubMed:10651810}; AltName: Full=56 kDa protein {ECO:0000303|PubMed:8888618}; Flags: Precursor;	Q0DM25_ORYSJ RecName: Full=Calreticulin {ECO:0000256|PIRNR:PIRNR002356};	Calreticulin	GO:0005788,endoplasmic reticulum lumen; GO:0005789,endoplasmic reticulum membrane; GO:0005509,calcium ion binding; GO:0030246,carbohydrate binding; GO:0051082,unfolded protein binding; GO:0006457,protein folding; GO:0030433,ubiquitin-dependent ERAD pathway; GO:0003674,molecular_function; GO:0005488,binding; GO:0043167,ion binding; GO:0043169,cation binding; GO:0046872,metal ion binding; GO:000551…	PF00262.21:Calreticulin family	--	--	--
Os05t0553400-01	34.9528	38.3607	36.244	3.1737	4.0587	3.8785	592	672	671	55	74	68	-3.32622	8.36033e-131	1.58492e-128	down	chr05	27524786	27526242	-	Os05t0553400-01	--	K09422 transcription factor MYB, plant | (RAP-DB) Os05g0553400; Similar to Myb-related transcription factor-like protein (MYB transcription factor). (A)	--	transcription factor RAX2 [Oryza sativa Japonica Group]	RAX3_ARATH RecName: Full=Transcription factor RAX3; AltName: Full=Myb-related protein 84; Short=AtMYB84; AltName: Full=Protein REGULATOR OF AXILLARY MERISTEMS 3;	B9FLI5_ORYSJ SubName: Full=Os05g0553400 protein {ECO:0000313|EMBL:BAF18177.1}; SubName: Full=Putative Myb-related transcription factor {ECO:0000313|EMBL:AAT85200.1}; SubName: Full=Putative myb transctiption factor {ECO:0000313|EMBL:AAT58725.1};	Transcription factor, Myb superfamily	GO:0005634,nucleus; GO:0003677,DNA binding; GO:0003700,DNA-binding transcription factor activity; GO:0003674,molecular_function; GO:0003676,nucleic acid binding; GO:0005488,binding; GO:0097159,organic cyclic compound binding; GO:1901363,heterocyclic compound binding; GO:0140110,transcription regulator activity; GO:0005575,cellular_component; GO:0005622,intracellular anatomical structure; GO:00432…	PF00249.34:Myb-like DNA-binding domain	MYB	TF	MYB->MYB
Os04t0689000-01	39.9315	43.5499	40.713	112.436	121.172	116.657	664	749	740	1913	2169	2008	1.46959	2.40838e-130	4.52734e-128	up	chr04	35245424	35246736	-	Os04t0689000-01	--	K00430 peroxidase [EC:1.11.1.7] | (RAP-DB) Os04g0689000; Similar to Peroxidase (EC 1.11.1.7). (A)	ko00940: Phenylpropanoid biosynthesis; ko01100: Metabolic pathways; ko01110: Biosynthesis of secondary metabolites	cationic peroxidase SPC4 [Oryza sativa Japonica Group]	PER1_SORBI RecName: Full=Cationic peroxidase SPC4; EC=1.11.1.7; Flags: Precursor;	B9FDQ4_ORYSJ RecName: Full=Peroxidase {ECO:0000256|RuleBase:RU362060}; EC=1.11.1.7 {ECO:0000256|RuleBase:RU362060};	--	GO:0005576,extracellular region; GO:0009505,plant-type cell wall; GO:0005509,calcium ion binding; GO:0020037,heme binding; GO:0004601,peroxidase activity; GO:0042744,hydrogen peroxide catabolic process; GO:0006979,response to oxidative stress; GO:0003674,molecular_function; GO:0005488,binding; GO:0043167,ion binding; GO:0043169,cation binding; GO:0046872,metal ion binding; GO:0046906,tetrapyrrole…	PF00141.26:Peroxidase	--	--	--
Os01t0293100-01	74.2804	72.7532	69.8952	17.8339	22.0023	22.7027	1612	1633	1658	396	514	510	-1.8199	1.08414e-128	2.02102e-126	down	chr01	10664792	10666903	-	Os01t0293100-01	--	K26213 transcription factor FAMA | (RAP-DB) Os05g0586300; Similar to FMA (FAMA); DNA binding / transcription activator/ transcription factor. (A)	--	transcription factor TIP2 [Oryza sativa Japonica Group]	TIP2_ORYSJ RecName: Full=Transcription factor TIP2; AltName: Full=Basic helix-loop-helix protein 142 {ECO:0000305}; Short=OsbHLH142 {ECO:0000303|PubMed:16896230}; AltName: Full=Basic helix-loop-helix protein TIP2; AltName: Full=TDR INTERACTING PROTEIN2;	A0A0E0FKG1_ORYNI RecName: Full=BHLH domain-containing protein {ECO:0000259|PROSITE:PS50888};	--	GO:0005634,nucleus; GO:0003677,DNA binding; GO:0046983,protein dimerization activity; GO:0048658,anther wall tapetum development; GO:0006355,regulation of DNA-templated transcription; GO:0003674,molecular_function; GO:0003676,nucleic acid binding; GO:0005488,binding; GO:0097159,organic cyclic compound binding; GO:1901363,heterocyclic compound binding; GO:0005515,protein binding; GO:0000003,reprod…	PF00010.29:Helix-loop-helix DNA-binding domain	bHLH	TF	bHLH
Os05t0419800-01	777.548	797.124	796.215	1215.53	1211.99	1215.11	16227	17206	18163	25956	27228	26250	0.59306	4.64393e-128	8.58552e-126	false	chr05	20586257	20590851	+	Os05t0419800-01	--	--	--	GDSL esterase/lipase At1g71691 [Oryza sativa Japonica Group]	GDL29_ARATH RecName: Full=GDSL esterase/lipase At1g71691; EC=3.1.1.-; AltName: Full=Extracellular lipase At1g71691; Flags: Precursor;	Q60DV9_ORYSJ SubName: Full=Os05g0419800 protein {ECO:0000313|EMBL:BAS94068.1}; SubName: Full=cDNA clone:J023140K23, full insert sequence {ECO:0000313|EMBL:BAG94851.1};	--	GO:0005576,extracellular region; GO:0016788,hydrolase activity, acting on ester bonds; GO:0016042,lipid catabolic process; GO:0003674,molecular_function; GO:0003824,catalytic activity; GO:0016787,hydrolase activity; GO:0006629,lipid metabolic process; GO:0008150,biological_process; GO:0008152,metabolic process; GO:0009056,catabolic process; GO:0044238,primary metabolic process; GO:0071704,organic…	PF00657.25:GDSL-like Lipase/Acylhydrolase	--	--	--
Os11t0440866-00	109.498	111.819	100.669	24.8015	25.6806	25.3498	1014	1071	1019	235	256	243	-2.1119	4.94708e-128	9.07101e-126	down	chr11	14507370	14508059	-	Os11t0440866-00	--	--	--	--	--	A0A0E0R7W7_ORYRU SubName: Full=Uncharacterized protein {ECO:0000313|EnsemblPlants:ORUFI11G12810.1};	--	--	--	--	--	--
Os01t0698000-02	225.343	224.976	223.294	93.5555	108.969	105.172	4355	4497	4717	1850	2267	2104	-1.15637	1.96164e-126	3.56763e-124	down	chr01	28881515	28882954	-	Os01t0698000-02	--	--	--	uncharacterized protein LOC4325295 [Oryza sativa Japonica Group]	--	Q8LJ05_ORYSJ SubName: Full=Os01g0698000 protein {ECO:0000313|EMBL:BAS73866.1}; SubName: Full=cDNA clone:001-037-C09, full insert sequence {ECO:0000313|EMBL:BAG96891.1};	--	GO:0016021,integral component of membrane; GO:0005575,cellular_component; GO:0016020,membrane; GO:0031224,intrinsic component of membrane; GO:0110165,cellular anatomical entity	PF01576.22:Myosin tail	--	--	--
Os02t0533800-01	153.623	146.258	149.859	48.9943	54.1186	51.3609	1569	1545	1673	512	595	543	-1.56739	3.45024e-126	6.22435e-124	down	chr02	19648496	19649478	-	Os02t0533800-01	--	K22255 ATPase inhibitor, mitochondrial | (RAP-DB) Os02g0533800; Similar to ATPase inhibitor. (A)	--	uncharacterized protein At2g27730, mitochondrial isoform X1 [Oryza sativa Japonica Group]	--	A0A0E0NFY4_ORYRU SubName: Full=Uncharacterized protein {ECO:0000313|EnsemblPlants:ORUFI02G20280.1};	--	--	--	--	--	--
Os03t0688000-00	77.721	64.3626	68.3987	9.1646	10.2806	12.4865	920	788	885	111	131	153	-2.74672	4.49948e-126	8.05226e-124	down	chr03	27450249	27451130	-	Os03t0688000-00	--	--	--	Os03g0688000 [Oryza sativa Japonica Group]	JI60_HORVU RecName: Full=60 kDa jasmonate-induced protein; EC=3.2.2.22; AltName: Full=rRNA N-glycosidase;	A0A0P0W2A5_ORYSJ RecName: Full=rRNA N-glycosylase {ECO:0000256|RuleBase:RU004915}; EC=3.2.2.22 {ECO:0000256|RuleBase:RU004915};	--	GO:0030598,rRNA N-glycosylase activity; GO:0090729,toxin activity; GO:0006952,defense response; GO:0017148,negative regulation of translation; GO:0003674,molecular_function; GO:0003824,catalytic activity; GO:0016787,hydrolase activity; GO:0016798,hydrolase activity, acting on glycosyl bonds; GO:0016799,hydrolase activity, hydrolyzing N-glycosyl compounds; GO:0030597,RNA glycosylase activity; GO:0…	PF00161.22:Ribosome inactivating protein	--	--	--
Os03t0638200-02	37.5735	33.5254	36.4764	7.8418	8.3402	9.1171	1063	981	1128	227	254	267	-2.11447	4.63986e-126	8.23759e-124	down	chr03	24449564	24453890	+	Os03t0638200-02	--	K08202 MFS transporter, OCT family, solute carrier family 22 (organic cation transporter), member 4/5 | (RAP-DB) Os04g0631100; Similar to H0105C05.5 protein. (A)	--	organic cation/carnitine transporter 7 [Oryza sativa Japonica Group]	OCT7_ARATH RecName: Full=Organic cation/carnitine transporter 7; Short=AtOCT7;	A0A0E0NYM5_ORYRU RecName: Full=MFS domain-containing protein {ECO:0000259|PROSITE:PS50850};	Synaptic vesicle transporter SV2 (major facilitator superfamily)	GO:0016021,integral component of membrane; GO:0005886,plasma membrane; GO:0005524,ATP binding; GO:0090417,N-methylnicotinate transmembrane transporter activity; GO:0090416,nicotinate transmembrane transporter activity; GO:2001143,N-methylnicotinate transport; GO:2001142,nicotinate transport; GO:0000166,nucleotide binding; GO:0003674,molecular_function; GO:0005488,binding; GO:0017076,purine nucleo…	PF00083.27:Sugar (and other) transporter	--	--	--
Os01t0127500-01	100.334	89.5589	102.955	0.0602	0.3435	0.7145	1628	1503	1826	1	6	12	-8.05628	1.36412e-125	2.40278e-123	down	chr01	1513138	1514432	+	Os01t0127500-01	--	K09753 cinnamoyl-CoA reductase [EC:1.2.1.44] | (RAP-DB) Os08g0277200; Similar to Cinnamoyl-CoA reductase (EC 1.2.1.44). (A)	ko00940: Phenylpropanoid biosynthesis; ko01100: Metabolic pathways; ko01110: Biosynthesis of secondary metabolites	tetraketide alpha-pyrone reductase 2 [Oryza sativa Japonica Group]	TKPR2_ARATH RecName: Full=Tetraketide alpha-pyrone reductase 2; EC=1.1.1.-; AltName: Full=Protein CINNAMOYL-COA REDUCTASE-LIKE 6;	Q0JR10_ORYSJ SubName: Full=Os01g0127500 protein {ECO:0000313|EMBL:BAS70186.1}; SubName: Full=Putative cinnamoyl CoA reductase {ECO:0000313|EMBL:BAB18290.1};	Flavonol reductase/cinnamoyl-CoA reductase	GO:0005829,cytosol; GO:0016616,oxidoreductase activity, acting on the CH-OH group of donors, NAD or NADP as acceptor; GO:0010584,pollen exine formation; GO:0080110,sporopollenin biosynthetic process; GO:0003674,molecular_function; GO:0003824,catalytic activity; GO:0016491,oxidoreductase activity; GO:0016614,oxidoreductase activity, acting on CH-OH group of donors; GO:0007275,multicellular organis…	PF01370.24:NAD dependent epimerase/dehydratase family	--	--	--
Os10t0389500-01	29.1227	28.3069	26.5014	85.7407	81.3531	91.0861	564	567	561	1699	1696	1826	1.59522	4.82458e-125	8.4317e-123	up	chr10	12899339	12902125	-	Os10t0389500-01	--	--	--	uncharacterized protein LOC4348520 isoform X2 [Oryza sativa Japonica Group]	COR27_ARATH RecName: Full=Cold-regulated protein 27 {ECO:0000303|PubMed:19566593};	Q338P4_ORYSJ SubName: Full=Expressed protein {ECO:0000313|EMBL:ABB47488.1}; SubName: Full=Os10g0389500 protein {ECO:0000313|EMBL:BAT10656.1}; SubName: Full=cDNA clone:J013055E03, full insert sequence {ECO:0000313|EMBL:BAG89804.1};	--	GO:0005634,nucleus; GO:0045892,negative regulation of DNA-templated transcription; GO:0042752,regulation of circadian rhythm; GO:2000028,regulation of photoperiodism, flowering; GO:0009737,response to abscisic acid; GO:0009646,response to absence of light; GO:0009637,response to blue light; GO:0009409,response to cold; GO:0010114,response to red light; GO:0009615,response to virus; GO:0048511,rhy…	--	--	--	--
Os01t0663300-01	79.5951	87.0923	81.3803	176.381	189.052	178.909	1769	2002	1977	4011	4523	4116	1.1075	7.47484e-125	1.29622e-122	up	chr01	27081819	27085661	+	Os01t0663300-01	--	K19355 mannan endo-1,4-beta-mannosidase [EC:3.2.1.78] | (RAP-DB) Os01g0663300; Similar to (1-4)-beta-mannan endohydrolase-like protein. (A)	ko00051: Fructose and mannose metabolism; ko01100: Metabolic pathways	hypothetical protein DAI22_01g269900 [Oryza sativa Japonica Group]	MAN1_ORYSJ RecName: Full=Mannan endo-1,4-beta-mannosidase 1; EC=3.2.1.78; AltName: Full=Beta-mannanase 1; AltName: Full=Endo-beta-1,4-mannanase 1; AltName: Full=OsMAN1; Flags: Precursor;	A0A0D9YCS9_9ORYZ RecName: Full=Mannan endo-1,4-beta-mannosidase {ECO:0000256|ARBA:ARBA00012706}; EC=3.2.1.78 {ECO:0000256|ARBA:ARBA00012706};	--	GO:0005576,extracellular region; GO:0016985,mannan endo-1,4-beta-mannosidase activity; GO:0005975,carbohydrate metabolic process; GO:0003674,molecular_function; GO:0003824,catalytic activity; GO:0004553,hydrolase activity, hydrolyzing O-glycosyl compounds; GO:0004567,beta-mannosidase activity; GO:0015923,mannosidase activity; GO:0016787,hydrolase activity; GO:0016798,hydrolase activity, acting on…	PF00150.21:Cellulase (glycosyl hydrolase family 5)	--	--	--
Os02t0817700-02	141.621	139.851	138.101	74.211	71.9941	73.2488	3885	3968	4141	2083	2126	2080	-0.961468	1.81414e-124	3.12172e-122	false	chr02	35080879	35085196	-	Os02t0817700-02	--	K07513 acetyl-CoA acyltransferase 1 [EC:2.3.1.16] | (RAP-DB) Os02g0817700; Similar to 3-ketoacyl-CoA thiolase (Fragment). (A)	ko00071: Fatty acid degradation; ko00280: Valine, leucine and isoleucine degradation; ko00592: alpha-Linolenic acid metabolism; ko01040: Biosynthesis of unsaturated fatty acids; ko01100: Metabolic pathways; ko01110: Biosynthesis of secondary metabolites; ko01212: Fatty acid metabolism; ko04146: Peroxisome	3-ketoacyl-CoA thiolase 2, peroxisomal [Oryza sativa Japonica Group]	THIK2_ARATH RecName: Full=3-ketoacyl-CoA thiolase 2, peroxisomal; EC=2.3.1.16; AltName: Full=Acetyl-CoA acyltransferase 2; AltName: Full=Beta-ketothiolase 2; AltName: Full=Peroxisomal 3-oxoacyl-CoA thiolase 2; AltName: Full=Peroxisome defective protein 1; Flags: Precursor;	Q6K9V2_ORYSJ SubName: Full=Os02g0817700 protein {ECO:0000313|EMBL:BAF10437.1}; SubName: Full=Putative 3-ketoacyl-CoA thiolase acetyl-CoA acyltransferase {ECO:0000313|EMBL:BAD21525.1};	3-oxoacyl CoA thiolase	GO:0005783,endoplasmic reticulum; GO:0009514,glyoxysome; GO:0005739,mitochondrion; GO:0005730,nucleolus; GO:0005777,peroxisome; GO:0000325,plant-type vacuole; GO:0003988,acetyl-CoA C-acyltransferase activity; GO:0006635,fatty acid beta-oxidation; GO:0006633,fatty acid biosynthetic process; GO:0010111,glyoxysome organization; GO:0009695,jasmonic acid biosynthetic process; GO:0031408,oxylipin biosy…	PF00108.26:Thiolase, N-terminal domain	--	--	--
Os09t0563700-01	21.7662	19.3067	23.6387	2.8547	3.5483	3.3372	775	711	920	104	136	123	-2.75721	1.00286e-122	1.71252e-120	down	chr09	22400187	22404363	+	Os09t0563700-01	--	--	--	uncharacterized protein LOC4347864 [Oryza sativa Japonica Group]	NRPB_SOYBN RecName: Full=DCD domain-containing protein NRP-B {ECO:0000305}; AltName: Full=N-rich protein B {ECO:0000303|PubMed:18490446};	Q650Y9_ORYSJ SubName: Full=Os09g0563700 protein {ECO:0000313|EMBL:BAT09427.1}; SubName: Full=cDNA clone:002-112-F09, full insert sequence {ECO:0000313|EMBL:BAG97775.1}; SubName: Full=cDNA clone:J033116H13, full insert sequence {ECO:0000313|EMBL:BAG95830.1};	--	GO:0005737,cytoplasm; GO:0034976,response to endoplasmic reticulum stress; GO:0009414,response to water deprivation; GO:0006950,response to stress; GO:0008150,biological_process; GO:0009987,cellular process; GO:0033554,cellular response to stress; GO:0050896,response to stimulus; GO:0051716,cellular response to stimulus; GO:0001101,response to acid chemical; GO:0009415,response to water; GO:00096…	PF10539.12:Development and cell death domain	--	--	--
Os03t0391700-01	258.963	259.099	253.8	157.824	159.881	156.632	8727	9031	9349	5442	5800	5464	-0.728719	4.77186e-122	8.08686e-120	false	chr03	15685589	15689245	-	Os03t0391700-01	--	--	--	Os03g0391700, partial [Oryza sativa Japonica Group]	IND_ARATH RecName: Full=Transcription factor IND; AltName: Full=Basic helix-loop-helix protein 40; Short=AtbHLH40; Short=bHLH 40; AltName: Full=Protein INDEHISCENT; AltName: Full=Transcription factor EN 120; AltName: Full=bHLH transcription factor bHLH040;	A0A0P0VZ61_ORYSJ SubName: Full=Os03g0391700 protein {ECO:0000313|EMBL:BAS84527.1}; Flags: Fragment;	--	GO:0005634,nucleus; GO:0003677,DNA binding; GO:0003700,DNA-binding transcription factor activity; GO:0046983,protein dimerization activity; GO:0010197,polar nucleus fusion; GO:0006355,regulation of DNA-templated transcription; GO:0003674,molecular_function; GO:0003676,nucleic acid binding; GO:0005488,binding; GO:0097159,organic cyclic compound binding; GO:1901363,heterocyclic compound binding; GO…	PF00010.29:Helix-loop-helix DNA-binding domain	--	--	--
Os02t0678300-01	44.7981	36.7033	49.614	1.493	1.3836	1.033	1173	994	1420	40	39	28	-5.09348	4.8702e-122	8.19145e-120	down	chr02	27702873	27705211	+	Os02t0678300-01	--	K15403 fatty acid omega-hydroxy dehydrogenase [EC:1.1.-.-] | (RAP-DB) Os08g0401500; Similar to HOTHEAD protein precursor (ADHESION OF CALYX EDGES protein). (A)	ko00073: Cutin, suberine and wax biosynthesis	protein HOTHEAD [Oryza sativa Japonica Group]	HTH_ARATH RecName: Full=Protein HOTHEAD; AltName: Full=Protein ADHESION OF CALYX EDGES; Flags: Precursor;	A0A0E0NJ76_ORYRU RecName: Full=GMC_OxRdtase_N domain-containing protein {ECO:0000259|PROSITE:PS00624};	Glucose dehydrogenase/choline dehydrogenase/mandelonitrile lyase (GMC oxidoreductase family)	GO:0005576,extracellular region; GO:0050660,flavin adenine dinucleotide binding; GO:0046593,mandelonitrile lyase activity; GO:0016614,oxidoreductase activity, acting on CH-OH group of donors; GO:0007267,cell-cell signaling; GO:0009553,embryo sac development; GO:0010430,fatty acid omega-oxidation; GO:0000166,nucleotide binding; GO:0003674,molecular_function; GO:0005488,binding; GO:0036094,small mo…	PF00732.22:GMC oxidoreductase	--	--	--
Os10t0148700-01	62.878	61.7997	60.5492	149.473	144.008	143.075	1027	1044	1081	2498	2532	2419	1.21074	5.49066e-122	9.16613e-120	up	chr10	2921766	2923678	-	Os10t0148700-01	--	--	--	extensin [Oryza sativa Japonica Group]	--	A3C2J6_ORYSJ SubName: Full=Os10g0148700 protein {ECO:0000313|EMBL:BAF26080.1}; SubName: Full=Putative proline-rich protein {ECO:0000313|EMBL:AAK91883.1};	--	--	PF01190.20:Pollen protein Ole e 1 like	--	--	--
Os04t0596200-01	26.5119	28.1777	24.8237	1.9176	2.6229	2.2653	554	609	567	41	59	49	-3.56951	5.37033e-120	8.89884e-118	down	chr04	30075470	30077026	+	Os04t0596200-01	--	K22683 aspartyl protease family protein [EC:3.4.23.-] | (RAP-DB) Os01g0140100; Peptidase A1 domain containing protein. (A)	--	hypothetical protein EE612_025308, partial [Oryza sativa]	NEP2_NEPGR RecName: Full=Aspartic proteinase nepenthesin-2; EC=3.4.23.12; AltName: Full=Nepenthesin-II; Flags: Precursor;	A0A0P0WEF3_ORYSJ SubName: Full=Os04g0595000 protein {ECO:0000313|EMBL:BAF15644.1}; Flags: Fragment;	Aspartyl protease	GO:0005576,extracellular region; GO:0004190,aspartic-type endopeptidase activity; GO:0006508,proteolysis; GO:0003674,molecular_function; GO:0003824,catalytic activity; GO:0004175,endopeptidase activity; GO:0008233,peptidase activity; GO:0016787,hydrolase activity; GO:0070001,aspartic-type peptidase activity; GO:0140096,catalytic activity, acting on a protein; GO:0006807,nitrogen compound metaboli…	PF14543.9:Xylanase inhibitor N-terminal	--	--	--
Os04t0301500-01	55.5486	50.6139	50.8723	130.181	127.358	136.432	955	900	956	2290	2357	2428	1.30108	8.5257e-120	1.40235e-117	up	chr04	13466455	13468869	-	Os04t0301500-01	--	K26214 transcription factor FER-LIKE IRON | (RAP-DB) Os04g0381700; Similar to OSIGBa0092E09.4 protein. (A)	--	hypothetical protein EE612_022967 [Oryza sativa]	BH006_ORYSJ RecName: Full=Transcription factor BHLH6 {ECO:0000305}; AltName: Full=Basic helix-loop-helix protein 6 {ECO:0000303|PubMed:16896230}; Short=OsbHLH6 {ECO:0000303|PubMed:33128314}; Short=osbHLH006 {ECO:0000303|PubMed:16896230}; AltName: Full=bHLH transcription factor 6 {ECO:0000305};	A0A0E0P713_ORYRU RecName: Full=BHLH domain-containing protein {ECO:0000259|PROSITE:PS50888};	--	GO:0005737,cytoplasm; GO:0005634,nucleus; GO:0003700,DNA-binding transcription factor activity; GO:0042803,protein homodimerization activity; GO:0000976,transcription cis-regulatory region binding; GO:0009867,jasmonic acid mediated signaling pathway; GO:0055062,phosphate ion homeostasis; GO:0080040,positive regulation of cellular response to phosphate starvation; GO:0048831,regulation of shoot sy…	PF00010.29:Helix-loop-helix DNA-binding domain	bHLH	TF	bHLH
Os07t0411300-01	40.9259	40.397	38.8405	0.5979	0.5683	1.1229	669	683	694	10	10	19	-5.74382	8.82787e-119	1.44146e-116	down	chr07	12884746	12886091	-	Os07t0411300-01	--	K17212 bisdemethoxycurcumin synthase [EC:2.3.1.211] | (RAP-DB) Os10g0167900; Similar to Chalcone and stilbene synthases, N-terminal domain containing protein. (A)	ko00945: Stilbenoid, diarylheptanoid and gingerol biosynthesis; ko01110: Biosynthesis of secondary metabolites	type III polyketide synthase B [Oryza sativa Japonica Group]	PKSB_ARATH RecName: Full=Type III polyketide synthase B {ECO:0000303|PubMed:19043200}; Short=PKS-B; EC=2.3.1.- {ECO:0000305|PubMed:19043200}; AltName: Full=Hydroxyalkyl alpha-pyrone synthase PKS-B {ECO:0000303|PubMed:21193570}; AltName: Full=Protein LESS ADHESIVE POLLEN 5 {ECO:0000303|PubMed:20442277};	A0A5S6RAJ2_ORYSJ SubName: Full=Os07g0411300 protein {ECO:0000313|EMBL:BAF21363.2}; SubName: Full=Putative chalcone synthase {ECO:0000313|EMBL:BAC21541.1};	--	GO:0005783,endoplasmic reticulum; GO:0016747,acyltransferase activity, transferring groups other than amino-acyl groups; GO:0090439,tetraketide alpha-pyrone synthase activity; GO:0009813,flavonoid biosynthetic process; GO:0010584,pollen exine formation; GO:0030639,polyketide biosynthetic process; GO:0080110,sporopollenin biosynthetic process; GO:0003674,molecular_function; GO:0003824,catalytic ac…	PF00195.22:Chalcone and stilbene synthases, N-terminal domain	--	--	--
Os11t0496500-01	93.6025	86.7818	90.6061	16.3265	14.0405	15.3696	706	677	747	126	114	120	-2.59437	1.95788e-118	3.17376e-116	down	chr11	17625788	17626349	+	Os11t0496500-01	--	--	--	uncharacterized protein LOC4350553 [Oryza sativa Japonica Group]	--	A2ZEG7_ORYSI SubName: Full=Uncharacterized protein {ECO:0000313|EMBL:EAY81001.1};	--	GO:0016021,integral component of membrane; GO:0005575,cellular_component; GO:0016020,membrane; GO:0031224,intrinsic component of membrane; GO:0110165,cellular anatomical entity	PF11820.11:Protein of unknown function (DUF3339)	--	--	--
Os08t0163900-00	58.1467	57.9857	57.6796	5.6828	9.5685	8.5864	700	722	759	70	124	107	-2.88908	2.44245e-118	3.93077e-116	down	chr08	3753613	3754795	-	Os08t0163900-00	--	--	--	Os08g0163900 [Oryza sativa Japonica Group]	--	A0A0P0XCA2_ORYSJ SubName: Full=Os08g0163900 protein {ECO:0000313|EMBL:BAT03971.1};	--	--	PF04601.16:Domain of unknown function (DUF569)	--	--	--
Os07t0625600-00	350.214	338.335	334.995	136.286	149.777	154.149	2524	2522	2639	1005	1162	1150	-1.2433	3.16864e-117	5.06304e-115	down	chr07	25914762	25915298	+	Os07t0625600-00	--	K03094 S-phase kinase-associated protein 1 | (RAP-DB) Os07g0625600; Fimbriata-associated protein (Fragment). (A)	ko03083: Polycomb repressive complex; ko04120: Ubiquitin mediated proteolysis; ko04141: Protein processing in endoplasmic reticulum	SKP1-like protein 11 [Oryza sativa Japonica Group]	SKP1A_ARATH RecName: Full=SKP1-like protein 1A {ECO:0000303|PubMed:10778750}; Short=SKP1-like 1 {ECO:0000303|PubMed:10778750}; AltName: Full=UFO-binding protein 1 {ECO:0000303|PubMed:10607296};	A3BMD4_ORYSJ RecName: Full=SKP1-like protein {ECO:0000256|PIRNR:PIRNR028729};	SCF ubiquitin ligase, Skp1 component	GO:0005737,cytoplasm; GO:0005829,cytosol; GO:0005739,mitochondrion; GO:0005634,nucleus; GO:0009524,phragmoplast; GO:0019005,SCF ubiquitin ligase complex; GO:0005819,spindle; GO:0097602,cullin family protein binding; GO:0009734,auxin-activated signaling pathway; GO:0007059,chromosome segregation; GO:0009873,ethylene-activated signaling pathway; GO:0009867,jasmonic acid mediated signaling pathway; …	PF01466.22:Skp1 family, dimerisation domain	--	--	--
Os10t0150400-01	573.947	574.257	587.31	975.332	923.37	971.448	7518	7780	8409	13072	13020	13172	0.699097	1.20295e-115	1.9085e-113	false	chr10	3012860	3013949	-	Os10t0150400-01	--	--	--	proline-rich protein 4 [Oryza sativa Japonica Group]	PRP4_ARATH RecName: Full=Proline-rich protein 4; Short=AtPRP4; Flags: Precursor;	A3C2L0_ORYSJ SubName: Full=Os10g0150400 protein {ECO:0000313|EMBL:BAF26088.1}; SubName: Full=Putative proline-rich protein {ECO:0000313|EMBL:AAK63900.1};	--	GO:0005576,extracellular region; GO:0005575,cellular_component; GO:0110165,cellular anatomical entity	PF01190.20:Pollen protein Ole e 1 like	--	--	--
Os08t0164000-01	31.978	29.84	28.7773	5.8557	6.7632	7.2015	918	886	903	172	209	214	-2.21787	2.55025e-115	4.01755e-113	down	chr08	3757316	3760828	-	Os08t0164000-01	--	--	--	uncharacterized protein LOC4344742 [Oryza sativa Japonica Group]	--	Q7EY05_ORYSJ SubName: Full=Os08g0164000 protein {ECO:0000313|EMBL:BAT03972.1}; SubName: Full=cDNA clone:002-116-G10, full insert sequence {ECO:0000313|EMBL:BAG97848.1};	--	--	PF04601.16:Domain of unknown function (DUF569)	C2H2	TF	C2H2
Os05t0537100-01	35.759	36.6688	32.3367	4.8413	5.1769	6.231	693	735	685	96	108	125	-2.715	6.64599e-115	1.03966e-112	down	chr05	26682394	26684191	+	Os05t0537100-01	--	K18835 WRKY transcription factor 2 | (RAP-DB) Os09g0481700, WRKY_GENE_90, WRKY90; SUSIBA2-like (WRKY transcription factor 80). (A)	ko04626: Plant-pathogen interaction	probable WRKY transcription factor 50 [Oryza sativa Japonica Group]	WRK50_ARATH RecName: Full=Probable WRKY transcription factor 50; AltName: Full=WRKY DNA-binding protein 50;	A0A8J8XV50_ORYSJ RecName: Full=WRKY domain-containing protein {ECO:0000259|PROSITE:PS50811};	--	GO:0005634,nucleus; GO:0003700,DNA-binding transcription factor activity; GO:0043565,sequence-specific DNA binding; GO:0050832,defense response to fungus; GO:0009867,jasmonic acid mediated signaling pathway; GO:0003674,molecular_function; GO:0140110,transcription regulator activity; GO:0003676,nucleic acid binding; GO:0003677,DNA binding; GO:0005488,binding; GO:0097159,organic cyclic compound bin…	PF03106.18:WRKY DNA -binding domain	WRKY	TF	WRKY
Os07t0529800-01	1701.99	1693.91	1617.69	964.399	977.37	1046.03	17086	17588	17751	9906	10562	10870	-0.773322	1.30699e-114	2.03037e-112	false	chr07	20733236	20735266	-	Os07t0529800-01	--	K03113 translation initiation factor 1 | (RAP-DB) Os07g0529800; Protein translation factor SUI1 homolog (GOS2 protein). (A)	--	hypothetical protein OsI_26284 [Oryza sativa Indica Group]	SUI1_ORYSI RecName: Full=Protein translation factor SUI1 homolog; AltName: Full=Protein GOS2; AltName: Full=Protein eIF1; AltName: Full=Translation initiation factor 1;	B8B6X0_ORYSI RecName: Full=SUI1 domain-containing protein {ECO:0000259|PROSITE:PS50296};	Translation initiation factor 1 (eIF-1/SUI1)	GO:0003743,translation initiation factor activity; GO:0003674,molecular_function; GO:0003676,nucleic acid binding; GO:0005488,binding; GO:0008135,translation factor activity, RNA binding; GO:0045182,translation regulator activity; GO:0090079,translation regulator activity, nucleic acid binding; GO:0097159,organic cyclic compound binding; GO:1901363,heterocyclic compound binding	PF01253.25:Translation initiation factor SUI1	--	--	--
Os01t0118700-01	21.1001	22.5062	21.0674	3.0706	3.3829	3.0006	591	652	645	88	102	87	-2.79941	2.96898e-114	4.58042e-112	down	chr01	1071962	1074829	-	Os01t0118700-01	--	--	--	protein O-linked-mannose beta-1,4-N-acetylglucosaminyltransferase 2 [Oryza sativa Japonica Group]	XYXT1_ORYSJ RecName: Full=Beta-1,2-xylosyltransferase XYXT1 {ECO:0000305}; EC=2.4.2.- {ECO:0000269|PubMed:29325159}; AltName: Full=Xylan xylosyltransferase 1 {ECO:0000303|PubMed:29325159};	A0A0E0MQN9_ORYRU SubName: Full=Uncharacterized protein {ECO:0000313|EnsemblPlants:ORUFI01G01290.1};	Uncharacterized conserved protein	GO:0000139,Golgi membrane; GO:0016021,integral component of membrane; GO:0016757,glycosyltransferase activity; GO:0035252,UDP-xylosyltransferase activity; GO:0009664,plant-type cell wall organization; GO:0003674,molecular_function; GO:0003824,catalytic activity; GO:0016740,transferase activity; GO:0008194,UDP-glycosyltransferase activity; GO:0016763,pentosyltransferase activity; GO:0042285,xylosy…	PF04577.17:Glycosyltransferase 61	--	--	--
Os03t0762400-01	38.8134	42.7063	36.2089	7.1058	6.094	6.9182	710	808	724	133	120	131	-2.57638	2.40706e-113	3.68808e-111	down	chr03	31530815	31533502	+	Os03t0762400-01	--	K00430 peroxidase [EC:1.11.1.7] | (RAP-DB) Os03g0762400; Similar to Peroxidase2 precursor (EC 1.11.1.7). (A)	ko00940: Phenylpropanoid biosynthesis; ko01100: Metabolic pathways; ko01110: Biosynthesis of secondary metabolites	peroxidase 35 [Oryza sativa Japonica Group]	PER35_ARATH RecName: Full=Peroxidase 35; Short=Atperox P35; EC=1.11.1.7; AltName: Full=ATP21a; Flags: Precursor;	A3AMY5_ORYSJ RecName: Full=Peroxidase {ECO:0000256|RuleBase:RU362060}; EC=1.11.1.7 {ECO:0000256|RuleBase:RU362060};	--	GO:0005576,extracellular region; GO:0020037,heme binding; GO:0046872,metal ion binding; GO:0004601,peroxidase activity; GO:0042744,hydrogen peroxide catabolic process; GO:0006979,response to oxidative stress; GO:0003674,molecular_function; GO:0005488,binding; GO:0046906,tetrapyrrole binding; GO:0097159,organic cyclic compound binding; GO:1901363,heterocyclic compound binding; GO:0043167,ion bindi…	PF00141.26:Peroxidase	--	--	--
Os07t0187400-00	35.1328	36.2042	35.4628	10.3295	11.6405	9.2769	1200	1279	1324	361	428	328	-1.79826	7.3416e-113	1.11722e-110	down	chr07	4663426	4667478	-	Os07t0187400-00	--	--	--	uncharacterized protein ycf45 [Oryza sativa Japonica Group]	SPD1_ARATH RecName: Full=Protein SEEDLING PLASTID DEVELOPMENT 1 {ECO:0000303|PubMed:21045120}; Flags: Precursor;	A0A0P0X317_ORYSJ SubName: Full=Os07g0187400 protein {ECO:0000313|EMBL:BAT00385.1};	--	GO:0009507,chloroplast; GO:0009941,chloroplast envelope; GO:0031972,chloroplast intermembrane space; GO:0031969,chloroplast membrane; GO:0005524,ATP binding; GO:0009657,plastid organization; GO:0090677,reversible differentiation; GO:0010431,seed maturation; GO:0000166,nucleotide binding; GO:0003674,molecular_function; GO:0005488,binding; GO:0017076,purine nucleotide binding; GO:0030554,adenyl nuc…	PF19568.2:Sporulation stage III, protein AA	--	--	--
Os08t0384100-01	310.478	294.688	307.308	160.227	169.13	174.706	6117	6005	6618	3230	3587	3563	-0.882547	9.963e-113	1.50589e-110	false	chr08	18103272	18108359	-	Os08t0384100-01	--	--	--	hypothetical protein OsI_29078 [Oryza sativa Indica Group]	DRB4_ORYSJ RecName: Full=Double-stranded RNA-binding protein 4; AltName: Full=dsRNA-binding protein 4;	A0A0E0QIE6_ORYRU SubName: Full=Uncharacterized protein {ECO:0000313|EnsemblPlants:ORUFI08G14900.1};	--	GO:0005634,nucleus; GO:0003725,double-stranded RNA binding; GO:0004525,ribonuclease III activity; GO:0010468,regulation of gene expression; GO:0006396,RNA processing; GO:0006364,rRNA processing; GO:0003674,molecular_function; GO:0003676,nucleic acid binding; GO:0003723,RNA binding; GO:0005488,binding; GO:0097159,organic cyclic compound binding; GO:1901363,heterocyclic compound binding; GO:0003824…	PF00035.29:Double-stranded RNA binding motif	--	--	--
Os03t0263600-01	28.9764	25.6324	27.7433	0.7273	0.5617	0.5392	623	570	652	16	13	12	-5.5219	1.46855e-112	2.20479e-110	down	chr03	8664268	8666146	-	Os03t0263600-01	--	--	--	protein STRICTOSIDINE SYNTHASE-LIKE 13 [Oryza sativa Japonica Group]	SSL13_ARATH RecName: Full=Protein STRICTOSIDINE SYNTHASE-LIKE 13 {ECO:0000303|PubMed:10777701}; Short=AtSSL13 {ECO:0000303|PubMed:10777701}; AltName: Full=Protein LESS ADHERENT POLLEN 3 {ECO:0000303|PubMed:20033437}; AltName: Full=Strictosidine synthase 11 {ECO:0000303|PubMed:19121120}; Short=AtSS11 {ECO:0000303|PubMed:19121120}; Flags: Precursor;	A0A0P0VVS1_ORYSJ SubName: Full=Os03g0263600 protein {ECO:0000313|EMBL:BAF11549.1}; SubName: Full=Putative male fertility protein [Zea mays] {ECO:0000313|EMBL:AAP06859.1};	Predicted alkaloid synthase/Surface mucin Hemomucin	GO:0005773,vacuole; GO:0009058,biosynthetic process; GO:0009555,pollen development; GO:0010584,pollen exine formation; GO:0008150,biological_process; GO:0008152,metabolic process; GO:0007275,multicellular organism development; GO:0032501,multicellular organismal process; GO:0032502,developmental process; GO:0048229,gametophyte development; GO:0048856,anatomical structure development; GO:0009653,a…	PF03088.19:Strictosidine synthase	--	--	--
Os09t0246500-01	159.557	160.078	163.232	89.5865	83.5271	82.2692	4195	4353	4691	2410	2364	2239	-0.945624	2.01757e-111	3.00887e-109	false	chr09	3490456	3492414	-	Os09t0246500-01	--	K03062 26S proteasome regulatory subunit T2 | (RAP-DB) Os07g0691800; Similar to 26S proteasome subunit 4-like protein (26S proteasome subunit AtRPT2a). (A)	ko03050: Proteasome	serine/arginine repetitive matrix protein 1 [Oryza sativa Japonica Group]	PRS4_ORYSJ RecName: Full=26S proteasome regulatory subunit 4 homolog; AltName: Full=Tat-binding protein homolog 2;	B7F2B3_ORYSJ SubName: Full=Uncharacterized protein {ECO:0000313|EMBL:BAD23546.1};	--	GO:0005737,cytoplasm; GO:0005634,nucleus; GO:0008540,proteasome regulatory particle, base subcomplex; GO:0005524,ATP binding; GO:0016887,ATP hydrolysis activity; GO:0036402,proteasome-activating activity; GO:0043161,proteasome-mediated ubiquitin-dependent protein catabolic process; GO:0000166,nucleotide binding; GO:0003674,molecular_function; GO:0005488,binding; GO:0017076,purine nucleotide bindi…	--	--	--	--
Os03t0701200-01	103.82	109.824	105.408	39.7209	41.1431	43.0376	1594	1744	1769	624	680	684	-1.39106	2.1047e-111	3.11803e-109	down	chr03	28143097	28146251	+	Os03t0701200-01	--	K07025 putative hydrolase of the HAD superfamily | (RAP-DB) Os03g0701200; Similar to Sugar-starvation induced protein (Fragment). (A)	--	uncharacterized protein LOC4333827 [Oryza sativa Japonica Group]	--	Q53RB5_ORYSJ SubName: Full=Os03g0701200 protein {ECO:0000313|EMBL:BAS85931.1}; SubName: Full=Phosphatase, putative, expressed {ECO:0000313|EMBL:ABF98404.1}; SubName: Full=cDNA clone:006-310-D11, full insert sequence {ECO:0000313|EMBL:BAG87985.1}; SubName: Full=cDNA clone:J013034L20, full insert sequence {ECO:0000313|EMBL:BAG94196.1};	Haloacid dehalogenase-like hydrolase	--	PF00702.29:haloacid dehalogenase-like hydrolase	--	--	--
Os01t0233000-01	95.2849	100.427	97.4439	36.4988	36.1425	40.1377	1587	1730	1774	622	648	692	-1.40505	7.0563e-110	1.03848e-107	down	chr01	7363663	7366111	-	Os01t0233000-01	--	--	--	salt stress root protein RS1 [Oryza sativa Japonica Group]	SRS1_ORYSI RecName: Full=Salt stress root protein RS1;	A0A0E0MTJ9_ORYRU SubName: Full=Uncharacterized protein {ECO:0000313|EnsemblPlants:ORUFI01G09180.1};	--	GO:0046658,anchored component of plasma membrane; GO:0005575,cellular_component; GO:0005886,plasma membrane; GO:0016020,membrane; GO:0031224,intrinsic component of membrane; GO:0031225,anchored component of membrane; GO:0031226,intrinsic component of plasma membrane; GO:0071944,cell periphery; GO:0110165,cellular anatomical entity	PF05558.15:DREPP plasma membrane polypeptide	--	--	--
Os01t0756900-01	93.3713	87.0113	86.3801	219.83	218.034	219.542	802	773	811	1932	2016	1952	1.27549	1.29636e-109	1.89539e-107	up	chr01	31766460	31767099	+	Os01t0756900-01	--	--	--	hypothetical protein EE612_005815, partial [Oryza sativa]	--	A0A0P0V8E1_ORYSJ SubName: Full=Os01g0756900 protein {ECO:0000313|EMBL:BAS74412.1}; Flags: Fragment;	--	GO:0016021,integral component of membrane; GO:0005575,cellular_component; GO:0016020,membrane; GO:0031224,intrinsic component of membrane; GO:0110165,cellular anatomical entity	--	--	--	--
Os04t0403701-01	169.989	169.112	169.805	101.461	101.989	97.074	5975	6148	6524	3649	3859	3532	-0.786197	2.51669e-108	3.65574e-106	false	chr04	20021226	20025141	-	Os04t0403701-01	--	K01102 pyruvate dehydrogenase phosphatase [EC:3.1.3.43] | (RAP-DB) Os03g0832400; Similar to Protein phosphatase 2C-like protein. (A)	--	probable protein phosphatase 2C 39 [Oryza sativa Japonica Group]	P2C39_ORYSJ RecName: Full=Probable protein phosphatase 2C 39; Short=OsPP2C39; EC=3.1.3.16;	A0A0E0H097_ORYNI RecName: Full=Protein-serine/threonine phosphatase {ECO:0000256|ARBA:ARBA00013081}; EC=3.1.3.16 {ECO:0000256|ARBA:ARBA00013081};	Protein phosphatase 2C/pyruvate dehydrogenase (lipoamide) phosphatase	GO:0046872,metal ion binding; GO:0017018,myosin phosphatase activity; GO:0006470,protein dephosphorylation; GO:0003674,molecular_function; GO:0005488,binding; GO:0043167,ion binding; GO:0043169,cation binding; GO:0003824,catalytic activity; GO:0004721,phosphoprotein phosphatase activity; GO:0004722,protein serine/threonine phosphatase activity; GO:0016787,hydrolase activity; GO:0016788,hydrolase …	PF00481.24:Protein phosphatase 2C	--	--	--
Os03t0687400-00	46.482	44.9409	50.3723	2.2422	2.4092	2.9872	466	466	552	23	26	31	-4.24152	2.55989e-108	3.6945e-106	down	chr03	27441058	27441804	-	Os03t0687400-00	--	--	--	ribosome inactivating protein family memeber [Oryza sativa Japonica Group]	JI60_HORVU RecName: Full=60 kDa jasmonate-induced protein; EC=3.2.2.22; AltName: Full=rRNA N-glycosidase;	A0A0N7KHU8_ORYSJ RecName: Full=rRNA N-glycosylase {ECO:0000256|RuleBase:RU004915}; EC=3.2.2.22 {ECO:0000256|RuleBase:RU004915};	--	GO:0030598,rRNA N-glycosylase activity; GO:0090729,toxin activity; GO:0006952,defense response; GO:0017148,negative regulation of translation; GO:0003674,molecular_function; GO:0003824,catalytic activity; GO:0016787,hydrolase activity; GO:0016798,hydrolase activity, acting on glycosyl bonds; GO:0016799,hydrolase activity, hydrolyzing N-glycosyl compounds; GO:0030597,RNA glycosylase activity; GO:0…	PF00161.22:Ribosome inactivating protein	--	--	--
novel.1673	45.8202	45.1789	43.4141	10.4115	9.6713	9.8236	757	772	784	176	172	168	-2.19478	9.60888e-108	1.37789e-105	down	chr07	25897801	25900314	+	--	--	K03094 S-phase kinase-associated protein 1 | (RAP-DB) Os07g0625600; Fimbriata-associated protein (Fragment). (A)	ko03083: Polycomb repressive complex; ko04120: Ubiquitin mediated proteolysis; ko04141: Protein processing in endoplasmic reticulum	SKP1-like protein 13 [Oryza sativa Japonica Group]	ASK4_ARATH RecName: Full=SKP1-like protein 4; Short=AtSK4;	A0A0P0X8X2_ORYSJ SubName: Full=Os07g0625200 protein {ECO:0000313|EMBL:BAT02724.1};	SCF ubiquitin ligase, Skp1 component	GO:0005737,cytoplasm; GO:0005730,nucleolus; GO:0005634,nucleus; GO:0019005,SCF ubiquitin ligase complex; GO:0097602,cullin family protein binding; GO:0009734,auxin-activated signaling pathway; GO:0009867,jasmonic acid mediated signaling pathway; GO:0016567,protein ubiquitination; GO:0009733,response to auxin; GO:0009753,response to jasmonic acid; GO:0031146,SCF-dependent proteasomal ubiquitin-dep…	PF03931.18:Skp1 family, tetramerisation domain	--	--	--
Os03t0663400-02	47.0222	40.7631	41.7249	3.6281	3.6128	3.6716	532	477	516	42	44	43	-3.59499	1.46248e-107	2.08381e-105	down	chr03	26032958	26033800	-	Os03t0663400-02	--	--	--	protein P21 [Oryza sativa Japonica Group]	P21_SOYBN RecName: Full=Protein P21;	Q75GX3_ORYSJ SubName: Full=Os03g0663400 protein {ECO:0000313|EMBL:BAS85613.1}; SubName: Full=Thaumatin family domain containing protein {ECO:0000313|EMBL:QKX08346.1}; SubName: Full=cDNA clone:001-034-E02, full insert sequence {ECO:0000313|EMBL:BAG99556.1}; SubName: Full=cDNA clone:J033108D14, full insert sequence {ECO:0000313|EMBL:BAG95723.1}; SubName: Full=cDNA clone:J033115J22, full insert sequ…	--	GO:0006952,defense response; GO:0006950,response to stress; GO:0008150,biological_process; GO:0050896,response to stimulus	PF00314.20:Thaumatin family	--	--	--
Os06t0210000-00	32.2959	31.4535	27.6556	3.2314	3.0166	3.1941	547	551	512	56	55	56	-3.30156	2.67429e-107	3.78632e-105	down	chr06	5614074	5616716	+	Os06t0210000-00	--	--	--	WAT1-related protein At1g21890 [Oryza sativa Japonica Group]	WTR5_ARATH RecName: Full=WAT1-related protein At1g21890;	Q69TY0_ORYSJ RecName: Full=WAT1-related protein {ECO:0000256|RuleBase:RU363077};	--	GO:0016021,integral component of membrane; GO:0005886,plasma membrane; GO:0022857,transmembrane transporter activity; GO:0003674,molecular_function; GO:0005215,transporter activity; GO:0005575,cellular_component; GO:0016020,membrane; GO:0031224,intrinsic component of membrane; GO:0110165,cellular anatomical entity; GO:0071944,cell periphery	PF00892.23:EamA-like transporter family	--	--	--
Os07t0138400-01	45.1523	44.1597	41.308	9.0853	10.5302	11.867	952	963	952	196	239	259	-2.07852	5.61407e-107	7.89854e-105	down	chr07	2035172	2036742	-	Os07t0138400-01	--	--	--	zinc finger CCCH domain-containing protein 47 [Oryza sativa Japonica Group]	C3H47_ORYSJ RecName: Full=Zinc finger CCCH domain-containing protein 47; Short=OsC3H47;	A2YI04_ORYSI SubName: Full=Uncharacterized protein {ECO:0000313|EMBL:EAZ02715.1};	--	GO:0003677,DNA binding; GO:0046872,metal ion binding; GO:0003729,mRNA binding; GO:0003674,molecular_function; GO:0003676,nucleic acid binding; GO:0005488,binding; GO:0097159,organic cyclic compound binding; GO:1901363,heterocyclic compound binding; GO:0043167,ion binding; GO:0043169,cation binding; GO:0003723,RNA binding	PF00642.27:Zinc finger C-x8-C-x5-C-x3-H type (and similar)	C3H	TF	C3H
Os04t0688300-01	10.8984	11.6463	11.8072	47.3144	47.104	47.6548	190	210	225	844	884	860	2.02079	1.63594e-106	2.28725e-104	up	chr04	35207157	35208610	-	Os04t0688300-01	--	K00430 peroxidase [EC:1.11.1.7] | (RAP-DB) Os04g0688300; Haem peroxidase, plant/fungal/bacterial family protein. (A)	ko00940: Phenylpropanoid biosynthesis; ko01100: Metabolic pathways; ko01110: Biosynthesis of secondary metabolites	cationic peroxidase SPC4 [Oryza sativa Japonica Group]	PER1_SORBI RecName: Full=Cationic peroxidase SPC4; EC=1.11.1.7; Flags: Precursor;	A0A0P0WGL2_ORYSJ RecName: Full=Peroxidase {ECO:0000256|RuleBase:RU362060}; EC=1.11.1.7 {ECO:0000256|RuleBase:RU362060};	--	GO:0005576,extracellular region; GO:0009505,plant-type cell wall; GO:0005509,calcium ion binding; GO:0020037,heme binding; GO:0004601,peroxidase activity; GO:0042744,hydrogen peroxide catabolic process; GO:0006979,response to oxidative stress; GO:0003674,molecular_function; GO:0005488,binding; GO:0043167,ion binding; GO:0043169,cation binding; GO:0046872,metal ion binding; GO:0046906,tetrapyrrole…	PF00141.26:Peroxidase	--	--	--
Os08t0518900-01	34.6663	34.8345	34.607	6.6056	6.8356	5.7922	636	661	694	124	135	110	-2.46196	2.70709e-106	3.76134e-104	down	chr08	25762457	25763823	+	Os08t0518900-01	--	K01183 chitinase [EC:3.2.1.14] | (RAP-DB) Os08g0518900; Chitinase (EC 3.2.1.14). (A)	ko00520: Amino sugar and nucleotide sugar metabolism; ko01100: Metabolic pathways	xylanase inhibitor protein 1-like [Oryza sativa Japonica Group]	XIP1_ORYSJ RecName: Full=Xylanase inhibitor protein 1 {ECO:0000303|PubMed:15794761}; Short=XIP-I {ECO:0000303|PubMed:15794761}; AltName: Full=Class III chitinase homolog a {ECO:0000305}; AltName: Full=RIXI protein {ECO:0000303|PubMed:15794761}; Flags: Precursor;	O49825_ORYSJ SubName: Full=Chitinase {ECO:0000313|EMBL:BAA23807.1}; EC=3.2.1.14 {ECO:0000313|EMBL:BAA23807.1}; SubName: Full=Os08g0518900 protein {ECO:0000313|EMBL:BAT06271.1};	Chitinase	GO:0005576,extracellular region; GO:0004568,chitinase activity; GO:0004857,enzyme inhibitor activity; GO:0005975,carbohydrate metabolic process; GO:0050832,defense response to fungus; GO:0003674,molecular_function; GO:0003824,catalytic activity; GO:0004553,hydrolase activity, hydrolyzing O-glycosyl compounds; GO:0016787,hydrolase activity; GO:0016798,hydrolase activity, acting on glycosyl bonds; …	PF00704.31:Glycosyl hydrolases family 18	--	--	--
Os07t0474700-01	82.5114	78.4356	81.9381	39.3816	38.8105	42.8738	3393	3336	3683	1657	1718	1825	-1.03121	2.78897e-106	3.85118e-104	down	chr07	17126204	17129929	+	Os07t0474700-01	--	K13648 alpha-1,4-galacturonosyltransferase [EC:2.4.1.43] | (RAP-DB) Os02g0498700; Similar to QUA1 (QUASIMODO 1); polygalacturonate 4-alpha-galacturonosyltransferase/ transferase, transferring glycosyl groups / transferase, transferring hexosyl groups. (A)	ko00520: Amino sugar and nucleotide sugar metabolism; ko01100: Metabolic pathways	hypothetical protein EE612_039165, partial [Oryza sativa]	--	A0A0N7KNF1_ORYSJ SubName: Full=Os07g0474700 protein {ECO:0000313|EMBL:BAT01442.1}; Flags: Fragment;	--	--	--	--	--	--
Os03t0731800-01	36.5312	34.2309	30.1818	4.0369	5.4816	4.8195	681	660	615	77	110	93	-2.83898	2.24823e-105	3.08545e-103	down	chr03	29948971	29950796	+	Os03t0731800-01	--	K11714 rhamnogalacturonan II specific xylosyltransferase [EC:2.4.2.-] | (RAP-DB) Os05g0386900; Reticulon family protein. (A)	--	uncharacterized protein At1g28695 [Oryza sativa Japonica Group]	Y1869_ARATH RecName: Full=Uncharacterized protein At1g28695; Flags: Precursor;	Q6AVG5_ORYSJ SubName: Full=Os03g0731800 protein {ECO:0000313|EMBL:BAS86226.1}; SubName: Full=Regulatory protein, putative, expressed {ECO:0000313|EMBL:ABF98701.1}; SubName: Full=cDNA clone:001-127-H12, full insert sequence {ECO:0000313|EMBL:BAG97286.1};	--	--	PF03407.19:Nucleotide-diphospho-sugar transferase	--	--	--
Os04t0652600-01	42.2623	39.3594	41.3563	12.1835	10.6693	12.4772	1034	996	1106	305	281	316	-1.82692	2.34406e-105	3.19735e-103	down	chr04	33245194	33251252	+	Os04t0652600-01	--	K09602 ubiquitin thioesterase protein OTUB1 [EC:3.4.19.12] | (RAP-DB) Os08g0537800; Ovarian tumour, otubain domain containing protein. (A)	--	uncharacterized protein LOC4337237 isoform X1 [Oryza sativa Japonica Group]	OTU1_ARATH RecName: Full=OVARIAN TUMOR DOMAIN-containing deubiquitinating enzyme 1 {ECO:0000303|PubMed:24659992}; Short=OTU domain-containing protein 1 {ECO:0000303|PubMed:24659992}; EC=3.4.19.12 {ECO:0000269|PubMed:24659992}; AltName: Full=Deubiquitinating enzyme OTU1 {ECO:0000303|PubMed:24659992};	A3AY44_ORYSJ RecName: Full=Ubiquitinyl hydrolase 1 {ECO:0000256|ARBA:ARBA00012759}; EC=3.4.19.12 {ECO:0000256|ARBA:ARBA00012759};	Uncharacterized conserved protein	GO:0005634,nucleus; GO:0004843,cysteine-type deubiquitinase activity; GO:1990380,Lys48-specific deubiquitinase activity; GO:0061815,Met1-linked polyubiquitin deubiquitinase activity; GO:0043130,ubiquitin binding; GO:0071108,protein K48-linked deubiquitination; GO:0003674,molecular_function; GO:0003824,catalytic activity; GO:0008233,peptidase activity; GO:0008234,cysteine-type peptidase activity; …	PF10275.12:Peptidase C65 Otubain	--	--	--
Os07t0687700-01	68.067	73.222	69.4542	26.7833	29.1731	30.2306	1838	2045	2050	740	848	845	-1.31622	5.78136e-105	7.83812e-103	down	chr07	29213488	29217245	+	Os07t0687700-01	--	K14431 transcription factor TGA | (RAP-DB) Os07g0687700; Similar to Transcription factor HBP-1b(C38) (Fragment). (A)	ko04075: Plant hormone signal transduction	transcription factor TGA2.1 [Oryza sativa Japonica Group]	TGA21_ORYSJ RecName: Full=Transcription factor TGA2.1 {ECO:0000305}; AltName: Full=OsNIF2 {ECO:0000312|EMBL:BAB72062.1}; AltName: Full=bZIP transcription factor 63 {ECO:0000303|PubMed:18065552}; Short=OsbZIP63 {ECO:0000303|PubMed:18065552};	I1QDE1_ORYGL SubName: Full=Uncharacterized protein {ECO:0000313|EnsemblPlants:ORGLA07G0213300.1};	--	GO:0005634,nucleus; GO:0003677,DNA binding; GO:0003700,DNA-binding transcription factor activity; GO:0043565,sequence-specific DNA binding; GO:0042742,defense response to bacterium; GO:0045893,positive regulation of DNA-templated transcription; GO:0006351,DNA-templated transcription; GO:0003674,molecular_function; GO:0003676,nucleic acid binding; GO:0005488,binding; GO:0097159,organic cyclic comp…	PF14144.9:Seed dormancy control	bZIP	TF	bZIP
Os04t0659300-01	48.1279	42.7097	46.9516	0.8174	0.4238	1.1017	633	581	675	11	6	15	-5.91285	2.45829e-104	3.31277e-102	down	chr04	33641298	33642277	+	Os04t0659300-01	--	--	--	cysteine-rich receptor-like protein kinase 6 [Oryza sativa Japonica Group]	CRK6_ORYSJ RecName: Full=Cysteine-rich receptor-like protein kinase 6 {ECO:0000305}; Short=Cysteine-rich RLK6 {ECO:0000305}; EC=2.7.11.- {ECO:0000305}; Flags: Precursor;	A3AY88_ORYSJ SubName: Full=OSJNBa0011F23.18 protein {ECO:0000313|EMBL:CAE54577.1}; SubName: Full=OSJNBa0015K02.5 protein {ECO:0000313|EMBL:CAE02888.2}; SubName: Full=Os04g0659300 protein {ECO:0000313|EMBL:BAF16049.1};	--	GO:0016021,integral component of membrane; GO:0005886,plasma membrane; GO:0005524,ATP binding; GO:0004672,protein kinase activity; GO:0004674,protein serine/threonine kinase activity; GO:0042742,defense response to bacterium; GO:0006468,protein phosphorylation; GO:0000166,nucleotide binding; GO:0003674,molecular_function; GO:0005488,binding; GO:0017076,purine nucleotide binding; GO:0030554,adenyl…	PF01657.20:Salt stress response/antifungal	--	--	--
Os03t0683500-01	211.965	190.328	200.305	9.6756	14.4243	15.6043	2034	1889	2101	95	149	155	-3.94959	2.63143e-104	3.52485e-102	down	chr03	27233058	27233772	+	Os03t0683500-01	--	--	--	hypothetical protein EE612_019701, partial [Oryza sativa]	--	A0A0P0W1H2_ORYSJ SubName: Full=Os03g0683500 protein {ECO:0000313|EMBL:BAS85779.1}; Flags: Fragment;	--	GO:0030598,rRNA N-glycosylase activity; GO:0017148,negative regulation of translation; GO:0003674,molecular_function; GO:0003824,catalytic activity; GO:0016787,hydrolase activity; GO:0016798,hydrolase activity, acting on glycosyl bonds; GO:0016799,hydrolase activity, hydrolyzing N-glycosyl compounds; GO:0030597,RNA glycosylase activity; GO:0140098,catalytic activity, acting on RNA; GO:0140102,cat…	PF00161.22:Ribosome inactivating protein	--	--	--
Os08t0490900-00	224.667	241.175	221.023	428.829	434.351	428.43	2575	2859	2769	5029	5359	5083	0.884819	2.76801e-104	3.68574e-102	false	chr08	24261228	24262081	+	Os08t0490900-00	--	K11252 histone H2B | (RAP-DB) Os08g0490900; Similar to Histone H2B.2. (A)	--	hypothetical protein EE612_045065 [Oryza sativa]	H2B2_ORYSI RecName: Full=Histone H2B.2;	A0A0P0XHD8_ORYSJ RecName: Full=Histone H2B {ECO:0000256|RuleBase:RU000451};	Histone H2B	GO:0000786,nucleosome; GO:0005634,nucleus; GO:0003677,DNA binding; GO:0046982,protein heterodimerization activity; GO:0030527,structural constituent of chromatin; GO:0003674,molecular_function; GO:0003676,nucleic acid binding; GO:0005488,binding; GO:0097159,organic cyclic compound binding; GO:1901363,heterocyclic compound binding; GO:0005515,protein binding; GO:0046983,protein dimerization activi…	PF00125.27:Core histone H2A/H2B/H3/H4	--	--	--
Os03t0799000-01	210.899	210.82	213.009	358.066	348.583	353.517	3923	4056	4331	6815	6980	6807	0.713523	4.32144e-104	5.72015e-102	false	chr03	33304497	33305962	+	Os03t0799000-01	--	K11275 histone H1/5 | (RAP-DB) Os03g0799000; Similar to Histone H1. (A)	--	hypothetical protein OsI_13914 [Oryza sativa Indica Group]	H1_WHEAT RecName: Full=Histone H1;	A0A0D3FQ81_9ORYZ RecName: Full=H15 domain-containing protein {ECO:0000259|PROSITE:PS51504};	--	GO:0000786,nucleosome; GO:0005634,nucleus; GO:0003690,double-stranded DNA binding; GO:0031492,nucleosomal DNA binding; GO:0030527,structural constituent of chromatin; GO:0030261,chromosome condensation; GO:0045910,negative regulation of DNA recombination; GO:0006334,nucleosome assembly; GO:0003674,molecular_function; GO:0003676,nucleic acid binding; GO:0003677,DNA binding; GO:0005488,binding; GO:…	PF00538.22:linker histone H1 and H5 family	--	--	--
Os01t0314100-01	111.524	109.661	106.045	53.9527	55.1526	57.1032	2998	3049	3116	1484	1596	1589	-1.00354	4.96213e-103	6.52958e-101	down	chr01	11804161	11809029	-	Os01t0314100-01	--	K09699 2-oxoisovalerate dehydrogenase E2 component (dihydrolipoyl transacylase) [EC:2.3.1.168] | (RAP-DB) Os01g0314100; Catalytic domain of components of various dehydrogenase complexes containing protein. (A)	ko00280: Valine, leucine and isoleucine degradation; ko00640: Propanoate metabolism; ko00785: Lipoic acid metabolism; ko01100: Metabolic pathways; ko01110: Biosynthesis of secondary metabolites	lipoamide acyltransferase component of branched-chain alpha-keto acid dehydrogenase complex, mitochondrial [Oryza sativa Japonica Group]	ODB2_ARATH RecName: Full=Lipoamide acyltransferase component of branched-chain alpha-keto acid dehydrogenase complex, mitochondrial; EC=2.3.1.168; AltName: Full=Branched-chain alpha-keto acid dehydrogenase complex component E2; Short=BCE2; Short=BCKAD-E2; Short=BCKADE2; AltName: Full=Dihydrolipoamide acetyltransferase component of branched-chain alpha-keto acid dehydrogenase complex; AltName: Ful…	Q0JN94_ORYSJ RecName: Full=Dihydrolipoamide acetyltransferase component of pyruvate dehydrogenase complex {ECO:0000256|RuleBase:RU003423}; EC=2.3.1.- {ECO:0000256|RuleBase:RU003423};	Dihydrolipoamide transacylase (alpha-keto acid dehydrogenase E2 subunit)	GO:0005737,cytoplasm; GO:0005759,mitochondrial matrix; GO:0005739,mitochondrion; GO:0016407,acetyltransferase activity; GO:0004147,dihydrolipoamide branched chain acyltransferase activity; GO:0043754,dihydrolipoyllysine-residue (2-methylpropanoyl)transferase activity; GO:0031405,lipoic acid binding; GO:0008270,zinc ion binding; GO:0043617,cellular response to sucrose starvation; GO:0006633,fatty …	PF00198.26:2-oxoacid dehydrogenases acyltransferase (catalytic domain)	--	--	--
Os03t0251600-01	11.3238	12.3816	11.8666	1.972	2.0082	1.8895	550	622	630	98	105	95	-2.62564	5.30786e-103	6.94368e-101	down	chr03	7989451	7994660	-	Os03t0251600-01	--	--	--	synaptotagmin-5 [Oryza sativa Japonica Group]	CLB_ARATH RecName: Full=Calcium-dependent lipid-binding protein {ECO:0000303|PubMed:21252258}; Short=AtCLB {ECO:0000303|PubMed:21252258}; Short=CaLB protein {ECO:0000303|PubMed:15238157}; AltName: Full=Protein NTMC 2 TYPE 4; Short=NTMC2TYPE4;	A0A0E0GJS5_ORYNI SubName: Full=Uncharacterized protein {ECO:0000313|EnsemblPlants:ONIVA03G11370.1};	Ca2+-dependent lipid-binding protein CLB1/vesicle protein vp115/Granuphilin A, contains C2 domain	GO:0005783,endoplasmic reticulum; GO:0016021,integral component of membrane; GO:0031965,nuclear membrane; GO:0005886,plasma membrane; GO:0097001,ceramide binding; GO:0008289,lipid binding; GO:0046872,metal ion binding; GO:0043565,sequence-specific DNA binding; GO:0006869,lipid transport; GO:0045892,negative regulation of DNA-templated transcription; GO:0009958,positive gravitropism; GO:0009651,re…	PF00168.33:C2 domain	--	--	--
Os11t0182900-00	73.0469	68.3606	62.9438	23.4631	22.7098	23.7108	1497	1449	1410	492	501	503	-1.57412	7.42809e-103	9.66083e-101	down	chr11	4168279	4170029	-	Os11t0182900-00	--	--	--	ankyrin repeat family protein, putative, expressed [Oryza sativa Japonica Group]	ACD6_ARATH RecName: Full=Protein ACCELERATED CELL DEATH 6 {ECO:0000303|PubMed:10488236};	Q2R9P7_ORYSJ SubName: Full=Ankyrin repeat family protein, putative, expressed {ECO:0000313|EMBL:ABA91806.2};	FOG: Ankyrin repeat	GO:0030176,integral component of endoplasmic reticulum membrane; GO:0005887,integral component of plasma membrane; GO:0016020,membrane; GO:0008219,cell death; GO:0071446,cellular response to salicylic acid stimulus; GO:0042742,defense response to bacterium; GO:1900426,positive regulation of defense response to bacterium; GO:1902290,positive regulation of defense response to oomycetes; GO:0016567,…	PF12796.10:Ankyrin repeats (3 copies)	--	--	--
Os05t0412800-01	118.642	119.06	119.635	219.381	224.027	226.511	1898	1970	2092	3591	3858	3751	0.88024	2.63801e-101	3.41111e-99	false	chr05	20192522	20193783	-	Os05t0412800-01	--	K00799 glutathione S-transferase [EC:2.5.1.18] | (RAP-DB) Os05g0412800, TAU_GLUTATHIONE_S-TRANSFERASE_16, GSTU16; Similar to Glutathione S-transferase GST 41 (EC 2.5.1.18). (A)	ko00480: Glutathione metabolism; ko01100: Metabolic pathways	glutathione transferase GST 23 [Oryza sativa Japonica Group]	GST23_MAIZE RecName: Full=Glutathione transferase GST 23; EC=2.5.1.18; AltName: Full=Glutathione transferase GST 36;	A0A0P0WME9_ORYSJ RecName: Full=Glutathione transferase {ECO:0000256|ARBA:ARBA00012452}; EC=2.5.1.18 {ECO:0000256|ARBA:ARBA00012452};	Glutathione S-transferase	GO:0005737,cytoplasm; GO:0004364,glutathione transferase activity; GO:0006952,defense response; GO:0006749,glutathione metabolic process; GO:0042221,response to chemical; GO:0003674,molecular_function; GO:0003824,catalytic activity; GO:0016740,transferase activity; GO:0016765,transferase activity, transferring alkyl or aryl (other than methyl) groups; GO:0006950,response to stress; GO:0008150,bio…	PF02798.23:Glutathione S-transferase, N-terminal domain	--	--	--
Os08t0460000-01	264.68	268.731	267.871	132.523	134.597	147.108	3332	3499	3686	1707	1824	1917	-0.978559	1.20749e-100	1.55238e-98	false	chr08	22558107	22559044	-	Os08t0460000-01	--	--	--	germin-like protein 8-14 precursor [Oryza sativa Japonica Group]	GL814_ORYSJ RecName: Full=Germin-like protein 8-14; AltName: Full=Germin-like protein 1; AltName: Full=Germin-like protein 5; Short=OsGER5; Flags: Precursor;	A0A0D3H139_9ORYZ RecName: Full=Germin-like protein {ECO:0000256|RuleBase:RU366015};	--	GO:0048046,apoplast; GO:0030145,manganese ion binding; GO:0003674,molecular_function; GO:0005488,binding; GO:0043167,ion binding; GO:0043169,cation binding; GO:0046872,metal ion binding; GO:0046914,transition metal ion binding; GO:0005575,cellular_component; GO:0005576,extracellular region; GO:0110165,cellular anatomical entity	PF00190.25:Cupin	--	--	--
Os07t0568700-02	614.855	607.049	575.725	371.345	378.712	380.67	11957	12210	12238	7389	7928	7663	-0.695167	4.18586e-100	5.35072e-98	false	chr07	22874257	22875705	-	Os07t0568700-02	--	--	--	hypothetical protein DAI22_07g195500 [Oryza sativa Japonica Group]	PGIP1_ORYSJ RecName: Full=Polygalacturonase inhibitor 1; AltName: Full=Floral organ regulator 1 {ECO:0000303|PubMed:14750524}; AltName: Full=Polygalacturonase-inhibiting protein 1; Short=PGIP-1; Flags: Precursor;	A0A0D3GSJ9_9ORYZ RecName: Full=LRRNT_2 domain-containing protein {ECO:0000259|Pfam:PF08263};	--	GO:0005576,extracellular region; GO:0004857,enzyme inhibitor activity; GO:0030154,cell differentiation; GO:0048833,specification of floral organ number; GO:0003674,molecular_function; GO:0030234,enzyme regulator activity; GO:0098772,molecular function regulator activity; GO:0008150,biological_process; GO:0009987,cellular process; GO:0032502,developmental process; GO:0048869,cellular developmental…	PF13855.9:Leucine rich repeat	--	--	--
Os09t0482100-01	853.085	842.684	815.313	560.536	563.249	538.886	27581	28179	28813	18543	19603	18035	-0.621135	1.59732e-98	2.03023e-96	false	chr09	18514776	18518316	-	Os09t0482100-01	--	K04079 molecular chaperone HtpG | (RAP-DB) Os09g0482100; Similar to Heat shock protein 82. (A)	ko04141: Protein processing in endoplasmic reticulum; ko04626: Plant-pathogen interaction	heat shock protein 81-2 [Oryza sativa Japonica Group]	HSP82_ORYSJ RecName: Full=Heat shock protein 81-2; Short=HSP81-2; AltName: Full=Heat shock protein 90;	A0A0E0ILE0_ORYNI RecName: Full=HATPase_c domain-containing protein {ECO:0000259|SMART:SM00387};	Molecular chaperone (HSP90 family)	GO:0005829,cytosol; GO:0048471,perinuclear region of cytoplasm; GO:0005886,plasma membrane; GO:0032991,protein-containing complex; GO:0005524,ATP binding; GO:0016887,ATP hydrolysis activity; GO:0051082,unfolded protein binding; GO:0034605,cellular response to heat; GO:0006457,protein folding; GO:0050821,protein stabilization; GO:0000166,nucleotide binding; GO:0003674,molecular_function; GO:000548…	PF00183.21:Hsp90 protein	--	--	--
Os01t0916600-01	185.584	192.376	193.773	348.497	350.203	351.61	2010	2155	2294	3862	4083	3942	0.850688	3.96921e-98	5.01646e-96	false	chr01	39954580	39956409	+	Os01t0916600-01	--	K12741 heterogeneous nuclear ribonucleoprotein A1/A3 | (RAP-DB) Os10g0321700; Similar to Ribonucleoprotein like protein. (A)	ko03040: Spliceosome	glycine-rich RNA-binding protein 4, mitochondrial [Oryza sativa Japonica Group]	RBG4_ARATH RecName: Full=Glycine-rich RNA-binding protein 4, mitochondrial {ECO:0000303|PubMed:11809873, ECO:0000303|PubMed:16207746}; Short=AtGR-RBP4 {ECO:0000303|PubMed:11809873, ECO:0000303|PubMed:16207746}; AltName: Full=AtRBG4 {ECO:0000303|PubMed:20009520}; AltName: Full=Glycine-rich protein 4 {ECO:0000303|PubMed:17169986}; Short=AtGRP4 {ECO:0000303|PubMed:17169986}; AltName: Full=Mitochondr…	A0A0E0N6R9_ORYRU RecName: Full=RRM domain-containing protein {ECO:0000259|PROSITE:PS50102};	FOG: RRM domain	GO:0005829,cytosol; GO:0005615,extracellular space; GO:0005739,mitochondrion; GO:0003690,double-stranded DNA binding; GO:0035198,miRNA binding; GO:0003723,RNA binding; GO:0003697,single-stranded DNA binding; GO:0003727,single-stranded RNA binding; GO:0035197,siRNA binding; GO:0006858,extracellular transport; GO:1990428,miRNA transport; GO:1900864,mitochondrial RNA modification; GO:0050688,regulat…	PF00076.25:RNA recognition motif. (a.k.a. RRM, RBD, or RNP domain)	--	--	--
Os09t0363900-01	259.648	260.035	265.366	402.639	398.187	407.123	7060	7313	7887	11202	11655	11459	0.595119	2.42503e-97	3.04764e-95	false	chr09	11920888	11925930	-	Os09t0363900-01	--	K15403 fatty acid omega-hydroxy dehydrogenase [EC:1.1.-.-] | (RAP-DB) Os09g0363900; Similar to HOTHEAD protein precursor (ADHESION OF CALYX EDGES protein). (A)	ko00073: Cutin, suberine and wax biosynthesis	protein HOTHEAD [Oryza sativa Japonica Group]	HTH_ARATH RecName: Full=Protein HOTHEAD; AltName: Full=Protein ADHESION OF CALYX EDGES; Flags: Precursor;	Q6K4D7_ORYSJ SubName: Full=Os09g0363900 protein {ECO:0000313|EMBL:BAT07719.1}; SubName: Full=cDNA clone:J023148B06, full insert sequence {ECO:0000313|EMBL:BAG93195.1};	Glucose dehydrogenase/choline dehydrogenase/mandelonitrile lyase (GMC oxidoreductase family)	GO:0005576,extracellular region; GO:0050660,flavin adenine dinucleotide binding; GO:0046593,mandelonitrile lyase activity; GO:0016614,oxidoreductase activity, acting on CH-OH group of donors; GO:0007267,cell-cell signaling; GO:0009553,embryo sac development; GO:0010430,fatty acid omega-oxidation; GO:0000166,nucleotide binding; GO:0003674,molecular_function; GO:0005488,binding; GO:0036094,small mo…	PF00732.22:GMC oxidoreductase	--	--	--
Os03t0183300-01	1107.16	1134.76	1056.3	679.525	703.902	712.926	17712	18776	18471	11123	12122	11806	-0.680236	8.52605e-97	1.06552e-94	false	chr03	4372269	4373460	-	Os03t0183300-01	--	K09286 EREBP-like factor | (RAP-DB) Os03g0183300, ERF64, ETHYLENE_RESPONSE_FACTOR_64; Pathogenesis-related transcriptional factor and ERF domain containing protein. (A)	--	ethylene-responsive transcription factor ERF073 [Oryza sativa Japonica Group]	ERF1_ORYSJ RecName: Full=Ethylene-responsive transcription factor 1; AltName: Full=Ethylene-responsive element-binding factor 1; Short=EREBP-1; Short=OsEREBP1;	A0A8J8YP91_ORYSJ SubName: Full=Putative EREBP-like protein {ECO:0000313|EMBL:AAK92632.1};	--	GO:0005634,nucleus; GO:0003677,DNA binding; GO:0003700,DNA-binding transcription factor activity; GO:0006952,defense response; GO:0009873,ethylene-activated signaling pathway; GO:0003674,molecular_function; GO:0003676,nucleic acid binding; GO:0005488,binding; GO:0097159,organic cyclic compound binding; GO:1901363,heterocyclic compound binding; GO:0140110,transcription regulator activity; GO:00069…	PF00847.23:AP2 domain	AP2/ERF-ERF	TF	AP2/ERF->AP2/ERF-ERF
Os02t0285300-01	246.438	244.537	241.74	136.54	138.947	137.63	3572	3666	3830	2025	2168	2065	-0.852936	9.83745e-97	1.22258e-94	false	chr02	10715073	10716741	-	Os02t0285300-01	--	--	--	hypothetical protein EE612_010491 [Oryza sativa]	PCAP1_ARATH RecName: Full=Plasma membrane-associated cation-binding protein 1; Short=AtPCAP1; AltName: Full=Microtubule-destabilizing protein 25;	A0A0E0ND60_ORYRU SubName: Full=Uncharacterized protein {ECO:0000313|EnsemblPlants:ORUFI02G12630.1};	--	GO:0046658,anchored component of plasma membrane; GO:0005881,cytoplasmic microtubule; GO:0005829,cytosol; GO:0043657,host cell; GO:0000325,plant-type vacuole; GO:0005886,plasma membrane; GO:0009506,plasmodesma; GO:0005509,calcium ion binding; GO:0005516,calmodulin binding; GO:0005507,copper ion binding; GO:0008017,microtubule binding; GO:0005547,phosphatidylinositol-3,4,5-trisphosphate binding; G…	PF05558.15:DREPP plasma membrane polypeptide	--	--	--
Os02t0469300-02	57.5777	59.8988	59.9888	29.192	28.1987	28.8289	2132	2294	2428	1106	1124	1105	-1.06827	4.93517e-96	6.09944e-94	down	chr02	15865560	15876409	+	Os02t0469300-02	--	--	--	protein MICRORCHIDIA 7 isoform X3 [Oryza sativa Japonica Group]	MORC4_ARATH RecName: Full=Protein MICRORCHIDIA 4 {ECO:0000303|PubMed:24799676}; Short=AtMORC4 {ECO:0000303|PubMed:24799676}; EC=3.6.-.-; AltName: Full=Protein CRT1-homolog 4 {ECO:0000303|PubMed:19704828}; Short=CRT1-h4 {ECO:0000303|PubMed:19704828};	Q6K8H1_ORYSJ SubName: Full=Os02g0469300 protein {ECO:0000313|EMBL:BAS78611.1}; SubName: Full=cDNA clone:J023003D17, full insert sequence {ECO:0000313|EMBL:BAG91204.1};	MORC family ATPases	GO:0016604,nuclear body; GO:0005654,nucleoplasm; GO:0005634,nucleus; GO:0005524,ATP binding; GO:0016887,ATP hydrolysis activity; GO:0003677,DNA binding; GO:0004519,endonuclease activity; GO:0016301,kinase activity; GO:0043621,protein self-association; GO:0003723,RNA binding; GO:0006325,chromatin organization; GO:0006952,defense response; GO:0006281,DNA repair; GO:0031047,gene silencing by RNA; GO…	PF17942.4:Morc6 ribosomal protein S5 domain 2-like	--	--	--
Os03t0357500-01	234.923	231.475	223.872	11.3293	16.7441	18.06	3506	3573	3652	173	269	279	-3.92956	6.02995e-96	7.41154e-94	down	chr03	13833495	13834606	-	Os03t0357500-01	--	--	--	sarcoplasmic reticulum histidine-rich calcium-binding protein [Oryza sativa Japonica Group]	--	Q10L62_ORYSJ SubName: Full=Expressed protein {ECO:0000313|EMBL:ABF96048.1}; SubName: Full=Os03g0357500 protein {ECO:0000313|EMBL:BAS84258.1};	--	--	PF02724.17:CDC45-like protein	--	--	--
Os06t0240800-00	22.6466	24.5051	26.1396	1.6055	1.5806	1.8137	386	432	487	28	29	32	-3.90142	2.78367e-95	3.40278e-93	down	chr06	7306160	7307551	-	Os06t0240800-00	--	K22588 acetylserotonin O-methyltransferase, plant [EC:2.1.1.4] | (RAP-DB) Os09g0344500; Similar to O-methyltransferase ZRP4 (EC 2.1.1.-) (OMT). (A)	ko00380: Tryptophan metabolism; ko01100: Metabolic pathways; ko01110: Biosynthesis of secondary metabolites	hypothetical protein OsJ_20767 [Oryza sativa Japonica Group]	ZRP4_MAIZE RecName: Full=O-methyltransferase ZRP4; Short=OMT; EC=2.1.1.-;	A3BA47_ORYSJ SubName: Full=Os06g0240800 protein {ECO:0000313|EMBL:BAF19179.1}; SubName: Full=Putative O-methyltransferase {ECO:0000313|EMBL:BAD37886.1};	Hydroxyindole-O-methyltransferase and related SAM-dependent methyltransferases	GO:0008171,O-methyltransferase activity; GO:0046983,protein dimerization activity; GO:0008757,S-adenosylmethionine-dependent methyltransferase activity; GO:0019438,aromatic compound biosynthetic process; GO:0032259,methylation; GO:0003674,molecular_function; GO:0003824,catalytic activity; GO:0008168,methyltransferase activity; GO:0016740,transferase activity; GO:0016741,transferase activity, tran…	PF00891.21:O-methyltransferase domain	--	--	--
Os03t0319300-01	278.781	293.918	295.817	497.771	504.53	493.801	3184	3472	3693	5817	6203	5838	0.757925	1.19144e-94	1.44851e-92	false	chr03	11522676	11524356	+	Os03t0319300-01	--	K02183 calmodulin | (RAP-DB) Os01g0267900; Similar to Calmodulin NtCaM3 (Calmodulin NtCaM4) (Calmodulin NtCaM5) (Calmodulin NtCaM6) (Calmodulin NtCaM7) (Calmodulin NtCaM8) (Calmodulin NtCaM11) (Calmodulin NtCaM12). (A)	ko04016: MAPK signaling pathway - plant; ko04070: Phosphatidylinositol signaling system; ko04626: Plant-pathogen interaction	receptor kinase 1 [Musa troglodytarum]	CALM1_ORYSI RecName: Full=Calmodulin-1; Short=CaM-1;	A0A453AMK4_AEGTS SubName: Full=Uncharacterized protein {ECO:0000313|EnsemblPlants:AET2Gv20196300.3};	Calmodulin and related proteins (EF-Hand superfamily)	GO:0005509,calcium ion binding; GO:0003674,molecular_function; GO:0005488,binding; GO:0043167,ion binding; GO:0043169,cation binding; GO:0046872,metal ion binding	PF00036.35:EF hand	--	--	--
Os03t0103300-01	1703.22	1723.3	1730.39	1238.35	1205.75	1225.97	21510	22510	23887	16002	16392	16027	-0.517227	1.32513e-94	1.60234e-92	false	chr03	219979	220919	+	Os03t0103300-01	--	--	--	putative glycine-rich cell wall structural protein 1 [Oryza sativa Japonica Group]	ERLI1_ARATH RecName: Full=Lipid transfer protein EARLI 1; AltName: Full=Protein EARLY ARABIDOPSIS ALUMINUM INDUCED 1; Short=pEARLI1; Flags: Precursor;	A0A8J8XHZ9_ORYSJ SubName: Full=Os03g0103300 protein {ECO:0000313|EMBL:BAF10582.1};	--	GO:0009707,chloroplast outer membrane; GO:0005783,endoplasmic reticulum; GO:0005576,extracellular region; GO:0009505,plant-type cell wall; GO:0009506,plasmodesma; GO:0099503,secretory vesicle; GO:0050832,defense response to fungus; GO:0009682,induced systemic resistance; GO:0009737,response to abscisic acid; GO:0009409,response to cold; GO:0009651,response to salt stress; GO:0006950,response to s…	PF14547.9:Hydrophobic seed protein	--	--	--
Os01t0933500-00	84.9625	76.2781	84.5145	7.9082	9.7092	12.3768	504	468	548	48	62	76	-3.06061	5.91447e-94	7.11326e-92	down	chr01	40942545	40942986	-	Os01t0933500-00	--	--	--	flowering-promoting factor 1-like protein 2 [Oryza sativa Japonica Group]	FLP2_ORYSJ RecName: Full=Flowering-promoting factor 1-like protein 2; AltName: Full=FPF1-like protein 2;	A0A0E0N797_ORYRU SubName: Full=Uncharacterized protein {ECO:0000313|EnsemblPlants:ORUFI01G46420.1};	--	GO:0009909,regulation of flower development; GO:0000003,reproduction; GO:0003006,developmental process involved in reproduction; GO:0007275,multicellular organism development; GO:0008150,biological_process; GO:0009791,post-embryonic development; GO:0009908,flower development; GO:0022414,reproductive process; GO:0032501,multicellular organismal process; GO:0032502,developmental process; GO:0048367…	--	--	--	--
Os03t0276500-01	53.4915	49.8298	53.7824	19.3458	21.9859	21.5527	1616	1557	1776	598	715	674	-1.34683	3.12387e-93	3.73695e-91	down	chr03	9370160	9373067	+	Os03t0276500-01	--	K03283 heat shock 70kDa protein 1/6/8 | (RAP-DB) Os03g0276500; Similar to Heat shock protein 70. (A)	ko03040: Spliceosome; ko04141: Protein processing in endoplasmic reticulum; ko04144: Endocytosis	heat shock cognate 70 kDa protein 2 [Oryza sativa Japonica Group]	HS704_ARATH RecName: Full=Heat shock 70 kDa protein 4 {ECO:0000303|PubMed:11599561}; AltName: Full=Heat shock cognate 70 kDa protein 4 {ECO:0000303|PubMed:11402207}; AltName: Full=Heat shock cognate protein 70-4 {ECO:0000303|PubMed:11402207}; Short=AtHsc70-4 {ECO:0000303|PubMed:11402207}; AltName: Full=Heat shock protein 70-4 {ECO:0000303|PubMed:11599561}; Short=AtHsp70-4 {ECO:0000303|PubMed:1159…	A3AGK4_ORYSJ SubName: Full=Os03g0276500 protein {ECO:0000313|EMBL:BAF11626.1};	Molecular chaperones HSP70/HSC70, HSP70 superfamily	GO:0005737,cytoplasm; GO:0005829,cytosol; GO:0005794,Golgi apparatus; GO:0005739,mitochondrion; GO:0005634,nucleus; GO:0009505,plant-type cell wall; GO:0000325,plant-type vacuole; GO:0005886,plasma membrane; GO:0005524,ATP binding; GO:0016887,ATP hydrolysis activity; GO:0140662,ATP-dependent protein folding chaperone; GO:0031072,heat shock protein binding; GO:0051787,misfolded protein binding; GO…	PF00012.23:Hsp70 protein	--	--	--
Os04t0531100-01	350.103	352.714	367.383	612.276	616.125	664.688	3571	3721	4096	6390	6765	7018	0.796048	5.50066e-93	6.5452e-91	false	chr04	26558962	26561236	+	Os04t0531100-01	--	K12486 stromal membrane-associated protein | (RAP-DB) Os02g0722500; Arf GTPase activating protein family protein. (A)	ko04144: Endocytosis	elicitor-responsive protein 3 [Oryza sativa Japonica Group]	ERG3_ORYSI RecName: Full=Elicitor-responsive protein 3; AltName: Full=16 kDa phloem protein; AltName: Full=RPP16;	A0A0D3FY96_9ORYZ RecName: Full=C2 domain-containing protein {ECO:0000259|PROSITE:PS50004};	Predicted Ca2+-dependent phospholipid-binding protein	GO:0005737,cytoplasm; GO:0046872,metal ion binding; GO:0003674,molecular_function; GO:0005488,binding; GO:0043167,ion binding; GO:0043169,cation binding; GO:0005575,cellular_component; GO:0005622,intracellular anatomical structure; GO:0110165,cellular anatomical entity	PF00168.33:C2 domain	--	--	--
Os03t0259100-01	42.5921	38.5264	44.0806	1.6889	1.6053	2.3568	419	392	474	17	17	24	-4.49817	1.54698e-92	1.831e-90	down	chr03	8396569	8397410	+	Os03t0259100-01	--	--	--	putative chemocyanin precursor, partial [Oryza sativa Japonica Group]	BABL_LILLO RecName: Full=Chemocyanin; AltName: Full=Basic blue protein; AltName: Full=Plantacyanin; Flags: Precursor;	B0ZF15_ORYSI SubName: Full=Putative chemocyanin {ECO:0000313|EMBL:ABZ04885.1}; Flags: Fragment;	--	GO:0009055,electron transfer activity; GO:0046872,metal ion binding; GO:0003674,molecular_function; GO:0003824,catalytic activity; GO:0016491,oxidoreductase activity; GO:0005488,binding; GO:0043167,ion binding; GO:0043169,cation binding	PF02298.20:Plastocyanin-like domain	--	--	--
Os11t0151400-01	32.4964	36.925	31.7699	80.6058	90.3783	84.6382	816	959	872	2071	2443	2200	1.31106	2.32781e-92	2.74069e-90	up	chr11	2390496	2392366	-	Os11t0151400-01	--	K20624 12-hydroxyjasmonoyl-L-amino acid 12-hydroxylase / fatty acid hydroxylase [EC:1.14.14.49] | (RAP-DB) Os11g0151400; Cytochrome P450 family protein. (A)	--	cytochrome P450 94C1 [Oryza sativa Japonica Group]	C94C1_ARATH RecName: Full=Cytochrome P450 94C1 {ECO:0000305}; EC=1.14.14.49 {ECO:0000269|PubMed:22215670, ECO:0000269|PubMed:26164240}; AltName: Full=12-hydroxyjasmonoyl-L-amino acid 12-hydroxylase {ECO:0000303|PubMed:22215670};	Q0IUK4_ORYSJ SubName: Full=Cytochrome P450 {ECO:0000313|EMBL:AAX92767.1}; SubName: Full=Os11g0151400 protein {ECO:0000313|EMBL:BAF27611.1};	Cytochrome P450 CYP4/CYP19/CYP26 subfamilies	GO:0005789,endoplasmic reticulum membrane; GO:0016021,integral component of membrane; GO:0043231,intracellular membrane-bounded organelle; GO:0018685,alkane 1-monooxygenase activity; GO:0020037,heme binding; GO:0005506,iron ion binding; GO:0009611,response to wounding; GO:0003674,molecular_function; GO:0003824,catalytic activity; GO:0004497,monooxygenase activity; GO:0016491,oxidoreductase activi…	PF00067.25:Cytochrome P450	--	--	--
Os10t0478200-01	308.55	290.805	290.812	490.367	475.856	485.949	5756	5611	5930	9360	9556	9384	0.67978	1.22395e-91	1.43349e-89	false	chr10	17913831	17917765	+	Os10t0478200-01	--	K00025 malate dehydrogenase [EC:1.1.1.37] | (RAP-DB) Os10g0478200; Cytoplasmic malate dehydrogenase. (A)	ko00020: Citrate cycle (TCA cycle); ko00270: Cysteine and methionine metabolism; ko00620: Pyruvate metabolism; ko00630: Glyoxylate and dicarboxylate metabolism; ko00710: Carbon fixation in photosynthetic organisms; ko01100: Metabolic pathways; ko01110: Biosynthesis of secondary metabolites; ko01200: Carbon metabolism	malate dehydrogenase, cytoplasmic [Oryza sativa Japonica Group]	MDHC_ORYSJ RecName: Full=Malate dehydrogenase, cytoplasmic; EC=1.1.1.37; AltName: Full=PP37;	A0A0E0IU06_ORYNI RecName: Full=Malate dehydrogenase {ECO:0000256|ARBA:ARBA00012995, ECO:0000256|RuleBase:RU003405}; EC=1.1.1.37 {ECO:0000256|ARBA:ARBA00012995, ECO:0000256|RuleBase:RU003405};	Malate dehydrogenase	GO:0005737,cytoplasm; GO:0030060,L-malate dehydrogenase activity; GO:0006108,malate metabolic process; GO:0006734,NADH metabolic process; GO:0006107,oxaloacetate metabolic process; GO:0006099,tricarboxylic acid cycle; GO:0003674,molecular_function; GO:0003824,catalytic activity; GO:0016491,oxidoreductase activity; GO:0016614,oxidoreductase activity, acting on CH-OH group of donors; GO:0016615,mal…	PF02866.21:lactate/malate dehydrogenase, alpha/beta C-terminal domain	--	--	--
Os04t0532400-01	124.613	122.531	115.884	228.383	235.816	226.368	1940	1973	1972	3638	3952	3648	0.901928	1.59925e-91	1.86329e-89	false	chr04	26617453	26619087	+	Os04t0532400-01	--	K15095 (+)-neomenthol dehydrogenase [EC:1.1.1.208] | (RAP-DB) Os04g0532400; Similar to OSIGBa0125M19.13 protein. (A)	ko00902: Monoterpenoid biosynthesis; ko01110: Biosynthesis of secondary metabolites	salutaridine reductase isoform X1 [Oryza sativa Japonica Group]	SALR_PAPBR RecName: Full=Salutaridine reductase {ECO:0000312|EMBL:ABO93462.1}; EC=1.1.1.248;	A0A0N7KJE9_ORYSJ SubName: Full=OSJNBa0081C01.25 protein {ECO:0000313|EMBL:CAD41155.2}; SubName: Full=OSJNBb0039L24.6 protein {ECO:0000313|EMBL:CAE04567.2};	Dehydrogenases with different specificities (related to short-chain alcohol dehydrogenases)	GO:0047037,salutaridine reductase (NADPH) activity; GO:0009820,alkaloid metabolic process; GO:0003674,molecular_function; GO:0003824,catalytic activity; GO:0016491,oxidoreductase activity; GO:0016614,oxidoreductase activity, acting on CH-OH group of donors; GO:0016616,oxidoreductase activity, acting on the CH-OH group of donors, NAD or NADP as acceptor; GO:0006807,nitrogen compound metabolic proc…	PF00106.28:short chain dehydrogenase	--	--	--
Os04t0115700-02	93.8447	90.8837	91.9955	52.2796	52.9181	53.4036	3621	3627	3880	2064	2198	2133	-0.829358	1.68957e-91	1.95833e-89	false	chr04	937900	940774	+	Os04t0115700-02	--	--	--	unnamed protein product [Oryza sativa Japonica Group]	--	B7EKE5_ORYSJ SubName: Full=cDNA clone:J013129D08, full insert sequence {ECO:0000313|EMBL:BAG92842.1};	--	--	--	--	--	--
Os01t0834900-01	132.926	133.764	120.946	301.184	323.406	325.836	735	765	731	1704	1925	1865	1.26841	3.5239e-91	4.06338e-89	up	chr01	35781678	35782089	-	Os01t0834900-01	--	--	--	Os01g0834950 [Oryza sativa Japonica Group]	--	C7IY11_ORYSJ SubName: Full=Os01g0834950 protein {ECO:0000313|EMBL:BAH91368.1};	--	GO:0016021,integral component of membrane; GO:0005575,cellular_component; GO:0016020,membrane; GO:0031224,intrinsic component of membrane; GO:0110165,cellular anatomical entity	--	--	--	--
Os02t0763200-01	28.3454	27.9429	29.0464	6.9936	7.2606	8.8256	816	832	914	206	225	263	-1.91352	5.70584e-91	6.54563e-89	down	chr02	32164570	32167818	+	Os02t0763200-01	--	K13681 xyloglucan fucosyltransferase [EC:2.4.1.-] | (RAP-DB) Os02g0763200; Similar to Galactoside 2-alpha-L-fucosyltransferase (EC 2.4.1.69) (Xyloglucan alpha-(1,2)-fucosyltransferase) (AtFUT1). (A)	--	galactoside 2-alpha-L-fucosyltransferase [Oryza sativa Japonica Group]	FUT1_ARATH RecName: Full=Galactoside 2-alpha-L-fucosyltransferase; EC=2.4.1.-; AltName: Full=Xyloglucan alpha-(1,2)-fucosyltransferase; Short=AtFUT1;	Q0DXB5_ORYSJ RecName: Full=Fucosyltransferase {ECO:0000256|RuleBase:RU367004}; EC=2.4.1.- {ECO:0000256|RuleBase:RU367004};	--	GO:0005794,Golgi apparatus; GO:0032580,Golgi cisterna membrane; GO:0005797,Golgi medial cisterna; GO:0000139,Golgi membrane; GO:0016021,integral component of membrane; GO:0008417,fucosyltransferase activity; GO:0008107,galactoside 2-alpha-L-fucosyltransferase activity; GO:0042803,protein homodimerization activity; GO:0071555,cell wall organization; GO:0009969,xyloglucan biosynthetic process; GO:0…	PF03254.16:Xyloglucan fucosyltransferase	--	--	--
Os04t0546800-01	106.805	104.205	99.536	48.7695	47.2141	51.0727	2196	2216	2237	1026	1045	1087	-1.10489	6.81404e-91	7.77704e-89	down	chr04	27371324	27372855	-	Os04t0546800-01	--	K09286 EREBP-like factor | (RAP-DB) Os04g0546800; Pathogenesis-related transcriptional factor and ERF domain containing protein. (A)	--	ethylene-responsive transcription factor 2 [Oryza sativa Japonica Group]	ERF2_TOBAC RecName: Full=Ethylene-responsive transcription factor 2; Short=NtERF2; AltName: Full=Ethylene-responsive element-binding factor 2; Short=EREBP-2;	Q0JB99_ORYSJ SubName: Full=Development related ERF protein {ECO:0000313|EMBL:ABK34954.1}; SubName: Full=OSJNBa0079A21.16 protein {ECO:0000313|EMBL:CAD41472.3}; SubName: Full=Os04g0546800 protein {ECO:0000313|EMBL:BAS90344.1}; SubName: Full=cDNA, clone: J100039E18, full insert sequence {ECO:0000313|EMBL:BAH01479.1};	--	GO:0005634,nucleus; GO:0003677,DNA binding; GO:0003700,DNA-binding transcription factor activity; GO:0006952,defense response; GO:0009873,ethylene-activated signaling pathway; GO:0003674,molecular_function; GO:0003676,nucleic acid binding; GO:0005488,binding; GO:0097159,organic cyclic compound binding; GO:1901363,heterocyclic compound binding; GO:0140110,transcription regulator activity; GO:00069…	PF00847.23:AP2 domain	AP2/ERF-ERF	TF	AP2/ERF->AP2/ERF-ERF
Os10t0576900-01	62.0242	57.4857	66.1383	19.1606	20.2719	21.1941	1063	1019	1239	336	374	376	-1.64116	4.28056e-90	4.86072e-88	down	chr10	22981680	22986191	+	Os10t0576900-01	--	K09753 cinnamoyl-CoA reductase [EC:1.2.1.44] | (RAP-DB) Os09g0419200; NAD(P)-binding domain containing protein. (A)	ko00940: Phenylpropanoid biosynthesis; ko01100: Metabolic pathways; ko01110: Biosynthesis of secondary metabolites	cinnamoyl-CoA reductase-like SNL6 [Oryza sativa Japonica Group]	SNL6_ORYSJ RecName: Full=Cinnamoyl-CoA reductase-like SNL6 {ECO:0000305}; EC=1.2.-.- {ECO:0000305}; AltName: Full=Protein SUPPRESSOR OF NH1-MEDIATED LESION 6 {ECO:0000303|PubMed:20862311};	Q336P0_ORYSJ SubName: Full=NAD dependent epimerase/dehydratase family protein, expressed {ECO:0000313|EMBL:ABB48023.1}; SubName: Full=Os10g0576900 protein {ECO:0000313|EMBL:BAT12207.1}; SubName: Full=cDNA clone:001-125-C10, full insert sequence {ECO:0000313|EMBL:BAG88977.1}; SubName: Full=cDNA clone:J033068A22, full insert sequence {ECO:0000313|EMBL:BAG94098.1};	Flavonol reductase/cinnamoyl-CoA reductase	GO:0003854,3-beta-hydroxy-delta5-steroid dehydrogenase activity; GO:0016616,oxidoreductase activity, acting on the CH-OH group of donors, NAD or NADP as acceptor; GO:0042742,defense response to bacterium; GO:0009809,lignin biosynthetic process; GO:0006694,steroid biosynthetic process; GO:0003674,molecular_function; GO:0003824,catalytic activity; GO:0016229,steroid dehydrogenase activity; GO:00164…	PF13460.9:NAD(P)H-binding	--	--	--
Os05t0125500-01	103.092	108.805	103.501	51.9321	51.4858	50.9005	2074	2264	2276	1069	1115	1060	-1.05768	1.45026e-89	1.6385e-87	down	chr05	1470049	1473944	-	Os05t0125500-01	--	K00253 isovaleryl-CoA dehydrogenase [EC:1.3.8.4] | (RAP-DB) Os05g0125500; Similar to Isovaleryl-CoA dehydrogenase, mitochondrial precursor (EC 1.3.99.10) (IVD). (A)	ko00280: Valine, leucine and isoleucine degradation; ko01100: Metabolic pathways	isovaleryl-CoA dehydrogenase, mitochondrial isoform X2 [Oryza sativa Japonica Group]	IVD_ORYSJ RecName: Full=Isovaleryl-CoA dehydrogenase, mitochondrial; Short=IVD; EC=1.3.8.4; Flags: Precursor;	I1PS34_ORYGL SubName: Full=Uncharacterized protein {ECO:0000313|EnsemblPlants:ORGLA05G0018200.1};	Isovaleryl-CoA dehydrogenase	GO:0005739,mitochondrion; GO:0003995,acyl-CoA dehydrogenase activity; GO:0050660,flavin adenine dinucleotide binding; GO:0008470,isovaleryl-CoA dehydrogenase activity; GO:0006552,leucine catabolic process; GO:0003674,molecular_function; GO:0003824,catalytic activity; GO:0016491,oxidoreductase activity; GO:0016627,oxidoreductase activity, acting on the CH-CH group of donors; GO:0052890,oxidoreduct…	PF00441.27:Acyl-CoA dehydrogenase, C-terminal domain	--	--	--
novel.1726	31.1517	26.4458	25.2555	3.9604	4.7525	4.2572	615	540	545	80	101	87	-2.69942	3.30406e-89	3.71416e-87	down	chr08	3848472	3850634	+	--	--	--	--	uncharacterized protein LOC107278515 [Oryza sativa Japonica Group]	--	Q6YYM9_ORYSJ SubName: Full=Uncharacterized protein OJ1449_C01.36 {ECO:0000313|EMBL:BAC99839.1};	--	--	PF04601.16:Domain of unknown function (DUF569)	--	--	--
Os08t0498100-01	280.859	290.723	276.396	165.956	157.679	165.943	4135	4427	4448	2500	2499	2529	-0.819128	3.7621e-89	4.20791e-87	false	chr08	24586613	24587908	-	Os08t0498100-01	--	K18883 tricin synthase [EC:2.1.1.175] | (RAP-DB) Os08g0498100; Similar to Caffeoyl-CoA O-methyltransferase 2 (EC 2.1.1.104) (Trans-caffeoyl-CoA 3-O-methyltransferase 2) (CCoAMT-2) (CCoAOMT-2). (A)	--	tricin synthase 1 [Oryza sativa Japonica Group]	OMT15_ORYSJ RecName: Full=Tricin synthase 1; EC=2.1.1.175; AltName: Full=Caffeoyl-CoA 3-O-methyltransferase ROMT15;	A0A0E0QKQ0_ORYRU SubName: Full=Uncharacterized protein {ECO:0000313|EnsemblPlants:ORUFI08G21570.1};	O-methyltransferase	GO:0005634,nucleus; GO:0046872,metal ion binding; GO:0008171,O-methyltransferase activity; GO:0008757,S-adenosylmethionine-dependent methyltransferase activity; GO:0032259,methylation; GO:0003674,molecular_function; GO:0005488,binding; GO:0043167,ion binding; GO:0043169,cation binding; GO:0003824,catalytic activity; GO:0008168,methyltransferase activity; GO:0016740,transferase activity; GO:001674…	PF01596.20:O-methyltransferase	--	--	--
Os06t0728700-01	15.6357	16.8343	17.5185	2.2262	1.3628	1.3427	405	451	496	59	38	36	-3.37207	6.817e-89	7.58688e-87	down	chr06	31025972	31028984	-	Os06t0728700-01	--	K12133 MYB-related transcription factor LHY | (RAP-DB) Os08g0157600, CIRCADIAN_CLOCK_ASSOCIATED_1, CCA1; MYB transcription factor, Circadian clock (A)	ko04712: Circadian rhythm - plant	protein REVEILLE 1 isoform X1 [Oryza sativa Japonica Group]	RVE2_ARATH RecName: Full=Protein REVEILLE 2; AltName: Full=MYB family transcription factor Circadian 1;	A0A0E0E6M6_9ORYZ SubName: Full=Uncharacterized protein {ECO:0000313|EnsemblPlants:OMERI06G28070.1};	Zuotin and related molecular chaperones (DnaJ superfamily), contains DNA-binding domains	GO:0005634,nucleus; GO:0003677,DNA binding; GO:0003700,DNA-binding transcription factor activity; GO:0007623,circadian rhythm; GO:0009909,regulation of flower development; GO:0006355,regulation of DNA-templated transcription; GO:0009845,seed germination; GO:0003674,molecular_function; GO:0003676,nucleic acid binding; GO:0005488,binding; GO:0097159,organic cyclic compound binding; GO:1901363,heter…	PF00249.34:Myb-like DNA-binding domain	MYB-related	TF	MYB->MYB-related
Os04t0654400-01	35.672	38.0914	39.7072	3.5501	4.2396	2.8792	383	423	466	39	49	32	-3.43476	1.18821e-88	1.31586e-86	down	chr04	33374335	33375212	-	Os04t0654400-01	--	--	--	glycine-rich cell wall structural protein [Oryza sativa Japonica Group]	--	B7F0Q2_ORYSJ SubName: Full=Os04g0654400 protein {ECO:0000313|EMBL:BAS91394.1}; SubName: Full=cDNA clone:002-134-F12, full insert sequence {ECO:0000313|EMBL:BAG98199.1};	--	GO:0016021,integral component of membrane; GO:0005575,cellular_component; GO:0016020,membrane; GO:0031224,intrinsic component of membrane; GO:0110165,cellular anatomical entity	--	--	--	--
Os08t0265500-01	34.5658	32.4904	33.9244	14.9921	14.6871	15.4908	1690	1643	1813	750	773	784	-1.18722	1.90339e-88	2.09748e-86	down	chr08	10097893	10103955	+	Os08t0265500-01	--	--	--	Os08g0265500, partial [Oryza sativa Japonica Group]	--	Q0J6V0_ORYSJ SubName: Full=Os08g0265500 protein {ECO:0000313|EMBL:BAF23315.1}; Flags: Fragment;	Predicted ATPase	GO:0005524,ATP binding; GO:0016887,ATP hydrolysis activity; GO:0000166,nucleotide binding; GO:0003674,molecular_function; GO:0005488,binding; GO:0017076,purine nucleotide binding; GO:0030554,adenyl nucleotide binding; GO:0032553,ribonucleotide binding; GO:0032555,purine ribonucleotide binding; GO:0032559,adenyl ribonucleotide binding; GO:0035639,purine ribonucleoside triphosphate binding; GO:0036…	PF03969.19:AFG1-like ATPase	--	--	--
Os04t0615800-01	36.7019	32.6034	30.8503	7.1573	8.8598	6.7868	862	792	792	172	224	165	-2.15872	2.18969e-88	2.40114e-86	down	chr04	31247863	31249612	+	Os04t0615800-01	--	K11593 eukaryotic translation initiation factor 2C | (RAP-DB) Os04g0615800; Similar to H0525G02.5 protein. (A)	--	Os04g0615800, partial [Oryza sativa Japonica Group]	AGO3_ORYSJ RecName: Full=Protein argonaute 3; Short=OsAGO3;	A0A0E0PE19_ORYRU SubName: Full=Uncharacterized protein {ECO:0000313|EnsemblPlants:ORUFI04G26910.2};	Translation initiation factor 2C (eIF-2C) and related proteins	GO:0005737,cytoplasm; GO:0004521,endoribonuclease activity; GO:0003723,RNA binding; GO:0035194,post-transcriptional gene silencing by RNA; GO:0003674,molecular_function; GO:0003824,catalytic activity; GO:0004518,nuclease activity; GO:0004519,endonuclease activity; GO:0004540,ribonuclease activity; GO:0016787,hydrolase activity; GO:0016788,hydrolase activity, acting on ester bonds; GO:0140098,cata…	PF02171.20:Piwi domain	--	--	--
Os11t0444700-01	125.983	121.21	112.225	49.2506	48.3877	50.7663	1635	1627	1592	654	676	682	-1.30225	2.95494e-88	3.22449e-86	down	chr11	14705242	14706300	+	Os11t0444700-01	--	--	--	uncharacterized protein LOC4350431 [Oryza sativa Japonica Group]	--	A3AQS7_ORYSJ SubName: Full=Os11g0444700 protein {ECO:0000313|EMBL:BAF28185.1}; SubName: Full=PB1 domain, putative {ECO:0000313|EMBL:AAX96261.1};	--	GO:0005634,nucleus; GO:0005575,cellular_component; GO:0005622,intracellular anatomical structure; GO:0043226,organelle; GO:0043227,membrane-bounded organelle; GO:0043229,intracellular organelle; GO:0043231,intracellular membrane-bounded organelle; GO:0110165,cellular anatomical entity	PF00564.27:PB1 domain	--	--	--
Os08t0517200-01	19.0636	19.724	19.5275	8.0092	8.2472	7.7343	1312	1404	1469	564	611	551	-1.30758	5.38017e-88	5.84244e-86	down	chr08	25652740	25663694	-	Os08t0517200-01	--	K01537 P-type Ca2+ transporter type 2C [EC:7.2.2.10] | (RAP-DB) Os04g0605500; Similar to Calcium-transporting ATPase 8, plasma membrane-type (EC 3.6.3.8) (Ca(2+)-ATPase isoform 8). (A)	--	hypothetical protein DAI22_08g212800 [Oryza sativa Japonica Group]	ACA5_ORYSJ RecName: Full=Calcium-transporting ATPase 5, plasma membrane-type {ECO:0000305}; Short=OsACA5 {ECO:0000303|PubMed:24286292}; EC=7.2.2.10 {ECO:0000305}; AltName: Full=Ca(2+)-ATPase isoform 5 {ECO:0000305}; AltName: Full=OsACA6 {ECO:0000303|PubMed:24128296};	A0A0D3H255_9ORYZ RecName: Full=Calcium-transporting ATPase {ECO:0000256|RuleBase:RU361146}; EC=7.2.2.10 {ECO:0000256|RuleBase:RU361146};	Calcium transporting ATPase	GO:0005887,integral component of plasma membrane; GO:0043231,intracellular membrane-bounded organelle; GO:0005886,plasma membrane; GO:0005524,ATP binding; GO:0016887,ATP hydrolysis activity; GO:0019829,ATPase-coupled cation transmembrane transporter activity; GO:0005516,calmodulin binding; GO:0046872,metal ion binding; GO:0005388,P-type calcium transporter activity; GO:0009409,response to cold; G…	PF00702.29:haloacid dehalogenase-like hydrolase	--	--	--
Os03t0205800-00	30.098	30.1647	29.774	5.082	5.5124	4.4323	492	510	532	85	97	75	-2.60797	6.37374e-88	6.88795e-86	down	chr03	5538810	5540247	-	Os03t0205800-00	--	--	--	acetyltransferase, GNAT family protein, expressed [Oryza sativa Japonica Group]	HLS1_ARATH RecName: Full=Probable N-acetyltransferase HLS1; EC=2.3.1.-; AltName: Full=Protein CONSTITUTIVE PHOTOMORPHOGENIC 3; AltName: Full=Protein HOOKLESS 1; AltName: Full=Protein UNUSUAL SUGAR RESPONSE 2;	Q10Q85_ORYSJ SubName: Full=Acetyltransferase, GNAT family protein, expressed {ECO:0000313|EMBL:ABF94546.1}; SubName: Full=Os03g0205800 protein {ECO:0000313|EMBL:BAS82862.1};	--	GO:0016747,acyltransferase activity, transferring groups other than amino-acyl groups; GO:0008080,N-acetyltransferase activity; GO:0009734,auxin-activated signaling pathway; GO:0009640,photomorphogenesis; GO:0040008,regulation of growth; GO:0009723,response to ethylene; GO:0009826,unidimensional cell growth; GO:0003674,molecular_function; GO:0003824,catalytic activity; GO:0016740,transferase acti…	PF00583.28:Acetyltransferase (GNAT) family	GNAT	TR	GNAT
Os03t0356540-01	68.1759	71.0196	70.0987	1.7689	1.1209	1.4571	452	487	508	12	8	10	-5.62108	1.14828e-87	1.23495e-85	down	chr03	13700313	13700806	-	Os03t0356540-01	--	--	--	hypothetical protein EE612_017484, partial [Oryza sativa]	--	A0A0P0VYG5_ORYSJ SubName: Full=Os03g0356540 protein {ECO:0000313|EMBL:BAS84245.1}; Flags: Fragment;	--	--	--	--	--	--
Os04t0613200-01	48.9434	43.2154	51.7516	12.4493	12.8934	15.6576	1072	979	1239	279	304	355	-1.83855	2.23354e-87	2.39064e-85	down	chr04	31089267	31092608	+	Os04t0613200-01	--	--	--	polygalacturonase QRT3 [Oryza sativa Japonica Group]	QRT3_ARATH RecName: Full=Polygalacturonase QRT3; Short=AtQRT3; Short=PG QRT3; EC=3.2.1.15; AltName: Full=Pectinase QRT3; AltName: Full=Protein QUARTET 3; Flags: Precursor;	Q0JA71_ORYSJ SubName: Full=Os04g0613200 protein {ECO:0000313|EMBL:BAS90973.1}; SubName: Full=cDNA clone:001-204-C08, full insert sequence {ECO:0000313|EMBL:BAG98771.1};	--	GO:0005576,extracellular region; GO:0004650,polygalacturonase activity; GO:0071555,cell wall organization; GO:0008152,metabolic process; GO:0009556,microsporogenesis; GO:0010584,pollen exine formation; GO:0003674,molecular_function; GO:0003824,catalytic activity; GO:0004553,hydrolase activity, hydrolyzing O-glycosyl compounds; GO:0016787,hydrolase activity; GO:0016798,hydrolase activity, acting o…	PF12708.10:Pectate lyase superfamily protein	--	--	--
Os04t0644400-01	109.802	98.6234	96.6993	40.9084	44.0028	42.8148	1873	1740	1803	714	808	756	-1.28193	1.18769e-86	1.26517e-84	down	chr04	32792893	32794163	-	Os04t0644400-01	--	--	--	Os04g0644400, partial [Oryza sativa Japonica Group]	PRF1_SOLLC RecName: Full=36.4 kDa proline-rich protein;	Q0J9L5_ORYSJ SubName: Full=Os04g0644400 protein {ECO:0000313|EMBL:BAS91295.1}; Flags: Fragment;	--	--	PF14547.9:Hydrophobic seed protein	--	--	--
Os02t0669100-01	192.02	194.917	200.963	332.689	319.118	327.065	3327	3493	3806	5898	5952	5866	0.708749	3.24375e-86	3.43899e-84	false	chr02	27165514	27166898	-	Os02t0669100-01	--	--	--	dehydrin DHN1 [Oryza sativa Japonica Group]	DHN1_ORYSJ RecName: Full=Dehydrin DHN1 {ECO:0000305}; AltName: Full=Dehydration stress-inducible protein 1 {ECO:0000312|EMBL:AAW48310.1}; AltName: Full=Dehydrin 1 {ECO:0000303|PubMed:15879704}; Short=OsDhn1 {ECO:0000303|PubMed:15879704}; AltName: Full=Low tmperature-induced protein 9 {ECO:0000303|Ref.8}; Short=OsLIP9 {ECO:0000303|Ref.8};	A0A0E0NJ04_ORYRU SubName: Full=Uncharacterized protein {ECO:0000313|EnsemblPlants:ORUFI02G28750.1};	--	GO:0016020,membrane; GO:0009631,cold acclimation; GO:0009737,response to abscisic acid; GO:0009414,response to water deprivation; GO:0006950,response to stress; GO:0008150,biological_process; GO:0009266,response to temperature stimulus; GO:0009409,response to cold; GO:0009628,response to abiotic stimulus; GO:0050896,response to stimulus; GO:0009719,response to endogenous stimulus; GO:0009725,resp…	PF00257.22:Dehydrin	--	--	--
novel.1880	14.6856	16.5651	15.397	3.5987	4.2657	3.9966	678	791	777	170	212	191	-2.00103	3.78751e-86	3.99654e-84	down	chr08	26239808	26244748	-	--	--	K11844 ubiquitin carboxyl-terminal hydrolase 16/45 [EC:3.4.19.12] | (RAP-DB) Os08g0528100; Similar to Ubiquitin carboxyl-terminal hydrolase. (A)	ko03083: Polycomb repressive complex	ubiquitin carboxyl-terminal hydrolase 2 [Oryza sativa Japonica Group]	UBP2_ARATH RecName: Full=Ubiquitin carboxyl-terminal hydrolase 2; EC=3.4.19.12; AltName: Full=Deubiquitinating enzyme 2; Short=AtUBP2; AltName: Full=Ubiquitin thioesterase 2; AltName: Full=Ubiquitin-specific-processing protease 2;	A0A0P0XI04_ORYSJ RecName: Full=Ubiquitinyl hydrolase 1 {ECO:0000256|ARBA:ARBA00012759}; EC=3.4.19.12 {ECO:0000256|ARBA:ARBA00012759};	Ubiquitin-specific protease	GO:0005829,cytosol; GO:0005634,nucleus; GO:0000502,proteasome complex; GO:0004843,cysteine-type deubiquitinase activity; GO:0004197,cysteine-type endopeptidase activity; GO:0008270,zinc ion binding; GO:0016579,protein deubiquitination; GO:0006511,ubiquitin-dependent protein catabolic process; GO:0003674,molecular_function; GO:0003824,catalytic activity; GO:0008233,peptidase activity; GO:0008234,c…	PF00443.32:Ubiquitin carboxyl-terminal hydrolase	--	--	--
Os03t0154100-01	40.0142	43.1115	40.5061	13.5033	13.9185	13.5641	892	994	987	308	334	313	-1.61906	6.24721e-86	6.56103e-84	down	chr03	2964716	2967286	+	Os03t0154100-01	--	K09838 zeaxanthin epoxidase [EC:1.14.15.21] | (RAP-DB) Os04g0448900, ZEP1, ZEAXANTHIN_EPOXIDASE_1, ABA1; Similar to Zeaxanthin epoxidase. (A)	ko00906: Carotenoid biosynthesis; ko01100: Metabolic pathways; ko01110: Biosynthesis of secondary metabolites	uncharacterized protein LOC4331658 [Oryza sativa Japonica Group]	MO2_ARATH RecName: Full=Monooxygenase 2 {ECO:0000303|PubMed:10216258}; Short=AtMO2 {ECO:0000303|PubMed:10216258}; EC=1.14.13.-;	A0A0D9Z280_9ORYZ RecName: Full=FAD_binding_3 domain-containing protein {ECO:0000259|Pfam:PF01494};	Kynurenine 3-monooxygenase and related flavoprotein monooxygenases	GO:0005886,plasma membrane; GO:0071949,FAD binding; GO:0004497,monooxygenase activity; GO:0002239,response to oomycetes; GO:0000166,nucleotide binding; GO:0003674,molecular_function; GO:0005488,binding; GO:0036094,small molecule binding; GO:0043167,ion binding; GO:0043168,anion binding; GO:0050660,flavin adenine dinucleotide binding; GO:0097159,organic cyclic compound binding; GO:1901265,nucleosi…	PF01494.22:FAD binding domain	--	--	--
Os03t0279200-01	383.142	359.532	374.51	635.569	647.131	613.702	3872	3758	4137	6572	7040	6420	0.737215	7.97677e-86	8.33833e-84	false	chr03	9498973	9499826	-	Os03t0279200-01	--	K11251 histone H2A | (RAP-DB) Os03g0279200; Similar to Histone H2A. (A)	ko03082: ATP-dependent chromatin remodeling	probable histone H2A.5 [Oryza sativa Japonica Group]	H2A5_ORYSI RecName: Full=Probable histone H2A.5;	A0A0D3EPA0_9ORYZ RecName: Full=Histone H2A {ECO:0000256|RuleBase:RU003767};	Histone 2A	GO:0000786,nucleosome; GO:0005634,nucleus; GO:0003677,DNA binding; GO:0046982,protein heterodimerization activity; GO:0030527,structural constituent of chromatin; GO:0003674,molecular_function; GO:0003676,nucleic acid binding; GO:0005488,binding; GO:0097159,organic cyclic compound binding; GO:1901363,heterocyclic compound binding; GO:0005515,protein binding; GO:0046983,protein dimerization activi…	PF16211.8:C-terminus of histone H2A	--	--	--
Os09t0475500-01	27.3185	28.5752	29.4941	8.6811	9.5871	9.3835	855	925	1009	278	323	304	-1.65289	4.93062e-85	5.13014e-83	down	chr09	18217457	18221122	-	Os09t0475500-01	--	K23280 rhamnogalacturonan I rhamnosyltransferase [EC:2.4.1.351] | (RAP-DB) Os06g0284200; Protein of unknown function DUF246, plant family protein. (A)	--	O-fucosyltransferase 34 [Oryza sativa Japonica Group]	RRT1_ARATH RecName: Full=Rhamnogalacturonan I rhamnosyltransferase 1 {ECO:0000303|PubMed:30082766}; EC=2.4.1.351 {ECO:0000269|PubMed:30082766}; AltName: Full=O-fucosyltransferase 34 {ECO:0000305}; Short=O-FucT-34 {ECO:0000305}; AltName: Full=O-fucosyltransferase family protein {ECO:0000312|EMBL:ARJ31449.1};	A0A0D3H818_9ORYZ RecName: Full=O-fucosyltransferase family protein {ECO:0000256|ARBA:ARBA00030350};	--	GO:0005737,cytoplasm; GO:0000139,Golgi membrane; GO:0016021,integral component of membrane; GO:0008194,UDP-glycosyltransferase activity; GO:0006004,fucose metabolic process; GO:0045489,pectin biosynthetic process; GO:0010395,rhamnogalacturonan I metabolic process; GO:0010214,seed coat development; GO:0003674,molecular_function; GO:0003824,catalytic activity; GO:0016740,transferase activity; GO:00…	PF10250.12:GDP-fucose protein O-fucosyltransferase	--	--	--
Os11t0582500-01	98.3936	99.9745	110.884	0.6119	0.2493	0.1728	1100	1156	1355	7	3	2	-8.26055	6.54759e-85	6.781e-83	down	chr11	22016848	22018431	+	Os11t0582500-01	--	--	--	non-specific lipid-transfer protein C6 [Oryza sativa Japonica Group]	C6_ORYSJ RecName: Full=Non-specific lipid-transfer protein C6 {ECO:0000305}; Short=OsC6 {ECO:0000303|PubMed:1463854}; Flags: Precursor;	I1R176_ORYGL RecName: Full=AAI domain-containing protein {ECO:0000259|Pfam:PF14368};	--	GO:0005615,extracellular space; GO:0008289,lipid binding; GO:0010584,pollen exine formation; GO:0003674,molecular_function; GO:0005488,binding; GO:0007275,multicellular organism development; GO:0008150,biological_process; GO:0009555,pollen development; GO:0009653,anatomical structure morphogenesis; GO:0009987,cellular process; GO:0010208,pollen wall assembly; GO:0010927,cellular component assembl…	PF14368.9:Probable lipid transfer	--	--	--
Os01t0132400-01	18.6516	16.2299	19.645	0.6544	0.8885	0.9702	390	351	449	14	20	21	-4.46406	6.68823e-85	6.89473e-83	down	chr01	1776044	1778105	-	Os01t0132400-01	--	--	--	uncharacterized protein LOC4325798 [Oryza sativa Japonica Group]	--	A0A0P0UXK9_ORYSJ SubName: Full=Os01g0132400 protein {ECO:0000313|EMBL:BAF03846.2};	--	--	--	--	--	--
Os06t0659100-01	59.075	52.7406	60.2779	117.8	120.334	120.766	1240	1145	1383	2530	2719	2624	1.03377	1.69203e-83	1.73627e-81	up	chr06	27114925	27117096	+	Os06t0659100-01	--	--	--	squamosa promoter-binding-like protein 10 [Oryza sativa Japonica Group]	SPL10_ORYSI RecName: Full=Squamosa promoter-binding-like protein 10;	B9FQB8_ORYSJ RecName: Full=SBP-type domain-containing protein {ECO:0000259|PROSITE:PS51141};	--	GO:0005634,nucleus; GO:0003677,DNA binding; GO:0046872,metal ion binding; GO:0003674,molecular_function; GO:0003676,nucleic acid binding; GO:0005488,binding; GO:0097159,organic cyclic compound binding; GO:1901363,heterocyclic compound binding; GO:0043167,ion binding; GO:0043169,cation binding; GO:0005575,cellular_component; GO:0005622,intracellular anatomical structure; GO:0043226,organelle; GO:0…	PF03110.17:SBP domain	SBP	TF	SBP
Os11t0684000-01	21.3647	20.4508	19.1567	1.9738	2.3204	1.7456	402	398	394	38	47	34	-3.35908	2.46647e-83	2.51941e-81	down	chr11	27670321	27673334	-	Os11t0684000-01	--	K09422 transcription factor MYB, plant | (RAP-DB) Os11g0684000; Similar to Transcription factor MYB21 (Myb-related protein 21) (AtMYB21) (Myb homolog 3) (AtMyb3). (A)	--	transcription factor JAMYB [Oryza sativa Japonica Group]	JAMYB_ORYSJ RecName: Full=Transcription factor JAMYB {ECO:0000305}; AltName: Full=OsJAMyb {ECO:0000303|PubMed:11310740};	A0A0E0RC24_ORYRU SubName: Full=Myb transcription factor JAMyb {ECO:0000313|EMBL:BBF90086.1};	Transcription factor, Myb superfamily	GO:0005634,nucleus; GO:0003700,DNA-binding transcription factor activity; GO:0043565,sequence-specific DNA binding; GO:0006952,defense response; GO:0006355,regulation of DNA-templated transcription; GO:0003674,molecular_function; GO:0140110,transcription regulator activity; GO:0003676,nucleic acid binding; GO:0003677,DNA binding; GO:0005488,binding; GO:0097159,organic cyclic compound binding; GO:…	PF00249.34:Myb-like DNA-binding domain	MYB	TF	MYB->MYB
Os06t0208700-01	30.4382	28.9858	30.8921	13.7734	12.1473	12.5553	1527	1504	1694	707	656	652	-1.25813	3.32299e-83	3.37887e-81	down	chr06	5555007	5559074	+	Os06t0208700-01	--	K18045 tyrosine-protein phosphatase SIW14 [EC:3.1.3.48] | (RAP-DB) Os06g0208700; Similar to Dual-specificity phosphatase protein. (A)	--	hypothetical protein EE612_032606 [Oryza sativa]	DSP2_ORYSJ RecName: Full=Probable tyrosine-protein phosphatase DSP2 {ECO:0000305}; EC=3.1.3.48 {ECO:0000255|PROSITE-ProRule:PRU10044}; AltName: Full=Protein PLANT AND FUNGI ATYPICAL DUAL-SPECIFICITY PHOSPHATASE 2 {ECO:0000303|PubMed:22514699}; Short=OsPFA-DSP2 {ECO:0000303|PubMed:22514699};	A0A0P0WTT4_ORYSJ SubName: Full=Os06g0208700 protein {ECO:0000313|EMBL:BAS96722.1};	Predicted protein tyrosine phosphatase	GO:0005737,cytoplasm; GO:0005634,nucleus; GO:0016791,phosphatase activity; GO:0004725,protein tyrosine phosphatase activity; GO:0008138,protein tyrosine/serine/threonine phosphatase activity; GO:0006952,defense response; GO:0006470,protein dephosphorylation; GO:1900150,regulation of defense response to fungus; GO:0003674,molecular_function; GO:0003824,catalytic activity; GO:0016787,hydrolase acti…	PF03162.16:Tyrosine phosphatase family	--	--	--
Os01t0159400-01	101.595	104.856	107.075	56.4017	58.5792	56.9152	2697	2879	3107	1532	1674	1564	-0.89349	1.28223e-82	1.29789e-80	false	chr01	3108117	3113940	-	Os01t0159400-01	--	K00232 acyl-CoA oxidase [EC:1.3.3.6] | (RAP-DB) Os01g0159400; Similar to Acyl-coenzyme A oxidase 4, peroxisomal (EC 1.3.3.6) (AOX 4) (Short- chain acyl-CoA oxidase) (SAOX) (AtCX4) (G6p) (AtG6). (A)	ko00071: Fatty acid degradation; ko00410: beta-Alanine metabolism; ko00592: alpha-Linolenic acid metabolism; ko00640: Propanoate metabolism; ko01040: Biosynthesis of unsaturated fatty acids; ko01100: Metabolic pathways; ko01110: Biosynthesis of secondary metabolites; ko01200: Carbon metabolism; ko01212: Fatty acid metabolism; ko04146: Peroxisome	acyl-coenzyme A oxidase 4, peroxisomal isoform X2 [Oryza sativa Japonica Group]	ACOX4_ARATH RecName: Full=Acyl-coenzyme A oxidase 4, peroxisomal {ECO:0000305}; Short=AOX 4 {ECO:0000305}; EC=1.3.3.6 {ECO:0000269|PubMed:10212254}; AltName: Full=G6p {ECO:0000312|EMBL:AAB18129.1}; AltName: Full=Short-chain acyl-CoA oxidase {ECO:0000303|PubMed:10212254}; Short=AtCX4 {ECO:0000303|PubMed:12682048}; Short=AtG6 {ECO:0000312|EMBL:AAB18129.1}; Short=SAOX {ECO:0000305};	A0A0D3EJV4_9ORYZ SubName: Full=Uncharacterized protein {ECO:0000313|EnsemblPlants:OBART01G03920.1};	Glutaryl-CoA dehydrogenase	GO:0005829,cytosol; GO:0009514,glyoxysome; GO:0005777,peroxisome; GO:0003995,acyl-CoA dehydrogenase activity; GO:0003997,acyl-CoA oxidase activity; GO:0050660,flavin adenine dinucleotide binding; GO:1901149,salicylic acid binding; GO:0009793,embryo development ending in seed dormancy; GO:0006635,fatty acid beta-oxidation; GO:0046459,short-chain fatty acid metabolic process; GO:0003674,molecular_f…	PF00441.27:Acyl-CoA dehydrogenase, C-terminal domain	--	--	--
Os06t0652100-00	27.2698	25.3827	24.5494	5.5361	6.7126	7.1911	751	723	739	156	199	205	-2.01487	1.41866e-82	1.42952e-80	down	chr06	26690659	26692710	+	Os06t0652100-00	--	--	--	uncharacterized protein LOC4341696 [Oryza sativa Japonica Group]	--	A3BE55_ORYSJ SubName: Full=Os06g0652100 protein {ECO:0000313|EMBL:BAF20146.1};	--	--	PF11443.11:Domain of unknown function (DUF2828)	--	--	--
Os10t0363300-01	81.338	79.2704	75.953	46.6466	47.2163	42.3764	7875	7938	8038	4621	4921	4247	-0.822145	3.58981e-82	3.60108e-80	false	chr10	11273893	11284909	+	Os10t0363300-01	--	K01968 3-methylcrotonyl-CoA carboxylase alpha subunit [EC:6.4.1.4] | (RAP-DB) Os12g0605800; Similar to 3-methylcrotonyl CoA carboxylase biotin-containing subunit (Fragment). (A)	ko00280: Valine, leucine and isoleucine degradation; ko01100: Metabolic pathways	acetyl-CoA carboxylase 1 [Oryza sativa Japonica Group]	ACC1_ORYSJ RecName: Full=Acetyl-CoA carboxylase 1; EC=6.4.1.2; Includes: RecName: Full=Biotin carboxylase; EC=6.3.4.14;	A0A0E0QY52_ORYRU RecName: Full=Acetyl-CoA carboxylase {ECO:0000256|ARBA:ARBA00013058}; EC=6.4.1.2 {ECO:0000256|ARBA:ARBA00013058};	Acetyl-CoA carboxylase	GO:0005829,cytosol; GO:0003989,acetyl-CoA carboxylase activity; GO:0005524,ATP binding; GO:0004075,biotin carboxylase activity; GO:0046872,metal ion binding; GO:0006633,fatty acid biosynthetic process; GO:2001295,malonyl-CoA biosynthetic process; GO:0003674,molecular_function; GO:0003824,catalytic activity; GO:0016421,CoA carboxylase activity; GO:0016874,ligase activity; GO:0016885,ligase activit…	PF08326.15:Acetyl-CoA carboxylase, central region	--	--	--
Os03t0653601-01	62.6693	62.241	70.8751	22.0181	25.4496	25.0116	1249	1283	1544	449	546	516	-1.45992	3.42858e-81	3.42399e-79	down	chr03	25462885	25468265	+	Os03t0653601-01	--	--	--	uncharacterized protein LOC9270359 isoform X1 [Oryza sativa Japonica Group]	RIP1_HORVU RecName: Full=Protein synthesis inhibitor I; EC=3.2.2.22; AltName: Full=Ribosome-inactivating protein I; AltName: Full=rRNA N-glycosidase;	Q6AT57_ORYSJ RecName: Full=rRNA N-glycosylase {ECO:0000256|RuleBase:RU004915}; EC=3.2.2.22 {ECO:0000256|RuleBase:RU004915};	--	GO:0005737,cytoplasm; GO:0030598,rRNA N-glycosylase activity; GO:0090729,toxin activity; GO:0050832,defense response to fungus; GO:0031640,killing of cells of another organism; GO:0017148,negative regulation of translation; GO:0003674,molecular_function; GO:0003824,catalytic activity; GO:0016787,hydrolase activity; GO:0016798,hydrolase activity, acting on glycosyl bonds; GO:0016799,hydrolase acti…	PF00161.22:Ribosome inactivating protein	--	--	--
Os02t0272900-01	25.4307	23.6584	24.2519	9.5981	8.927	8.808	1085	1044	1131	419	410	389	-1.45045	3.6104e-80	3.58954e-78	down	chr02	9922465	9928340	-	Os02t0272900-01	--	K13457 disease resistance protein RPM1 | (RAP-DB) Os07g0186500; NB-ARC domain containing protein. (A)	ko04626: Plant-pathogen interaction	disease resistance protein RGA5-like isoform X1 [Oryza sativa Japonica Group]	RGA5R_ORYSJ RecName: Full=Disease resistance protein RGA5 {ECO:0000305}; AltName: Full=Os11gRGA5 {ECO:0000312|EMBL:BAK39930.1}; AltName: Full=SasRGA5 {ECO:0000303|PubMed:21251109};	Q6EST1_ORYSJ SubName: Full=Putative MLA1 {ECO:0000313|EMBL:BAD28289.1};	Apoptotic ATPase	GO:0005737,cytoplasm; GO:0043531,ADP binding; GO:0005524,ATP binding; GO:0043621,protein self-association; GO:0042742,defense response to bacterium; GO:0002758,innate immune response-activating signal transduction; GO:0060548,negative regulation of cell death; GO:0009626,plant-type hypersensitive response; GO:0000166,nucleotide binding; GO:0003674,molecular_function; GO:0005488,binding; GO:001707…	PF00931.25:NB-ARC domain	--	--	--
Os03t0153900-01	16.1776	15.8226	16.9023	1.0999	1.3504	1.4949	345	349	394	24	31	33	-3.6573	3.63744e-80	3.60042e-78	down	chr03	2958312	2960398	+	Os03t0153900-01	--	K09838 zeaxanthin epoxidase [EC:1.14.15.21] | (RAP-DB) Os04g0448900, ZEP1, ZEAXANTHIN_EPOXIDASE_1, ABA1; Similar to Zeaxanthin epoxidase. (A)	ko00906: Carotenoid biosynthesis; ko01100: Metabolic pathways; ko01110: Biosynthesis of secondary metabolites	FAD binding domain containing protein, expressed [Oryza sativa Japonica Group]	MO2_ARATH RecName: Full=Monooxygenase 2 {ECO:0000303|PubMed:10216258}; Short=AtMO2 {ECO:0000303|PubMed:10216258}; EC=1.14.13.-;	Q10RL9_ORYSJ SubName: Full=FAD binding domain containing protein, expressed {ECO:0000313|EMBL:ABF94039.1}; SubName: Full=Os03g0153900 protein {ECO:0000313|EMBL:BAS82351.1};	Kynurenine 3-monooxygenase and related flavoprotein monooxygenases	GO:0005886,plasma membrane; GO:0071949,FAD binding; GO:0004497,monooxygenase activity; GO:0002239,response to oomycetes; GO:0000166,nucleotide binding; GO:0003674,molecular_function; GO:0005488,binding; GO:0036094,small molecule binding; GO:0043167,ion binding; GO:0043168,anion binding; GO:0050660,flavin adenine dinucleotide binding; GO:0097159,organic cyclic compound binding; GO:1901265,nucleosi…	PF01494.22:FAD binding domain	--	--	--
Os02t0532500-01	37.9314	44.8074	40.0617	8.8091	8.4428	7.9092	505	617	583	120	121	109	-2.3137	6.31581e-80	6.22399e-78	down	chr02	19597550	19598541	-	Os02t0532500-01	--	--	--	germin-like protein 2-4 [Oryza sativa Japonica Group]	GL24_ORYSJ RecName: Full=Germin-like protein 2-4; Flags: Precursor;	A0A0E0NFX2_ORYRU RecName: Full=Germin-like protein {ECO:0000256|RuleBase:RU366015};	--	GO:0048046,apoplast; GO:0030145,manganese ion binding; GO:0003674,molecular_function; GO:0005488,binding; GO:0043167,ion binding; GO:0043169,cation binding; GO:0046872,metal ion binding; GO:0046914,transition metal ion binding; GO:0005575,cellular_component; GO:0005576,extracellular region; GO:0110165,cellular anatomical entity	PF00190.25:Cupin	--	--	--
Os07t0500300-01	174.38	173.82	163.686	298.63	322.602	314.69	2228	2297	2286	3904	4437	4162	0.844676	6.38218e-80	6.26181e-78	false	chr07	18840251	18842537	+	Os07t0500300-01	--	K12486 stromal membrane-associated protein | (RAP-DB) Os02g0722500; Arf GTPase activating protein family protein. (A)	ko04144: Endocytosis	GTPase activating protein 1-like [Oryza sativa Japonica Group]	CAR5_ARATH RecName: Full=Protein C2-DOMAIN ABA-RELATED 5 {ECO:0000303|PubMed:25465408};	Q0D691_ORYSJ SubName: Full=Chitinase III-like protein {ECO:0000313|EMBL:BAD31057.1}; SubName: Full=Os07g0500300 protein {ECO:0000313|EMBL:BAF21632.1};	Predicted Ca2+-dependent phospholipid-binding protein	GO:0005634,nucleus; GO:0005886,plasma membrane; GO:0005096,GTPase activator activity; GO:0046872,metal ion binding; GO:0005543,phospholipid binding; GO:0009738,abscisic acid-activated signaling pathway; GO:0009789,positive regulation of abscisic acid-activated signaling pathway; GO:0043547,positive regulation of GTPase activity; GO:0003674,molecular_function; GO:0008047,enzyme activator activity;…	PF00168.33:C2 domain	--	--	--
Os01t0269000-01	43.6077	46.7682	44.4105	16.6533	17.6233	16.6684	1016	1127	1131	397	442	402	-1.42969	1.50352e-79	1.46873e-77	down	chr01	9268690	9272912	-	Os01t0269000-01	--	K01640 hydroxymethylglutaryl-CoA lyase [EC:4.1.3.4] | (RAP-DB) Os01g0269000; Similar to Hydroxymethylglutaryl-CoA lyase. (A)	ko00280: Valine, leucine and isoleucine degradation; ko00650: Butanoate metabolism; ko01100: Metabolic pathways; ko04146: Peroxisome	hydroxymethylglutaryl-CoA lyase, mitochondrial [Oryza sativa Japonica Group]	HMGCL_ARATH RecName: Full=Hydroxymethylglutaryl-CoA lyase, mitochondrial; Short=HL; Short=HMG-CoA lyase; EC=4.1.3.4; AltName: Full=3-hydroxy-3-methylglutarate-CoA lyase;	B9EV50_ORYSJ RecName: Full=Hydroxymethylglutaryl-CoA lyase, mitochondrial {ECO:0000256|ARBA:ARBA00014045}; EC=4.1.3.4 {ECO:0000256|ARBA:ARBA00012910}; AltName: Full=3-hydroxy-3-methylglutarate-CoA lyase {ECO:0000256|ARBA:ARBA00030891};	Hydroxymethylglutaryl-CoA lyase	GO:0005759,mitochondrial matrix; GO:0005739,mitochondrion; GO:0004419,hydroxymethylglutaryl-CoA lyase activity; GO:0046872,metal ion binding; GO:0046951,ketone body biosynthetic process; GO:0006552,leucine catabolic process; GO:0006629,lipid metabolic process; GO:0003674,molecular_function; GO:0003824,catalytic activity; GO:0016829,lyase activity; GO:0016830,carbon-carbon lyase activity; GO:00168…	PF00682.22:HMGL-like	--	--	--
Os01t0112400-01	24.3986	25.5673	26.7321	0.9281	1.2893	0.9174	334	362	400	13	19	13	-4.63499	2.73684e-79	2.66188e-77	down	chr01	645598	646722	-	Os01t0112400-01	--	K09874 aquaporin NIP | (RAP-DB) Os01g0112400, NOD26_LIKE_INTRINSIC_PROTEIN_4;1, NIP4;1; Major intrinsic protein family protein. (A)	--	aquaporin NIP4-1 [Oryza sativa Japonica Group]	NIP41_ORYSJ RecName: Full=Aquaporin NIP4-1; AltName: Full=NOD26-like intrinsic protein 4-1; AltName: Full=OsNIP4;1;	A0A0E0MQI7_ORYRU SubName: Full=Uncharacterized protein {ECO:0000313|EnsemblPlants:ORUFI01G00920.1};	Aquaporin (major intrinsic protein family)	GO:0016021,integral component of membrane; GO:0015267,channel activity; GO:0003674,molecular_function; GO:0005215,transporter activity; GO:0022803,passive transmembrane transporter activity; GO:0022857,transmembrane transporter activity; GO:0005575,cellular_component; GO:0016020,membrane; GO:0031224,intrinsic component of membrane; GO:0110165,cellular anatomical entity	PF00230.23:Major intrinsic protein	--	--	--
Os01t0266800-01	220.554	214.74	233.283	138.066	136.388	132.491	5405	5443	6249	3462	3598	3361	-0.742798	1.27923e-78	1.2388e-76	false	chr01	9133740	9140430	-	Os01t0266800-01	--	K23678 solute carrier family 66 (lysosomal lysine-arginine transporter), member 1 | (RAP-DB) Os01g0266800; Cystinosin/ERS1p repeat containing protein. (A)	--	uncharacterized protein LOC4324377 isoform X1 [Oryza sativa Japonica Group]	--	Q5NBM2_ORYSJ SubName: Full=Os01g0266800 protein {ECO:0000313|EMBL:BAS71470.1}; SubName: Full=cDNA clone:J023019E21, full insert sequence {ECO:0000313|EMBL:BAG91453.1};	Predicted membrane protein	GO:0016021,integral component of membrane; GO:0005575,cellular_component; GO:0016020,membrane; GO:0031224,intrinsic component of membrane; GO:0110165,cellular anatomical entity	PF04193.17:PQ loop repeat	--	--	--
Os05t0562200-01	648.733	673.139	614.288	408.21	407.469	423.998	12076	12960	12499	7775	8165	8170	-0.669733	1.60945e-78	1.55187e-76	false	chr05	27967637	27970823	-	Os05t0562200-01	--	--	--	protein DEHYDRATION-INDUCED 19 isoform X1 [Oryza sativa Japonica Group]	DI191_ORYSJ RecName: Full=Protein DEHYDRATION-INDUCED 19; AltName: Full=OsDi19;	A0A0E0PR74_ORYRU SubName: Full=Uncharacterized protein {ECO:0000313|EnsemblPlants:ORUFI05G27610.1};	--	--	PF14571.9:Stress-induced protein Di19, C-terminal	--	--	--
Os02t0122600-00	40.5426	43.6127	47.4494	6.8716	7.7191	8.8212	444	494	568	77	91	100	-2.51783	4.0446e-78	3.88316e-76	down	chr02	1187089	1187904	-	Os02t0122600-00	--	K24345 calcium-binding protein KIC and related proteins | (RAP-DB) Os02g0122600; EF-Hand type domain containing protein. (A)	--	calcium-binding protein KIC [Oryza sativa Japonica Group]	KIC_ARATH RecName: Full=Calcium-binding protein KIC {ECO:0000303|PubMed:14688294}; AltName: Full=KCBP-interacting calcium-binding protein {ECO:0000303|PubMed:14688294};	Q0E4E6_ORYSJ SubName: Full=Os02g0122600 protein {ECO:0000313|EMBL:BAF07642.1}; SubName: Full=Putative EF-hand Ca2+-binding protein CCD1 {ECO:0000313|EMBL:BAD07944.1};	Ca2+-binding protein (centrin/caltractin), EF-Hand superfamily protein	GO:0005509,calcium ion binding; GO:0010091,trichome branching; GO:0003674,molecular_function; GO:0005488,binding; GO:0043167,ion binding; GO:0043169,cation binding; GO:0046872,metal ion binding; GO:0000902,cell morphogenesis; GO:0000904,cell morphogenesis involved in differentiation; GO:0008150,biological_process; GO:0009653,anatomical structure morphogenesis; GO:0009888,tissue development; GO:00…	PF13833.9:EF-hand domain pair	--	--	--
Os11t0701600-00	63.4217	66.0214	69.9466	2.4718	3.0723	3.007	326	351	393	13	17	16	-4.56824	4.39697e-78	4.20343e-76	down	chr11	28748102	28748484	+	Os11t0701600-00	--	K01183 chitinase [EC:3.2.1.14] | (RAP-DB) Os11g0701500; Similar to Class III chitinase homologue (OsChib3H-g) (Fragment). (A)	ko00520: Amino sugar and nucleotide sugar metabolism; ko01100: Metabolic pathways	Os11g0701600, partial [Oryza sativa Japonica Group]	XIP2_ORYSJ RecName: Full=Xylanase inhibitor protein 2 {ECO:0000303|PubMed:15895691}; AltName: Full=Class III chitinase homolog h {ECO:0000305}; Flags: Precursor;	A0A0N7KTE2_ORYSJ SubName: Full=Os11g0701600 protein {ECO:0000313|EMBL:BAT15370.1}; Flags: Fragment;	Chitinase	GO:0005576,extracellular region; GO:0004568,chitinase activity; GO:0004857,enzyme inhibitor activity; GO:0005975,carbohydrate metabolic process; GO:0050832,defense response to fungus; GO:0003674,molecular_function; GO:0003824,catalytic activity; GO:0004553,hydrolase activity, hydrolyzing O-glycosyl compounds; GO:0016787,hydrolase activity; GO:0016798,hydrolase activity, acting on glycosyl bonds; …	PF00704.31:Glycosyl hydrolases family 18	--	--	--
Os12t0189300-01	34.1271	39.8697	35.0374	8.9406	11.0078	9.4784	720	870	808	193	250	207	-1.91456	4.99377e-78	4.75365e-76	down	chr12	4499739	4503900	+	Os12t0189300-01	--	K01637 isocitrate lyase [EC:4.1.3.1] | (RAP-DB) Os07g0529000; Similar to Isocitrate lyase (Fragment). (A)	ko00630: Glyoxylate and dicarboxylate metabolism; ko01100: Metabolic pathways; ko01110: Biosynthesis of secondary metabolites; ko01200: Carbon metabolism	Os12g0189300 [Oryza sativa Japonica Group]	CPPM_ARATH RecName: Full=Carboxyvinyl-carboxyphosphonate phosphorylmutase, chloroplastic; EC=2.7.8.23; AltName: Full=Carboxyphosphonoenolpyruvate phosphonomutase; Short=CPEP phosphonomutase; Flags: Precursor;	Q0IPL3_ORYSJ SubName: Full=Os12g0189300 protein {ECO:0000313|EMBL:BAT16193.1};	Isocitrate lyase	GO:0009507,chloroplast; GO:0009570,chloroplast stroma; GO:0008807,carboxyvinyl-carboxyphosphonate phosphorylmutase activity; GO:0003674,molecular_function; GO:0003824,catalytic activity; GO:0016740,transferase activity; GO:0016772,transferase activity, transferring phosphorus-containing groups; GO:0016780,phosphotransferase activity, for other substituted phosphate groups; GO:0005575,cellular_com…	PF13714.9:Phosphoenolpyruvate phosphomutase	--	--	--
novel.1889	17.3412	16.7244	16.2603	1.3102	2.0086	2.423	401	400	411	31	50	58	-3.15609	6.88926e-78	6.5302e-76	down	chr09	474228	484361	+	--	--	K14826 FK506-binding nuclear protein [EC:5.2.1.8] | (RAP-DB) Os09g0293900; Similar to FK506-binding protein 39 kDa. (A)	--	peptidyl-prolyl cis-trans isomerase FKBP53 [Oryza sativa Japonica Group]	FKB53_ARATH RecName: Full=Peptidyl-prolyl cis-trans isomerase FKBP53; Short=PPIase FKBP53; EC=5.2.1.8; AltName: Full=FK506-binding protein 53; Short=AtFKBP53; AltName: Full=Immunophilin FKBP53; AltName: Full=Rotamase;	Q69KV5_ORYSJ RecName: Full=Peptidylprolyl isomerase {ECO:0000256|PROSITE-ProRule:PRU00277}; EC=5.2.1.8 {ECO:0000256|PROSITE-ProRule:PRU00277};	FKBP-type peptidyl-prolyl cis-trans isomerase	GO:0005730,nucleolus; GO:0005634,nucleus; GO:0042393,histone binding; GO:0003755,peptidyl-prolyl cis-trans isomerase activity; GO:0006334,nucleosome assembly; GO:0003674,molecular_function; GO:0005488,binding; GO:0005515,protein binding; GO:0003824,catalytic activity; GO:0016853,isomerase activity; GO:0016859,cis-trans isomerase activity; GO:0140096,catalytic activity, acting on a protein; GO:000…	PF00254.31:FKBP-type peptidyl-prolyl cis-trans isomerase	--	--	--
Os06t0612800-01	1149.03	1237.08	1188.01	790.551	794.614	822.959	15421	17172	17428	10856	11480	11433	-0.596257	1.71002e-77	1.61406e-75	false	chr06	24491993	24493907	+	Os06t0612800-01	--	--	--	zinc finger A20 and AN1 domain-containing stress-associated protein 8 [Oryza sativa Japonica Group]	SAP8_ORYSI RecName: Full=Zinc finger A20 and AN1 domain-containing stress-associated protein 8; Short=OsSAP8; AltName: Full=Stress-associated protein 3;	A0A0E0HTF7_ORYNI SubName: Full=Uncharacterized protein {ECO:0000313|EnsemblPlants:ONIVA06G24690.2};	Predicted Zn-finger protein	GO:0003677,DNA binding; GO:0008270,zinc ion binding; GO:0003674,molecular_function; GO:0003676,nucleic acid binding; GO:0005488,binding; GO:0097159,organic cyclic compound binding; GO:1901363,heterocyclic compound binding; GO:0043167,ion binding; GO:0043169,cation binding; GO:0046872,metal ion binding; GO:0046914,transition metal ion binding	PF01754.19:A20-like zinc finger	--	--	--
Os09t0314500-01	15.3161	15.3864	15.7794	0.8091	1.41	1.2885	333	346	375	18	33	29	-3.75011	1.81067e-77	1.70188e-75	down	chr09	8613403	8618697	+	Os09t0314500-01	--	--	--	polyadenylate-binding protein-interacting protein 8 [Oryza sativa Japonica Group]	CID8_ARATH RecName: Full=Polyadenylate-binding protein-interacting protein 8; Short=PABP-interacting protein 8; Short=Poly(A)-binding protein-interacting protein 8; AltName: Full=PAM2-containing protein CID8; AltName: Full=Protein CTC-INTERACTING DOMAIN 8;	A0A8J8YK59_ORYSJ SubName: Full=Uncharacterized protein {ECO:0000313|EMBL:EEE69438.1};	FOG: RRM domain	GO:0005634,nucleus; GO:0003723,RNA binding; GO:0003674,molecular_function; GO:0003676,nucleic acid binding; GO:0005488,binding; GO:0097159,organic cyclic compound binding; GO:1901363,heterocyclic compound binding; GO:0005575,cellular_component; GO:0005622,intracellular anatomical structure; GO:0043226,organelle; GO:0043227,membrane-bounded organelle; GO:0043229,intracellular organelle; GO:0043231…	PF00076.25:RNA recognition motif. (a.k.a. RRM, RBD, or RNP domain)	--	--	--
Os01t0668100-01	327.274	362.834	353.025	206.981	191.08	197.048	4568	5238	5386	2956	2871	2847	-0.836552	3.52394e-77	3.29835e-75	false	chr01	27340911	27341950	-	Os01t0668100-01	--	--	--	fasciclin-like arabinogalactan protein 11 [Oryza sativa Japonica Group]	FLA11_ARATH RecName: Full=Fasciclin-like arabinogalactan protein 11; Flags: Precursor;	Q5QLS1_ORYSJ SubName: Full=Arabinogalactan protein-like {ECO:0000313|EMBL:BAD73656.1}; SubName: Full=Os01g0668100 protein {ECO:0000313|EMBL:BAS73599.1}; SubName: Full=cDNA clone:001-200-A09, full insert sequence {ECO:0000313|EMBL:BAG97310.1};	--	GO:0031225,anchored component of membrane; GO:0005886,plasma membrane; GO:0009834,plant-type secondary cell wall biogenesis; GO:0008150,biological_process; GO:0009832,plant-type cell wall biogenesis; GO:0009987,cellular process; GO:0042546,cell wall biogenesis; GO:0044085,cellular component biogenesis; GO:0071554,cell wall organization or biogenesis; GO:0071669,plant-type cell wall organization o…	PF02469.25:Fasciclin domain	--	--	--
Os02t0258800-01	43.9306	43.467	43.0088	5.5759	6.3599	5.9525	385	394	412	50	60	54	-2.89102	3.72974e-77	3.47642e-75	down	chr02	8973633	8977322	+	Os02t0258800-01	--	--	--	uncharacterized protein LOC4328929 [Oryza sativa Japonica Group]	--	Q6K249_ORYSJ SubName: Full=Os02g0258800 protein {ECO:0000313|EMBL:BAS77971.1}; SubName: Full=cDNA, clone: J100071D03, full insert sequence {ECO:0000313|EMBL:BAH01610.1};	--	--	--	--	--	--
Os08t0207800-01	78.5879	72.7242	77.3394	6.1396	7.4589	9.8065	1889	1808	2032	151	193	244	-3.31513	1.03688e-76	9.62452e-75	down	chr08	6281221	6286663	-	Os08t0207800-01	--	K22683 aspartyl protease family protein [EC:3.4.23.-] | (RAP-DB) Os01g0140100; Peptidase A1 domain containing protein. (A)	--	aspartic proteinase CDR1 [Oryza sativa Japonica Group]	CDR1_ARATH RecName: Full=Aspartic proteinase CDR1; EC=3.4.23.-; AltName: Full=Protein CONSTITUTIVE DISEASE RESISTANCE 1; Flags: Precursor;	A3BQN5_ORYSJ SubName: Full=Os08g0207800 protein {ECO:0000313|EMBL:BAF23162.1};	Aspartyl protease	GO:0048046,apoplast; GO:0005576,extracellular region; GO:0004190,aspartic-type endopeptidase activity; GO:0042742,defense response to bacterium; GO:0006508,proteolysis; GO:0010310,regulation of hydrogen peroxide metabolic process; GO:0010337,regulation of salicylic acid metabolic process; GO:0003674,molecular_function; GO:0003824,catalytic activity; GO:0004175,endopeptidase activity; GO:0008233,p…	PF14543.9:Xylanase inhibitor N-terminal	--	--	--
Os01t0501800-01	127.861	130.658	124.093	68.0616	62.6648	68.2494	2284	2414	2423	1244	1205	1262	-0.970096	1.30215e-76	1.20368e-74	false	chr01	17349338	17350785	+	Os01t0501800-01	--	K02716 photosystem II oxygen-evolving enhancer protein 1 | (RAP-DB) Os01g0501800; Similar to Photosystem II oxygen-evolving complex protein 1 (Fragment). (A)	ko00195: Photosynthesis; ko01100: Metabolic pathways	oxygen-evolving enhancer protein 1, chloroplastic [Oryza sativa Japonica Group]	PSBO_WHEAT RecName: Full=Oxygen-evolving enhancer protein 1, chloroplastic; Short=OEE1; AltName: Full=33 kDa subunit of oxygen evolving system of photosystem II; AltName: Full=33 kDa thylakoid membrane protein; AltName: Full=OEC 33 kDa subunit; Flags: Precursor;	A0A0N7KD11_ORYSJ SubName: Full=Os01g0501800 protein {ECO:0000313|EMBL:BAF05048.1}; SubName: Full=Putative 33kDa oxygen evolving protein of photosystem II {ECO:0000313|EMBL:BAB64069.1};	--	GO:0009535,chloroplast thylakoid membrane; GO:0009654,photosystem II oxygen evolving complex; GO:0010242,oxygen evolving activity; GO:0010207,photosystem II assembly; GO:0042549,photosystem II stabilization; GO:0003674,molecular_function; GO:0003824,catalytic activity; GO:0016491,oxidoreductase activity; GO:0006091,generation of precursor metabolites and energy; GO:0008150,biological_process; GO:…	PF01716.21:Manganese-stabilising protein / photosystem II polypeptide	--	--	--
Os05t0560100-01	19.3091	19.3741	20.4746	47.7598	49.176	47.2456	503	522	583	1273	1379	1274	1.25841	1.67151e-76	1.53875e-74	up	chr05	27880066	27882840	-	Os05t0560100-01	--	--	--	rop guanine nucleotide exchange factor 9 [Oryza sativa Japonica Group]	ROGF8_ARATH RecName: Full=Rho guanine nucleotide exchange factor 8 {ECO:0000303|PubMed:15980860}; Short=AtRopGEF8 {ECO:0000303|PubMed:15980860}; AltName: Full=Rho of plants guanine nucleotide exchange factor 8 {ECO:0000303|PubMed:15980860};	Q688Y9_ORYSJ SubName: Full=Os05g0560100 protein {ECO:0000313|EMBL:BAS95310.1}; SubName: Full=cDNA clone:J023003G05, full insert sequence {ECO:0000313|EMBL:BAG92885.1};	--	GO:0005886,plasma membrane; GO:0005085,guanyl-nucleotide exchange factor activity; GO:0042802,identical protein binding; GO:0003674,molecular_function; GO:0030234,enzyme regulator activity; GO:0030695,GTPase regulator activity; GO:0060589,nucleoside-triphosphatase regulator activity; GO:0098772,molecular function regulator activity; GO:0005488,binding; GO:0005515,protein binding; GO:0005575,cellu…	PF03759.16:PRONE (Plant-specific Rop nucleotide exchanger)	--	--	--
Os02t0199800-01	22.6807	21.1906	21.6318	8.3247	9.0137	8.6168	1129	1091	1177	424	483	444	-1.3612	6.03075e-76	5.52901e-74	down	chr02	5587185	5593645	-	Os02t0199800-01	--	K12486 stromal membrane-associated protein | (RAP-DB) Os05g0382000; Similar to ABL164Cp. (A)	ko04144: Endocytosis	C2 and GRAM domain-containing protein At1g03370 [Oryza sativa Japonica Group]	C2GR1_ARATH RecName: Full=C2 and GRAM domain-containing protein At1g03370;	A0A0P0VFZ7_ORYSJ SubName: Full=Os02g0199800 protein {ECO:0000313|EMBL:BAF08131.1}; SubName: Full=Putative C2 domain-containing protein {ECO:0000313|EMBL:BAD15842.1};	Uncharacterized conserved protein, contains GRAM domain	GO:0016021,integral component of membrane; GO:0046872,metal ion binding; GO:0003674,molecular_function; GO:0005488,binding; GO:0043167,ion binding; GO:0043169,cation binding; GO:0005575,cellular_component; GO:0016020,membrane; GO:0031224,intrinsic component of membrane; GO:0110165,cellular anatomical entity	PF16016.8:VAD1 Analog of StAR-related lipid transfer domain	--	--	--
Os03t0273800-01	876.274	900.229	892.818	640.852	603.976	621.071	15312	16270	17053	11458	11361	11234	-0.543198	1.01861e-75	9.30051e-74	false	chr03	9202541	9204642	+	Os03t0273800-01	--	K07025 putative hydrolase of the HAD superfamily | (RAP-DB) Os03g0273800; HAD-superfamily hydrolase, subfamily IA, variant 3 domain containing protein. (A)	--	suppressor of disruption of TFIIS [Oryza sativa Japonica Group]	--	A0A0E0CYN9_9ORYZ SubName: Full=Uncharacterized protein {ECO:0000313|EnsemblPlants:OMERI03G11470.1};	Haloacid dehalogenase-like hydrolase	--	PF13419.9:Haloacid dehalogenase-like hydrolase	--	--	--
Os12t0136500-01	341.234	332.591	337.214	188.731	199.849	218.215	9141	9215	9874	5173	5763	6051	-0.763134	1.05328e-75	9.57802e-74	false	chr12	1772560	1774555	-	Os12t0136500-01	--	--	--	hypothetical protein DAI22_12g028500 [Oryza sativa Japonica Group]	--	--	--	--	--	--	--	--
Os04t0659800-01	26.119	27.9773	26.5139	6.032	7.4369	6.9561	584	647	648	138	179	161	-2.00569	1.35488e-75	1.22707e-73	down	chr04	33661879	33664246	+	Os04t0659800-01	--	K24917 amino acid permease | (RAP-DB) Os04g0659800; Similar to OSIGBa0132E09-OSIGBa0108L24.20 protein. (A)	--	probable amino acid permease 7 [Oryza sativa Japonica Group]	AAP7_ARATH RecName: Full=Probable amino acid permease 7; AltName: Full=Amino acid transporter AAP7;	A3AY92_ORYSJ SubName: Full=OSJNBa0011F23.22 protein {ECO:0000313|EMBL:CAE54581.1}; SubName: Full=OSJNBa0015K02.9 protein {ECO:0000313|EMBL:CAE02892.2};	Amino acid transporters	GO:0016021,integral component of membrane; GO:0016020,membrane; GO:0005886,plasma membrane; GO:0015293,symporter activity; GO:0006865,amino acid transport; GO:0003674,molecular_function; GO:0005215,transporter activity; GO:0015291,secondary active transmembrane transporter activity; GO:0022804,active transmembrane transporter activity; GO:0022857,transmembrane transporter activity; GO:0006810,tra…	PF01490.21:Transmembrane amino acid transporter protein	--	--	--
Os03t0758100-01	64.2599	65.4476	68.8898	121.259	119.305	110.829	2846	2998	3335	5495	5688	5081	0.796665	5.07777e-75	4.58023e-73	false	chr03	31332033	31339163	-	Os03t0758100-01	--	K00688 glycogen phosphorylase [EC:2.4.1.1] | (RAP-DB) Os03g0758100; Similar to Phosphorylase (Fragment). (A)	ko00500: Starch and sucrose metabolism; ko01100: Metabolic pathways; ko01110: Biosynthesis of secondary metabolites	alpha-1,4 glucan phosphorylase L isozyme, chloroplastic/amyloplastic [Oryza sativa Japonica Group]	PHSL_IPOBA RecName: Full=Alpha-1,4 glucan phosphorylase L isozyme, chloroplastic/amyloplastic; EC=2.4.1.1; AltName: Full=Starch phosphorylase L; Flags: Precursor;	B3IYE3_ORYSJ RecName: Full=Alpha-1,4 glucan phosphorylase {ECO:0000256|RuleBase:RU000587}; EC=2.4.1.1 {ECO:0000256|RuleBase:RU000587};	Glycogen phosphorylase	GO:0009501,amyloplast; GO:0009507,chloroplast; GO:0008184,glycogen phosphorylase activity; GO:0102250,linear malto-oligosaccharide phosphorylase activity; GO:0030170,pyridoxal phosphate binding; GO:0102499,SHG alpha-glucan phosphorylase activity; GO:0005975,carbohydrate metabolic process; GO:0003674,molecular_function; GO:0003824,catalytic activity; GO:0004645,1,4-alpha-oligoglucan phosphorylase …	PF00343.23:Carbohydrate phosphorylase	--	--	--
Os01t0712700-01	48.0277	49.8459	46.2224	16.9192	17.7958	16.2521	885	950	931	319	353	310	-1.52504	9.20573e-75	8.27037e-73	down	chr01	29605141	29606513	-	Os01t0712700-01	--	K01489 cytidine deaminase [EC:3.5.4.5] | (RAP-DB) Os01g0712700; CMP/dCMP deaminase, zinc-binding domain containing protein. (A)	ko00240: Pyrimidine metabolism; ko01100: Metabolic pathways; ko01232: Nucleotide metabolism	cytidine deaminase 1 [Oryza sativa Japonica Group]	CDA1_ARATH RecName: Full=Cytidine deaminase 1 {ECO:0000303|PubMed:10024464, ECO:0000303|PubMed:10469156}; Short=At-CDA1 {ECO:0000303|PubMed:10024464, ECO:0000303|PubMed:10469156}; EC=3.5.4.5 {ECO:0000269|PubMed:10024464, ECO:0000269|PubMed:10469156, ECO:0000269|Ref.3};	Q8S0I1_ORYSJ RecName: Full=Cytidine deaminase {ECO:0000256|ARBA:ARBA00012783}; EC=3.5.4.5 {ECO:0000256|ARBA:ARBA00012783};	Cytidine deaminase	GO:0005829,cytosol; GO:0005739,mitochondrion; GO:0004126,cytidine deaminase activity; GO:0047844,deoxycytidine deaminase activity; GO:0042803,protein homodimerization activity; GO:0008270,zinc ion binding; GO:0006216,cytidine catabolic process; GO:0009972,cytidine deamination; GO:0003674,molecular_function; GO:0003824,catalytic activity; GO:0016787,hydrolase activity; GO:0016810,hydrolase activit…	PF08211.15:Cytidine and deoxycytidylate deaminase zinc-binding region	--	--	--
Os01t0100900-01	61.5142	63.5605	62.9877	26.4168	29.1831	30.5409	1543	1649	1727	678	788	793	-1.15273	1.50837e-74	1.34969e-72	down	chr01	35623	41136	+	Os01t0100900-01	--	K01634 sphinganine-1-phosphate aldolase [EC:4.1.2.27] | (RAP-DB) Os01g0100900; Pyridoxal phosphate-dependent decarboxylase domain containing protein. (A)	ko00600: Sphingolipid metabolism; ko01100: Metabolic pathways	sphingosine-1-phosphate lyase precursor [Oryza sativa Japonica Group]	SGPL_ORYSJ RecName: Full=Sphingosine-1-phosphate lyase; Short=S1PL; Short=SP-lyase; Short=SPL; EC=4.1.2.27; AltName: Full=Sphingosine-1-phosphate aldolase; Flags: Precursor;	A0A0E0MQ81_ORYRU SubName: Full=Uncharacterized protein {ECO:0000313|EnsemblPlants:ORUFI01G00080.1};	Glutamate decarboxylase/sphingosine phosphate lyase	GO:0005783,endoplasmic reticulum; GO:0005789,endoplasmic reticulum membrane; GO:0016021,integral component of membrane; GO:0030170,pyridoxal phosphate binding; GO:0008117,sphinganine-1-phosphate aldolase activity; GO:0019752,carboxylic acid metabolic process; GO:0030149,sphingolipid catabolic process; GO:0003674,molecular_function; GO:0005488,binding; GO:0019842,vitamin binding; GO:0036094,small …	PF00282.22:Pyridoxal-dependent decarboxylase conserved domain	--	--	--
Os04t0493100-01	29.9306	30.8309	31.946	6.9736	5.2793	6.7101	474	505	553	113	90	110	-2.31864	1.99904e-74	1.78161e-72	down	chr04	24655178	24660067	-	Os04t0493100-01	--	K16189 phytochrome-interacting factor 4 | (RAP-DB) Os03g0782500; Helix-loop-helix DNA-binding domain containing protein. (A)	ko04075: Plant hormone signal transduction	transcription factor bHLH153 [Oryza sativa Japonica Group]	BH153_ARATH RecName: Full=Transcription factor bHLH153; AltName: Full=BHLH transcription factor alpha; Short=bHLH alpha {ECO:0000312|EMBL:CAE09167.1}; AltName: Full=Basic helix-loop-helix protein 153; Short=AtbHLH153 {ECO:0000303|PubMed:14600211}; Short=bHLH 153; AltName: Full=bHLH transcription factor bHLH153;	Q7X7U7_ORYSJ SubName: Full=Os04g0493100 protein {ECO:0000313|EMBL:BAS89863.1}; SubName: Full=cDNA clone:001-025-C01, full insert sequence {ECO:0000313|EMBL:BAG86937.1}; SubName: Full=cDNA clone:J033055B08, full insert sequence {ECO:0000313|EMBL:BAG95164.1};	--	GO:0005634,nucleus; GO:0003700,DNA-binding transcription factor activity; GO:0000981,DNA-binding transcription factor activity, RNA polymerase II-specific; GO:0046983,protein dimerization activity; GO:0000978,RNA polymerase II cis-regulatory region sequence-specific DNA binding; GO:0006357,regulation of transcription by RNA polymerase II; GO:0003674,molecular_function; GO:0140110,transcription re…	--	--	--	--
Os04t0598000-01	510.863	523.53	495.64	792.236	793.357	841.518	5389	5712	5715	8551	9009	9189	0.639211	3.9356e-74	3.49363e-72	false	chr04	30172150	30174209	-	Os04t0598000-01	--	--	--	late embryogenesis abundant protein At5g17165 [Oryza sativa Japonica Group]	LEA65_ARATH RecName: Full=Late embryogenesis abundant protein At5g17165;	Q0JAI3_ORYSJ SubName: Full=Os04g0598000 protein {ECO:0000313|EMBL:BAS90810.1}; SubName: Full=cDNA clone:J033068C09, full insert sequence {ECO:0000313|EMBL:BAH00601.1};	--	--	--	--	--	--
Os03t0808500-00	44.7748	44.6122	35.5426	2.7837	3.916	4.7327	393	405	341	25	37	43	-3.47422	7.21226e-74	6.37701e-72	down	chr03	33798940	33799687	+	Os03t0808500-00	--	--	--	unknown protein [Oryza sativa Japonica Group]	NLTP3_ORYSI RecName: Full=Non-specific lipid-transfer protein 3; Short=LTP 3; Flags: Precursor;	Q84M52_ORYSJ SubName: Full=Uncharacterized protein OSJNBa0059E14.1 {ECO:0000313|EMBL:AAP21417.1};	--	GO:0008289,lipid binding; GO:0006952,defense response; GO:0006869,lipid transport; GO:0003674,molecular_function; GO:0005488,binding; GO:0006950,response to stress; GO:0008150,biological_process; GO:0050896,response to stimulus; GO:0006810,transport; GO:0010876,lipid localization; GO:0033036,macromolecule localization; GO:0051179,localization; GO:0051234,establishment of localization; GO:0071702,…	--	--	--	--
Os06t0654300-01	11.459	10.261	11.3752	2.6605	2.7509	3.1628	623	577	676	148	161	178	-1.97525	8.78755e-73	7.73927e-71	down	chr06	26806186	26813928	+	Os06t0654300-01	--	K14489 arabidopsis histidine kinase 2/3/4 (cytokinin receptor) [EC:2.7.13.3] | (RAP-DB) Os03g0717700, OHK4, HISTIDINE_KINASE_4; Histidine kinase, Cytokinin signaling (A)	ko04075: Plant hormone signal transduction	Os06g0654300 [Oryza sativa Japonica Group]	OHK1_ORYSJ RecName: Full=Probable histidine kinase 1 {ECO:0000305}; Short=OsHK1 {ECO:0000303|PubMed:16891544}; EC=2.7.13.3 {ECO:0000305};	A0A0E0Q100_ORYRU SubName: Full=Uncharacterized protein {ECO:0000313|EnsemblPlants:ORUFI06G24880.1};	Sensory transduction histidine kinase	GO:0005887,integral component of plasma membrane; GO:0009927,histidine phosphotransfer kinase activity; GO:0000155,phosphorelay sensor kinase activity; GO:0009736,cytokinin-activated signaling pathway; GO:0046777,protein autophosphorylation; GO:0003674,molecular_function; GO:0003824,catalytic activity; GO:0004672,protein kinase activity; GO:0016301,kinase activity; GO:0016740,transferase activity…	PF02518.29:Histidine kinase-, DNA gyrase B-, and HSP90-like ATPase	Others	TR	Others
Os01t0644600-00	49.824	50.0014	47.3129	12.6799	12.136	9.8354	553	574	574	144	145	113	-2.11193	1.11228e-72	9.75754e-71	down	chr01	25949366	25950192	+	Os01t0644600-00	--	--	--	extensin-2 [Oryza sativa Japonica Group]	--	Q0JKW6_ORYSJ SubName: Full=Os01g0644600 protein {ECO:0000313|EMBL:BAF05612.1};	--	--	--	--	--	--
Os11t0167800-01	620.105	627.175	624.729	983.862	943.472	1048.47	7074	7400	7790	11484	11586	12381	0.641972	1.14448e-72	1.00008e-70	false	chr11	3278451	3279419	-	Os11t0167800-01	--	--	--	abscisic stress-ripening protein 5-like [Oryza sativa Japonica Group]	ASR5_ORYSI RecName: Full=Abscisic stress-ripening protein 5 {ECO:0000305}; AltName: Full=OsAsr1 {ECO:0000303|Ref.1};	A0A0D3HIN9_9ORYZ SubName: Full=Uncharacterized protein {ECO:0000313|EnsemblPlants:OBART11G04270.1};	--	GO:0005737,cytoplasm; GO:0005634,nucleus; GO:0005575,cellular_component; GO:0005622,intracellular anatomical structure; GO:0110165,cellular anatomical entity; GO:0043226,organelle; GO:0043227,membrane-bounded organelle; GO:0043229,intracellular organelle; GO:0043231,intracellular membrane-bounded organelle	PF02496.19:ABA/WDS induced protein	--	--	--
Os08t0384500-01	16.4829	16.192	15.5364	3.733	4.2033	4.1724	561	570	578	130	154	147	-2.01872	1.29972e-72	1.13131e-70	down	chr08	18128558	18132719	-	Os08t0384500-01	--	K08711 ATP-binding cassette, subfamily G (WHITE), member 2, PDR | (RAP-DB) Os01g0609300, PDR9, PDR3, PLEIOTROPIC_DRUG_RESISTANCE_3, PLEIOTROPIC_DRUG_RESISTANCE_9; Similar to Pleiotropic drug resistance protein 3. (A)	ko02010: ABC transporters	hypothetical protein EE612_043963, partial [Oryza sativa]	AB44G_ORYSJ RecName: Full=ABC transporter G family member 44 {ECO:0000303|PubMed:18299247}; Short=OsABCG44 {ECO:0000303|PubMed:18299247}; AltName: Full=Pleiotropic drug resistance protein 17 {ECO:0000303|PubMed:16506311}; Short=OsPDR17 {ECO:0000303|PubMed:16506311};	A0A0P0XFJ4_ORYSJ SubName: Full=Os08g0384500 protein {ECO:0000313|EMBL:BAT05245.1}; Flags: Fragment;	Pleiotropic drug resistance proteins (PDR1-15), ABC superfamily	GO:0016021,integral component of membrane; GO:0140359,ABC-type transporter activity; GO:0005524,ATP binding; GO:0003674,molecular_function; GO:0005215,transporter activity; GO:0015399,primary active transmembrane transporter activity; GO:0022804,active transmembrane transporter activity; GO:0022857,transmembrane transporter activity; GO:0042626,ATPase-coupled transmembrane transporter activity; G…	PF01061.27:ABC-2 type transporter	--	--	--
Os02t0643200-01	55.9064	51.5283	50.9758	101.941	109.457	106.53	1199	1143	1195	2237	2527	2365	0.979471	1.4574e-72	1.26364e-70	false	chr02	25839537	25842582	-	Os02t0643200-01	--	K25796 plant-specific transcription factor YABBY family protein | (RAP-DB) Os02g0643200, YABBY4, YAB4; YABBY protein family protein. (A)	--	protein YABBY 4 [Oryza sativa Japonica Group]	YAB4_ORYSI RecName: Full=Protein YABBY 4; AltName: Full=OsYAB7; AltName: Full=OsYABBY4;	A0A0D3F851_9ORYZ SubName: Full=Uncharacterized protein {ECO:0000313|EnsemblPlants:OBART02G25670.1};	--	GO:0005634,nucleus; GO:0046872,metal ion binding; GO:0032502,developmental process; GO:0003674,molecular_function; GO:0005488,binding; GO:0043167,ion binding; GO:0043169,cation binding; GO:0008150,biological_process; GO:0005575,cellular_component; GO:0005622,intracellular anatomical structure; GO:0043226,organelle; GO:0043227,membrane-bounded organelle; GO:0043229,intracellular organelle; GO:0043…	PF04690.16:YABBY protein	C2C2-YABBY	TF	C2C2->C2C2-YABBY
Os03t0830400-01	57.7259	62.767	54.7609	13.7137	15.3449	17.5019	650	731	674	158	186	204	-1.93836	1.74604e-72	1.50807e-70	down	chr03	34878043	34878992	-	Os03t0830400-01	--	--	--	cell number regulator 10 [Oryza sativa Japonica Group]	CNR10_MAIZE RecName: Full=Cell number regulator 10; AltName: Full=ZmCNR10;	Q850Y8_ORYSJ SubName: Full=Os03g0830400 protein {ECO:0000313|EMBL:BAS87192.1}; SubName: Full=PGPS/D12, putative, expressed {ECO:0000313|EMBL:ABF99697.1};	--	GO:0016021,integral component of membrane; GO:0005575,cellular_component; GO:0016020,membrane; GO:0031224,intrinsic component of membrane; GO:0110165,cellular anatomical entity	PF04749.20:PLAC8 family	--	--	--
Os02t0521600-00	33.6804	28.7434	29.6078	2.5745	3.0588	2.5448	358	316	344	28	35	28	-3.51601	1.8647e-72	1.60436e-70	down	chr02	19018861	19020302	+	Os02t0521600-00	--	K09602 ubiquitin thioesterase protein OTUB1 [EC:3.4.19.12] | (RAP-DB) Os02g0521600; Ovarian tumour, otubain domain containing protein. (A)	--	Os02g0521600, partial [Oryza sativa Japonica Group]	OTU1_ARATH RecName: Full=OVARIAN TUMOR DOMAIN-containing deubiquitinating enzyme 1 {ECO:0000303|PubMed:24659992}; Short=OTU domain-containing protein 1 {ECO:0000303|PubMed:24659992}; EC=3.4.19.12 {ECO:0000269|PubMed:24659992}; AltName: Full=Deubiquitinating enzyme OTU1 {ECO:0000303|PubMed:24659992};	A0A0P0VJU2_ORYSJ SubName: Full=Os02g0521600 protein {ECO:0000313|EMBL:BAS78955.1}; Flags: Fragment;	Uncharacterized conserved protein	GO:0005634,nucleus; GO:0004843,cysteine-type deubiquitinase activity; GO:1990380,Lys48-specific deubiquitinase activity; GO:0061815,Met1-linked polyubiquitin deubiquitinase activity; GO:0043130,ubiquitin binding; GO:0071108,protein K48-linked deubiquitination; GO:0003674,molecular_function; GO:0003824,catalytic activity; GO:0008233,peptidase activity; GO:0008234,cysteine-type peptidase activity; …	PF10275.12:Peptidase C65 Otubain	--	--	--
Os03t0168300-01	23.8309	25.047	26.9791	3.257	3.972	4.6165	379	412	469	53	68	76	-2.70533	4.40561e-72	3.776e-70	down	chr03	3683172	3685295	-	Os03t0168300-01	--	--	--	uncharacterized protein LOC4331753 isoform X1 [Oryza sativa Japonica Group]	--	Q10R85_ORYSJ SubName: Full=Expressed protein {ECO:0000313|EMBL:ABF94180.1}; SubName: Full=Os03g0168300 protein {ECO:0000313|EMBL:BAS82498.1}; SubName: Full=cDNA clone:J023037E14, full insert sequence {ECO:0000313|EMBL:BAG91690.1};	--	--	PF09366.13:Protein of unknown function (DUF1997)	--	--	--
Os08t0518800-01	37.2554	44.5341	40.3837	5.1858	5.034	5.344	330	408	391	47	48	49	-2.99981	4.43168e-72	3.78385e-70	down	chr08	25758874	25759533	-	Os08t0518800-01	--	K01183 chitinase [EC:3.2.1.14] | (RAP-DB) Os08g0518800; Similar to Class III chitinase homologue (OsChib3H-h) (Fragment). (A)	ko00520: Amino sugar and nucleotide sugar metabolism; ko01100: Metabolic pathways	hypothetical protein EE612_045396, partial [Oryza sativa]	XIP2_ORYSJ RecName: Full=Xylanase inhibitor protein 2 {ECO:0000303|PubMed:15895691}; AltName: Full=Class III chitinase homolog h {ECO:0000305}; Flags: Precursor;	Q0J4E6_ORYSJ SubName: Full=Os08g0518800 protein {ECO:0000313|EMBL:BAT06270.1}; Flags: Fragment;	Chitinase	GO:0005576,extracellular region; GO:0004568,chitinase activity; GO:0004857,enzyme inhibitor activity; GO:0005975,carbohydrate metabolic process; GO:0050832,defense response to fungus; GO:0003674,molecular_function; GO:0003824,catalytic activity; GO:0004553,hydrolase activity, hydrolyzing O-glycosyl compounds; GO:0016787,hydrolase activity; GO:0016798,hydrolase activity, acting on glycosyl bonds; …	--	--	--	--
Os02t0625300-00	486.659	485.63	463.797	713.205	752.898	772.846	9157	9451	9539	13731	15250	15053	0.614291	5.12132e-72	4.35605e-70	false	chr02	24934934	24936452	+	Os02t0625300-00	--	K13412 calcium-dependent protein kinase [EC:2.7.11.1] | (RAP-DB) Os07g0515100, CALCIUM-DEPENDENT_PROTEIN_KINASE_19, CDPK19; Calcium-dependent protein kinase, isoform 2 (EC 2.7.1.-) (CDPK 2). (A)	ko04626: Plant-pathogen interaction	phosphoenolpyruvate carboxylase kinase 2 [Oryza sativa Japonica Group]	PPCK1_ARATH RecName: Full=Phosphoenolpyruvate carboxylase kinase 1; Short=AtPPCK1; EC=2.7.11.1;	A0A0D9YV68_9ORYZ RecName: Full=Protein kinase domain-containing protein {ECO:0000259|PROSITE:PS50011};	Ca2+/calmodulin-dependent protein kinase, EF-Hand protein superfamily	GO:0005737,cytoplasm; GO:0005634,nucleus; GO:0005524,ATP binding; GO:0009931,calcium-dependent protein serine/threonine kinase activity; GO:0005516,calmodulin binding; GO:0004683,calmodulin-dependent protein kinase activity; GO:0106310,protein serine kinase activity; GO:0004674,protein serine/threonine kinase activity; GO:0035556,intracellular signal transduction; GO:0018105,peptidyl-serine phosp…	PF00069.28:Protein kinase domain	--	--	--
Os05t0573300-01	7.0732	6.7803	6.6646	20.9454	23.4187	23.5654	234	232	241	709	834	807	1.70161	6.78816e-72	5.75194e-70	up	chr05	28551323	28557309	-	Os05t0573300-01	--	K01937 CTP synthase [EC:6.3.4.2] | (RAP-DB) Os05g0573300; Similar to CTP synthase 1 (EC 6.3.4.2) (UTP--ammonia ligase 1) (CTP synthetase 1). (A)	ko00240: Pyrimidine metabolism; ko01100: Metabolic pathways; ko01232: Nucleotide metabolism; ko01240: Biosynthesis of cofactors	CTP synthase [Oryza sativa Japonica Group]	--	B9FLQ5_ORYSJ RecName: Full=CTP synthase {ECO:0000256|RuleBase:RU810713}; EC=6.3.4.2 {ECO:0000256|RuleBase:RU810713}; AltName: Full=UTP--ammonia ligase {ECO:0000256|RuleBase:RU810713};	CTP synthase (UTP-ammonia lyase)	GO:0005524,ATP binding; GO:0003883,CTP synthase activity; GO:0044210,'de novo' CTP biosynthetic process; GO:0006541,glutamine metabolic process; GO:0000166,nucleotide binding; GO:0003674,molecular_function; GO:0005488,binding; GO:0017076,purine nucleotide binding; GO:0030554,adenyl nucleotide binding; GO:0032553,ribonucleotide binding; GO:0032555,purine ribonucleotide binding; GO:0032559,adenyl r…	PF06418.17:CTP synthase N-terminus	--	--	--
Os01t0840100-01	76.7557	80.3712	71.5193	38.879	39.2548	40.0568	2325	2518	2368	1205	1280	1256	-0.978175	1.64772e-71	1.39093e-69	false	chr01	36039716	36043151	+	Os01t0840100-01	--	K03283 heat shock 70kDa protein 1/6/8 | (RAP-DB) Os01g0840100; Heat shock protein Hsp70 family protein. (A)	ko03040: Spliceosome; ko04141: Protein processing in endoplasmic reticulum; ko04144: Endocytosis	probable mediator of RNA polymerase II transcription subunit 37c [Oryza sativa Japonica Group]	HS704_ARATH RecName: Full=Heat shock 70 kDa protein 4 {ECO:0000303|PubMed:11599561}; AltName: Full=Heat shock cognate 70 kDa protein 4 {ECO:0000303|PubMed:11402207}; AltName: Full=Heat shock cognate protein 70-4 {ECO:0000303|PubMed:11402207}; Short=AtHsc70-4 {ECO:0000303|PubMed:11402207}; AltName: Full=Heat shock protein 70-4 {ECO:0000303|PubMed:11599561}; Short=AtHsp70-4 {ECO:0000303|PubMed:1159…	A0A0P0VAE2_ORYSJ SubName: Full=Os01g0840100 protein {ECO:0000313|EMBL:BAF06671.1}; SubName: Full=Putative HSP70 {ECO:0000313|EMBL:BAB93214.1};	Molecular chaperones HSP70/HSC70, HSP70 superfamily	GO:0005737,cytoplasm; GO:0005829,cytosol; GO:0005794,Golgi apparatus; GO:0005739,mitochondrion; GO:0005634,nucleus; GO:0009505,plant-type cell wall; GO:0000325,plant-type vacuole; GO:0005886,plasma membrane; GO:0005524,ATP binding; GO:0016887,ATP hydrolysis activity; GO:0140662,ATP-dependent protein folding chaperone; GO:0031072,heat shock protein binding; GO:0051787,misfolded protein binding; GO…	PF00012.23:Hsp70 protein	--	--	--
Os03t0683800-01	62.8968	63.3392	57.3116	120.19	130.775	140.368	1251	1303	1246	2446	2800	2890	1.06626	2.62097e-71	2.20418e-69	up	chr03	27251938	27256513	+	Os03t0683800-01	--	--	--	hypothetical protein OsJ_12134 [Oryza sativa Japonica Group]	GDL73_ARATH RecName: Full=GDSL esterase/lipase At5g03820; EC=3.1.1.-; AltName: Full=Extracellular lipase At5g03820; Flags: Precursor;	A3ALH2_ORYSJ SubName: Full=Uncharacterized protein {ECO:0000313|EMBL:EAZ28161.1};	--	GO:0005576,extracellular region; GO:0016298,lipase activity; GO:0016042,lipid catabolic process; GO:0003674,molecular_function; GO:0003824,catalytic activity; GO:0016787,hydrolase activity; GO:0016788,hydrolase activity, acting on ester bonds; GO:0006629,lipid metabolic process; GO:0008150,biological_process; GO:0008152,metabolic process; GO:0009056,catabolic process; GO:0044238,primary metabolic…	PF00657.25:GDSL-like Lipase/Acylhydrolase	--	--	--
Os10t0413700-01	96.7729	88.2778	86.469	18.4068	22.3737	24.0216	2230	2104	2178	434	555	573	-2.09325	8.15819e-71	6.83516e-69	down	chr10	14436872	14438849	+	Os10t0413700-01	--	--	--	uncharacterized protein LOC4348616 [Oryza sativa Japonica Group]	NAC10_ORYSI RecName: Full=NAC transcription factor ONAC010;	Q7XEN9_ORYSJ SubName: Full=No apical meristem protein, expressed {ECO:0000313|EMBL:AAP53749.1}; SubName: Full=Os10g0413700 protein {ECO:0000313|EMBL:BAT10834.1};	--	GO:0005634,nucleus; GO:0003677,DNA binding; GO:0048653,anther development; GO:0009555,pollen development; GO:0006355,regulation of DNA-templated transcription; GO:0003674,molecular_function; GO:0003676,nucleic acid binding; GO:0005488,binding; GO:0097159,organic cyclic compound binding; GO:1901363,heterocyclic compound binding; GO:0000003,reproduction; GO:0003006,developmental process involved in…	PF02365.18:No apical meristem (NAM) protein	NAC	TF	NAC
Os12t0112401-00	32.1629	29.6713	40.1522	0.5239	0.3735	0.1942	480	458	655	8	6	3	-6.57464	1.53839e-70	1.2841e-68	down	chr12	638380	639712	+	Os12t0112401-00	--	--	--	hypothetical protein LOC_Os12g02110 [Oryza sativa Japonica Group]	--	Q2QYN2_ORYSJ SubName: Full=Uncharacterized protein {ECO:0000313|EMBL:ABA96263.1};	--	--	--	--	--	--
novel.561	15.8349	15.8866	17.8107	1.007	1.3602	0.8906	292	303	359	19	27	17	-3.94896	1.61393e-70	1.34214e-68	down	chr03	29216847	29218285	+	--	--	--	--	hypothetical protein [Oryza sativa Japonica Group]	--	A0A8J8Y5W9_ORYSJ SubName: Full=Uncharacterized protein B1377B10.15 {ECO:0000313|EMBL:AAT77849.1};	--	--	--	--	--	--
Os03t0167600-01	15.6865	11.6831	15.1676	0.187	0.1185	0.308	492	379	520	6	4	10	-6.14908	1.81392e-70	1.50287e-68	down	chr03	3653709	3657069	+	Os03t0167600-01	--	K13356 alcohol-forming fatty acyl-CoA reductase [EC:1.2.1.84] | (RAP-DB) Os03g0167600; Similar to Male sterility protein 2. (A)	ko00073: Cutin, suberine and wax biosynthesis; ko04146: Peroxisome	fatty acyl-CoA reductase 2 [Oryza sativa Japonica Group]	FACR2_ARATH RecName: Full=Fatty acyl-CoA reductase 2, chloroplastic {ECO:0000305|PubMed:19062129}; Short=AtFAR2 {ECO:0000303|PubMed:27274541}; EC=1.2.1.84 {ECO:0000269|PubMed:19062129, ECO:0000269|PubMed:21813653, ECO:0000269|PubMed:27274541}; AltName: Full=Fatty acid reductase 2 {ECO:0000303|PubMed:8390620}; AltName: Full=Male sterility protein 2 {ECO:0000303|PubMed:9351246}; Flags: Precursor;	Q8S7T9_ORYSJ RecName: Full=Fatty acyl-CoA reductase {ECO:0000256|RuleBase:RU363097}; EC=1.2.1.84 {ECO:0000256|RuleBase:RU363097};	Acyl-CoA reductase	GO:0009507,chloroplast; GO:0043231,intracellular membrane-bounded organelle; GO:0102965,alcohol-forming fatty acyl-CoA reductase activity; GO:0080019,fatty-acyl-CoA reductase (alcohol-forming) activity; GO:0016628,oxidoreductase activity, acting on the CH-CH group of donors, NAD or NADP as acceptor; GO:1903175,fatty alcohol biosynthetic process; GO:0035336,long-chain fatty-acyl-CoA metabolic proc…	PF07993.15:Male sterility protein	--	--	--
Os01t0128200-01	25.2412	23.7342	30.4901	4.8548	4.0243	4.8545	437	425	577	86	75	87	-2.5615	2.85007e-70	2.35263e-68	down	chr01	1566147	1569467	+	Os01t0128200-01	--	K05986 nuclease S1 [EC:3.1.30.1] | (RAP-DB) Os01g0128200; Similar to Nuclease I. (A)	--	endonuclease 2 [Oryza sativa Japonica Group]	ENDO4_ARATH RecName: Full=Endonuclease 4 {ECO:0000303|PubMed:17651368}; Short=AtENDO4 {ECO:0000303|PubMed:17651368}; EC=3.1.30.1 {ECO:0000269|PubMed:23620482}; AltName: Full=Deoxyribonuclease ENDO4 {ECO:0000303|PubMed:17651368}; AltName: Full=Single-stranded-nucleate endonuclease ENDO4 {ECO:0000303|PubMed:17651368}; Flags: Precursor;	Q9LGA5_ORYSJ RecName: Full=Aspergillus nuclease S(1) {ECO:0000256|ARBA:ARBA00012562}; EC=3.1.30.1 {ECO:0000256|ARBA:ARBA00012562};	--	GO:0004519,endonuclease activity; GO:0004521,endoribonuclease activity; GO:0046872,metal ion binding; GO:0003676,nucleic acid binding; GO:0000014,single-stranded DNA endodeoxyribonuclease activity; GO:0006308,DNA catabolic process; GO:0090502,RNA phosphodiester bond hydrolysis, endonucleolytic; GO:0003674,molecular_function; GO:0003824,catalytic activity; GO:0004518,nuclease activity; GO:0016787,…	PF02265.19:S1/P1 Nuclease	--	--	--
Os08t0527900-00	17.9911	15.9237	17.73	3.4908	4.3011	4.1534	544	498	586	108	140	130	-2.13726	4.20869e-70	3.46134e-68	down	chr08	26282030	26285943	-	Os08t0527900-00	--	K11844 ubiquitin carboxyl-terminal hydrolase 16/45 [EC:3.4.19.12] | (RAP-DB) Os08g0527900; Peptidase C19, ubiquitin carboxyl-terminal hydrolase 2 family protein. (A)	ko03083: Polycomb repressive complex	ubiquitin carboxyl-terminal hydrolase 1-like [Oryza sativa Japonica Group]	UBP2_ARATH RecName: Full=Ubiquitin carboxyl-terminal hydrolase 2; EC=3.4.19.12; AltName: Full=Deubiquitinating enzyme 2; Short=AtUBP2; AltName: Full=Ubiquitin thioesterase 2; AltName: Full=Ubiquitin-specific-processing protease 2;	A0A0P0XIZ6_ORYSJ RecName: Full=Ubiquitin carboxyl-terminal hydrolase {ECO:0000256|RuleBase:RU366025}; EC=3.4.19.12 {ECO:0000256|RuleBase:RU366025};	Ubiquitin-specific protease	GO:0005829,cytosol; GO:0005634,nucleus; GO:0000502,proteasome complex; GO:0004843,cysteine-type deubiquitinase activity; GO:0004197,cysteine-type endopeptidase activity; GO:0008270,zinc ion binding; GO:0016579,protein deubiquitination; GO:0006511,ubiquitin-dependent protein catabolic process; GO:0003674,molecular_function; GO:0003824,catalytic activity; GO:0008233,peptidase activity; GO:0008234,c…	PF00443.32:Ubiquitin carboxyl-terminal hydrolase	--	--	--
Os01t0725800-01	46.7813	46.9756	48.8469	26.1869	26.1636	26.4729	2151	2234	2455	1232	1295	1260	-0.882003	4.37608e-70	3.58582e-68	false	chr01	30257752	30263365	+	Os01t0725800-01	--	K26557 protein SPA1-related 3/4 | (RAP-DB) Os01g0725800; WD40/YVTN repeat-like domain containing protein. (A)	ko04712: Circadian rhythm - plant	hypothetical protein EE612_005455 [Oryza sativa]	SPA4_ARATH RecName: Full=Protein SPA1-RELATED 4;	Q5JM56_ORYSJ SubName: Full=Cop1 protein-like {ECO:0000313|EMBL:BAD87451.1}; SubName: Full=Os01g0725800 protein {ECO:0000313|EMBL:BAS74124.1}; SubName: Full=cDNA clone:J033076N16, full insert sequence {ECO:0000313|EMBL:BAG95320.1};	--	GO:0080008,Cul4-RING E3 ubiquitin ligase complex; GO:0005634,nucleus; GO:0005524,ATP binding; GO:0042802,identical protein binding; GO:0004672,protein kinase activity; GO:0009640,photomorphogenesis; GO:0006468,protein phosphorylation; GO:0009585,red, far-red light phototransduction; GO:0009637,response to blue light; GO:0000166,nucleotide binding; GO:0003674,molecular_function; GO:0005488,binding…	PF00400.35:WD domain, G-beta repeat	--	--	--
novel.1655	16.7165	15.0782	15.2311	1.6603	2.9353	2.9869	492	459	490	50	93	91	-2.65594	5.66875e-70	4.6281e-68	down	chr07	21723200	21726538	-	--	--	--	--	uncharacterized protein LOC112939691 [Oryza sativa Japonica Group]	FDL3_ARATH RecName: Full=F-box/FBD/LRR-repeat protein At1g16930;	A0A0P0X7P0_ORYSJ SubName: Full=Os07g0547600 protein {ECO:0000313|EMBL:BAT02022.1};	--	--	--	--	--	--
Os01t0151400-01	23.5084	23.9031	22.8172	6.9991	7.1444	8.5126	755	794	801	230	247	283	-1.65891	5.862e-70	4.76847e-68	down	chr01	2776973	2781723	+	Os01t0151400-01	--	K18592 gamma-glutamyltranspeptidase / glutathione hydrolase / leukotriene-C4 hydrolase [EC:2.3.2.2 3.4.19.13 3.4.19.14] | (RAP-DB) Os01g0151500; Similar to GGT4 (GAMMA-GLUTAMYL TRANSPEPTIDASE 4); gamma-glutamyltransferase/ glutathione gamma-glutamylcysteinyltransferase. (A)	ko00430: Taurine and hypotaurine metabolism; ko00460: Cyanoamino acid metabolism; ko00480: Glutathione metabolism; ko00590: Arachidonic acid metabolism; ko01100: Metabolic pathways	Os01g0151400 [Oryza sativa Japonica Group]	GAGT3_ARATH RecName: Full=Glutathione hydrolase 3; EC=3.4.19.13; AltName: Full=Gamma-glutamyltransferase 3; AltName: Full=Gamma-glutamyltranspeptidase 3; EC=2.3.2.2; AltName: Full=Gamma-glutamyltranspeptidase 4;	Q0JQM5_ORYSJ SubName: Full=Os01g0151400 protein {ECO:0000313|EMBL:BAF03953.1};	Gamma-glutamyltransferase	GO:0016021,integral component of membrane; GO:0005886,plasma membrane; GO:0005774,vacuolar membrane; GO:0005773,vacuole; GO:0016756,glutathione gamma-glutamylcysteinyltransferase activity; GO:0036374,glutathione hydrolase activity; GO:0102953,hypoglycin A gamma-glutamyl transpeptidase activity; GO:0103068,leukotriene C4 gamma-glutamyl transferase activity; GO:0006751,glutathione catabolic process…	PF01019.24:Gamma-glutamyltranspeptidase	--	--	--
Os10t0575600-01	60.6085	59.2538	62.3906	102.176	100.912	96.5134	3043	3077	3424	5249	5454	5016	0.690605	1.12322e-69	9.1038e-68	false	chr10	22910470	22916203	-	Os10t0575600-01	--	K09338 homeobox-leucine zipper protein | (RAP-DB) Os02g0674800, ROC5, RICE_OUTMOST_CELL-SPECIFIC_GENE_5; Similar to OCL1 homeobox protein. (A)	--	homeobox-leucine zipper protein ROC3 [Oryza sativa Japonica Group]	ROC3_ORYSJ RecName: Full=Homeobox-leucine zipper protein ROC3; AltName: Full=GLABRA 2-like homeobox protein 3; AltName: Full=HD-ZIP protein ROC3; AltName: Full=Homeodomain transcription factor ROC3; AltName: Full=Protein RICE OUTERMOST CELL-SPECIFIC 3;	A0A0E0R2V4_ORYRU SubName: Full=Uncharacterized protein {ECO:0000313|EnsemblPlants:ORUFI10G20730.1};	--	GO:0005634,nucleus; GO:0003677,DNA binding; GO:0000981,DNA-binding transcription factor activity, RNA polymerase II-specific; GO:0008289,lipid binding; GO:0003674,molecular_function; GO:0003676,nucleic acid binding; GO:0005488,binding; GO:0097159,organic cyclic compound binding; GO:1901363,heterocyclic compound binding; GO:0003700,DNA-binding transcription factor activity; GO:0140110,transcriptio…	PF01852.22:START domain	HB-HD-ZIP	TF	HB->HB-HD-ZIP
Os07t0613000-01	21.9011	20.8512	23.6209	6.5785	6.6884	5.4026	654	644	771	201	215	167	-1.85592	1.68054e-69	1.35717e-67	down	chr07	25225861	25229459	-	Os07t0613000-01	--	K00951 GTP pyrophosphokinase [EC:2.7.6.5] | (RAP-DB) Os09g0442600; Similar to Plastid (P)ppGpp synthase. (A)	ko00230: Purine metabolism; ko01100: Metabolic pathways	probable GTP diphosphokinase RSH3, chloroplastic [Oryza sativa Japonica Group]	RSH3_ORYSJ RecName: Full=Probable GTP diphosphokinase RSH3, chloroplastic; EC=2.7.6.5; AltName: Full=RelA/SpoT homolog 3; Short=OsRSH3; AltName: Full=ppGpp synthetase RSH3; Flags: Precursor;	I1QC46_ORYGL RecName: Full=GTP diphosphokinase {ECO:0000256|ARBA:ARBA00013251}; EC=2.7.6.5 {ECO:0000256|ARBA:ARBA00013251};	Predicted guanosine polyphosphate pyrophosphohydrolase/synthase	GO:0009507,chloroplast; GO:0005524,ATP binding; GO:0005525,GTP binding; GO:0008728,GTP diphosphokinase activity; GO:0016301,kinase activity; GO:0015969,guanosine tetraphosphate metabolic process; GO:0016310,phosphorylation; GO:0000166,nucleotide binding; GO:0003674,molecular_function; GO:0005488,binding; GO:0017076,purine nucleotide binding; GO:0030554,adenyl nucleotide binding; GO:0032553,ribonu…	PF13328.9:HD domain	--	--	--
Os08t0472800-01	36.221	37.1515	33.5715	13.7556	14.9335	13.5968	1068	1133	1082	415	474	415	-1.36399	2.66341e-69	2.14318e-67	down	chr08	23288613	23294162	-	Os08t0472800-01	--	K09843 (+)-abscisic acid 8'-hydroxylase [EC:1.14.14.137] | (RAP-DB) Os08g0472800, ABA-8'-HYDROXYLASE_2, ABA8OX2; Cytochrome P450 family protein. (A)	ko00906: Carotenoid biosynthesis; ko01110: Biosynthesis of secondary metabolites	abscisic acid 8'-hydroxylase 2 [Oryza sativa Japonica Group]	ABAH2_ORYSJ RecName: Full=Abscisic acid 8'-hydroxylase 2; Short=ABA 8'-hydroxylase 2; EC=1.14.14.137 {ECO:0000250|UniProtKB:Q949P1}; AltName: Full=Cytochrome P450 707A6; AltName: Full=OsABA8ox2;	A0A0E0QK75_ORYRU SubName: Full=Uncharacterized protein {ECO:0000313|EnsemblPlants:ORUFI08G20020.1};	Cytochrome P450 CYP4/CYP19/CYP26 subfamilies	GO:0016021,integral component of membrane; GO:0010295,(+)-abscisic acid 8'-hydroxylase activity; GO:0020037,heme binding; GO:0005506,iron ion binding; GO:0004497,monooxygenase activity; GO:0016491,oxidoreductase activity; GO:0046345,abscisic acid catabolic process; GO:0016125,sterol metabolic process; GO:0003674,molecular_function; GO:0003824,catalytic activity; GO:0016705,oxidoreductase activity…	PF00067.25:Cytochrome P450	--	--	--
Os01t0251400-01	2125.9	2103.01	1935.23	4040.09	4339.44	4443.18	15892	16260	15813	30902	34920	34382	1.03016	7.02014e-69	5.62869e-67	up	chr01	8305749	8306555	-	Os01t0251400-01	--	--	--	hypothetical protein EE612_001488 [Oryza sativa]	--	Q0JP13_ORYSJ SubName: Full=Os01g0251400 protein {ECO:0000313|EMBL:BAS71353.1};	--	--	--	--	--	--
Os01t0876800-00	390.827	396.386	409.032	586.039	565.316	571.443	11571	12138	13237	17753	18017	17513	0.499659	7.65472e-69	6.11557e-67	false	chr01	38048047	38054353	+	Os01t0876800-00	--	K25006 RNA-binding protein 24/38 | (RAP-DB) Os02g0755400; Similar to RNA recognition motif-containing protein SEB-4. (A)	--	RNA-binding protein 24-B isoform X1 [Oryza sativa Japonica Group]	ARP1_ARATH RecName: Full=Probable RNA-binding protein ARP1; AltName: Full=ABA-regulated RNA-binding protein 1 {ECO:0000303|PubMed:23040517};	A3A056_ORYSJ SubName: Full=Os01g0876800 protein {ECO:0000313|EMBL:BAS75512.1}; SubName: Full=Putative RRM-containing protein SEB-4 {ECO:0000313|EMBL:BAD82096.1};	Predicted RNA-binding protein SEB4 (RRM superfamily)	GO:0005634,nucleus; GO:0003730,mRNA 3'-UTR binding; GO:0003729,mRNA binding; GO:0010029,regulation of seed germination; GO:0009737,response to abscisic acid; GO:0009651,response to salt stress; GO:0009414,response to water deprivation; GO:0003674,molecular_function; GO:0003676,nucleic acid binding; GO:0003723,RNA binding; GO:0005488,binding; GO:0097159,organic cyclic compound binding; GO:1901363,…	PF00076.25:RNA recognition motif. (a.k.a. RRM, RBD, or RNP domain)	--	--	--
Os12t0601300-01	173.344	164.797	169.755	270.062	260.999	272.772	3592	3532	3845	5726	5822	5851	0.63588	9.19173e-69	7.3174e-67	false	chr12	25310893	25316150	-	Os12t0601300-01	--	K14484 auxin-responsive protein IAA | (RAP-DB) Os12g0601300; Similar to Auxin-responsive protein (Aux/IAA) (Fragment). (A)	ko04075: Plant hormone signal transduction	auxin-responsive protein IAA30 [Oryza sativa Japonica Group]	IAA30_ORYSJ RecName: Full=Auxin-responsive protein IAA30; AltName: Full=Indoleacetic acid-induced protein 30;	A2ZMF1_ORYSI RecName: Full=Auxin-responsive protein {ECO:0000256|RuleBase:RU004549};	--	GO:0005634,nucleus; GO:0009734,auxin-activated signaling pathway; GO:0006355,regulation of DNA-templated transcription; GO:0007154,cell communication; GO:0007165,signal transduction; GO:0008150,biological_process; GO:0009719,response to endogenous stimulus; GO:0009725,response to hormone; GO:0009733,response to auxin; GO:0009755,hormone-mediated signaling pathway; GO:0009987,cellular process; GO:…	PF02309.19:AUX/IAA family	AUX/IAA	TR	AUX/IAA
Os01t0550800-01	18.1476	15.0394	16.6903	1.6892	1.6056	2.4581	378	324	380	36	36	53	-3.14407	9.67306e-69	7.67327e-67	down	chr01	20640981	20643879	+	Os01t0550800-01	--	--	--	uncharacterized protein LOC4325841 [Oryza sativa Japonica Group]	--	Q5JK80_ORYSJ SubName: Full=Os01g0550800 protein {ECO:0000313|EMBL:BAS72647.1}; SubName: Full=Putative ZmEBE-1 protein {ECO:0000313|EMBL:BAD88126.1}; SubName: Full=cDNA clone:002-104-D02, full insert sequence {ECO:0000313|EMBL:BAG89033.1};	--	--	PF03080.18:Neprosin	--	--	--
Os06t0677300-01	32.1399	32.8395	32.4919	11.6488	13.5682	12.2131	933	986	1031	346	424	367	-1.40618	1.09901e-68	8.68726e-67	down	chr06	28133801	28138094	+	Os06t0677300-01	--	--	--	uncharacterized protein LOC4341836 [Oryza sativa Japonica Group]	--	Q653U9_ORYSJ SubName: Full=Os06g0677300 protein {ECO:0000313|EMBL:BAS99113.1}; SubName: Full=cDNA clone:J023088I08, full insert sequence {ECO:0000313|EMBL:BAG94603.1};	Protein involved in mRNA turnover and stability	GO:0016021,integral component of membrane; GO:0008270,zinc ion binding; GO:0003674,molecular_function; GO:0005488,binding; GO:0043167,ion binding; GO:0043169,cation binding; GO:0046872,metal ion binding; GO:0046914,transition metal ion binding; GO:0005575,cellular_component; GO:0016020,membrane; GO:0031224,intrinsic component of membrane; GO:0110165,cellular anatomical entity	PF12906.10:RING-variant domain	--	--	--
Os06t0242700-01	14.8216	14.8256	14.0284	0.1073	0.34	0.2475	405	419	419	3	10	7	-5.98913	1.17733e-68	9.27357e-67	down	chr06	7406037	7408609	-	Os06t0242700-01	--	K21485 anthranilate O-methyltransferase [EC:2.1.1.277] | (RAP-DB) Os06g0241400; SAM dependent carboxyl methyltransferase family protein. (A)	--	benzoate O-methyltransferase isoform X1 [Oryza sativa Japonica Group]	OMT8_MAIZE RecName: Full=Benzoate O-methyltransferase; EC=2.1.1.273; AltName: Full=O-methyltransferase 8;	A3BA61_ORYSJ SubName: Full=Uncharacterized protein {ECO:0000313|EMBL:EAZ36450.1};	--	GO:0046872,metal ion binding; GO:0080150,S-adenosyl-L-methionine:benzoic acid carboxyl methyl transferase activity; GO:0008757,S-adenosylmethionine-dependent methyltransferase activity; GO:0006952,defense response; GO:0032259,methylation; GO:0003674,molecular_function; GO:0005488,binding; GO:0043167,ion binding; GO:0043169,cation binding; GO:0003824,catalytic activity; GO:0008168,methyltransferas…	PF03492.18:SAM dependent carboxyl methyltransferase	--	--	--
Os03t0234900-01	149.827	156.847	147.846	81.3639	82.7498	87.6707	2417	2617	2607	1343	1437	1464	-0.87862	1.57096e-68	1.23306e-66	false	chr03	7124925	7127129	-	Os03t0234900-01	--	K00430 peroxidase [EC:1.11.1.7] | (RAP-DB) Os03g0234900; Similar to Peroxidase (EC 1.11.1.7). (A)	ko00940: Phenylpropanoid biosynthesis; ko01100: Metabolic pathways; ko01110: Biosynthesis of secondary metabolites	peroxidase A2 [Oryza sativa Japonica Group]	PER15_IPOBA RecName: Full=Peroxidase 15 {ECO:0000303|PubMed:17936696}; Short=Prx15 {ECO:0000303|PubMed:17936696}; EC=1.11.1.7; AltName: Full=Anionic peroxidase {ECO:0000303|PubMed:17936696}; Flags: Precursor;	Q5U1Q4_ORYSJ RecName: Full=Peroxidase {ECO:0000256|RuleBase:RU362060}; EC=1.11.1.7 {ECO:0000256|RuleBase:RU362060};	--	GO:0005576,extracellular region; GO:0020037,heme binding; GO:0046872,metal ion binding; GO:0004601,peroxidase activity; GO:0042744,hydrogen peroxide catabolic process; GO:0006979,response to oxidative stress; GO:0003674,molecular_function; GO:0005488,binding; GO:0046906,tetrapyrrole binding; GO:0097159,organic cyclic compound binding; GO:1901363,heterocyclic compound binding; GO:0043167,ion bindi…	PF00141.26:Peroxidase	--	--	--
Os04t0517000-01	126.014	133.388	126.216	223.672	237.948	239.651	1561	1709	1709	2835	3173	3073	0.836502	2.98477e-68	2.33459e-66	false	chr04	25835663	25837775	+	Os04t0517000-01	--	--	--	uncharacterized protein LOC4336406 [Oryza sativa Japonica Group]	--	A0A0D9ZN64_9ORYZ SubName: Full=Uncharacterized protein {ECO:0000313|EnsemblPlants:OGLUM04G18800.1};	Mitochondrial import inner membrane translocase, subunit TIM44	--	PF18998.3:Divergent InlB B-repeat domain	--	--	--
Os04t0691900-01	4.8507	5.0928	4.5597	0.2444	0.2942	0.2577	291	316	299	15	19	16	-4.21099	4.87171e-68	3.79722e-66	down	chr04	35413301	35418842	+	Os04t0691900-01	--	K00921 1-phosphatidylinositol-3-phosphate 5-kinase [EC:2.7.1.150] | (RAP-DB) Os04g0691900; Chaperonin Cpn60/TCP-1 family protein. (A)	ko00562: Inositol phosphate metabolism; ko01100: Metabolic pathways; ko04070: Phosphatidylinositol signaling system; ko04145: Phagosome	1-phosphatidylinositol-3-phosphate 5-kinase FAB1B [Oryza sativa Japonica Group]	FAB1D_ARATH RecName: Full=Putative 1-phosphatidylinositol-3-phosphate 5-kinase FAB1D; Short=Phosphatidylinositol 3-phosphate 5-kinase; EC=2.7.1.150; AltName: Full=Phosphatidylinositol 3-phosphate 5-kinase type III; Short=PIPkin-III; Short=Type III PIP kinase; AltName: Full=Protein FORMS APLOID AND BINUCLEATE CELLS 1D;	A0A0E0PG65_ORYRU RecName: Full=1-phosphatidylinositol-3-phosphate 5-kinase {ECO:0000256|ARBA:ARBA00012009}; EC=2.7.1.150 {ECO:0000256|ARBA:ARBA00012009};	Phosphatidylinositol-4-phosphate 5-kinase and related FYVE finger-containing proteins	GO:0010008,endosome membrane; GO:0000285,1-phosphatidylinositol-3-phosphate 5-kinase activity; GO:0005524,ATP binding; GO:0046854,phosphatidylinositol phosphate biosynthetic process; GO:0016310,phosphorylation; GO:0003674,molecular_function; GO:0003824,catalytic activity; GO:0016301,kinase activity; GO:0016307,phosphatidylinositol phosphate kinase activity; GO:0016740,transferase activity; GO:001…	PF01504.21:Phosphatidylinositol-4-phosphate 5-Kinase	--	--	--
Os03t0796600-01	44.5961	46.8885	43.3575	82.7828	85.3509	87.8701	1212	1318	1288	2302	2497	2472	0.898724	5.81938e-68	4.52012e-66	false	chr03	33169846	33172084	+	Os03t0796600-01	--	--	--	uncharacterized protein LOC4334422 [Oryza sativa Japonica Group]	--	Q10C31_ORYSJ SubName: Full=Os03g0796600 protein {ECO:0000313|EMBL:BAS86844.1}; SubName: Full=Uncharacterized plant-specific domain TIGR01615 family protein, expressed {ECO:0000313|EMBL:ABF99345.1}; SubName: Full=cDNA clone:001-114-G01, full insert sequence {ECO:0000313|EMBL:BAG97161.1};	--	--	PF04720.15:PDDEXK-like family of unknown function	--	--	--
Os05t0202500-01	68.9579	69.6543	76.1689	36.8896	37.4913	35.9379	1900	1985	2294	1040	1112	1025	-0.98787	1.12136e-67	8.67985e-66	false	chr05	6359965	6363348	-	Os05t0202500-01	--	--	--	hypothetical protein DAI22_08g130564 [Oryza sativa Japonica Group]	--	B9FN00_ORYSJ SubName: Full=Uncharacterized protein {ECO:0000313|EMBL:EEE62673.1};	--	--	PF03004.17:Plant transposase (Ptta/En/Spm family)	--	--	--
Os01t0226300-01	105.87	105.383	102.332	195.675	192.049	206.104	1185	1220	1252	2241	2314	2388	0.89483	1.29335e-67	9.97662e-66	false	chr01	6968951	6970078	+	Os01t0226300-01	--	K20723 reticulon-3 | (RAP-DB) Os04g0670000; Reticulon family protein. (A)	--	Os01g0226300, partial [Oryza sativa Japonica Group]	RTNLA_ARATH RecName: Full=Reticulon-like protein B1; Short=AtRTNLB1; AltName: Full=VirB2-interacting protein 1;	Q0JPF1_ORYSJ RecName: Full=Reticulon-like protein {ECO:0000256|RuleBase:RU363132}; Flags: Fragment;	Reticulon	GO:0005783,endoplasmic reticulum; GO:0005789,endoplasmic reticulum membrane; GO:0071782,endoplasmic reticulum tubular network; GO:0071458,integral component of cytoplasmic side of endoplasmic reticulum membrane; GO:0000325,plant-type vacuole; GO:0005886,plasma membrane; GO:0071786,endoplasmic reticulum tubular network organization; GO:0009617,response to bacterium; GO:0006996,organelle organizati…	PF02453.20:Reticulon	--	--	--
Os10t0118200-01	16.5132	16.8906	17.2259	2.5094	2.3852	1.7023	328	347	374	51	51	35	-2.96597	1.5013e-67	1.15409e-65	down	chr10	1162917	1164483	-	Os10t0118200-01	--	K22588 acetylserotonin O-methyltransferase, plant [EC:2.1.1.4] | (RAP-DB) Os09g0344500; Similar to O-methyltransferase ZRP4 (EC 2.1.1.-) (OMT). (A)	ko00380: Tryptophan metabolism; ko01100: Metabolic pathways; ko01110: Biosynthesis of secondary metabolites	acetylserotonin O-methyltransferase 2-like [Oryza sativa Japonica Group]	ASMT2_ORYSJ RecName: Full=Acetylserotonin O-methyltransferase 2 {ECO:0000305}; Short=OsASMT2 {ECO:0000303|PubMed:24134674}; EC=2.1.1.4 {ECO:0000269|PubMed:24033370};	A0A0E0QVR4_ORYRU SubName: Full=Uncharacterized protein {ECO:0000313|EnsemblPlants:ORUFI10G00880.1};	Hydroxyindole-O-methyltransferase and related SAM-dependent methyltransferases	GO:0005737,cytoplasm; GO:0017096,acetylserotonin O-methyltransferase activity; GO:0008171,O-methyltransferase activity; GO:0046983,protein dimerization activity; GO:0008757,S-adenosylmethionine-dependent methyltransferase activity; GO:0019438,aromatic compound biosynthetic process; GO:0030187,melatonin biosynthetic process; GO:0032259,methylation; GO:0003674,molecular_function; GO:0003824,catalyt…	PF00891.21:O-methyltransferase domain	--	--	--
Os12t0242700-01	22.7552	21.515	22.0656	0.6314	0.6001	0.9015	317	310	336	9	9	13	-4.98726	3.88107e-67	2.97327e-65	down	chr12	7915608	7918642	+	Os12t0242700-01	--	K00059 3-oxoacyl-[acyl-carrier protein] reductase [EC:1.1.1.100] | (RAP-DB) Os12g0242700, KAR, BETA_KETOACYL_REDUCTASE; Similar to 3-oxoacyl-[acyl-carrier-protein] reductase 1, chloroplast precursor (EC 1.1.1.100) (3-ketoacyl-acyl carrier protein reductase 1) (Beta- keto acyl-carrier protein reductase 1). (A)	ko00061: Fatty acid biosynthesis; ko00780: Biotin metabolism; ko01100: Metabolic pathways; ko01110: Biosynthesis of secondary metabolites; ko01212: Fatty acid metabolism; ko01240: Biosynthesis of cofactors	3-oxoacyl-[acyl-carrier-protein]	FABG_CUPLA RecName: Full=3-oxoacyl-[acyl-carrier-protein] reductase, chloroplastic; EC=1.1.1.100; AltName: Full=3-ketoacyl-acyl carrier protein reductase; Flags: Precursor;	B9GCK1_ORYSJ RecName: Full=3-oxoacyl-[acyl-carrier-protein] reductase {ECO:0000256|RuleBase:RU366074}; EC=1.1.1.100 {ECO:0000256|RuleBase:RU366074};	Mitochondrial/plastidial beta-ketoacyl-ACP reductase	GO:0009507,chloroplast; GO:0004316,3-oxoacyl-[acyl-carrier-protein] reductase (NADPH) activity; GO:0051287,NAD binding; GO:0006633,fatty acid biosynthetic process; GO:0003674,molecular_function; GO:0003824,catalytic activity; GO:0004312,fatty acid synthase activity; GO:0016491,oxidoreductase activity; GO:0016614,oxidoreductase activity, acting on CH-OH group of donors; GO:0016616,oxidoreductase a…	PF13561.9:Enoyl-(Acyl carrier protein) reductase	--	--	--
Os05t0130100-00	10.2773	9.685	10.414	1.3032	0.6043	0.6912	316	308	350	41	20	22	-3.58003	4.5282e-67	3.45719e-65	down	chr05	1752425	1755727	+	Os05t0130100-00	--	K13430 serine/threonine-protein kinase PBS1 [EC:2.7.11.1] | (RAP-DB) Os02g0513000; Similar to Receptor protein kinase-like protein. (A)	ko04626: Plant-pathogen interaction	hypothetical protein EE612_026883 [Oryza sativa]	CRK2_ARATH RecName: Full=Cysteine-rich receptor-like protein kinase 2; Short=Cysteine-rich RLK2; EC=2.7.11.-; Flags: Precursor;	A0A0P0WHL2_ORYSJ SubName: Full=Os05g0130100 protein {ECO:0000313|EMBL:BAS92107.1};	--	GO:0016021,integral component of membrane; GO:0005886,plasma membrane; GO:0009506,plasmodesma; GO:0005524,ATP binding; GO:0016301,kinase activity; GO:0004672,protein kinase activity; GO:0106310,protein serine kinase activity; GO:0004674,protein serine/threonine kinase activity; GO:0052545,callose localization; GO:0046777,protein autophosphorylation; GO:0006468,protein phosphorylation; GO:0072593,…	PF00069.28:Protein kinase domain	--	--	--
Os05t0428100-00	27.498	25.3443	26.8358	9.0877	10.5701	9.3079	899	857	959	304	372	315	-1.48502	4.57959e-67	3.48454e-65	down	chr05	20989736	20998304	-	Os05t0428100-00	--	K12309 beta-galactosidase [EC:3.2.1.23] | (RAP-DB) Os05g0539400, BGAL9, BETA-GALACTOSIDASE_9; Glycoside hydrolase, family 35 protein. (A)	ko00052: Galactose metabolism; ko00511: Other glycan degradation; ko00531: Glycosaminoglycan degradation; ko00600: Sphingolipid metabolism; ko00604: Glycosphingolipid biosynthesis - ganglio series; ko01100: Metabolic pathways	beta-galactosidase 7 isoform X4 [Oryza sativa Japonica Group]	BGAL7_ORYSJ RecName: Full=Beta-galactosidase 7; Short=Lactase 7; EC=3.2.1.23; Flags: Precursor;	A0A0P0WMS2_ORYSJ RecName: Full=Beta-galactosidase {ECO:0000256|ARBA:ARBA00012756, ECO:0000256|RuleBase:RU000675}; EC=3.2.1.23 {ECO:0000256|ARBA:ARBA00012756, ECO:0000256|RuleBase:RU000675};	Beta-galactosidase	GO:0048046,apoplast; GO:0005773,vacuole; GO:0004565,beta-galactosidase activity; GO:0030246,carbohydrate binding; GO:0005975,carbohydrate metabolic process; GO:0003674,molecular_function; GO:0003824,catalytic activity; GO:0004553,hydrolase activity, hydrolyzing O-glycosyl compounds; GO:0015925,galactosidase activity; GO:0016787,hydrolase activity; GO:0016798,hydrolase activity, acting on glycosyl…	PF01301.22:Glycosyl hydrolases family 35	--	--	--
Os07t0625500-01	81.7586	82.0389	71.7247	22.4598	28.2452	27.0676	925	960	887	260	344	317	-1.6234	5.9489e-67	4.51108e-65	down	chr07	25907654	25908496	+	Os07t0625500-01	--	K03094 S-phase kinase-associated protein 1 | (RAP-DB) Os07g0625500; Similar to Fimbriata-associated protein (Fragment). (A)	ko03083: Polycomb repressive complex; ko04120: Ubiquitin mediated proteolysis; ko04141: Protein processing in endoplasmic reticulum	SKP1-like protein 11 [Oryza sativa Japonica Group]	SKP1_ORYSJ RecName: Full=SKP1-like protein 1 {ECO:0000303|PubMed:27436711}; AltName: Full=SKP1-like 1 {ECO:0000305};	A3BMD3_ORYSJ RecName: Full=SKP1-like protein {ECO:0000256|PIRNR:PIRNR028729};	SCF ubiquitin ligase, Skp1 component	GO:0005737,cytoplasm; GO:0005634,nucleus; GO:0097602,cullin family protein binding; GO:0009867,jasmonic acid mediated signaling pathway; GO:0016567,protein ubiquitination; GO:0031146,SCF-dependent proteasomal ubiquitin-dependent protein catabolic process; GO:0003674,molecular_function; GO:0005488,binding; GO:0005515,protein binding; GO:0007154,cell communication; GO:0007165,signal transduction; G…	PF01466.22:Skp1 family, dimerisation domain	--	--	--
Os12t0586000-01	101.63	102.649	102.76	60.3024	59.6762	62.2448	2642	2760	2920	1604	1670	1675	-0.779348	8.80799e-67	6.65658e-65	false	chr12	24456516	24459081	+	Os12t0586000-01	--	K13457 disease resistance protein RPM1 | (RAP-DB) Os04g0219600; Similar to NBS-LRR protein (Fragment). (A)	ko04626: Plant-pathogen interaction	Leucine Rich Repeat family protein, expressed [Oryza sativa Japonica Group]	DRL29_ARATH RecName: Full=Probable disease resistance protein At4g33300;	Q0IM92_ORYSJ SubName: Full=Leucine Rich Repeat family protein, expressed {ECO:0000313|EMBL:ABG22065.1}; SubName: Full=Os12g0586000 protein {ECO:0000313|EMBL:BAT17850.1};	--	GO:0048046,apoplast; GO:0043531,ADP binding; GO:0005524,ATP binding; GO:0042742,defense response to bacterium; GO:0000166,nucleotide binding; GO:0003674,molecular_function; GO:0005488,binding; GO:0017076,purine nucleotide binding; GO:0030554,adenyl nucleotide binding; GO:0032553,ribonucleotide binding; GO:0032555,purine ribonucleotide binding; GO:0032559,adenyl ribonucleotide binding; GO:0036094,…	PF00931.25:NB-ARC domain	--	--	--
Os01t0652600-01	791.697	785.714	772.213	579.342	590.261	587.457	20358	20897	21705	15243	16339	15637	-0.445643	1.55063e-66	1.16793e-64	false	chr01	26392164	26396100	+	Os01t0652600-01	--	K00053 ketol-acid reductoisomerase [EC:1.1.1.86] | (RAP-DB) Os01g0652600; Similar to Ketol-acid reductoisomerase, chloroplast precursor (EC 1.1.1.86) (Acetohydroxy-acid reductoisomerase) (Alpha-keto-beta-hydroxylacil reductoisomerase). (A)	ko00290: Valine, leucine and isoleucine biosynthesis; ko00770: Pantothenate and CoA biosynthesis; ko01100: Metabolic pathways; ko01110: Biosynthesis of secondary metabolites; ko01210: 2-Oxocarboxylic acid metabolism; ko01230: Biosynthesis of amino acids	putative ketol-acid reductoisomerase precursor [Oryza sativa Japonica Group]	ILV5_ORYSJ RecName: Full=Ketol-acid reductoisomerase, chloroplastic; EC=1.1.1.86; AltName: Full=Acetohydroxy-acid reductoisomerase; AltName: Full=Alpha-keto-beta-hydroxylacyl reductoisomerase; AltName: Full=Protein KARI; Flags: Precursor;	Q0JKS6_ORYSJ RecName: Full=Ketol-acid reductoisomerase {ECO:0000256|PIRNR:PIRNR000118}; EC=1.1.1.86 {ECO:0000256|PIRNR:PIRNR000118}; AltName: Full=Acetohydroxy-acid reductoisomerase {ECO:0000256|PIRNR:PIRNR000118}; AltName: Full=Alpha-keto-beta-hydroxylacyl reductoisomerase {ECO:0000256|PIRNR:PIRNR000118};	--	GO:0009507,chloroplast; GO:0004455,ketol-acid reductoisomerase activity; GO:0000287,magnesium ion binding; GO:0070402,NADPH binding; GO:0042803,protein homodimerization activity; GO:0009097,isoleucine biosynthetic process; GO:0009099,valine biosynthetic process; GO:0003674,molecular_function; GO:0003824,catalytic activity; GO:0016491,oxidoreductase activity; GO:0016614,oxidoreductase activity, ac…	PF01450.22:Acetohydroxy acid isomeroreductase, catalytic domain	--	--	--
Os06t0266800-02	87.4467	91.6764	87.3387	191.41	192.631	218.442	676	733	738	1514	1603	1748	1.15031	1.65536e-66	1.24263e-64	up	chr06	8848154	8848833	-	Os06t0266800-02	--	--	--	gibberellin-regulated protein 5 [Oryza sativa Japonica Group]	GASAD_ARATH RecName: Full=Gibberellin-regulated protein 13; AltName: Full=GAST1 protein homolog 13; Flags: Precursor;	Q53AN3_ORYSJ SubName: Full=Gibberellin-stimulated protein {ECO:0000313|EMBL:AAT42201.1}; SubName: Full=Os06g0266800 protein {ECO:0000313|EMBL:BAS97155.1};	--	GO:0005576,extracellular region; GO:0009740,gibberellic acid mediated signaling pathway; GO:0007154,cell communication; GO:0007165,signal transduction; GO:0008150,biological_process; GO:0009719,response to endogenous stimulus; GO:0009725,response to hormone; GO:0009739,response to gibberellin; GO:0009755,hormone-mediated signaling pathway; GO:0009987,cellular process; GO:0010033,response to organ…	PF02704.17:Gibberellin regulated protein	--	--	--
Os01t0314800-01	80.8442	93.6525	82.0274	22.2106	25.6104	27.4727	651	780	722	183	222	229	-1.79454	2.16653e-66	1.62092e-64	down	chr01	11863682	11864412	-	Os01t0314800-01	--	--	--	protein SENESCENCE-ASSOCIATED GENE 21, mitochondrial [Oryza sativa Japonica Group]	SAG21_ARATH RecName: Full=Protein SENESCENCE-ASSOCIATED GENE 21, mitochondrial {ECO:0000303|PubMed:9617813}; AltName: Full=Late embryogenesis abundant like 5 {ECO:0000303|PubMed:17092320}; Short=AtLEA5 {ECO:0000303|PubMed:17092320}; AltName: Full=Late embryogenis abundant protein 38 {ECO:0000303|PubMed:25005920}; Flags: Precursor;	A2ZSD7_ORYSJ SubName: Full=Os01g0314800 protein {ECO:0000313|EMBL:BAF04787.1};	--	GO:0005739,mitochondrion; GO:0042631,cellular response to water deprivation; GO:0006952,defense response; GO:0010150,leaf senescence; GO:1900424,regulation of defense response to bacterium; GO:1900150,regulation of defense response to fungus; GO:1900055,regulation of leaf senescence; GO:2000028,regulation of photoperiodism, flowering; GO:0009737,response to abscisic acid; GO:0009646,response to a…	PF03242.16:Late embryogenesis abundant protein	--	--	--
Os11t0291475-00	40.686	41.8789	41.9736	19.7408	17.066	19.2961	1269	1351	1431	630	573	623	-1.17795	2.59709e-66	1.93656e-64	down	chr11	10610057	10615844	+	Os11t0291475-00	--	K15920 xylan 1,4-beta-xylosidase [EC:3.2.1.37] | (RAP-DB) Os04g0640700; Similar to Alpha-L-arabinofuranosidase/beta-D-xylosidase isoenzyme ARA-I. (A)	ko00520: Amino sugar and nucleotide sugar metabolism; ko01100: Metabolic pathways	probable beta-D-xylosidase 7 [Oryza sativa Japonica Group]	BXL7_ARATH RecName: Full=Probable beta-D-xylosidase 7; Short=AtBXL7; EC=3.2.1.-; Flags: Precursor;	Q2R6V7_ORYSJ SubName: Full=Glycosyl hydrolase family 3 C terminal domain containing protein, expressed {ECO:0000313|EMBL:ABA92842.1};	--	GO:0048046,apoplast; GO:0009507,chloroplast; GO:0005739,mitochondrion; GO:0009505,plant-type cell wall; GO:0009506,plasmodesma; GO:0046556,alpha-L-arabinofuranosidase activity; GO:0009044,xylan 1,4-beta-xylosidase activity; GO:0031222,arabinan catabolic process; GO:0045493,xylan catabolic process; GO:0003674,molecular_function; GO:0003824,catalytic activity; GO:0004553,hydrolase activity, hydroly…	PF01915.25:Glycosyl hydrolase family 3 C-terminal domain	--	--	--
Os05t0580000-01	47.6856	44.1407	47.5781	86.8124	82.9649	83.5054	1479	1416	1613	2755	2770	2681	0.834916	4.17155e-65	3.10025e-63	false	chr05	28871794	28877277	-	Os05t0580000-01	--	K00975 glucose-1-phosphate adenylyltransferase [EC:2.7.7.27] | (RAP-DB) Os05g0580000, AGPL3, ADP-GLUCOSE_PYROPHOSPHORYLASE_LARGE_SUBUNIT_3; Similar to ADP-glucose pyrophosphorylase (EC 2.7.7.27) (Fragment). (A)	ko00500: Starch and sucrose metabolism; ko00520: Amino sugar and nucleotide sugar metabolism; ko01100: Metabolic pathways; ko01110: Biosynthesis of secondary metabolites; ko01250: Biosynthesis of nucleotide sugars	glucose-1-phosphate adenylyltransferase large subunit 3, chloroplastic/amyloplastic-like [Oryza sativa Japonica Group]	GLGL3_ORYSJ RecName: Full=Glucose-1-phosphate adenylyltransferase large subunit 3, chloroplastic/amyloplastic {ECO:0000305}; Short=OsAGPL3 {ECO:0000303|PubMed:17406793}; Short=OsAPL3 {ECO:0000303|PubMed:15821022}; EC=2.7.7.27 {ECO:0000305|PubMed:17406793}; AltName: Full=ADP-glucose pyrophosphorylase AGPL3 {ECO:0000305}; AltName: Full=ADP-glucose synthase AGPL3 {ECO:0000305}; Flags: Precursor;	A2Y7W1_ORYSI RecName: Full=Glucose-1-phosphate adenylyltransferase {ECO:0000256|ARBA:ARBA00012460, ECO:0000256|RuleBase:RU362093}; EC=2.7.7.27 {ECO:0000256|ARBA:ARBA00012460, ECO:0000256|RuleBase:RU362093}; AltName: Full=ADP-glucose pyrophosphorylase {ECO:0000256|RuleBase:RU362093};	GDP-mannose pyrophosphorylase/mannose-1-phosphate guanylyltransferase	GO:0009507,chloroplast; GO:0005524,ATP binding; GO:0008878,glucose-1-phosphate adenylyltransferase activity; GO:0005978,glycogen biosynthetic process; GO:0019252,starch biosynthetic process; GO:0000166,nucleotide binding; GO:0003674,molecular_function; GO:0005488,binding; GO:0017076,purine nucleotide binding; GO:0030554,adenyl nucleotide binding; GO:0032553,ribonucleotide binding; GO:0032555,puri…	PF00483.26:Nucleotidyl transferase	--	--	--
Os12t0632000-01	2916.43	3092.7	2929.83	4199.97	4311.94	4438.71	31900	34988	35029	47005	50771	50257	0.508294	4.88188e-65	3.61614e-63	false	chr12	27060232	27061159	+	Os12t0632000-01	--	K12741 heterogeneous nuclear ribonucleoprotein A1/A3 | (RAP-DB) Os10g0321700; Similar to Ribonucleoprotein like protein. (A)	ko03040: Spliceosome	glycine-rich RNA-binding protein 2 [Oryza sativa Japonica Group]	GRP1_SINAL RecName: Full=Glycine-rich RNA-binding protein GRP1A;	Q2QLR2_ORYSJ SubName: Full=Glycine-rich RNA-binding protein GRP1A, putative, expressed {ECO:0000313|EMBL:ABA99935.1}; SubName: Full=Os12g0632000 protein {ECO:0000313|EMBL:BAT18222.1}; SubName: Full=cDNA, clone: J100087I01, full insert sequence {ECO:0000313|EMBL:BAH01685.1};	FOG: RRM domain	GO:0005634,nucleus; GO:0003723,RNA binding; GO:0003674,molecular_function; GO:0003676,nucleic acid binding; GO:0005488,binding; GO:0097159,organic cyclic compound binding; GO:1901363,heterocyclic compound binding; GO:0005575,cellular_component; GO:0005622,intracellular anatomical structure; GO:0043226,organelle; GO:0043227,membrane-bounded organelle; GO:0043229,intracellular organelle; GO:0043231…	PF00076.25:RNA recognition motif. (a.k.a. RRM, RBD, or RNP domain)	--	--	--
Os02t0720600-01	14.4727	13.6192	13.5548	1.8468	1.9947	2.0329	337	328	345	44	50	49	-2.8513	7.08487e-65	5.23065e-63	down	chr02	29892488	29894313	-	Os02t0720600-01	--	K22683 aspartyl protease family protein [EC:3.4.23.-] | (RAP-DB) Os05g0590000; Peptidase A1 domain containing protein. (A)	--	aspartyl protease family protein At5g10770 [Oryza sativa Japonica Group]	ASPA_ARATH RecName: Full=Aspartyl protease family protein At5g10770; EC=3.4.23.- {ECO:0000305}; Flags: Precursor;	Q6Z674_ORYSJ SubName: Full=Os02g0720600 protein {ECO:0000313|EMBL:BAS80645.1}; SubName: Full=cDNA clone:001-205-G11, full insert sequence {ECO:0000313|EMBL:BAG97484.1};	Aspartyl protease	GO:0031225,anchored component of membrane; GO:0005886,plasma membrane; GO:0004190,aspartic-type endopeptidase activity; GO:0006508,proteolysis; GO:0003674,molecular_function; GO:0003824,catalytic activity; GO:0004175,endopeptidase activity; GO:0008233,peptidase activity; GO:0016787,hydrolase activity; GO:0070001,aspartic-type peptidase activity; GO:0140096,catalytic activity, acting on a protein;…	PF14543.9:Xylanase inhibitor N-terminal	--	--	--
Os12t0569300-01	352.422	361.136	326.766	187.173	204.339	209.699	4744	5028	4808	2578	2961	2922	-0.817306	8.4647e-65	6.2288e-63	false	chr12	23427730	23428732	+	Os12t0569300-01	--	--	--	osmotin-like protein [Oryza sativa Japonica Group]	OLP1_SOLLC RecName: Full=Osmotin-like protein; Flags: Precursor;	Q2QND8_ORYSJ SubName: Full=Os12g0569300 protein {ECO:0000313|EMBL:BAT17724.1}; SubName: Full=Thaumatin-like cytokinin-binding protein, putative, expressed {ECO:0000313|EMBL:ABA99646.1}; SubName: Full=cDNA, clone: J065176M21, full insert sequence {ECO:0000313|EMBL:BAH01052.1};	--	GO:0005576,extracellular region; GO:0006952,defense response; GO:0006950,response to stress; GO:0008150,biological_process; GO:0050896,response to stimulus; GO:0005575,cellular_component; GO:0110165,cellular anatomical entity	PF00314.20:Thaumatin family	--	--	--
Os10t0528100-01	31.3141	28.7216	26.2819	4.3037	6.1685	4.7267	448	425	411	63	95	70	-2.52817	1.28401e-64	9.41746e-63	down	chr10	20551209	20552361	+	Os10t0528100-01	--	K00799 glutathione S-transferase [EC:2.5.1.18] | (RAP-DB) Os10g0528100, GSTU24, TAU_GLUTATHIONE_S-TRANSFERASE_24; Similar to Glutathione S-transferase GST 42 (EC 2.5.1.18) (Fragment). (A)	ko00480: Glutathione metabolism; ko01100: Metabolic pathways	putative glutathione S-transferase [Oryza sativa Japonica Group]	GSTU6_ORYSJ RecName: Full=Probable glutathione S-transferase GSTU6; EC=2.5.1.18; AltName: Full=28 kDa cold-induced protein;	A3C6P0_ORYSJ RecName: Full=Glutathione transferase {ECO:0000256|ARBA:ARBA00012452}; EC=2.5.1.18 {ECO:0000256|ARBA:ARBA00012452};	Glutathione S-transferase	GO:0005737,cytoplasm; GO:0004364,glutathione transferase activity; GO:0006749,glutathione metabolic process; GO:0042221,response to chemical; GO:0003674,molecular_function; GO:0003824,catalytic activity; GO:0016740,transferase activity; GO:0016765,transferase activity, transferring alkyl or aryl (other than methyl) groups; GO:0006518,peptide metabolic process; GO:0006575,cellular modified amino a…	PF02798.23:Glutathione S-transferase, N-terminal domain	--	--	--
Os03t0244200-02	228.673	235.043	208.168	126.055	130.549	135.989	4849	5155	4825	2735	2980	2985	-0.801478	1.84292e-64	1.34726e-62	false	chr03	7626734	7629565	+	Os03t0244200-02	--	--	--	thaumatin-like protein 1b isoform X1 [Oryza sativa Japonica Group]	TLP1_PRUPE RecName: Full=Thaumatin-like protein 1; AltName: Full=PpAZ44; Flags: Precursor;	Q10P75_ORYSJ SubName: Full=Os03g0244200 protein {ECO:0000313|EMBL:BAS83222.1}; SubName: Full=SCUTL1, putative, expressed {ECO:0000313|EMBL:ABF94927.1}; SubName: Full=cDNA clone:001-202-E10, full insert sequence {ECO:0000313|EMBL:BAG97356.1};	--	GO:0005576,extracellular region; GO:0006952,defense response; GO:0006950,response to stress; GO:0008150,biological_process; GO:0050896,response to stimulus; GO:0005575,cellular_component; GO:0110165,cellular anatomical entity	PF00314.20:Thaumatin family	--	--	--
Os05t0375400-01	16.7127	15.8444	11.9345	1.4519	0.8194	1.2557	360	353	281	32	19	28	-3.68771	3.87717e-64	2.82515e-62	down	chr05	18106229	18110985	-	Os05t0375400-01	--	K25108 licheninase [EC:3.2.1.73] | (RAP-DB) Os05g0375400; Beta-glucanase precursor. (A)	--	lichenase-2 [Oryza sativa Japonica Group]	GUB2_HORVU RecName: Full=Lichenase-2; EC=3.2.1.73; AltName: Full=(1->3,1->4)-beta-glucanase isoenzyme EII; AltName: Full=Endo-beta-1,3-1,4 glucanase II; AltName: Full=Lichenase II; Flags: Precursor; Fragment;	Q75K72_ORYSJ SubName: Full=Os05g0375400 protein {ECO:0000313|EMBL:BAS93723.1}; SubName: Full=cDNA clone:001-034-H03, full insert sequence {ECO:0000313|EMBL:BAG87583.1};	--	GO:0042972,licheninase activity; GO:0005975,carbohydrate metabolic process; GO:0003674,molecular_function; GO:0003824,catalytic activity; GO:0004553,hydrolase activity, hydrolyzing O-glycosyl compounds; GO:0016787,hydrolase activity; GO:0016798,hydrolase activity, acting on glycosyl bonds; GO:0008150,biological_process; GO:0008152,metabolic process; GO:0044238,primary metabolic process; GO:007170…	PF00332.21:Glycosyl hydrolases family 17	--	--	--
Os03t0191700-01	10.7979	10.4918	10.7632	2.2314	1.9463	2.4132	402	404	438	85	78	93	-2.30989	1.87858e-63	1.36441e-61	down	chr03	4768568	4773074	-	Os03t0191700-01	--	K17943 pumilio RNA-binding family | (RAP-DB) Os08g0519800; Similar to Maternal pumilio protein. Splice isoform E. (A)	--	putative pumilio homolog 7, chloroplastic [Oryza sativa Japonica Group]	PUM7_ARATH RecName: Full=Putative pumilio homolog 7, chloroplastic; Short=APUM-7; Short=AtPUM7; Flags: Precursor;	Q10QM3_ORYSJ SubName: Full=Os03g0191700 protein {ECO:0000313|EMBL:BAS82721.1}; SubName: Full=Pumilio-family RNA binding repeat containing protein, expressed {ECO:0000313|EMBL:ABF94404.1};	Translational repressor MPT5/PUF4 and related RNA-binding proteins (Puf superfamily)	GO:0009507,chloroplast; GO:0005737,cytoplasm; GO:0003729,mRNA binding; GO:0010608,post-transcriptional regulation of gene expression; GO:0006417,regulation of translation; GO:0003674,molecular_function; GO:0003676,nucleic acid binding; GO:0003723,RNA binding; GO:0005488,binding; GO:0097159,organic cyclic compound binding; GO:1901363,heterocyclic compound binding; GO:0008150,biological_process; GO…	PF00806.22:Pumilio-family RNA binding repeat	--	--	--
Os10t0450800-02	35.9337	36.4994	36.5017	7.9926	8.5946	9.1772	435	457	483	99	112	115	-2.10631	2.3791e-63	1.72235e-61	down	chr10	16426027	16426928	-	Os10t0450800-02	--	--	--	Os10g0450800, partial [Oryza sativa Japonica Group]	GRP2_ORYSI RecName: Full=Glycine-rich cell wall structural protein 2; AltName: Full=Glycine-rich protein 1; Short=GRP-1; Flags: Precursor;	A0A0P0XV91_ORYSJ SubName: Full=Os10g0450800 protein {ECO:0000313|EMBL:BAT11102.1}; Flags: Fragment;	--	GO:0005576,extracellular region; GO:0071555,cell wall organization; GO:0008150,biological_process; GO:0009987,cellular process; GO:0016043,cellular component organization; GO:0045229,external encapsulating structure organization; GO:0071554,cell wall organization or biogenesis; GO:0071840,cellular component organization or biogenesis; GO:0005575,cellular_component; GO:0110165,cellular anatomical …	--	--	--	--
Os01t0911100-01	60.1196	57.0496	61.2942	34.2765	35.7852	35.1255	2753	2702	3068	1606	1764	1665	-0.788995	1.51885e-62	1.09602e-60	false	chr01	39688395	39692555	-	Os01t0911100-01	--	K12823 ATP-dependent RNA helicase DDX5/DBP2 [EC:3.6.4.13] | (RAP-DB) Os01g0911100; Similar to DEAD box RNA helicase1. (A)	ko03040: Spliceosome	DEAD-box ATP-dependent RNA helicase 30 [Oryza sativa Japonica Group]	RH30_ORYSJ RecName: Full=DEAD-box ATP-dependent RNA helicase 30; EC=3.6.4.13;	A0A0D9YIZ9_9ORYZ SubName: Full=Uncharacterized protein {ECO:0000313|EnsemblPlants:OGLUM01G45550.2};	ATP-dependent RNA helicase	GO:0005634,nucleus; GO:0005524,ATP binding; GO:0016887,ATP hydrolysis activity; GO:0003723,RNA binding; GO:0003724,RNA helicase activity; GO:0000184,nuclear-transcribed mRNA catabolic process, nonsense-mediated decay; GO:0006364,rRNA processing; GO:0000166,nucleotide binding; GO:0003674,molecular_function; GO:0005488,binding; GO:0017076,purine nucleotide binding; GO:0030554,adenyl nucleotide bind…	PF00270.32:DEAD/DEAH box helicase	--	--	--
Os12t0617400-01	10.9891	12.0302	10.4258	2.0173	2.2415	2.1625	378	428	392	71	83	77	-2.40618	1.82207e-62	1.3106e-60	down	chr12	26268230	26270792	+	Os12t0617400-01	--	K09840 9-cis-epoxycarotenoid dioxygenase [EC:1.13.11.51] | (RAP-DB) Os03g0645900, 9-CIS-EPOXYCAROTENOID_DIOXYGENASE_1, NCED1; Carotenoid oxygenase family protein. (A)	ko00906: Carotenoid biosynthesis; ko01100: Metabolic pathways; ko01110: Biosynthesis of secondary metabolites	9-cis-epoxycarotenoid dioxygenase NCED5, chloroplastic-like [Oryza sativa Japonica Group]	NCED5_ORYSJ RecName: Full=9-cis-epoxycarotenoid dioxygenase NCED5, chloroplastic {ECO:0000305}; Short=OsNCED5 {ECO:0000312|EMBL:AAW21321.1}; EC=1.13.11.51 {ECO:0000250|UniProtKB:O24592}; Flags: Precursor;	A0A0E0RK32_ORYRU SubName: Full=Uncharacterized protein {ECO:0000313|EnsemblPlants:ORUFI12G21170.1};	Beta, beta-carotene 15,15'-dioxygenase and related enzymes	GO:0009570,chloroplast stroma; GO:0045549,9-cis-epoxycarotenoid dioxygenase activity; GO:0010436,carotenoid dioxygenase activity; GO:0046872,metal ion binding; GO:0009688,abscisic acid biosynthetic process; GO:0016121,carotene catabolic process; GO:0003674,molecular_function; GO:0003824,catalytic activity; GO:0016491,oxidoreductase activity; GO:0016701,oxidoreductase activity, acting on single do…	PF03055.18:Retinal pigment epithelial membrane protein	--	--	--
Os03t0329200-01	36.1901	35.6264	32.9941	67.1257	67.2671	64.6558	1155	1176	1151	2192	2311	2136	0.899735	4.54924e-62	3.26174e-60	false	chr03	12068148	12071332	+	Os03t0329200-01	--	--	--	zinc finger CCCH domain-containing protein 23 [Oryza sativa Japonica Group]	C3H23_ORYSJ RecName: Full=Zinc finger CCCH domain-containing protein 23; Short=OsC3H23;	B8AP12_ORYSI SubName: Full=Uncharacterized protein {ECO:0000313|EMBL:EEC75180.1};	--	GO:0003677,DNA binding; GO:0046872,metal ion binding; GO:0003723,RNA binding; GO:0003674,molecular_function; GO:0003676,nucleic acid binding; GO:0005488,binding; GO:0097159,organic cyclic compound binding; GO:1901363,heterocyclic compound binding; GO:0043167,ion binding; GO:0043169,cation binding	PF00642.27:Zinc finger C-x8-C-x5-C-x3-H type (and similar)	--	--	--
Os09t0346500-04	40.999	43.3177	43.5295	14.104	15.7057	15.3412	679	742	788	239	280	263	-1.52769	5.08794e-62	3.63633e-60	down	chr09	10845779	10847012	+	Os09t0346500-04	--	K08912 light-harvesting complex II chlorophyll a/b binding protein 1 | (RAP-DB) Os09g0346500, CAB1R, CHLOROPHYLL_A/B_BINDING_PROTEIN_1R; Similar to Chlorophyll a-b binding protein, chloroplast precursor (LHCII type I CAB) (LHCP). (A)	ko00196: Photosynthesis - antenna proteins; ko01100: Metabolic pathways	chlorophyll a-b binding protein 1, chloroplastic [Oryza sativa Japonica Group]	CB21_ORYSJ RecName: Full=Chlorophyll a-b binding protein 1, chloroplastic; AltName: Full=LHCII type I CAB-1; Short=LHCP; Flags: Precursor;	I1QN54_ORYGL RecName: Full=Chlorophyll a-b binding protein, chloroplastic {ECO:0000256|RuleBase:RU363080};	--	GO:0009535,chloroplast thylakoid membrane; GO:0016021,integral component of membrane; GO:0009522,photosystem I; GO:0009523,photosystem II; GO:0016168,chlorophyll binding; GO:0046872,metal ion binding; GO:0015979,photosynthesis; GO:0009768,photosynthesis, light harvesting in photosystem I; GO:0009416,response to light stimulus; GO:0003674,molecular_function; GO:0005488,binding; GO:0046906,tetrapyr…	PF00504.24:Chlorophyll A-B binding protein	--	--	--
Os02t0671100-01	126.371	123.707	105.889	55.3135	57.7657	55.9657	2081	2107	1906	932	1024	954	-1.10006	1.37025e-61	9.76193e-60	down	chr02	27248839	27250065	+	Os02t0671100-01	--	--	--	uncharacterized protein LOC4330275 [Oryza sativa Japonica Group]	SKI23_ARATH RecName: Full=F-box protein SKIP23; AltName: Full=SKP1-interacting partner 23;	Q6ESP4_ORYSJ SubName: Full=Os02g0671100 protein {ECO:0000313|EMBL:BAS80232.1}; SubName: Full=cDNA clone:002-146-G06, full insert sequence {ECO:0000313|EMBL:BAG98890.1};	--	GO:0005634,nucleus; GO:0016567,protein ubiquitination; GO:0006807,nitrogen compound metabolic process; GO:0008150,biological_process; GO:0008152,metabolic process; GO:0019538,protein metabolic process; GO:0032446,protein modification by small protein conjugation; GO:0036211,protein modification process; GO:0043170,macromolecule metabolic process; GO:0043412,macromolecule modification; GO:0044238,…	PF03478.21:Protein of unknown function (DUF295)	--	--	--
Os06t0222100-00	39.5389	42.5831	41.2092	13.5127	14.1224	14.505	632	704	720	221	243	240	-1.57575	1.64886e-61	1.17095e-59	down	chr06	6279737	6281730	-	Os06t0222100-00	--	K01087 trehalose 6-phosphate phosphatase [EC:3.1.3.12] | (RAP-DB) Os06g0222100; Similar to Ramosa 3 (Fragment). (A)	ko00500: Starch and sucrose metabolism; ko01100: Metabolic pathways; ko01110: Biosynthesis of secondary metabolites	hypothetical protein EE612_032768 [Oryza sativa]	TPP8_ORYSJ RecName: Full=Probable trehalose-phosphate phosphatase 8; Short=OsTPP8; EC=3.1.3.12; AltName: Full=Trehalose 6-phosphate phosphatase;	A0A0P0WU42_ORYSJ RecName: Full=Trehalose 6-phosphate phosphatase {ECO:0000256|RuleBase:RU361117}; EC=3.1.3.12 {ECO:0000256|RuleBase:RU361117};	Trehalose-6-phosphate synthase component TPS1 and related subunits	GO:0004805,trehalose-phosphatase activity; GO:0005992,trehalose biosynthetic process; GO:0003674,molecular_function; GO:0003824,catalytic activity; GO:0016787,hydrolase activity; GO:0016788,hydrolase activity, acting on ester bonds; GO:0016791,phosphatase activity; GO:0019203,carbohydrate phosphatase activity; GO:0042578,phosphoric ester hydrolase activity; GO:0005975,carbohydrate metabolic proce…	PF02358.19:Trehalose-phosphatase	--	--	--
Os06t0289900-01	12.0692	14.9915	11.7317	35.5916	39.3581	39.8365	288	370	306	869	1011	984	1.53929	1.75634e-61	1.24333e-59	up	chr06	10588158	10589935	-	Os06t0289900-01	--	K23154 2-hydroxyflavanone C-glucosyltransferase [EC:2.4.1.360] | (RAP-DB) Os06g0289900; UDP-glucuronosyl/UDP-glucosyltransferase family protein. (A)	--	UDP-glucose:2-hydroxyflavanone C-glucosyltransferase [Oryza sativa Japonica Group]	CGT_ORYSI RecName: Full=UDP-glycosyltransferase CGT {ECO:0000305}; EC=2.4.1.360 {ECO:0000269|PubMed:19411659}; AltName: Full=UDP-glucose:2-hydroxyflavanone C-glucosyltransferase {ECO:0000303|PubMed:19411659}; Short=OsCGT {ECO:0000303|PubMed:19411659};	A3CA23_ORYSJ RecName: Full=Glycosyltransferase {ECO:0000256|RuleBase:RU362057}; EC=2.4.1.- {ECO:0000256|RuleBase:RU362057};	UDP-glucuronosyl and UDP-glucosyl transferase	GO:0035251,UDP-glucosyltransferase activity; GO:0003674,molecular_function; GO:0003824,catalytic activity; GO:0008194,UDP-glycosyltransferase activity; GO:0016740,transferase activity; GO:0016757,glycosyltransferase activity; GO:0016758,hexosyltransferase activity; GO:0046527,glucosyltransferase activity	PF00201.21:UDP-glucoronosyl and UDP-glucosyl transferase	--	--	--
Os04t0599300-01	28.5724	25.3966	28.1756	9.0493	9.7089	9.252	719	661	775	233	263	241	-1.57808	2.14829e-61	1.516e-59	down	chr04	30235422	30238854	-	Os04t0599300-01	--	K26213 transcription factor FAMA | (RAP-DB) Os05g0586300; Similar to FMA (FAMA); DNA binding / transcription activator/ transcription factor. (A)	--	transcription factor EAT1 [Oryza sativa Japonica Group]	EAT1_ORYSJ RecName: Full=Transcription factor EAT1 {ECO:0000305}; AltName: Full=Basic helix-loop-helix protein 141 {ECO:0000305}; Short=OsbHLH141 {ECO:0000303|PubMed:16896230}; AltName: Full=Protein DELAYED TAPETUM DEGENERATION {ECO:0000303|PubMed:23519457}; AltName: Full=Protein ETERNAL TAPETUM 1 {ECO:0000303|PubMed:23385589};	A0A0E0PDK5_ORYRU RecName: Full=BHLH domain-containing protein {ECO:0000259|PROSITE:PS50888};	--	GO:0005634,nucleus; GO:0046983,protein dimerization activity; GO:0048658,anther wall tapetum development; GO:0009555,pollen development; GO:0043068,positive regulation of programmed cell death; GO:0006355,regulation of DNA-templated transcription; GO:0003674,molecular_function; GO:0005488,binding; GO:0005515,protein binding; GO:0000003,reproduction; GO:0003006,developmental process involved in re…	PF00010.29:Helix-loop-helix DNA-binding domain	bHLH	TF	bHLH
Os08t0525600-01	288.92	286.102	278.351	194.734	200.1	187.411	8139	8336	8571	5613	6068	5465	-0.57769	3.50038e-61	2.46238e-59	false	chr08	26138531	26143010	+	Os08t0525600-01	--	K09571 FK506-binding protein 4/5 [EC:5.2.1.8] | (RAP-DB) Os08g0525600; Similar to Peptidylprolyl isomerase; FK506-binding protein. (A)	--	70 kDa peptidyl-prolyl isomerase [Oryza sativa Japonica Group]	FKB70_WHEAT RecName: Full=70 kDa peptidyl-prolyl isomerase; EC=5.2.1.8; AltName: Full=Peptidyl-prolyl cis-trans isomerase; Short=PPIase; AltName: Full=Rotamase;	A0A0P0XID0_ORYSJ RecName: Full=Peptidylprolyl isomerase {ECO:0000256|PROSITE-ProRule:PRU00277}; EC=5.2.1.8 {ECO:0000256|PROSITE-ProRule:PRU00277};	FKBP-type peptidyl-prolyl cis-trans isomerase	GO:0005737,cytoplasm; GO:0005516,calmodulin binding; GO:0003755,peptidyl-prolyl cis-trans isomerase activity; GO:0061077,chaperone-mediated protein folding; GO:0000413,protein peptidyl-prolyl isomerization; GO:0003674,molecular_function; GO:0005488,binding; GO:0005515,protein binding; GO:0003824,catalytic activity; GO:0016853,isomerase activity; GO:0016859,cis-trans isomerase activity; GO:0140096…	PF00254.31:FKBP-type peptidyl-prolyl cis-trans isomerase	--	--	--
Os11t0171300-01	108.82	116.8	117.373	66.1349	63.1863	65.3715	2179	2419	2569	1355	1362	1355	-0.843982	4.61314e-61	3.23499e-59	false	chr11	3488768	3491609	-	Os11t0171300-01	--	K01623 fructose-bisphosphate aldolase, class I [EC:4.1.2.13] | (RAP-DB) Os11g0171300, ALDP, CHLOROPLAST_ALDOLASE; Fructose-bisphosphate aldolase, chloroplast precursor (EC 4.1.2.13) (ALDP). (A)	ko00010: Glycolysis / Gluconeogenesis; ko00030: Pentose phosphate pathway; ko00051: Fructose and mannose metabolism; ko00710: Carbon fixation in photosynthetic organisms; ko01100: Metabolic pathways; ko01110: Biosynthesis of secondary metabolites; ko01200: Carbon metabolism; ko01230: Biosynthesis of amino acids	hypothetical protein DAI22_11g047900 [Oryza sativa Japonica Group]	ALFP_ORYSJ RecName: Full=Fructose-bisphosphate aldolase, chloroplastic {ECO:0000305}; EC=4.1.2.13 {ECO:0000305}; AltName: Full=Chloroplastic aldolase {ECO:0000303|PubMed:8163192}; Short=AldP {ECO:0000303|PubMed:8163192}; Flags: Precursor;	A0A0E0R4S0_ORYRU RecName: Full=Fructose-bisphosphate aldolase {ECO:0000256|ARBA:ARBA00013068, ECO:0000256|RuleBase:RU003994}; EC=4.1.2.13 {ECO:0000256|ARBA:ARBA00013068, ECO:0000256|RuleBase:RU003994};	Fructose-biphosphate aldolase	GO:0005737,cytoplasm; GO:0005829,cytosol; GO:0010287,plastoglobule; GO:0004332,fructose-bisphosphate aldolase activity; GO:0030388,fructose 1,6-bisphosphate metabolic process; GO:0006094,gluconeogenesis; GO:0006096,glycolytic process; GO:0003674,molecular_function; GO:0003824,catalytic activity; GO:0016829,lyase activity; GO:0016830,carbon-carbon lyase activity; GO:0016832,aldehyde-lyase activity…	PF00274.22:Fructose-bisphosphate aldolase class-I	--	--	--
Os05t0363100-01	14.6249	14.8751	13.4206	2.4041	1.9112	2.2035	327	344	328	55	46	51	-2.74703	7.16814e-61	5.01098e-59	down	chr05	17336740	17343631	+	Os05t0363100-01	--	K18368 caffeoylshikimate esterase [EC:3.1.1.-] | (RAP-DB) Os05g0363100; Similar to Monoglyceride lipase. (A)	ko00940: Phenylpropanoid biosynthesis; ko01100: Metabolic pathways; ko01110: Biosynthesis of secondary metabolites	caffeoylshikimate esterase [Oryza sativa Japonica Group]	CSE_ARATH RecName: Full=Caffeoylshikimate esterase; EC=3.1.1.-; AltName: Full=Lysophospholipase 2; Short=LysoPL2;	A0A0P0WLL3_ORYSJ SubName: Full=Os05g0363100 protein {ECO:0000313|EMBL:BAS93622.1};	Lysophospholipase	GO:0005783,endoplasmic reticulum; GO:0005794,Golgi apparatus; GO:0016020,membrane; GO:0005634,nucleus; GO:0005886,plasma membrane; GO:0009506,plasmodesma; GO:0003846,2-acylglycerol O-acyltransferase activity; GO:0090430,caffeoyl-CoA: alcohol caffeoyl transferase activity; GO:0016787,hydrolase activity; GO:0016298,lipase activity; GO:0004622,lysophospholipase activity; GO:0009809,lignin biosynthet…	PF12146.11:Serine aminopeptidase, S33	--	--	--
Os03t0363950-00	45.1593	42.1337	47.4119	19.3745	18.1775	20.1002	1057	1020	1213	464	458	487	-1.25161	1.26444e-60	8.8117e-59	down	chr03	14188486	14192214	-	Os03t0363950-00	--	--	--	hypothetical protein EE612_017564, partial [Oryza sativa]	--	A0A0P0VYI6_ORYSJ RecName: Full=Sulfotransferase {ECO:0000256|RuleBase:RU361155}; EC=2.8.2.- {ECO:0000256|RuleBase:RU361155}; Flags: Fragment;	--	GO:0016021,integral component of membrane; GO:0008146,sulfotransferase activity; GO:0003674,molecular_function; GO:0003824,catalytic activity; GO:0016740,transferase activity; GO:0016782,transferase activity, transferring sulphur-containing groups; GO:0005575,cellular_component; GO:0016020,membrane; GO:0031224,intrinsic component of membrane; GO:0110165,cellular anatomical entity	PF13469.9:Sulfotransferase family	--	--	--
Os11t0170000-01	33.4857	35.856	34.2077	64.0259	64.4534	66.9942	986	1092	1101	1929	2043	2042	0.890039	1.67917e-60	1.16655e-58	false	chr11	3382390	3388871	-	Os11t0170000-01	--	K02433 aspartyl-tRNA(Asn)/glutamyl-tRNA(Gln) amidotransferase subunit A [EC:6.3.5.6 6.3.5.7] | (RAP-DB) Os04g0643200; Amidase family protein. (A)	ko00970: Aminoacyl-tRNA biosynthesis; ko01100: Metabolic pathways	Os11g0170000, partial [Oryza sativa Japonica Group]	FAAH_ORYSI RecName: Full=Fatty acid amide hydrolase {ECO:0000305}; EC=3.5.1.- {ECO:0000250|UniProtKB:Q0JFH7}; AltName: Full=N-acylethanolamine amidohydrolase {ECO:0000305};	Q0IUB4_ORYSJ SubName: Full=Os11g0170000 protein {ECO:0000313|EMBL:BAF27701.2}; Flags: Fragment;	Amidases	GO:0005789,endoplasmic reticulum membrane; GO:0005886,plasma membrane; GO:0016811,hydrolase activity, acting on carbon-nitrogen (but not peptide) bonds, in linear amides; GO:0016042,lipid catabolic process; GO:0003674,molecular_function; GO:0003824,catalytic activity; GO:0016787,hydrolase activity; GO:0016810,hydrolase activity, acting on carbon-nitrogen (but not peptide) bonds; GO:0006629,lipid …	PF01425.24:Amidase	--	--	--
Os05t0320700-02	25.1205	23.23	23.9084	7.5633	7.8665	7.9457	620	593	645	191	209	203	-1.65416	2.56375e-60	1.77558e-58	down	chr05	14899987	14904546	-	Os05t0320700-02	--	K00487 trans-cinnamate 4-monooxygenase [EC:1.14.14.91] | (RAP-DB) Os05g0320700; Similar to Cytochrome P450. (A)	ko00130: Ubiquinone and other terpenoid-quinone biosynthesis; ko00940: Phenylpropanoid biosynthesis; ko00941: Flavonoid biosynthesis; ko00945: Stilbenoid, diarylheptanoid and gingerol biosynthesis; ko01100: Metabolic pathways; ko01110: Biosynthesis of secondary metabolites	trans-cinnamate 4-monooxygenase [Oryza sativa Japonica Group]	TCMO_ORYSJ RecName: Full=Trans-cinnamate 4-monooxygenase {ECO:0000305}; EC=1.14.14.91 {ECO:0000250|UniProtKB:Q94IP1}; AltName: Full=Cinnamic acid 4-hydroxylase {ECO:0000303|Ref.1}; Short=C4H {ECO:0000305}; Short=CA4H {ECO:0000305}; AltName: Full=Cinnamic acid 4-hydroxylase-like protein {ECO:0000303|Ref.1}; Short=C4H-like {ECO:0000303|Ref.1}; Short=OsC4HL {ECO:0000303|Ref.1}; AltName: Full=Cytochr…	I1PUE2_ORYGL SubName: Full=Uncharacterized protein {ECO:0000313|EnsemblPlants:ORGLA05G0099000.1};	Cytochrome P450 CYP2 subfamily	GO:0016021,integral component of membrane; GO:0020037,heme binding; GO:0005506,iron ion binding; GO:0016710,trans-cinnamate 4-monooxygenase activity; GO:0009808,lignin metabolic process; GO:0003674,molecular_function; GO:0005488,binding; GO:0046906,tetrapyrrole binding; GO:0097159,organic cyclic compound binding; GO:1901363,heterocyclic compound binding; GO:0043167,ion binding; GO:0043169,cation …	PF00067.25:Cytochrome P450	--	--	--
Os04t0373150-00	13.0178	11.1779	12.534	0.4004	1.2262	0.8355	286	254	301	9	29	19	-3.91548	9.80554e-60	6.77006e-58	down	chr04	18200859	18203780	+	Os04t0373150-00	--	--	--	putative U-box domain-containing protein [Oryza sativa Japonica Group]	PUB9_ARATH RecName: Full=U-box domain-containing protein 9; EC=2.3.2.27; AltName: Full=Plant U-box protein 9; AltName: Full=RING-type E3 ubiquitin transferase PUB9 {ECO:0000305};	A0A0E0P7Z1_ORYRU RecName: Full=RING-type E3 ubiquitin transferase {ECO:0000256|ARBA:ARBA00012483}; EC=2.3.2.27 {ECO:0000256|ARBA:ARBA00012483};	FOG: Armadillo/beta-catenin-like repeats	GO:0005737,cytoplasm; GO:0005634,nucleus; GO:0005886,plasma membrane; GO:0070696,transmembrane receptor protein serine/threonine kinase binding; GO:0004842,ubiquitin-protein transferase activity; GO:0009738,abscisic acid-activated signaling pathway; GO:0071215,cellular response to abscisic acid stimulus; GO:0048527,lateral root development; GO:0016567,protein ubiquitination; GO:0003674,molecular_…	PF04564.18:U-box domain	--	--	--
Os09t0507200-01	220.74	217.381	213.468	135.699	118.666	117.052	3558	3624	3761	2238	2059	1953	-0.837519	1.11852e-59	7.69888e-58	false	chr09	19653389	19659765	+	Os09t0507200-01	--	K09264 MADS-box transcription factor, plant | (RAP-DB) Os02g0682200, MOSAIC_FLORAL_ORGANS_1, MFO1; Similar to MADS box protein. (A)	--	MADS-box transcription factor 8 isoform X2 [Oryza sativa Japonica Group]	MADS8_ORYSJ RecName: Full=MADS-box transcription factor 8; AltName: Full=MADS-box protein 24; AltName: Full=OsMADS24; AltName: Full=OsMADS8;	D3U2G8_ORYSA SubName: Full=MADS-box transcription factor 8 {ECO:0000313|EMBL:ACY26066.1};	MADS box transcription factor	GO:0005634,nucleus; GO:0000981,DNA-binding transcription factor activity, RNA polymerase II-specific; GO:0046983,protein dimerization activity; GO:0000978,RNA polymerase II cis-regulatory region sequence-specific DNA binding; GO:0030154,cell differentiation; GO:0009908,flower development; GO:0045944,positive regulation of transcription by RNA polymerase II; GO:0006357,regulation of transcription …	PF00319.21:SRF-type transcription factor (DNA-binding and dimerisation domain)	MADS-MIKC	TF	MADS->MADS-MIKC
Os03t0344700-01	121.417	124.201	127.14	85.105	80.8928	81.5155	4724	4998	5407	3388	3388	3283	-0.617471	1.22331e-59	8.39432e-58	false	chr03	12836187	12845182	-	Os03t0344700-01	--	K22530 ATPase family AAA domain-containing protein 1 [EC:3.6.1.-] | (RAP-DB) Os06g0714500; ATPase, AAA-type, core domain containing protein. (A)	--	uncharacterized protein LOC4332809 [Oryza sativa Japonica Group]	FIGL1_ARATH RecName: Full=ATPase family AAA domain-containing protein FIGL1 {ECO:0000305}; AltName: Full=AAA-ATPase FIDGETIN-LIKE 1 {ECO:0000303|PubMed:26161528}; EC=3.6.4.- {ECO:0000305};	B8APE5_ORYSI RecName: Full=AAA domain-containing protein {ECO:0000259|SMART:SM00382};	AAA+-type ATPase	GO:0005634,nucleus; GO:0005524,ATP binding; GO:0016887,ATP hydrolysis activity; GO:0006310,DNA recombination; GO:0006281,DNA repair; GO:0045128,negative regulation of reciprocal meiotic recombination; GO:0000166,nucleotide binding; GO:0003674,molecular_function; GO:0005488,binding; GO:0017076,purine nucleotide binding; GO:0030554,adenyl nucleotide binding; GO:0032553,ribonucleotide binding; GO:00…	PF00004.32:ATPase family associated with various cellular activities (AAA)	--	--	--
Os01t0290800-01	128.484	137.338	140.213	85.6321	85.4635	84.0342	3666	4053	4373	2500	2625	2482	-0.697067	2.46506e-59	1.68588e-57	false	chr01	10516472	10518597	+	Os01t0290800-01	--	K05658 ATP-binding cassette, subfamily B (MDR/TAP), member 1 [EC:7.6.2.2] | (RAP-DB) Os01g0533900; Similar to Multidrug resistance protein 1 homolog. (A)	ko02010: ABC transporters	hypothetical protein OsJ_01389 [Oryza sativa Japonica Group]	AB4B_ARATH RecName: Full=ABC transporter B family member 4; Short=ABC transporter ABCB.4; Short=AtABCB4; AltName: Full=Multidrug resistance protein 4; AltName: Full=P-glycoprotein 4;	A2ZS26_ORYSJ SubName: Full=Uncharacterized protein {ECO:0000313|EMBL:EAZ11523.1};	Multidrug/pheromone exporter, ABC superfamily	GO:0005829,cytosol; GO:0016021,integral component of membrane; GO:0016020,membrane; GO:0005886,plasma membrane; GO:0009506,plasmodesma; GO:0008559,ABC-type xenobiotic transporter activity; GO:0005524,ATP binding; GO:0042626,ATPase-coupled transmembrane transporter activity; GO:0010329,auxin efflux transmembrane transporter activity; GO:0010328,auxin influx transmembrane transporter activity; GO:0…	PF00664.26:ABC transporter transmembrane region	--	--	--
Os02t0740500-01	33.5402	28.1377	28.4186	4.1353	3.1637	3.4894	325	282	301	41	33	35	-3.08992	2.47191e-59	1.68588e-57	down	chr02	30971674	30972728	+	Os02t0740500-01	--	--	--	hypothetical protein OsI_08879 [Oryza sativa Indica Group]	--	B8AID6_ORYSI SubName: Full=Uncharacterized protein {ECO:0000313|EMBL:EEC73975.1};	--	--	--	--	--	--
Os03t0817200-01	18.6892	18.8779	16.873	3.2205	4.0205	2.8507	380	397	375	67	88	60	-2.45473	3.37458e-59	2.29451e-57	down	chr03	34271361	34273067	+	Os03t0817200-01	--	K14209 solute carrier family 36 (proton-coupled amino acid transporter) | (RAP-DB) Os03g0817200; Amino acid transporter, transmembrane domain containing protein. (A)	--	amino acid transporter ANT1 [Oryza sativa Japonica Group]	ANT1_ARATH RecName: Full=Amino acid transporter ANT1 {ECO:0000305}; AltName: Full=Aromatic and neutral amino acid transporter 1 {ECO:0000303|PubMed:11299361};	A0A0P0W591_ORYSJ SubName: Full=Os03g0817200 protein {ECO:0000313|EMBL:BAF13614.1}; SubName: Full=Putative amino acid transporter {ECO:0000313|EMBL:AAO60012.1};	Amino acid transporters	GO:0005789,endoplasmic reticulum membrane; GO:0016021,integral component of membrane; GO:0016020,membrane; GO:0015173,aromatic amino acid transmembrane transporter activity; GO:0015179,L-amino acid transmembrane transporter activity; GO:0015175,neutral amino acid transmembrane transporter activity; GO:0003333,amino acid transmembrane transport; GO:0009624,response to nematode; GO:0003674,molecula…	PF01490.21:Transmembrane amino acid transporter protein	--	--	--
Os04t0536300-01	25.9641	26.932	25.3266	60.3299	62.189	58.6368	453	486	483	1077	1168	1059	1.1857	4.02858e-59	2.73089e-57	up	chr04	26797695	26800253	-	Os04t0536300-01	--	K25796 plant-specific transcription factor YABBY family protein | (RAP-DB) Os04g0536300, YABBY_3, YAB3; Similar to Yabby15 protein (Fragment). (A)	--	protein YABBY 5 [Oryza sativa Japonica Group]	YAB5_ORYSI RecName: Full=Protein YABBY 5; AltName: Full=OsYAB3; AltName: Full=OsYABBY5;	A0A0D9ZNK4_9ORYZ SubName: Full=Uncharacterized protein {ECO:0000313|EnsemblPlants:OGLUM04G19890.1};	--	GO:0005634,nucleus; GO:0046872,metal ion binding; GO:0030154,cell differentiation; GO:0003674,molecular_function; GO:0005488,binding; GO:0043167,ion binding; GO:0043169,cation binding; GO:0008150,biological_process; GO:0009987,cellular process; GO:0032502,developmental process; GO:0048869,cellular developmental process; GO:0005575,cellular_component; GO:0005622,intracellular anatomical structure;…	PF04690.16:YABBY protein	C2C2-YABBY	TF	C2C2->C2C2-YABBY
Os03t0197100-01	109.468	115.175	109.95	177.674	168.665	175.272	3310	3602	3634	5497	5490	5486	0.613964	4.11879e-59	2.7836e-57	false	chr03	5098241	5100592	+	Os03t0197100-01	--	K08150 MFS transporter, SP family, solute carrier family 2 (myo-inositol transporter), member 13 | (RAP-DB) Os04g0491700; Sugar/inositol transporter domain containing protein. (A)	--	polyol transporter 5 [Oryza sativa Japonica Group]	PLT5_ARATH RecName: Full=Polyol transporter 5; AltName: Full=Protein POLYOL TRANSPORTER 5; Short=AtPLT5; AltName: Full=Sugar-proton symporter PLT5;	Q10QG5_ORYSJ SubName: Full=Mannitol transporter, putative, expressed {ECO:0000313|EMBL:ABF94464.1}; SubName: Full=Os03g0197100 protein {ECO:0000313|EMBL:BAS82777.1}; SubName: Full=cDNA clone:J023048F11, full insert sequence {ECO:0000313|EMBL:BAG91937.1};	Predicted transporter (major facilitator superfamily)	GO:0016021,integral component of membrane; GO:0005886,plasma membrane; GO:0005351,carbohydrate:proton symporter activity; GO:0015591,D-ribose transmembrane transporter activity; GO:0015148,D-xylose transmembrane transporter activity; GO:0005354,galactose transmembrane transporter activity; GO:0005355,glucose transmembrane transporter activity; GO:0015168,glycerol transmembrane transporter activit…	PF00083.27:Sugar (and other) transporter	--	--	--
Os05t0134400-02	41.5863	41.063	38.7273	17.1131	15.8334	17.0055	893	912	909	376	366	378	-1.30748	1.34075e-58	9.0339e-57	down	chr05	2010153	2014950	+	Os05t0134400-02	--	K00430 peroxidase [EC:1.11.1.7] | (RAP-DB) Os01g0294700; Haem peroxidase, plant/fungal/bacterial family protein. (A)	ko00940: Phenylpropanoid biosynthesis; ko01100: Metabolic pathways; ko01110: Biosynthesis of secondary metabolites	peroxidase 2 [Oryza sativa Japonica Group]	PER2_MAIZE RecName: Full=Peroxidase 2; EC=1.11.1.7; AltName: Full=Plasma membrane-bound peroxidase 2; Short=pmPOX2; Flags: Precursor;	Q6AVZ8_ORYSJ RecName: Full=Peroxidase {ECO:0000256|RuleBase:RU362060}; EC=1.11.1.7 {ECO:0000256|RuleBase:RU362060};	--	GO:0005576,extracellular region; GO:0009505,plant-type cell wall; GO:0020037,heme binding; GO:0046872,metal ion binding; GO:0004601,peroxidase activity; GO:0032922,circadian regulation of gene expression; GO:0097167,circadian regulation of translation; GO:0042744,hydrogen peroxide catabolic process; GO:0042752,regulation of circadian rhythm; GO:0006979,response to oxidative stress; GO:0003674,mol…	PF00141.26:Peroxidase	--	--	--
Os12t0163800-01	144.131	146.006	141.862	96.8906	94.8208	96.1771	4126	4323	4439	2838	2922	2850	-0.611966	1.52313e-58	1.0232e-56	false	chr12	3236058	3243704	-	Os12t0163800-01	--	K14510 serine/threonine-protein kinase CTR1 [EC:2.7.11.1] | (RAP-DB) Os09g0566550; Similar to serine/threonine protein kinase 1, CTR1. (A)	ko04016: MAPK signaling pathway - plant; ko04075: Plant hormone signal transduction	serine/threonine-protein kinase STY46 isoform X1 [Oryza sativa Japonica Group]	STY46_ARATH RecName: Full=Serine/threonine-protein kinase STY46 {ECO:0000305}; EC=2.7.11.1 {ECO:0000269|PubMed:17090544}; AltName: Full=Serine/threonine/tyrosine-protein kinase 46 {ECO:0000303|PubMed:16429265};	Q2QXA8_ORYSJ SubName: Full=Os12g0163800 protein {ECO:0000313|EMBL:BAT16016.1}; SubName: Full=Protein kinase family protein, putative, expressed {ECO:0000313|EMBL:ABA95869.1}; SubName: Full=cDNA, clone: J100060A02, full insert sequence {ECO:0000313|EMBL:BAH01550.1};	Tyrosine kinase specific for activated (GTP-bound) p21cdc42Hs	GO:0005829,cytosol; GO:0005524,ATP binding; GO:0106310,protein serine kinase activity; GO:0004674,protein serine/threonine kinase activity; GO:0004712,protein serine/threonine/tyrosine kinase activity; GO:0071456,cellular response to hypoxia; GO:0009658,chloroplast organization; GO:0006468,protein phosphorylation; GO:0009737,response to abscisic acid; GO:0000166,nucleotide binding; GO:0003674,mol…	PF07714.20:Protein tyrosine and serine/threonine kinase	--	--	--
Os02t0510200-01	238.84	233.515	227.303	163.481	164.87	163.047	7302	7384	7596	5114	5426	5160	-0.535987	2.47119e-58	1.6551e-56	false	chr02	18236073	18238350	+	Os02t0510200-01	--	K01652 acetolactate synthase I/II/III large subunit [EC:2.2.1.6] | (RAP-DB) Os04g0389800; Similar to OSIGBa0096P03.6 protein. (A)	ko00290: Valine, leucine and isoleucine biosynthesis; ko00650: Butanoate metabolism; ko00660: C5-Branched dibasic acid metabolism; ko00770: Pantothenate and CoA biosynthesis; ko01100: Metabolic pathways; ko01110: Biosynthesis of secondary metabolites; ko01210: 2-Oxocarboxylic acid metabolism; ko01230: Biosynthesis of amino acids	acetolactate synthase [Oryza sativa Japonica Group]	ILVB1_ORYSJ RecName: Full=Acetolactate synthase 1, chloroplastic; EC=2.2.1.6; AltName: Full=Acetohydroxy-acid synthase 1; Flags: Precursor;	A0A0E0NFD0_ORYRU RecName: Full=Acetolactate synthase {ECO:0000256|ARBA:ARBA00013145, ECO:0000256|RuleBase:RU003591}; EC=2.2.1.6 {ECO:0000256|ARBA:ARBA00013145, ECO:0000256|RuleBase:RU003591};	Thiamine pyrophosphate-requiring enzyme	GO:0005948,acetolactate synthase complex; GO:0009507,chloroplast; GO:0003984,acetolactate synthase activity; GO:0050660,flavin adenine dinucleotide binding; GO:0000287,magnesium ion binding; GO:0030976,thiamine pyrophosphate binding; GO:0009097,isoleucine biosynthetic process; GO:0009635,response to herbicide; GO:0009099,valine biosynthetic process; GO:0003674,molecular_function; GO:0003824,catal…	PF02776.21:Thiamine pyrophosphate enzyme, N-terminal TPP binding domain	--	--	--
Os10t0516500-01	192.32	198.34	201.76	127.926	130.429	125.84	3660	3904	4197	2491	2672	2479	-0.651252	3.97946e-58	2.65733e-56	false	chr10	19929324	19930875	-	Os10t0516500-01	--	--	--	Os10g0516500, partial [Oryza sativa Japonica Group]	DF1_ARATH RecName: Full=Trihelix transcription factor DF1 {ECO:0000303|PubMed:22735692};	Q0IWD7_ORYSJ SubName: Full=Os10g0516500 protein {ECO:0000313|EMBL:BAT11664.1}; Flags: Fragment;	Transcription factor GT-2 and related proteins, contains trihelix DNA-binding/SANT domain	GO:0005634,nucleus; GO:0003700,DNA-binding transcription factor activity; GO:0000976,transcription cis-regulatory region binding; GO:0019760,glucosinolate metabolic process; GO:0010192,mucilage biosynthetic process; GO:0006355,regulation of DNA-templated transcription; GO:0003674,molecular_function; GO:0140110,transcription regulator activity; GO:0001067,transcription regulatory region nucleic ac…	--	--	--	--
Os02t0783700-02	72.4293	72.6057	74.1576	45.5763	47.3832	46.2477	3097	3211	3466	1994	2181	2047	-0.681304	4.04046e-58	2.69004e-56	false	chr02	33253386	33264913	-	Os02t0783700-02	--	--	--	alpha-aminoadipic semialdehyde synthase [Oryza sativa Japonica Group]	AASS_ARATH RecName: Full=Alpha-aminoadipic semialdehyde synthase; AltName: Full=cAt-LKR/SDH; Short=LKR/SDH; Includes: RecName: Full=Lysine ketoglutarate reductase; Short=LKR; EC=1.5.1.8; Includes: RecName: Full=Saccharopine dehydrogenase; EC=1.5.1.9; AltName: Full=cAt-SDH; Short=SDH;	E3WF37_ORYSJ SubName: Full=Lysine ketoglutarate reductase/saccharopine dehydrogenase {ECO:0000313|EMBL:BAJ25847.1};	Lysine-ketoglutarate reductase/saccharopine dehydrogenase	GO:0005737,cytoplasm; GO:0047131,saccharopine dehydrogenase (NAD+, L-glutamate-forming) activity; GO:0047130,saccharopine dehydrogenase (NADP+, L-lysine-forming) activity; GO:0004753,saccharopine dehydrogenase activity; GO:0033512,L-lysine catabolic process to acetyl-CoA via saccharopine; GO:0019878,lysine biosynthetic process via aminoadipic acid; GO:0003674,molecular_function; GO:0003824,cataly…	PF16653.8:Saccharopine dehydrogenase C-terminal domain	--	--	--
Os03t0135200-01	84.7841	80.9456	78.9698	197.922	166.626	206.817	718	709	731	1715	1519	1813	1.1967	4.19786e-58	2.78653e-56	up	chr03	1952302	1952932	-	Os03t0135200-01	--	K00799 glutathione S-transferase [EC:2.5.1.18] | (RAP-DB) Os03g0135200, PHI_GLUTATHIONE_S-TRANSFERASE_16, GSTF16; Similar to Glutathione S-transferase GST 9 (EC 2.5.1.18). (A)	ko00480: Glutathione metabolism; ko01100: Metabolic pathways	hypothetical protein EE612_015155, partial [Oryza sativa]	GSTFA_ARATH RecName: Full=Glutathione S-transferase F10 {ECO:0000303|PubMed:12090627}; Short=AtGSTF10 {ECO:0000303|PubMed:12090627}; EC=2.5.1.18 {ECO:0000269|PubMed:12090627}; AltName: Full=AtGSTF4 {ECO:0000303|PubMed:12090627}; AltName: Full=GST class-phi member 10 {ECO:0000303|PubMed:12090627}; AltName: Full=Protein EARLY RESPONSE TO DEHYDRATION 13 {ECO:0000303|PubMed:8253194};	Q0DVD9_ORYSJ RecName: Full=Glutathione transferase {ECO:0000256|ARBA:ARBA00012452}; EC=2.5.1.18 {ECO:0000256|ARBA:ARBA00012452}; Flags: Fragment;	Glutathione S-transferase	GO:0048046,apoplast; GO:0009507,chloroplast; GO:0005737,cytoplasm; GO:0005829,cytosol; GO:0005777,peroxisome; GO:0009505,plant-type cell wall; GO:0000325,plant-type vacuole; GO:0005886,plasma membrane; GO:0005507,copper ion binding; GO:0043295,glutathione binding; GO:0004364,glutathione transferase activity; GO:0006749,glutathione metabolic process; GO:0009414,response to water deprivation; GO:00…	PF00043.28:Glutathione S-transferase, C-terminal domain	--	--	--
Os07t0490600-02	352.865	359.082	337.95	229.784	230.425	241.055	5484	5772	5741	3654	3855	3878	-0.608624	4.2967e-58	2.84371e-56	false	chr07	18241609	18246904	-	Os07t0490600-02	--	--	--	ranBP2-type zinc finger protein At1g67325 [Oryza sativa Japonica Group]	YZR3_ARATH RecName: Full=RanBP2-type zinc finger protein At1g67325;	A0A0P0X698_ORYSJ SubName: Full=Os07g0490600 protein {ECO:0000313|EMBL:BAF21590.1}; SubName: Full=Putative p53 binding protein {ECO:0000313|EMBL:BAC80071.1};	Conserved Zn-finger protein	GO:0005737,cytoplasm; GO:0046872,metal ion binding; GO:0003729,mRNA binding; GO:0003723,RNA binding; GO:0003674,molecular_function; GO:0005488,binding; GO:0043167,ion binding; GO:0043169,cation binding; GO:0003676,nucleic acid binding; GO:0097159,organic cyclic compound binding; GO:1901363,heterocyclic compound binding; GO:0005575,cellular_component; GO:0005622,intracellular anatomical structure;…	PF00641.21:Zn-finger in Ran binding protein and others	--	--	--
Os03t0690000-01	124.596	115.424	115.243	224.902	240.794	233.441	908	870	918	1677	1889	1761	0.95111	4.43554e-58	2.92693e-56	false	chr03	27552077	27554435	+	Os03t0690000-01	--	--	--	costars family protein [Oryza sativa Japonica Group]	COSA_ORYSI RecName: Full=Costars family protein;	A0A0E0NZT7_ORYRU RecName: Full=Costars domain-containing protein {ECO:0000259|SMART:SM01283};	Uncharacterized conserved protein	--	PF14705.9:Costars	--	--	--
Os05t0103400-01	37.4308	38.1124	39.1665	4.6871	7.6063	6.102	320	337	366	41	70	54	-2.6632	4.55732e-58	2.99845e-56	down	chr05	193291	193927	+	Os05t0103400-01	--	--	--	uncharacterized protein LOC4337541 [Oryza sativa Japonica Group]	--	Q75M30_ORYSJ SubName: Full=Os05g0103400 protein {ECO:0000313|EMBL:BAS91847.1}; SubName: Full=cDNA clone:J013062F19, full insert sequence {ECO:0000313|EMBL:BAG89923.1};	--	GO:0016021,integral component of membrane; GO:0005575,cellular_component; GO:0016020,membrane; GO:0031224,intrinsic component of membrane; GO:0110165,cellular anatomical entity	PF11820.11:Protein of unknown function (DUF3339)	--	--	--
Os02t0527300-01	67.7858	65.8177	68.6952	114.555	116.205	111.718	1643	1650	1820	2841	3032	2803	0.733124	5.12086e-58	3.35934e-56	false	chr02	19309756	19312859	-	Os02t0527300-01	--	K09419 heat shock transcription factor, other eukaryote | (RAP-DB) Os02g0527300, HEAT_STRESS_TRANSCRIPTION_FACTOR_A3, HSFA3; Similar to Heat shock transcription factor 31 (Fragment). (A)	--	heat stress transcription factor A-3 [Oryza sativa Japonica Group]	HSFA3_ORYSJ RecName: Full=Heat stress transcription factor A-3; AltName: Full=Heat stress transcription factor 7; Short=OsHsf-07;	A0A0E0NFR6_ORYRU RecName: Full=HSF_DOMAIN domain-containing protein {ECO:0000259|PROSITE:PS00434};	Heat shock transcription factor	GO:0005737,cytoplasm; GO:0005634,nucleus; GO:0003700,DNA-binding transcription factor activity; GO:0000978,RNA polymerase II cis-regulatory region sequence-specific DNA binding; GO:0034605,cellular response to heat; GO:0006357,regulation of transcription by RNA polymerase II; GO:0003674,molecular_function; GO:0140110,transcription regulator activity; GO:0000976,transcription cis-regulatory region…	PF00447.20:HSF-type DNA-binding	HSF	TF	HSF
Os04t0645600-01	107.308	107.978	103.27	61.5925	62.6062	65.5615	2503	2605	2633	1470	1572	1583	-0.773677	5.71759e-58	3.73984e-56	false	chr04	32856597	32860277	-	Os04t0645600-01	--	K15289 solute carrier family 35, member F5 | (RAP-DB) Os04g0645600; Protein of unknown function DUF6, transmembrane domain containing protein. (A)	--	uncharacterized vacuolar membrane protein YML018C [Oryza sativa Japonica Group]	--	A0A0E0H6H5_ORYNI RecName: Full=EamA domain-containing protein {ECO:0000259|Pfam:PF00892};	Predicted membrane protein	GO:0016021,integral component of membrane; GO:0005575,cellular_component; GO:0016020,membrane; GO:0031224,intrinsic component of membrane; GO:0110165,cellular anatomical entity	PF00892.23:EamA-like transporter family	--	--	--
Os06t0166400-01	58.1258	53.1164	58.5353	21.0132	18.5957	22.5612	784	741	863	290	270	315	-1.47696	6.27835e-58	4.09465e-56	down	chr06	3337151	3338155	+	Os06t0166400-01	--	K09286 EREBP-like factor | (RAP-DB) Os06g0166400, ETHYLENE_RESPONSE_FACTOR_7, ERF7; Similar to TINY-like protein (AP2 domain containing protein RAP2.10) (Fragment). (A)	--	ethylene-responsive transcription factor RAP2-9 [Oryza sativa Japonica Group]	RAP29_ARATH RecName: Full=Ethylene-responsive transcription factor RAP2-9; AltName: Full=Protein RELATED TO APETALA2 9;	Q5WAC0_ORYSJ SubName: Full=Os06g0166400 protein {ECO:0000313|EMBL:BAF18828.1}; SubName: Full=Putative AP2 domain containing protein RAP2.1 {ECO:0000313|EMBL:BAD67600.1};	--	GO:0005634,nucleus; GO:0003677,DNA binding; GO:0003700,DNA-binding transcription factor activity; GO:0009873,ethylene-activated signaling pathway; GO:0003674,molecular_function; GO:0003676,nucleic acid binding; GO:0005488,binding; GO:0097159,organic cyclic compound binding; GO:1901363,heterocyclic compound binding; GO:0140110,transcription regulator activity; GO:0000160,phosphorelay signal transd…	PF00847.23:AP2 domain	AP2/ERF-ERF	TF	AP2/ERF->AP2/ERF-ERF
Os12t0211500-01	9.1509	9.1567	10.7573	2.308	1.9424	1.8774	372	385	478	96	85	79	-2.27397	2.74015e-57	1.78189e-55	down	chr12	5856248	5859276	-	Os12t0211500-01	--	--	--	receptor like protein 22 [Oryza sativa Japonica Group]	RLP27_ARATH RecName: Full=Receptor like protein 27 {ECO:0000303|PubMed:18434605}; Short=AtRLP27 {ECO:0000303|PubMed:18434605}; Flags: Precursor;	Q0IPE2_ORYSJ SubName: Full=Os12g0211500 protein {ECO:0000313|EMBL:BAT16329.1}; Flags: Fragment;	FOG: Leucine rich repeat	GO:0016021,integral component of membrane; GO:0005886,plasma membrane; GO:0005575,cellular_component; GO:0016020,membrane; GO:0031224,intrinsic component of membrane; GO:0110165,cellular anatomical entity; GO:0071944,cell periphery	PF13855.9:Leucine rich repeat	--	--	--
Os05t0120700-01	127.239	125.498	123.322	66.56	70.5266	73.5902	1986	2026	2104	1063	1185	1189	-0.862113	3.15869e-57	2.04811e-55	false	chr05	1084753	1086017	+	Os05t0120700-01	--	K01537 P-type Ca2+ transporter type 2C [EC:7.2.2.10] | (RAP-DB) Os03g0281600; Similar to Ca2+-ATPase. (A)	--	hypothetical protein EE612_026744, partial [Oryza sativa]	ECA1_ARATH RecName: Full=Calcium-transporting ATPase 1, endoplasmic reticulum-type; EC=7.2.2.10 {ECO:0000269|PubMed:9238019};	Q0DL67_ORYSJ SubName: Full=Os05g0120700 protein {ECO:0000313|EMBL:BAS92015.1}; Flags: Fragment;	Ca2+ transporting ATPase	GO:0005783,endoplasmic reticulum; GO:0005789,endoplasmic reticulum membrane; GO:0005576,extracellular region; GO:0030176,integral component of endoplasmic reticulum membrane; GO:0016021,integral component of membrane; GO:0000325,plant-type vacuole; GO:0005524,ATP binding; GO:0016887,ATP hydrolysis activity; GO:0046872,metal ion binding; GO:0005388,P-type calcium transporter activity; GO:0015662,P…	PF00689.24:Cation transporting ATPase, C-terminus	--	--	--
Os07t0548100-00	20.949	18.7509	20.6718	3.5316	5.0564	5.1699	458	424	494	79	119	117	-2.15826	7.71487e-57	4.98791e-55	down	chr07	21747927	21751105	-	Os07t0548100-00	--	--	--	uncharacterized protein LOC9267496 [Oryza sativa Japonica Group]	FDL18_ARATH RecName: Full=Putative F-box/FBD/LRR-repeat protein At3g49030;	A3BKX2_ORYSJ SubName: Full=Os07g0548100 protein {ECO:0000313|EMBL:BAT02025.1};	--	--	PF08387.13:FBD	--	--	--
Os04t0634800-01	75.2204	76.9803	60.8957	15.1191	14.5027	19.6062	530	561	469	109	110	143	-2.14086	7.87935e-57	5.07957e-55	down	chr04	32294993	32295517	+	Os04t0634800-01	--	--	--	uncharacterized protein LOC4337127 [Oryza sativa Japonica Group]	--	A0A0A9AZP8_ARUDO SubName: Full=Uncharacterized protein {ECO:0000313|EMBL:JAD56571.1};	--	--	PF12609.11:Wound-induced protein	--	--	--
Os01t0937100-01	30.9931	37.8161	30.5877	6.8983	9.5642	9.6385	584	737	630	133	194	188	-1.95422	1.47982e-56	9.51254e-55	down	chr01	41142013	41143416	-	Os01t0937100-01	--	K22683 aspartyl protease family protein [EC:3.4.23.-] | (RAP-DB) Os02g0314600; Peptidase A1 domain containing protein. (A)	--	basic 7S globulin [Oryza sativa Japonica Group]	CLP_ORYSJ RecName: Full=Chitinase CLP {ECO:0000303|PubMed:23331415}; Short=OsCLP {ECO:0000303|PubMed:23331415}; EC=3.2.1.14 {ECO:0000269|PubMed:23331415}; AltName: Full=Chitinase-like protein {ECO:0000303|PubMed:23331415}; Flags: Precursor;	Q8S1V0_ORYSJ SubName: Full=Os01g0937100 protein {ECO:0000313|EMBL:BAS76115.1}; SubName: Full=cDNA clone:001-203-B07, full insert sequence {ECO:0000313|EMBL:BAG97377.1};	Aspartyl protease	GO:0048046,apoplast; GO:0004190,aspartic-type endopeptidase activity; GO:0008843,endochitinase activity; GO:0006032,chitin catabolic process; GO:0050832,defense response to fungus; GO:0000272,polysaccharide catabolic process; GO:0006508,proteolysis; GO:0040008,regulation of growth; GO:0048364,root development; GO:0048367,shoot system development; GO:0003674,molecular_function; GO:0003824,catalyti…	PF14541.9:Xylanase inhibitor C-terminal	--	--	--
Os07t0485100-01	58.5917	56.6491	61.3849	29.3516	29.1348	28.3701	1233	1233	1412	632	660	618	-1.05063	1.50962e-56	9.67625e-55	down	chr07	17820616	17823684	-	Os07t0485100-01	--	K01431 beta-ureidopropionase [EC:3.5.1.6] | (RAP-DB) Os07g0485100; Similar to Beta-ureidopropionase (EC 3.5.1.6) (Beta-alanine synthase) (N- carbamoyl-beta-alanine amidohydrolase). (A)	ko00240: Pyrimidine metabolism; ko00410: beta-Alanine metabolism; ko00770: Pantothenate and CoA biosynthesis; ko01100: Metabolic pathways	beta-ureidopropionase [Oryza sativa Japonica Group]	BUP1_ARATH RecName: Full=Beta-ureidopropionase {ECO:0000303|PubMed:11161056}; EC=3.5.1.6 {ECO:0000269|PubMed:11161056, ECO:0000269|PubMed:19413687}; AltName: Full=N-carbamoyl-beta-alanine amidohydrolase {ECO:0000303|Ref.1}; AltName: Full=Protein PYRIMIDINE 3 {ECO:0000303|Ref.1};	Q8H530_ORYSJ SubName: Full=Os07g0485100 protein {ECO:0000313|EMBL:BAT01514.1}; SubName: Full=cDNA clone:001-011-E08, full insert sequence {ECO:0000313|EMBL:BAG87450.1};	Carbon-nitrogen hydrolase	GO:0005829,cytosol; GO:0003837,beta-ureidopropionase activity; GO:0016811,hydrolase activity, acting on carbon-nitrogen (but not peptide) bonds, in linear amides; GO:0033396,beta-alanine biosynthetic process via 3-ureidopropionate; GO:0043562,cellular response to nitrogen levels; GO:0006212,uracil catabolic process; GO:0003674,molecular_function; GO:0003824,catalytic activity; GO:0016787,hydrolas…	PF00795.25:Carbon-nitrogen hydrolase	--	--	--
Os02t0232900-01	336.234	352.86	343.2	489.152	491.32	504.452	6110	6632	6817	9095	9611	9489	0.497973	2.51514e-56	1.60753e-54	false	chr02	7516238	7519231	-	Os02t0232900-01	--	K09874 aquaporin NIP | (RAP-DB) Os02g0232900, NOD26_LIKE_INTRINSIC_PROTEIN_1;1, NIP1;1; Similar to NOD26-like membrane integral protein ZmNIP1-1. (A)	--	aquaporin NIP1-1 [Oryza sativa Japonica Group]	NIP11_ORYSJ RecName: Full=Aquaporin NIP1-1; AltName: Full=NOD26-like intrinsic protein 1-1; AltName: Full=OsNIP1;1;	B7EFF6_ORYSJ SubName: Full=NOD26-like intrinsic protein {ECO:0000313|EMBL:BAP05657.1}; SubName: Full=cDNA clone:J013160F10, full insert sequence {ECO:0000313|EMBL:BAG91103.1};	Aquaporin (major intrinsic protein family)	GO:0016021,integral component of membrane; GO:0015267,channel activity; GO:0003674,molecular_function; GO:0005215,transporter activity; GO:0022803,passive transmembrane transporter activity; GO:0022857,transmembrane transporter activity; GO:0005575,cellular_component; GO:0016020,membrane; GO:0031224,intrinsic component of membrane; GO:0110165,cellular anatomical entity	PF00230.23:Major intrinsic protein	--	--	--
Os04t0655300-01	7.6459	8.0107	6.4629	0.6535	0.7022	0.6459	263	285	243	23	26	23	-3.49089	3.22377e-56	2.05458e-54	down	chr04	33418637	33421199	+	Os04t0655300-01	--	K13418 somatic embryogenesis receptor kinase 1 [EC:2.7.10.1 2.7.11.1] | (RAP-DB) Os04g0457800; Similar to SERK1 (Fragment). (A)	--	rust resistance kinase Lr10 isoform X2 [Oryza sativa Japonica Group]	LRK10_WHEAT RecName: Full=Rust resistance kinase Lr10 {ECO:0000312|EMBL:AAC49629.1}; EC=2.7.11.1; AltName: Full=Probable receptor-like serine/threonine-protein kinase LRK10; Flags: Precursor;	A0A5S6R830_ORYSJ SubName: Full=Os04g0655300 protein {ECO:0000313|EMBL:BAS91401.1};	--	GO:0016021,integral component of membrane; GO:0005886,plasma membrane; GO:0005524,ATP binding; GO:0106310,protein serine kinase activity; GO:0004674,protein serine/threonine kinase activity; GO:0006468,protein phosphorylation; GO:0000166,nucleotide binding; GO:0003674,molecular_function; GO:0005488,binding; GO:0017076,purine nucleotide binding; GO:0030554,adenyl nucleotide binding; GO:0032553,rib…	PF07714.20:Protein tyrosine and serine/threonine kinase	--	--	--
Os08t0162800-01	192.078	193.936	187.282	327.193	326.447	358.161	1490	1556	1588	2597	2726	2876	0.793092	3.33864e-56	2.12174e-54	false	chr08	3698349	3700499	-	Os08t0162800-01	--	K08762 diazepam-binding inhibitor (GABA receptor modulator, acyl-CoA-binding protein) | (RAP-DB) Os08g0162800; Similar to Acyl-CoA-binding protein. (A)	--	Crystal Structure of Oryza sativa Acyl-CoA-Binding Protein 1 [Oryza sativa Japonica Group]	ACBP1_ORYSJ RecName: Full=Acyl-CoA-binding domain-containing protein 1 {ECO:0000305}; Short=Acyl-CoA binding protein 1 {ECO:0000303|PubMed:21128943}; Short=OsACBP1 {ECO:0000303|PubMed:21128943};	A0A0D3GWN0_9ORYZ RecName: Full=ACB domain-containing protein {ECO:0000259|PROSITE:PS51228};	Acyl-CoA-binding protein	GO:0005829,cytosol; GO:0000062,fatty-acyl-CoA binding; GO:0008289,lipid binding; GO:0006631,fatty acid metabolic process; GO:0000166,nucleotide binding; GO:0003674,molecular_function; GO:0005488,binding; GO:0017076,purine nucleotide binding; GO:0030554,adenyl nucleotide binding; GO:0032553,ribonucleotide binding; GO:0032555,purine ribonucleotide binding; GO:0032559,adenyl ribonucleotide binding; …	PF00887.22:Acyl CoA binding protein	--	--	--
Os03t0769800-01	60.0658	65.349	62.9098	36.3953	34.4169	33.8896	1892	2129	2166	1173	1167	1105	-0.873692	4.67959e-56	2.96551e-54	false	chr03	31869151	31871497	+	Os03t0769800-01	--	K09338 homeobox-leucine zipper protein | (RAP-DB) Os10g0480200, HOMEOBOX_GENE_9, OSHB2, HOMEODOMAIN_CONTAINING_PROTEIN_2, HOX9; Similar to Rolled leaf1. (A)	--	putative homeodomain leucine-zipper protein Hox9 [Oryza sativa Japonica Group]	HOX9_ORYSI RecName: Full=Homeobox-leucine zipper protein HOX9; AltName: Full=HD-ZIP protein HOX9; AltName: Full=Homeodomain transcription factor HOX9; AltName: Full=OsHB2; AltName: Full=OsHox9;	Q6AU46_ORYSJ SubName: Full=Homeobox domain containing protein, expressed {ECO:0000313|EMBL:ABF99079.1}; SubName: Full=Os03g0769800 protein {ECO:0000313|EMBL:BAS86583.1}; SubName: Full=cDNA clone:J023060H19, full insert sequence {ECO:0000313|EMBL:BAG94515.1};	--	GO:0005634,nucleus; GO:0003677,DNA binding; GO:0003700,DNA-binding transcription factor activity; GO:0008289,lipid binding; GO:0003674,molecular_function; GO:0003676,nucleic acid binding; GO:0005488,binding; GO:0097159,organic cyclic compound binding; GO:1901363,heterocyclic compound binding; GO:0140110,transcription regulator activity; GO:0005575,cellular_component; GO:0005622,intracellular anat…	PF00046.32:Homeodomain	HB-other	TF	HB->HB-other
Os06t0562600-01	148.879	138.913	140.8	216.375	221.489	215.048	4178	4032	4319	6213	6691	6247	0.581203	5.14114e-56	3.2488e-54	false	chr06	21598246	21602635	-	Os06t0562600-01	--	K09497 T-complex protein 1 subunit epsilon | (RAP-DB) Os06g0562600; Similar to T-complex protein 1, epsilon subunit (TCP-1-epsilon) (CCT-epsilon) (TCP-K36). (A)	--	T-complex protein 1 subunit epsilon [Oryza sativa Japonica Group]	TCPE2_AVESA RecName: Full=T-complex protein 1 subunit epsilon; Short=TCP-1-epsilon; AltName: Full=CCT-epsilon; AltName: Full=TCP-K36;	Q5Z907_ORYSJ RecName: Full=T-complex protein 1 subunit epsilon {ECO:0000256|ARBA:ARBA00024086}; AltName: Full=CCT-epsilon {ECO:0000256|ARBA:ARBA00033325};	Chaperonin complex component, TCP-1 epsilon subunit (CCT5)	GO:0005737,cytoplasm; GO:0005524,ATP binding; GO:0016887,ATP hydrolysis activity; GO:0140662,ATP-dependent protein folding chaperone; GO:0051082,unfolded protein binding; GO:0000166,nucleotide binding; GO:0003674,molecular_function; GO:0005488,binding; GO:0017076,purine nucleotide binding; GO:0030554,adenyl nucleotide binding; GO:0032553,ribonucleotide binding; GO:0032555,purine ribonucleotide bi…	PF00118.27:TCP-1/cpn60 chaperonin family	--	--	--
Os06t0698600-01	66.8028	70.3136	70.6894	40.1468	40.7503	41.7114	2132	2321	2466	1311	1400	1378	-0.787885	5.30087e-56	3.3403e-54	false	chr06	29231445	29233822	+	Os06t0698600-01	--	K07195 exocyst complex component 7 | (RAP-DB) Os11g0157400; Exo70 exocyst complex subunit family protein. (A)	--	exocyst complex component EXO70A1 [Oryza sativa Japonica Group]	E70A1_ARATH RecName: Full=Exocyst complex component EXO70A1 {ECO:0000303|PubMed:16942608}; Short=AtExo70a1 {ECO:0000303|PubMed:16942608}; AltName: Full=Exocyst subunit Exo70 family protein A1 {ECO:0000303|PubMed:16942608};	Q5Z4V4_ORYSJ RecName: Full=Exocyst subunit Exo70 family protein {ECO:0000256|RuleBase:RU365026};	Exocyst component protein and related proteins	GO:0031410,cytoplasmic vesicle; GO:0005856,cytoskeleton; GO:0005829,cytosol; GO:0000145,exocyst; GO:0005576,extracellular region; GO:0009524,phragmoplast; GO:0005886,plasma membrane; GO:0005546,phosphatidylinositol-4,5-bisphosphate binding; GO:0006887,exocytosis; GO:0090059,protoxylem development; GO:0060178,regulation of exocyst localization; GO:2000652,regulation of secondary cell wall biogenes…	PF03081.18:Exo70 exocyst complex subunit	--	--	--
novel.527	7.0316	7.2518	8.0581	0.0241	0.1834	0.2145	285	304	357	1	8	9	-5.74377	1.01666e-55	6.38842e-54	down	chr03	26819615	26826895	+	--	--	--	--	hypothetical protein [Oryza sativa Japonica Group]	RIP1_HORVU RecName: Full=Protein synthesis inhibitor I; EC=3.2.2.22; AltName: Full=Ribosome-inactivating protein I; AltName: Full=rRNA N-glycosidase;	Q84SY2_ORYSJ SubName: Full=Uncharacterized protein OSJNBa0092M19.16 {ECO:0000313|EMBL:AAO72399.1};	--	GO:0005737,cytoplasm; GO:0030598,rRNA N-glycosylase activity; GO:0090729,toxin activity; GO:0050832,defense response to fungus; GO:0031640,killing of cells of another organism; GO:0017148,negative regulation of translation; GO:0003674,molecular_function; GO:0003824,catalytic activity; GO:0016787,hydrolase activity; GO:0016798,hydrolase activity, acting on glycosyl bonds; GO:0016799,hydrolase acti…	PF00161.22:Ribosome inactivating protein	--	--	--
Os08t0157900-01	243.609	247.785	239.717	176.466	180.092	174.455	9246	9727	9945	6853	7358	6854	-0.487624	1.91533e-55	1.20017e-53	false	chr08	3389030	3393349	-	Os08t0157900-01	--	--	--	NAC domain-containing protein 14 isoform X2 [Oryza sativa Japonica Group]	NTL9_ARATH RecName: Full=Protein NTM1-like 9 {ECO:0000303|PubMed:17158162}; AltName: Full=Calmodulin-binding NAC protein {ECO:0000303|PubMed:17947243};	Q7EZD3_ORYSJ SubName: Full=NAC2 protein {ECO:0000313|EMBL:ACJ54898.1}; SubName: Full=Os08g0157900 protein {ECO:0000313|EMBL:BAT03910.1};	--	GO:0005789,endoplasmic reticulum membrane; GO:0016021,integral component of membrane; GO:0005634,nucleus; GO:0005886,plasma membrane; GO:0005516,calmodulin binding; GO:0003700,DNA-binding transcription factor activity; GO:0000976,transcription cis-regulatory region binding; GO:0071470,cellular response to osmotic stress; GO:0045892,negative regulation of DNA-templated transcription; GO:1900426,po…	PF02365.18:No apical meristem (NAM) protein	NAC	TF	NAC
Os05t0209500-01	43.945	38.702	36.2229	7.3353	7.3764	8.9319	404	368	364	69	73	85	-2.35605	1.94325e-55	1.21426e-53	down	chr05	6773865	6774671	+	Os05t0209500-01	--	--	--	hypothetical protein GUJ93_ZPchr0005g14419 [Zizania palustris]	TAX1_ARATH RecName: Full=Signaling peptide TAXIMIN 1 {ECO:0000303|PubMed:26071531}; Flags: Precursor;	A0A8J5S3H8_ZIZPA SubName: Full=Uncharacterized protein {ECO:0000313|EMBL:KAG8067481.1};	--	GO:0005615,extracellular space; GO:0005886,plasma membrane; GO:0048530,fruit morphogenesis; GO:0010199,organ boundary specification between lateral organs and the meristem; GO:0009416,response to light stimulus; GO:0000003,reproduction; GO:0003006,developmental process involved in reproduction; GO:0007275,multicellular organism development; GO:0008150,biological_process; GO:0009653,anatomical str…	--	--	--	--
Os03t0297100-01	220.598	215.076	230.708	338.677	352.685	357.891	2857	2881	3266	4488	4917	4798	0.628291	3.02194e-55	1.88303e-53	false	chr03	10393657	10395829	+	Os03t0297100-01	--	K02993 small subunit ribosomal protein S7e | (RAP-DB) Os03g0297100; 40S ribosomal protein S7. (A)	ko03010: Ribosome	40S ribosomal protein S7-like [Oryza sativa Japonica Group]	RS7_ORYSJ RecName: Full=40S ribosomal protein S7;	A3AH06_ORYSJ RecName: Full=40S ribosomal protein S7 {ECO:0000256|RuleBase:RU364105};	40S ribosomal protein S7	GO:0022627,cytosolic small ribosomal subunit; GO:0032040,small-subunit processome; GO:0003735,structural constituent of ribosome; GO:0042274,ribosomal small subunit biogenesis; GO:0006364,rRNA processing; GO:0006412,translation; GO:0003674,molecular_function; GO:0005198,structural molecule activity; GO:0008150,biological_process; GO:0009987,cellular process; GO:0022613,ribonucleoprotein complex b…	PF01251.21:Ribosomal protein S7e	--	--	--
Os09t0309600-01	71.6705	67.2804	58.7257	0.0925	0.088	0.5488	757	735	678	1	1	6	-8.11693	4.66949e-55	2.90157e-53	down	chr09	8198943	8199729	+	Os09t0309600-01	--	--	--	uncharacterized protein LOC4346685 [Oryza sativa Japonica Group]	--	A0A0E0EQN3_9ORYZ SubName: Full=Uncharacterized protein {ECO:0000313|EnsemblPlants:OMERI09G04070.1};	--	--	PF00234.25:Protease inhibitor/seed storage/LTP family	--	--	--
Os07t0471000-01	78.327	74.4387	75.8258	47.1802	49.7859	47.972	3284	3228	3475	2024	2247	2082	-0.683354	6.97533e-55	4.32238e-53	false	chr07	16870468	16875323	+	Os07t0471000-01	--	K08852 serine/threonine-protein kinase/endoribonuclease IRE1 [EC:2.7.11.1 3.1.26.-] | (RAP-DB) Os07g0471000, IRE1, INOSITOL_REQUIRING_1; Serine/threonine protein kinase domain containing protein. (A)	ko04141: Protein processing in endoplasmic reticulum	serine/threonine-protein kinase/endoribonuclease IRE1 isoform X1 [Oryza sativa Japonica Group]	IRE1_ORYSJ RecName: Full=Serine/threonine-protein kinase/endoribonuclease IRE1 {ECO:0000305}; AltName: Full=Endoplasmic reticulum-to-nucleus signaling 1 {ECO:0000305}; AltName: Full=Inositol-requiring protein 1 {ECO:0000305}; Short=OsIRE1 {ECO:0000303|PubMed:12040100}; Includes: RecName: Full=Serine/threonine-protein kinase; EC=2.7.11.1; Includes: RecName: Full=Endoribonuclease; EC=3.1.26.-; Flag…	A0A0E0Q804_ORYRU SubName: Full=Uncharacterized protein {ECO:0000313|EnsemblPlants:ORUFI07G14030.1};	Serine/threonine protein kinase and endoribonuclease ERN1/IRE1, sensor of the unfolded protein response pathway	GO:0005789,endoplasmic reticulum membrane; GO:0016021,integral component of membrane; GO:1990604,IRE1-TRAF2-ASK1 complex; GO:0005524,ATP binding; GO:0004521,endoribonuclease activity; GO:0106310,protein serine kinase activity; GO:0004674,protein serine/threonine kinase activity; GO:0051082,unfolded protein binding; GO:0036498,IRE1-mediated unfolded protein response; GO:0006397,mRNA processing; GO…	PF00069.28:Protein kinase domain	--	--	--
Os08t0500700-01	203.045	198.054	200.665	136.361	146.575	142.292	8573	8649	9261	5891	6662	6219	-0.527177	9.89367e-55	6.11385e-53	false	chr08	24719203	24723184	-	Os08t0500700-01	--	K04079 molecular chaperone HtpG | (RAP-DB) Os08g0500700; Similar to Heat shock protein 82. (A)	ko04141: Protein processing in endoplasmic reticulum; ko04626: Plant-pathogen interaction	hypothetical protein EE612_045165, partial [Oryza sativa]	HSP81_ORYSI RecName: Full=Heat shock protein 81-1; Short=HSP81-1; AltName: Full=Heat shock protein 82;	A0A0P0XIF8_ORYSJ SubName: Full=Os08g0500700 protein {ECO:0000313|EMBL:BAT06112.1}; Flags: Fragment;	Molecular chaperone (HSP90 family)	GO:0005737,cytoplasm; GO:0005524,ATP binding; GO:0016887,ATP hydrolysis activity; GO:0051082,unfolded protein binding; GO:0006457,protein folding; GO:0000166,nucleotide binding; GO:0003674,molecular_function; GO:0005488,binding; GO:0017076,purine nucleotide binding; GO:0030554,adenyl nucleotide binding; GO:0032553,ribonucleotide binding; GO:0032555,purine ribonucleotide binding; GO:0032559,adenyl…	PF00183.21:Hsp90 protein	--	--	--
Os02t0717800-01	137.783	136.509	132.497	196.817	207.774	207.555	4205	4309	4420	6146	6826	6557	0.563418	1.21778e-54	7.50461e-53	false	chr02	29794965	29797238	-	Os02t0717800-01	--	K02910 large subunit ribosomal protein L31e | (RAP-DB) Os06g0319700; Similar to 60S ribosomal protein L31. (A)	ko03010: Ribosome	hypothetical protein EE612_013305 [Oryza sativa]	RL31_NICGU RecName: Full=60S ribosomal protein L31;	A0A0N7KFZ9_ORYSJ SubName: Full=Os02g0717800 protein {ECO:0000313|EMBL:BAS80625.1};	60S ribosomal protein L31	GO:0005840,ribosome; GO:0003735,structural constituent of ribosome; GO:0006412,translation; GO:0003674,molecular_function; GO:0005198,structural molecule activity; GO:0006518,peptide metabolic process; GO:0006807,nitrogen compound metabolic process; GO:0008150,biological_process; GO:0008152,metabolic process; GO:0009058,biosynthetic process; GO:0009059,macromolecule biosynthetic process; GO:00099…	--	--	--	--
Os02t0179600-01	24.4596	22.2887	22.8478	7.2419	9.1142	7.324	713	672	728	216	286	221	-1.57966	1.33584e-54	8.20952e-53	down	chr02	4424449	4426620	-	Os02t0179600-01	--	--	--	uncharacterized LOC4328502 [Oryza sativa Japonica Group]	--	A3A3S7_ORYSJ SubName: Full=Os02g0179600 protein {ECO:0000313|EMBL:BAF07999.1};	--	--	PF11443.11:Domain of unknown function (DUF2828)	--	--	--
Os02t0717500-01	43.8751	44.2116	43.8599	20.8882	19.5185	20.5598	971	1012	1061	473	465	471	-1.14074	1.60128e-54	9.81387e-53	down	chr02	29783348	29786041	+	Os02t0717500-01	--	--	--	uncharacterized protein LOC4330530 isoform X1 [Oryza sativa Japonica Group]	--	Q6ZGV7_ORYSJ SubName: Full=Os02g0717500 protein {ECO:0000313|EMBL:BAS80622.1}; SubName: Full=cDNA clone:J013092A12, full insert sequence {ECO:0000313|EMBL:BAG90242.1};	--	--	PF14226.9:non-haem dioxygenase in morphine synthesis N-terminal	--	--	--
Os03t0191000-01	51.9669	49.8433	50.4616	28.675	30.8359	26.6626	2508	2488	2662	1416	1602	1332	-0.847047	2.20171e-54	1.34569e-52	false	chr03	4726165	4734003	-	Os03t0191000-01	--	K21596 calmodulin-binding transcription activator | (RAP-DB) Os03g0191000; Similar to CG-1 protein (Fragment). (A)	--	hypothetical protein EE612_015797 [Oryza sativa]	CMTA3_ARATH RecName: Full=Calmodulin-binding transcription activator 3 {ECO:0000303|PubMed:11925432}; Short=AtCAMTA3 {ECO:0000303|PubMed:11925432}; AltName: Full=Ethylene-induced calmodulin-binding protein 1 {ECO:0000303|PubMed:11162426}; Short=EICBP1 {ECO:0000303|PubMed:11162426}; AltName: Full=Ethylene-induced calmodulin-binding protein a {ECO:0000303|PubMed:11782485}; Short=EICBP.a {ECO:000030…	Q0DUE4_ORYSJ SubName: Full=Os03g0191000 protein {ECO:0000313|EMBL:BAS82717.1};	Uncharacterized conserved protein, contains IPT/TIG domain	GO:0005634,nucleus; GO:0005516,calmodulin binding; GO:0003700,DNA-binding transcription factor activity; GO:0003690,double-stranded DNA binding; GO:0043565,sequence-specific DNA binding; GO:0003712,transcription coregulator activity; GO:0070417,cellular response to cold; GO:0042742,defense response to bacterium; GO:0050832,defense response to fungus; GO:0106167,extracellular ATP signaling; GO:001…	PF03859.19:CG-1 domain	CAMTA	TF	CAMTA
Os01t0741900-01	24.0618	25.61	26.422	10.3749	10.237	9.6365	714	786	857	315	327	296	-1.3577	2.41928e-54	1.47464e-52	down	chr01	30975765	30979337	+	Os01t0741900-01	--	K14484 auxin-responsive protein IAA | (RAP-DB) Os01g0741900; Similar to Auxin-responsive protein IAA26 (Indoleacetic acid-induced protein 26) (Phytochrome-associated protein 1). (A)	ko04075: Plant hormone signal transduction	auxin-responsive protein IAA6 isoform 2 [Oryza sativa Japonica Group]	IAA6_ORYSJ RecName: Full=Auxin-responsive protein IAA6; AltName: Full=Indoleacetic acid-induced protein 6;	A0A0E0DZ32_9ORYZ RecName: Full=Auxin-responsive protein {ECO:0000256|RuleBase:RU004549};	--	GO:0005634,nucleus; GO:0009734,auxin-activated signaling pathway; GO:0006355,regulation of DNA-templated transcription; GO:0006417,regulation of translation; GO:0009733,response to auxin; GO:0007154,cell communication; GO:0007165,signal transduction; GO:0008150,biological_process; GO:0009719,response to endogenous stimulus; GO:0009725,response to hormone; GO:0009755,hormone-mediated signaling pat…	PF02309.19:AUX/IAA family	AUX/IAA	TR	AUX/IAA
Os05t0227600-01	1803.73	1783.19	1893.06	1391.56	1311.15	1329.34	40814	41733	46822	32218	31937	31137	-0.469118	2.43138e-54	1.47799e-52	false	chr05	7746542	7748227	-	Os05t0227600-01	--	--	--	extensin [Oryza sativa Japonica Group]	--	A0A0D3G4Q5_9ORYZ SubName: Full=Uncharacterized protein {ECO:0000313|EnsemblPlants:OBART05G07880.2};	--	GO:0016021,integral component of membrane; GO:0005575,cellular_component; GO:0016020,membrane; GO:0031224,intrinsic component of membrane; GO:0110165,cellular anatomical entity	--	--	--	--
Os06t0219500-00	182.111	192.185	186.103	105.787	113.799	112.77	2273	2481	2539	1351	1529	1457	-0.779967	2.65251e-54	1.60804e-52	false	chr06	6152338	6153502	-	Os06t0219500-00	--	K13993 HSP20 family protein | (RAP-DB) Os06g0219500; Similar to 26.2 kDa heat shock protein, mitochondrial. (A)	ko04141: Protein processing in endoplasmic reticulum	hypothetical protein EE612_032737, partial [Oryza sativa]	HS26M_ORYSJ RecName: Full=26.2 kDa heat shock protein, mitochondrial; Short=OsHsp26.2; Flags: Precursor;	A0A0P0WUH9_ORYSJ SubName: Full=Os06g0219500 protein {ECO:0000313|EMBL:BAS96815.1}; Flags: Fragment;	Molecular chaperone (small heat-shock protein Hsp26/Hsp42)	GO:0005739,mitochondrion; GO:0009408,response to heat; GO:0006950,response to stress; GO:0008150,biological_process; GO:0009266,response to temperature stimulus; GO:0009628,response to abiotic stimulus; GO:0050896,response to stimulus; GO:0005575,cellular_component; GO:0005622,intracellular anatomical structure; GO:0005737,cytoplasm; GO:0043226,organelle; GO:0043227,membrane-bounded organelle; GO…	--	--	--	--
Os09t0480900-02	20.5996	20.657	19.5463	1.7962	2.2764	3.255	269	279	279	24	32	44	-3.07899	3.04023e-54	1.8381e-52	down	chr09	18456860	18458571	+	Os09t0480900-02	--	--	--	hypothetical protein DAI22_09g140500 [Oryza sativa Japonica Group]	BURPF_ORYSJ RecName: Full=BURP domain-containing protein 15; Short=OsBURP15; AltName: Full=Anther-specific protein 8; Flags: Precursor;	A0A0E0ILC9_ORYNI RecName: Full=BURP domain-containing protein {ECO:0000259|PROSITE:PS51277};	--	--	PF03181.18:BURP domain	--	--	--
Os07t0684800-01	11.3376	11.0056	10.1649	0.7535	1.2217	0.4381	250	251	245	17	29	10	-3.76929	1.838e-53	1.10825e-51	down	chr07	29040456	29042297	-	Os07t0684800-01	--	--	--	NAC domain-containing protein 87 [Oryza sativa Japonica Group]	NAC87_ARATH RecName: Full=NAC domain-containing protein 87 {ECO:0000303|PubMed:15029955}; Short=ANAC087 {ECO:0000303|PubMed:15029955};	A0A0N7KP30_ORYSJ SubName: Full=Os07g0684800 protein {ECO:0000313|EMBL:BAF22585.1}; SubName: Full=Putative GRAB2 protein(Geminivirus Rep A-binding) {ECO:0000313|EMBL:BAC83810.1};	--	GO:0005737,cytoplasm; GO:0005634,nucleus; GO:0003700,DNA-binding transcription factor activity; GO:0000976,transcription cis-regulatory region binding; GO:0003674,molecular_function; GO:0140110,transcription regulator activity; GO:0001067,transcription regulatory region nucleic acid binding; GO:0003676,nucleic acid binding; GO:0003677,DNA binding; GO:0003690,double-stranded DNA binding; GO:000548…	PF02365.18:No apical meristem (NAM) protein	NAC	TF	NAC
Os02t0284600-01	468.075	488.995	457.352	698.897	691.971	713.114	4322	4670	4616	6603	6878	6816	0.546505	2.25581e-53	1.35652e-51	false	chr02	10700829	10701516	-	Os02t0284600-01	--	K02901 large subunit ribosomal protein L27e | (RAP-DB) Os02g0284600; Similar to 60S ribosomal protein L27. (A)	ko03010: Ribosome	60S ribosomal protein L27-3 [Oryza sativa Japonica Group]	RL273_ARATH RecName: Full=60S ribosomal protein L27-3;	A3A5L7_ORYSJ RecName: Full=60S ribosomal protein L27 {ECO:0000256|ARBA:ARBA00021005, ECO:0000256|RuleBase:RU000575};	60S ribosomal protein L27	GO:0005829,cytosol; GO:0022625,cytosolic large ribosomal subunit; GO:0022626,cytosolic ribosome; GO:0042788,polysomal ribosome; GO:0003729,mRNA binding; GO:0003735,structural constituent of ribosome; GO:0006412,translation; GO:0003674,molecular_function; GO:0003676,nucleic acid binding; GO:0003723,RNA binding; GO:0005488,binding; GO:0097159,organic cyclic compound binding; GO:1901363,heterocyclic…	PF01777.21:Ribosomal L27e protein family	--	--	--
Os10t0579100-01	54.7768	61.1453	58.285	33.6306	33.0895	32.0742	1993	2301	2318	1252	1296	1208	-0.844933	2.63282e-53	1.57898e-51	false	chr10	23088168	23093415	-	Os10t0579100-01	--	K21989 calcium permeable stress-gated cation channel | (RAP-DB) Os10g0579100; Protein of unknown function DUF221 domain containing protein. (A)	--	CSC1-like protein At1g32090 [Oryza sativa Japonica Group]	CSCL1_ARATH RecName: Full=CSC1-like protein At1g32090;	Q7XBT3_ORYSJ SubName: Full=Early-responsive to dehydration protein, putative, expressed {ECO:0000313|EMBL:AAP55175.1}; SubName: Full=Os10g0579100 protein {ECO:0000313|EMBL:BAT12232.1};	Uncharacterized conserved protein	GO:0005794,Golgi apparatus; GO:0000139,Golgi membrane; GO:0016021,integral component of membrane; GO:0005886,plasma membrane; GO:0009506,plasmodesma; GO:0005227,calcium activated cation channel activity; GO:0008381,mechanosensitive ion channel activity; GO:0003674,molecular_function; GO:0005215,transporter activity; GO:0005216,ion channel activity; GO:0005261,cation channel activity; GO:0008324,c…	PF02714.18:Calcium-dependent channel, 7TM region, putative phosphate	--	--	--
Os11t0303200-01	23.9362	24.536	23.2991	10.6294	10.8355	12.073	1063	1127	1131	483	518	555	-1.12414	3.32674e-53	1.98982e-51	down	chr11	11396678	11402422	+	Os11t0303200-01	--	--	--	Os11g0303200 [Oryza sativa Japonica Group]	--	A0A0E0J141_ORYNI SubName: Full=Uncharacterized protein {ECO:0000313|EnsemblPlants:ONIVA11G10630.1};	--	--	--	--	--	--
Os05t0482700-01	138.677	136.975	138.148	200.867	204.726	203.282	3566	3643	3883	5285	5667	5411	0.530868	3.34347e-53	1.99449e-51	false	chr05	23748753	23753405	-	Os05t0482700-01	--	K15633 2,3-bisphosphoglycerate-independent phosphoglycerate mutase [EC:5.4.2.12] | (RAP-DB) Os05g0482700; Similar to 2,3-bisphosphoglycerate-independent phosphoglycerate mutase (EC 5.4.2.1) (Phosphoglyceromutase) (BPG-independent PGAM) (PGAM-I). (A)	ko00010: Glycolysis / Gluconeogenesis; ko00260: Glycine, serine and threonine metabolism; ko01100: Metabolic pathways; ko01110: Biosynthesis of secondary metabolites; ko01200: Carbon metabolism; ko01230: Biosynthesis of amino acids	2,3-bisphosphoglycerate-independent phosphoglycerate mutase [Oryza sativa Japonica Group]	PMGI_MAIZE RecName: Full=2,3-bisphosphoglycerate-independent phosphoglycerate mutase; Short=BPG-independent PGAM; Short=Phosphoglyceromutase; EC=5.4.2.12; AltName: Full=PGAM-I;	B9FKT5_ORYSJ RecName: Full=Phosphoglycerate mutase (2,3-diphosphoglycerate-independent) {ECO:0000256|ARBA:ARBA00012026}; EC=5.4.2.12 {ECO:0000256|ARBA:ARBA00012026};	Phosphoglycerate mutase	GO:0005737,cytoplasm; GO:0046537,2,3-bisphosphoglycerate-independent phosphoglycerate mutase activity; GO:0030145,manganese ion binding; GO:0044262,cellular carbohydrate metabolic process; GO:0006007,glucose catabolic process; GO:0006096,glycolytic process; GO:0003674,molecular_function; GO:0003824,catalytic activity; GO:0004619,phosphoglycerate mutase activity; GO:0016853,isomerase activity; GO:…	PF01676.21:Metalloenzyme superfamily	--	--	--
Os10t0450900-02	21.3388	19.0755	20.6741	3.2821	3.8346	2.9063	305	282	323	48	59	43	-2.63174	4.08858e-53	2.43249e-51	down	chr10	16428860	16429924	-	Os10t0450900-02	--	--	--	glycine-rich cell wall structural protein 2 [Oryza sativa Japonica Group]	GRP2_ORYSI RecName: Full=Glycine-rich cell wall structural protein 2; AltName: Full=Glycine-rich protein 1; Short=GRP-1; Flags: Precursor;	B8BD57_ORYSI SubName: Full=Uncharacterized protein {ECO:0000313|EMBL:EEC84126.1};	--	GO:0005576,extracellular region; GO:0071555,cell wall organization; GO:0008150,biological_process; GO:0009987,cellular process; GO:0016043,cellular component organization; GO:0045229,external encapsulating structure organization; GO:0071554,cell wall organization or biogenesis; GO:0071840,cellular component organization or biogenesis; GO:0005575,cellular_component; GO:0110165,cellular anatomical …	--	--	--	--
Os10t0408700-04	234.326	233.222	230.62	154.218	151.049	142.886	3365	3464	3620	2266	2335	2124	-0.665847	4.34659e-53	2.57913e-51	false	chr10	14101369	14106326	+	Os10t0408700-04	--	--	--	hypothetical protein EE612_051377, partial [Oryza sativa]	--	A0A0E0KAH2_ORYPU SubName: Full=Uncharacterized protein {ECO:0000313|EnsemblPlants:OPUNC03G07960.1};	--	--	--	--	--	--
Os06t0729400-01	108.246	111.973	108.452	203.572	199.939	192.085	1030	1102	1128	1982	2048	1892	0.831362	4.78886e-53	2.83404e-51	false	chr06	31082752	31083640	+	Os06t0729400-01	--	--	--	gibberellin-regulated protein 1 isoform X2 [Oryza sativa Japonica Group]	--	A0A0E0AEQ9_9ORYZ SubName: Full=Uncharacterized protein {ECO:0000313|EnsemblPlants:OGLUM06G29590.1};	--	--	PF02704.17:Gibberellin regulated protein	--	--	--
Os03t0405900-01	48.7366	51.0591	49.1711	83.743	83.4826	85.7712	1352	1465	1491	2377	2493	2463	0.737606	5.90608e-53	3.48599e-51	false	chr03	16628549	16632054	+	Os03t0405900-01	--	K17609 nucleoredoxin [EC:1.8.1.8] | (RAP-DB) Os03g0405900; Hypothetical conserved gene. (A)	--	probable nucleoredoxin 1-2 [Oryza sativa Japonica Group]	NRX12_ORYSJ RecName: Full=Probable nucleoredoxin 1-2; Short=OsNrx1-2; EC=1.8.1.8;	B8AJS5_ORYSI SubName: Full=Uncharacterized protein {ECO:0000313|EMBL:EEC75442.1};	Thioredoxin, nucleoredoxin and related proteins	GO:0004791,thioredoxin-disulfide reductase activity; GO:0003674,molecular_function; GO:0003824,catalytic activity; GO:0015035,protein-disulfide reductase activity; GO:0015036,disulfide oxidoreductase activity; GO:0016209,antioxidant activity; GO:0016491,oxidoreductase activity; GO:0016667,oxidoreductase activity, acting on a sulfur group of donors; GO:0016668,oxidoreductase activity, acting on a …	PF13905.9:Thioredoxin-like	--	--	--
Os06t0567200-01	12.6898	12.4837	11.9817	31.4933	31.1031	29.0926	343	349	354	871	905	814	1.27752	6.02988e-53	3.54969e-51	up	chr06	21893256	21898174	+	Os06t0567200-01	--	K00423 L-ascorbate oxidase [EC:1.10.3.3] | (RAP-DB) Os06g0567200; Cupredoxin domain containing protein. (A)	ko00053: Ascorbate and aldarate metabolism; ko01100: Metabolic pathways	L-ascorbate oxidase [Oryza sativa Japonica Group]	ASO_CUCSA RecName: Full=L-ascorbate oxidase; Short=ASO; Short=Ascorbase; EC=1.10.3.3; Flags: Precursor;	Q5Z645_ORYSJ RecName: Full=L-ascorbate oxidase {ECO:0000256|ARBA:ARBA00022095}; EC=1.10.3.3 {ECO:0000256|ARBA:ARBA00012301};	Multicopper oxidases	GO:0005576,extracellular region; GO:0005507,copper ion binding; GO:0008447,L-ascorbate oxidase activity; GO:0003674,molecular_function; GO:0005488,binding; GO:0043167,ion binding; GO:0043169,cation binding; GO:0046872,metal ion binding; GO:0046914,transition metal ion binding; GO:0003824,catalytic activity; GO:0016491,oxidoreductase activity; GO:0016679,oxidoreductase activity, acting on diphenol…	PF00394.25:Multicopper oxidase	--	--	--
Os07t0684000-01	21.9149	24.6954	23.091	3.9882	4.0716	4.7452	290	338	334	54	58	65	-2.47156	6.51464e-53	3.825e-51	down	chr07	29008876	29009943	+	Os07t0684000-01	--	--	--	ricin B-like lectin R40G3 [Oryza sativa Japonica Group]	40G3_ORYSJ RecName: Full=Ricin B-like lectin R40G3 {ECO:0000305}; AltName: Full=Osr40g3 {ECO:0000303|PubMed:9265787};	A0A0E0I5T4_ORYNI SubName: Full=Uncharacterized protein {ECO:0000313|EnsemblPlants:ONIVA07G26360.1};	--	GO:0030246,carbohydrate binding; GO:0003674,molecular_function; GO:0005488,binding	PF14200.9:Ricin-type beta-trefoil lectin domain-like	--	--	--
Os01t0581300-01	27.5462	31.3943	28.8638	9.3913	9.41	11.9904	688	811	788	240	253	310	-1.5391	7.00729e-53	4.10348e-51	down	chr01	22535013	22538645	+	Os01t0581300-01	--	K06444 lycopene epsilon-cyclase [EC:5.5.1.18] | (RAP-DB) Os01g0581300; Similar to Lycopene epsilon-cyclase (Fragment). (A)	ko00906: Carotenoid biosynthesis; ko01100: Metabolic pathways; ko01110: Biosynthesis of secondary metabolites	lycopene epsilon cyclase, chloroplastic [Oryza sativa Japonica Group]	LCYE_ARATH RecName: Full=Lycopene epsilon cyclase, chloroplastic {ECO:0000303|PubMed:8837512}; EC=5.5.1.18 {ECO:0000269|PubMed:11226339, ECO:0000269|PubMed:8837512}; AltName: Full=Protein LUTEIN DEFICIENT 2 {ECO:0000303|PubMed:9789087}; Flags: Precursor;	Q8LJ81_ORYSJ SubName: Full=Os01g0581300 protein {ECO:0000313|EMBL:BAS72865.1}; SubName: Full=Putative lycopene epsilon-cyclase {ECO:0000313|EMBL:BAC05562.1}; SubName: Full=cDNA clone:J013056J03, full insert sequence {ECO:0000313|EMBL:BAG89854.1}; SubName: Full=cDNA clone:J013105L24, full insert sequence {ECO:0000313|EMBL:BAG92786.1};	--	GO:0031969,chloroplast membrane; GO:0016021,integral component of membrane; GO:0045435,lycopene epsilon cyclase activity; GO:0016491,oxidoreductase activity; GO:0016705,oxidoreductase activity, acting on paired donors, with incorporation or reduction of molecular oxygen; GO:0016120,carotene biosynthetic process; GO:0016117,carotenoid biosynthetic process; GO:0006744,ubiquinone biosynthetic proces…	PF05834.15:Lycopene cyclase protein	--	--	--
Os07t0585000-01	121.168	122.656	109.6	68.5938	69.2583	70.0621	2745	2874	2714	1590	1689	1643	-0.791487	7.41842e-53	4.3329e-51	false	chr07	23746485	23748665	+	Os07t0585000-01	--	--	--	uncharacterized protein LOC4343742 [Oryza sativa Japonica Group]	SRC2_SOYBN RecName: Full=Protein SRC2 {ECO:0000305}; AltName: Full=Protein SOYBEAN GENE REGULATED BY COLD 2 {ECO:0000303|Ref.1};	Q8H5M0_ORYSJ SubName: Full=Os07g0585000 protein {ECO:0000313|EMBL:BAT02375.1}; SubName: Full=cDNA clone:J023088L08, full insert sequence {ECO:0000313|EMBL:BAG92402.1};	--	GO:0005789,endoplasmic reticulum membrane; GO:0016021,integral component of membrane; GO:0005886,plasma membrane; GO:0032586,protein storage vacuole membrane; GO:0006952,defense response; GO:0006950,response to stress; GO:0008150,biological_process; GO:0050896,response to stimulus; GO:0005575,cellular_component; GO:0005622,intracellular anatomical structure; GO:0005737,cytoplasm; GO:0005783,endop…	PF00168.33:C2 domain	--	--	--
Os07t0209100-01	18.8451	21.686	17.5059	7.2641	6.7087	6.5183	715	851	726	282	274	256	-1.52835	1.12486e-52	6.55287e-51	down	chr07	5890575	5894128	-	Os07t0209100-01	--	K06617 raffinose synthase [EC:2.4.1.82] | (RAP-DB) Os07g0209100; Similar to Seed imbibition protein (Fragment). (A)	ko00052: Galactose metabolism; ko01100: Metabolic pathways	probable galactinol--sucrose galactosyltransferase 2 isoform X1 [Oryza sativa Japonica Group]	RFS2_ARATH RecName: Full=Probable galactinol--sucrose galactosyltransferase 2; EC=2.4.1.82; AltName: Full=Protein SEED IMBIBITION 2; AltName: Full=Raffinose synthase 2;	A0A0P0X431_ORYSJ RecName: Full=Galactinol--sucrose galactosyltransferase {ECO:0000256|ARBA:ARBA00012708}; EC=2.4.1.82 {ECO:0000256|ARBA:ARBA00012708};	--	GO:0009506,plasmodesma; GO:0016757,glycosyltransferase activity; GO:0052692,raffinose alpha-galactosidase activity; GO:0034484,raffinose catabolic process; GO:0006979,response to oxidative stress; GO:0003674,molecular_function; GO:0003824,catalytic activity; GO:0016740,transferase activity; GO:0004553,hydrolase activity, hydrolyzing O-glycosyl compounds; GO:0004557,alpha-galactosidase activity; G…	PF05691.15:Raffinose synthase or seed imbibition protein Sip1	--	--	--
Os01t0244400-01	14.6646	15.4593	15.6729	2.2324	3.1829	3.4424	321	350	375	50	75	78	-2.3953	1.19339e-52	6.93404e-51	down	chr01	7971864	7974941	-	Os01t0244400-01	--	--	--	hypothetical protein EE612_001416, partial [Oryza sativa]	--	A0A0N7KCN3_ORYSJ SubName: Full=Os01g0244400 protein {ECO:0000313|EMBL:BAS71297.1}; Flags: Fragment;	--	--	PF07762.17:Protein of unknown function (DUF1618)	--	--	--
Os07t0169700-01	26.7267	23.9482	26.674	6.5962	5.7054	6.4548	396	367	432	100	91	99	-2.07168	1.32609e-52	7.68516e-51	down	chr07	3702346	3704648	+	Os07t0169700-01	--	K05282 gibberellin-44 dioxygenase [EC:1.14.11.12] | (RAP-DB) Os07g0169700, GA20OX3, GIBBERELLIN_20-OXIDASE_3; Similar to GA 20-oxidase 3. (A)	ko00904: Diterpenoid biosynthesis; ko01100: Metabolic pathways; ko01110: Biosynthesis of secondary metabolites	RecName: Full=Gibberellin 20 oxidase 3; Short=OsGA20ox3; AltName: Full=GA 20-oxidase 3; AltName: Full=Gibberellin C-20 oxidase 3 [Oryza sativa Japonica Group]	GAOX3_ORYSJ RecName: Full=Gibberellin 20 oxidase 3 {ECO:0000305}; Short=OsGA20ox3 {ECO:0000303|PubMed:22992000}; EC=1.14.11.- {ECO:0000250|UniProtKB:O04705}; AltName: Full=GA 20-oxidase 3 {ECO:0000305}; AltName: Full=Gibberellin C-20 oxidase 3 {ECO:0000305};	A0A0E0Q4K0_ORYRU RecName: Full=Fe2OG dioxygenase domain-containing protein {ECO:0000259|PROSITE:PS51471};	Iron/ascorbate family oxidoreductases	GO:0016706,2-oxoglutarate-dependent dioxygenase activity; GO:0051213,dioxygenase activity; GO:0045544,gibberellin 20-oxidase activity; GO:0046872,metal ion binding; GO:0006952,defense response; GO:0009908,flower development; GO:0009686,gibberellin biosynthetic process; GO:0009685,gibberellin metabolic process; GO:0040008,regulation of growth; GO:0009416,response to light stimulus; GO:0009826,unid…	PF03171.23:2OG-Fe(II) oxygenase superfamily	--	--	--
Os08t0240200-01	42.2371	42.9145	43.8956	21.2699	20.7615	21.817	1081	1136	1228	557	572	578	-1.04207	1.47462e-52	8.52383e-51	down	chr08	8479583	8481489	+	Os08t0240200-01	--	--	--	hypothetical protein EE612_042992 [Oryza sativa]	--	C7J5L0_ORYSJ SubName: Full=Os08g0240200 protein {ECO:0000313|EMBL:BAT04488.1};	--	--	--	--	--	--
Os10t0150600-01	137.524	141.444	137.682	250.158	222.098	236.448	1866	1985	2042	3473	3244	3321	0.739592	1.78807e-52	1.03091e-50	false	chr10	3016889	3018047	+	Os10t0150600-01	--	--	--	proline-rich protein 4 [Oryza sativa Japonica Group]	PRP4_ARATH RecName: Full=Proline-rich protein 4; Short=AtPRP4; Flags: Precursor;	Q7GBX3_ORYSJ SubName: Full=Os10g0150600 protein {ECO:0000313|EMBL:BAT09908.1}; SubName: Full=Proline-rich protein 2 {ECO:0000313|EMBL:BAC11865.1}; SubName: Full=Proline-rich protein, putative, expressed {ECO:0000313|EMBL:AAP52134.1}; SubName: Full=cDNA clone:001-007-C09, full insert sequence {ECO:0000313|EMBL:BAG86828.1}; SubName: Full=cDNA clone:006-305-B03, full insert sequence {ECO:0000313|EMB…	--	GO:0005576,extracellular region; GO:0005575,cellular_component; GO:0110165,cellular anatomical entity	PF01190.20:Pollen protein Ole e 1 like	--	--	--
Os11t0458100-01	136.705	141.667	136.943	209.681	220.331	218.73	2464	2641	2698	3867	4275	4081	0.617138	2.92603e-52	1.68265e-50	false	chr11	15531495	15532837	-	Os11t0458100-01	--	--	--	Os11g0458100, partial [Oryza sativa Japonica Group]	--	A0A0P0Y1T1_ORYSJ SubName: Full=Os11g0458100 protein {ECO:0000313|EMBL:BAT13935.1}; Flags: Fragment;	--	--	--	--	--	--
Os02t0121100-01	160.513	163.051	154.06	242.958	255.121	263.537	2626	2759	2755	4067	4493	4463	0.646975	3.15763e-52	1.81119e-50	false	chr02	1103076	1104294	-	Os02t0121100-01	--	K09250 cellular nucleic acid-binding protein | (RAP-DB) Os02g0121100; Zinc finger, CCHC-type domain containing protein. (A)	--	glycine-rich protein 2 [Oryza sativa Japonica Group]	GRP2_NICSY RecName: Full=Glycine-rich protein 2;	A0A0E0N902_ORYRU SubName: Full=Uncharacterized protein {ECO:0000313|EnsemblPlants:ORUFI02G01580.1};	Predicted RNA-binding protein containing PIN domain and invovled in translation or RNA processing	GO:0003723,RNA binding; GO:0008270,zinc ion binding; GO:0003674,molecular_function; GO:0003676,nucleic acid binding; GO:0005488,binding; GO:0097159,organic cyclic compound binding; GO:1901363,heterocyclic compound binding; GO:0043167,ion binding; GO:0043169,cation binding; GO:0046872,metal ion binding; GO:0046914,transition metal ion binding	PF00313.25:'Cold-shock' DNA-binding domain	CSD	TF	CSD
Os06t0192800-01	26.611	26.7466	26.3785	5.716	7.9866	7.797	455	473	493	100	147	138	-1.91553	3.29302e-52	1.88401e-50	down	chr06	4678838	4680111	+	Os06t0192800-01	--	K19038 E3 ubiquitin-protein ligase ATL41 [EC:2.3.2.27] | (RAP-DB) Os05g0164200; Zinc finger, RING/FYVE/PHD-type domain containing protein. (A)	--	Os06g0192800, partial [Oryza sativa Japonica Group]	ATL60_ARATH RecName: Full=RING-H2 finger protein ATL60; EC=2.3.2.27 {ECO:0000305}; AltName: Full=RING-type E3 ubiquitin transferase ATL60 {ECO:0000305};	Q0DDX1_ORYSJ SubName: Full=Os06g0192800 protein {ECO:0000313|EMBL:BAF18952.2}; Flags: Fragment;	FOG: Predicted E3 ubiquitin ligase	GO:0016021,integral component of membrane; GO:0046872,metal ion binding; GO:0016740,transferase activity; GO:0016567,protein ubiquitination; GO:0003674,molecular_function; GO:0005488,binding; GO:0043167,ion binding; GO:0043169,cation binding; GO:0003824,catalytic activity; GO:0006807,nitrogen compound metabolic process; GO:0008150,biological_process; GO:0008152,metabolic process; GO:0019538,prote…	PF13639.9:Ring finger domain	--	--	--
Os10t0370500-01	39.5556	38.7604	39.4195	18.7072	14.6905	16.8643	963	976	1049	466	385	425	-1.25575	7.69079e-52	4.38885e-50	down	chr10	11666794	11673481	-	Os10t0370500-01	--	--	--	probable glucan 1,3-beta-glucosidase A [Oryza sativa Japonica Group]	EXG_PSEMZ RecName: Full=Glucan 1,3-beta-glucosidase {ECO:0000250|UniProtKB:Q7Z9L3}; EC=3.2.1.58; AltName: Full=Exo-1,3-beta-glucanase {ECO:0000250|UniProtKB:Q7Z9L3}; Flags: Fragments;	Q0IY43_ORYSJ SubName: Full=Os10g0370500 protein {ECO:0000313|EMBL:BAF26372.1}; SubName: Full=Putative Glucan 1,3-beta-glucosidase {ECO:0000313|EMBL:AAM08614.1};	--	GO:0005576,extracellular region; GO:0004338,glucan exo-1,3-beta-glucosidase activity; GO:0071555,cell wall organization; GO:0000272,polysaccharide catabolic process; GO:0003674,molecular_function; GO:0003824,catalytic activity; GO:0004553,hydrolase activity, hydrolyzing O-glycosyl compounds; GO:0008422,beta-glucosidase activity; GO:0015926,glucosidase activity; GO:0016787,hydrolase activity; GO:0…	PF00150.21:Cellulase (glycosyl hydrolase family 5)	--	--	--
Os04t0323800-01	75.8081	74.9308	72.3982	37.8165	37.1499	40.8128	1344	1374	1403	686	709	749	-0.973075	7.90551e-52	4.49991e-50	false	chr04	14956367	14957850	+	Os04t0323800-01	--	--	--	hypothetical protein DAI22_04g074700 [Oryza sativa Japonica Group]	--	Q0JE55_ORYSJ SubName: Full=Os04g0323800 protein {ECO:0000313|EMBL:BAS88587.1}; SubName: Full=cDNA clone:J013078J09, full insert sequence {ECO:0000313|EMBL:BAG90146.1};	--	--	--	--	--	--
Os06t0603000-01	57.1436	52.3241	55.0972	25.5697	25.0327	21.6484	1020	966	1075	467	481	400	-1.21349	1.11706e-51	6.34228e-50	down	chr06	23853783	23858023	-	Os06t0603000-01	--	K21480 heme oxygenase (biliverdin-producing, ferredoxin) [EC:1.14.15.20] | (RAP-DB) Os06g0603000, SE5, PHOTOSENSITIVITY_5; Similar to Heme oxygenase 1 (Fragment). (A)	ko00860: Porphyrin metabolism; ko01100: Metabolic pathways; ko01110: Biosynthesis of secondary metabolites	heme oxygenase 1, chloroplastic [Oryza sativa Japonica Group]	HMOX1_ORYSJ RecName: Full=Heme oxygenase 1, chloroplastic; EC=1.14.14.18 {ECO:0000250|UniProtKB:O48782}; AltName: Full=Protein PHOTOPERIODIC SENSITIVITY 5; Flags: Precursor;	I1Q3G3_ORYGL SubName: Full=Uncharacterized protein {ECO:0000313|EnsemblPlants:ORGLA06G0167600.1};	Heme oxygenase	GO:0009507,chloroplast; GO:0004392,heme oxygenase (decyclizing) activity; GO:0046872,metal ion binding; GO:0006788,heme oxidation; GO:0010229,inflorescence development; GO:0009648,photoperiodism; GO:0048573,photoperiodism, flowering; GO:0015979,photosynthesis; GO:0003674,molecular_function; GO:0003824,catalytic activity; GO:0004497,monooxygenase activity; GO:0016491,oxidoreductase activity; GO:00…	PF01126.23:Heme oxygenase	--	--	--
Os01t0157200-01	25.0154	21.6451	24.0877	5.0894	7.0076	7.0523	514	460	541	107	155	150	-1.91019	1.41555e-51	8.01668e-50	down	chr01	3031479	3033009	+	Os01t0157200-01	--	--	--	unknown protein [Oryza sativa Japonica Group]	--	A0A0P0UY90_ORYSJ SubName: Full=Os01g0157200 protein {ECO:0000313|EMBL:BAF03984.1};	--	--	--	--	--	--
Os08t0237000-01	328.654	348.824	332.548	228.286	234.921	227.567	4971	5457	5498	3533	3825	3563	-0.574424	1.62951e-51	9.2051e-50	false	chr08	8328017	8329241	+	Os08t0237000-01	--	K08235 xyloglucan:xyloglucosyl transferase [EC:2.4.1.207] | (RAP-DB) Os08g0237000, XYLOGLUCAN_ENDOTRANSGLUCOSYDASE/HYDROLASE_8, XTH8; Xyloglucan endotransglycosylase/hydrolase protein 8 precursor (EC 2.4.1.207) (End-xyloglucan transferase) (OsXTH8) (OsXRT5). (A)	--	xyloglucan endotransglycosylase/hydrolase protein 8 precursor [Oryza sativa Japonica Group]	XTH8_ORYSJ RecName: Full=Xyloglucan endotransglycosylase/hydrolase protein 8; EC=2.4.1.207; AltName: Full=End-xyloglucan transferase; AltName: Full=OsXRT5; AltName: Full=OsXTH8; Flags: Precursor;	A0A0D3GXR2_9ORYZ RecName: Full=Xyloglucan endotransglucosylase/hydrolase {ECO:0000256|RuleBase:RU361120}; EC=2.4.1.207 {ECO:0000256|RuleBase:RU361120};	--	GO:0048046,apoplast; GO:0004553,hydrolase activity, hydrolyzing O-glycosyl compounds; GO:0030247,polysaccharide binding; GO:0016762,xyloglucan:xyloglucosyl transferase activity; GO:0042546,cell wall biogenesis; GO:0071555,cell wall organization; GO:0010411,xyloglucan metabolic process; GO:0003674,molecular_function; GO:0003824,catalytic activity; GO:0016787,hydrolase activity; GO:0016798,hydrolas…	PF00722.24:Glycosyl hydrolases family 16	--	--	--
Os08t0557600-01	83.1315	82.3439	79.1052	45.8522	48.774	44.8626	1919	1966	1996	1083	1212	1072	-0.835873	1.89238e-51	1.06631e-49	false	chr08	27899853	27903121	+	Os08t0557600-01	--	K08232 monodehydroascorbate reductase (NADH) [EC:1.6.5.4] | (RAP-DB) Os08g0557600; Similar to Monodehydroascorbate reductase (EC 1.6.5.4) (MDAR) (Ascorbate free radical reductase) (AFR reductase). (A)	ko00053: Ascorbate and aldarate metabolism; ko01100: Metabolic pathways	monodehydroascorbate reductase 4, cytosolic-like [Oryza sativa Japonica Group]	MDAR4_ORYSJ RecName: Full=Monodehydroascorbate reductase 4, cytosolic {ECO:0000305}; Short=OsMADR4 {ECO:0000303|PubMed:25546583}; Short=OsMDHAR4 {ECO:0000303|PubMed:25546583}; EC=1.6.5.4 {ECO:0000250|UniProtKB:Q652L6};	A0A0E0QMB2_ORYRU RecName: Full=Pyr_redox_2 domain-containing protein {ECO:0000259|Pfam:PF07992};	Monodehydroascorbate/ferredoxin reductase	GO:0005737,cytoplasm; GO:0050660,flavin adenine dinucleotide binding; GO:0016656,monodehydroascorbate reductase (NADH) activity; GO:0016651,oxidoreductase activity, acting on NAD(P)H; GO:0000166,nucleotide binding; GO:0003674,molecular_function; GO:0005488,binding; GO:0036094,small molecule binding; GO:0043167,ion binding; GO:0043168,anion binding; GO:0097159,organic cyclic compound binding; GO:1…	PF07992.17:Pyridine nucleotide-disulphide oxidoreductase	--	--	--
Os02t0490000-01	9.986	9.8237	10.9246	2.1498	1.5245	1.4504	286	291	342	63	47	43	-2.61334	2.02103e-51	1.13594e-49	down	chr02	17085385	17088925	+	Os02t0490000-01	--	--	--	hypothetical protein OsI_07267 [Oryza sativa Indica Group]	PUB73_ORYSJ RecName: Full=U-box domain-containing protein 73; EC=2.3.2.27; AltName: Full=Plant U-box protein 73; Short=OsPUB73; AltName: Full=RING-type E3 ubiquitin transferase PUB73 {ECO:0000305};	A2X4Z3_ORYSI RecName: Full=RING-type E3 ubiquitin transferase {ECO:0000256|ARBA:ARBA00012483}; EC=2.3.2.27 {ECO:0000256|ARBA:ARBA00012483};	FOG: Armadillo/beta-catenin-like repeats	GO:0005737,cytoplasm; GO:0005634,nucleus; GO:0004842,ubiquitin-protein transferase activity; GO:0016567,protein ubiquitination; GO:0003674,molecular_function; GO:0003824,catalytic activity; GO:0016740,transferase activity; GO:0019787,ubiquitin-like protein transferase activity; GO:0140096,catalytic activity, acting on a protein; GO:0006807,nitrogen compound metabolic process; GO:0008150,biologica…	PF04564.18:U-box domain	--	--	--
[truncated: 21,973 more rows]
