# Supplementary material for: Integrated transcriptomic and metabolomic analysis provides insight into the pollen development of CMS-D1 rice
Source: BMC Plant Biol. 2024 Jun 12;24:535. doi: 10.1186/s12870-024-05259-2 (PMC11167768; doi:10.1186/s12870-024-05259-2)
Supplement: Supplementary file 5 — Supplementary Material 5 [file 12870_2024_5259_MOESM5_ESM.xls]

## Sheet: 转录组
Table S4. Information of genes related to sporopollenin biosynthetic process and pollen wall assembly, JA metabolism, and alpha-Linolenic acid metabolism.
Pathways	ID	Functional annotation	GO
sporopollenin biosynthetic process and pollen wall assembly	Os01t0127500-01	Cinnamoyl-CoA reductase	GO:0080110, sporopollenin biosynthetic process
	Os03t0168600-01	Cytochrome P450 protein, Anther cutin biosynthesis and pollen exine formation	GO:0080110, sporopollenin biosynthetic process
	Os04t0310800-01	Similar to 4-coumarate-CoA ligase 1	GO:0080110, sporopollenin biosynthetic process
	Os06t0607700-01	ABC transporter-like domain containing protein	GO:0080110, sporopollenin biosynthetic process
	Os07t0411300-01	Similar to Chalcone and stilbene synthases, N-terminal domain containing protein	GO:0080110, sporopollenin biosynthetic process
	Os08t0131100-01	Similar to Cytochrome P450	GO:0080110, sporopollenin biosynthetic process
	Os08t0515900-01	NAD(P)-binding domain containing protein	GO:0080110, sporopollenin biosynthetic process
	Os09t0493500-02	Tetraketide alpha-pyrone reductase 1, Similar to H0404F02.2 protein	GO:0080110, sporopollenin biosynthetic process
	Os10t0484800-01	Type III polyketide synthase A, Similar to Chalcone and stilbene synthases	GO:0080110, sporopollenin biosynthetic process
	Os03t0167600-01	Fatty acyl-CoA reductase 2, Similar to Male sterility protein 2	GO:0010208, pollen wall assembly
	Os03t0263600-01	Protein STRICTOSIDINE SYNTHASE-LIKE 13	GO:0010208, pollen wall assembly
	Os11t0582500-01	Non-specific lipid-transfer protein C6	GO:0010208, pollen wall assembly
	Os01t0836600-01	ABC transporter G family member 6	GO:0010208, pollen wall assembly
Response to JA metabolism	Os09t0439200-01	JAZ7, jasmonate ZIM domain-containing protein 7	GO:0009753, response to jasmonic acid
	Os03t0618300-01	Similar to Flavonol synthase/flavanone 3-hydroxylase	GO:0009753, response to jasmonic acid
	Os10t0392400-01	JAZ1, jasmonate ZIM domain-containing protein 1	GO:0009753, response to jasmonic acid
	Os09t0519100-00	Basic helix-loop-helix protein 6	GO:0009753, response to jasmonic acid
	Os11t0151400-01	Cytochrome P450 family protein	GO:0009753, response to jasmonic acid
	Os01t0832600-01	Jasmonic acid oxidase 2	GO:0009753, response to jasmonic acid
	Os03t0688000-00	JI60, 60 kDa jasmonate-induced protein	GO:0009753, response to jasmonic acid
	Os03t0402800-02	JAZ5, jasmonate ZIM domain-containing protein	GO:0009753, response to jasmonic acid
	Os03t0180900-01	JAZ2, jasmonate ZIM domain-containing protein	GO:0009753, response to jasmonic acid
	Os07t0615200-01	JAZ6, jasmonate ZIM domain-containing protein	GO:0009753, response to jasmonic acid
	Os03t0180800-01	JAZ3, jasmonate ZIM domain-containing protein	GO:0009753, response to jasmonic acid
Alpha-Linolenic acid metabolism	Os12t0559200-01	LIPOXYGENASE_11, LOX11; Lipoxygenase (LOX2S)	GO:0009753, response to jasmonic acid
	Os02t0218700-01	ALLENE_OXIDE_SYNTHASE_3, AOS3; Similar to Allene oxide synthase (AOS)	GO:0009978, allene oxide synthase activity
	Os05t0163700-01	Acyl-CoA oxidase, similar to Acyl-coenzyme A oxidase 4, peroxisomal (ACX)	GO:0003995, acyl-CoA dehydrogenase activity
	Os06t0347100-01	Acyl-CoA oxidase, similar to Acyl-coenzyme A oxidase 4, peroxisomal (ACX)	GO:0003995, acyl-CoA dehydrogenase activity
	Os05t0155000-01	Enoyl-CoA hydratase/3-hydroxyacyl-CoA dehydrogenase, Similar to Protein MFP-b (MFP2)	GO:0018812, 3-hydroxyacyl-CoA dehydratase activity
