# Supplementary material for: Integrated transcriptomic and metabolomic analysis provides insight into the pollen development of CMS-D1 rice
Source: BMC Plant Biol. 2024 Jun 12;24:535. doi: 10.1186/s12870-024-05259-2 (PMC11167768; doi:10.1186/s12870-024-05259-2)
Supplement: Supplementary file 6 — Supplementary Material 6 [file 12870_2024_5259_MOESM6_ESM.xlsx]

## Sheet: Sheet1
Table S5. Metabolite differences in XYA vs. XYB at MMC stage.
Index	Formula	Compounds	Class I	Class II	CAS	Level	XYA-MMC-1	XYA-MMC-2	XYA-MMC-3	XYB-MMC-1	XYB-MMC-2	XYB-MMC-3	VIP	P-value	FDR	Fold_Change	Log2FC	Type
ZBN0263	C34H38O17	"""""""Tricin-4'-O-eugenolether-7""""""""-O-glucoside"""""""	Flavonoids	Flavones	-	3	16670	16670	6292.29	7344.38	1670	20005	0.57186	0.616295	0.757162	1.36572	0.449659	insig
ZBN0226	C25H26O13	"""""""Tricin-7-O-(6""""""""-O-acetyl)-D-glucopyranoside"""""""	Flavonoids	Flavones	-	3	253871	264654	333340	265804	511365	503020	0.935854	0.211991	0.404461	0.665421	-0.587661	insig
Lmnn102709	C26H34O12	(-)-olivil 4'-O-bate-D-glucopyranoside	Lignans and Coumarins	Lignans	-	3	17354.7	33340	33340	28340	25005	23340	0.171525	0.695827	0.803651	1.09584	0.13204	insig
Wcdp007388	C18H26O2	(10Z,14E,16E)-10,14,16-Octadecatrien-12-Ynoic Acid	Lipids	Free fatty acids	-	2	15657.6	16297.1	20522.5	10035.6	23430.9	16495	0.279984	0.854851	0.92033	1.05035	0.0708734	insig
MWSHC2027	C13H14N2O2	(1R,3S)-1-Methyl-1,2,3,4-tetrahydro-β-carboline-3-carboxylic acid*	Alkaloids	Alkaloids	42438-72-2	3	101164	108248	111287	155784	115159	190164	1.12658	0.161159	0.348278	0.695499	-0.523879	insig
MWSHC2028	C13H14N2O2	(1S,3S)-1-Methyl-1,2,3,4-tetrahydro-β-carboline-3-carboxylic acid*	Alkaloids	Alkaloids	40678-46-4	3	101164	108248	111287	155784	115159	190164	1.12658	0.161159	0.348278	0.695499	-0.523879	insig
MWSHC2042	C12H16O4	(2E)-3-(1-Hydroxy-2,6,6-trimethyl-4-oxo-2-cyclohexen-1-yl)-2-propenoic acid	Others	Others	26690-86-8	3	91670	81670	126670	84908.1	130005	221670	0.682898	0.377876	0.575044	0.687177	-0.541246	insig
MWSHC2069	C15H24O3	(2R,5S,8S)-3,4,5,6,7,8-Hexahydro-2,5-dihydroxy-2,5-dimethyl-8-(1-methylethyl)-1(2H)-naphthalenone	Others	Others	953425-61-1	2	45978.9	42357.7	26353.1	45991.2	34663	64996.7	0.630015	0.396479	0.585296	0.787429	-0.344779	insig
Zmmp000635	C6H11NO2	(2S)-2-amino-4-methyl-4-pentenoic acid*	Amino acids and derivatives	Amino acids and derivatives	-	1	2.92738e+07	3.74826e+07	3.92541e+07	2.28989e+07	3.14377e+07	2.30949e+07	1.12408	0.0847758	0.236948	1.36909	0.453214	insig
Wcfn003299	C17H20O6	(2S)-3,3-bis-(4-hydroxy-3-methoxyphenyl)-propane-1,2-diol	Others	Others	-	3	580228	631472	568920	589214	682479	697660	0.932621	0.200183	0.394022	0.904165	-0.145342	insig
Wcfn003882	C16H20O10	(2S,3S,4S,5R,6R)-6-(3-benzoyloxy-2-hydroxypropoxy)-3,4,5-trihydroxyoxane-2-carboxylic acid	Others	Others	-	3	256966	308695	287110	280634	346472	339996	0.874714	0.220329	0.41252	0.881779	-0.181511	insig
Zbqp002641	C14H25N3O6	(2S,4R)-4-amino-2-(1-amino-3-(((S)-1-carboxyethyl)amino)-3-oxopropyl)-6-methyl-3-oxoheptanoic acid	Amino acids and derivatives	Amino acids and derivatives	-	2	2.85174e+06	1.58503e+06	1.42436e+06	1.83829e+06	1.67474e+06	1.89544e+06	0.109539	0.771128	0.863849	1.0837	0.115961	insig
Wcfn006909	C17H14O7	(2Z)-4,6-Dihydroxy-2-[(4-Hydroxy-3,5-Dimethoxyphenyl)Methylidene]-1-Benzofuran-3-One	Others	Others	-	3	752963	689095	716915	1.12555e+06	1.26629e+06	1.37751e+06	1.45448	0.0136477	0.0918096	0.572771	-0.803969	insig
Zmyp004317	C16H18O8	(3,4,5-trihydroxytetrahydro-2H-pyran-2-yl)methyl (E)-3-(4-hydroxy-3-methoxyphenyl)acrylate	Phenolic acids	Phenolic acids	-	3	975189	994718	1.17462e+06	1156670	1211670	796865	0.0340983	0.965111	0.978698	0.993468	-0.00945402	insig
Zmmp002946	C14H18N2O5	(3-(carboxyamino)-2-methylpropanoyl)phenylalanine*	Amino acids and derivatives	Amino acids and derivatives	-	1	2.94028e+06	2.73173e+06	2.60788e+06	2.71093e+06	2.21319e+06	2.27348e+06	1.04791	0.136091	0.321442	1.15037	0.202097	insig
MWSHC20121	C13H20O3	(3E)-4-[(1R,3S,6R)-3-Hydroxy-5,5,6-trimethyl-7-oxabicyclo[4.1.0]hept-1-yl]-3-buten-2-one	Others	Others	1416779-58-2	3	9468.07	20005	29326	10005	11670	22716.5	0.424892	0.533894	0.695465	1.32456	0.405508	insig
Zmgp005229	C20H24O2	(5S)-5-Methoxy-1,7-diphenyl-3-heptanone	Others	Ketone compounds	-	2	27927	34515.4	22860.5	24444.9	26034.4	25738.1	0.565972	0.46482	0.639565	1.11921	0.162475	insig
Wcsn011122	C18H32O2	(5Z,10E,14S)-14-hydroxy-2,6,10-trimethylpentadeca-5,10-dien-4-one	Others	Others	-	3	1.36356e+07	1.72359e+07	1.55642e+07	1.64011e+07	1.68859e+07	1.78931e+07	0.852626	0.26552	0.460648	0.9073	-0.140349	insig
Lafp004533	C22H32O10	(6R,9R)-3-Oxo-α-ionol-β-D-malonyl-glucoside	Terpenoids	Sesquiterpenoids	-	2	86670	86670	43117.1	98340	68340	114726	0.686549	0.337614	0.530329	0.769198	-0.378574	insig
Zahn005590	C20H24O6	(7'S,8R,8'R)-3,5'-dimethoxy-3',4,9'-trihydroxy-7',9-epoxy-8,8'-lignan	Lignans and Coumarins	Lignans	-	1	396527	329419	378172	545941	761123	1298340	1.25246	0.153737	0.341109	0.42378	-1.23861	down
Lmcn009122	C16H30O2	(7Z)-Hexadecenoic acid*	Lipids	Free fatty acids	2416-19-5	1	22269.7	26264.6	25921.7	24362.9	25466.7	29075.8	0.53619	0.481913	0.652274	0.943612	-0.0837347	insig
Lmbn006152	C18H32O2	(9Z,11E)-Octadecadienoic acid	Lipids	Free fatty acids	2540-56-9	1	44100.9	27394.3	39273.1	44225.5	48286.6	43030.5	0.894603	0.2329	0.425461	0.817221	-0.291203	insig
Wcdp006929	C18H26O3	(9Z,11E,13E,15Z)-4-Oxo-9,11,13,15-Octadecatetraenoic Acid	Lipids	Free fatty acids	17699-21-7	2	12565	16041.7	12208.8	15186.3	7061.47	12995	0.533191	0.544023	0.703084	1.15812	0.211789	insig
Wmmn002441	C10H16O3	(E)-Linalool-1-oic acid	Lipids	Free fatty acids	-	3	49817.8	41895.7	38281.7	39984.7	67684.9	59917.3	0.830613	0.265621	0.460648	0.775689	-0.36645	insig
Labn003679	C15H20O8	(E)-caffeyl alcohol 4-O-β-D-glucopyranoside	Phenolic acids	Phenolic acids	-	2	293340	300005	416670	175437	365005	406670	0.289355	0.813197	0.89186	1.06642	0.0927702	insig
Walp012785	C21H36O3	(Oxiran-2-yl)methyl octadeca-9,12-dienoate*	Lipids	Glycerol ester	856386-19-1	2	226979	256956	216851	242572	173663	202334	0.772773	0.318275	0.512725	1.13291	0.180039	insig
MWSHC2025	C12H12N2O2	(R)-1,2,3,4-Tetrahydro-3-carboxy-2-carboline*	Alkaloids	Alkaloids	72002-54-1	3	273894	257417	283008	223531	496670	285889	0.464498	0.520497	0.684606	0.809389	-0.305094	insig
Zmbn004194	C8H14O5	(R)-2-hydroxy-2-isobutylsuccinic acid	Others	Others	-	3	112231	116902	188240	38499.5	45463.5	47845.1	1.42289	0.0589956	0.193411	3.16651	1.6629	up
Zbfn013528	C16H32O3	(R)-Beta-Hydroxypalmitic Acid*	Lipids	Free fatty acids	-	1	71346.5	71107.2	75260.4	73276	92831.5	93581.2	1.07439	0.16545	0.354808	0.838366	-0.254348	insig
Hasp010605	C21H36O4	(S)-2,3-dihydroxypropyl (9Z,12Z,15Z)-octadeca-9,12,15-trienoate	Others	Others	129828-41-7	3	340631	360018	426346	310346	302871	299584	1.24509	0.1085	0.281926	1.23466	0.304109	insig
Lmrn001951	C9H10O4	(S)-2-Hydroxy-3-(4-Hydroxyphenyl)Propanoic Acid*	Phenolic acids	Phenolic acids	23508-35-2	2	256041	278765	242650	289655	361155	353715	1.25727	0.0610936	0.197471	0.773953	-0.369681	insig
zjgp122014	C21H20O11	(Z)-6-O-β-D-glucopranosyl-6,7,3',4'-tetrahydroxyaurone	Flavonoids	Aurones	-	3	38856	18701.9	25054.8	54182.9	40339.7	52109.4	1.18946	0.0491239	0.179479	0.563401	-0.827766	insig
ZbLn003143	C17H30O12	1'-(3-methylisobutyryl)sucrose	Lipids	Free fatty acids	-	2	3.50222e+06	3.53068e+06	3.72057e+06	3.94974e+06	4.20063e+06	4.251e+06	1.3779	0.0110349	0.0790837	0.86712	-0.205697	insig
pme2831	C4H11N5	1,1-Dimethylbiguanide	Alkaloids	Alkaloids	657-24-9	3	145445	174942	137832	202545	196420	171697	1.16825	0.0656665	0.204689	0.802957	-0.316605	insig
MWSslk133	C14H26O4	1,14-Tetradecanedioic Acid	Lipids	Free fatty acids	821-38-5	1	30399.8	20054.8	21813.3	24156.3	27573.2	23609.9	0.30342	0.787532	0.871128	0.959233	-0.0600475	insig
Lmfn002465	C22H28O13	1,2,4-Trihydroxynaphthalene-1,4-di-glucoside (Lawsoniaside)	Others	Others	116964-02-4	3	2265.52	9573.67	3068.79	5433.52	7683.26	2266.52	0.152507	0.95789	0.975338	0.969102	-0.0452803	insig
Zmjn005125	C42H46O20	1,3,6'-Triferuloyl-sucrose	Phenolic acids	Phenolic acids	-	2	13359.3	11227.6	8259.22	17272.7	15507.9	16408.9	1.23337	0.0539353	0.187655	0.667747	-0.582627	insig
Wbtn005631	C19H18O10	1,3,7-trihydroxy-2-[3,4,5-trihydroxy-6-(hydroxymethyl)oxan-2-yl]xanthen-9-one	Flavonoids	Other Flavonoids	-	3	381605	143340	218340	55005	126100	168267	0.985783	0.194731	0.389695	2.12749	1.08915	insig
Hmcp006520	C25H48O4	1,3-Dihydroxypropan-2-yl 12-methyl-6-(6-methylheptyl)tridec-12-enoate	Others	Others	-	2	12057.9	9218.39	12990.3	9223.6	10615.7	11954.9	0.391373	0.586557	0.737926	1.07777	0.108044	insig
Lasp003143	C11H12O3	1,4-Benzodioxin-6-propanol	Others	Alcohol compounds	-	3	50005	35005	54894.9	76670	71670	71670	1.28489	0.0385759	0.159461	0.635902	-0.653123	insig
MWS0559	C6H10O5	1,6-anhydro-β-D-glucose	Others	Saccharides	498-07-7	1	504374	619868	630807	389560	382086	401177	1.40147	0.0386054	0.159461	1.49643	0.581527	insig
Hmjp003400	C19H16O3	1,7-Bis-(4-hydroxyphenyl)-2,4,6-heptatrienone	Others	Ketone compounds	-	3	83098.8	65496.6	59814.2	110114	83917.8	110061	1.22085	0.0489214	0.179397	0.685349	-0.54509	insig
Waln010743	C28H54NO9P	1-(2,3-dihydroxypropoxy)-3-(((2-(dimethylamino)ethoxy)(hydroxy)phosphoryl)oxy)propan-2-yl (11Z,14Z)-octadeca-11,14-dienoate	Lipids	LPE	-	1	3.97792e+06	3.83553e+06	4.19038e+06	4.27414e+06	4.63522e+06	4.86745e+06	1.24111	0.0545075	0.188588	0.871307	-0.198747	insig
Waln009920	C28H52NO9P	1-(2,3-dihydroxypropoxy)-3-(((2-(dimethylamino)ethoxy)(hydroxy)phosphoryl)oxy)propan-2-yl (8E,11Z,14Z)-octadeca-8,11,14-trienoate	Lipids	LPE	-	1	305879	322575	322572	440942	440268	425258	1.4788	0.000101486	0.00850964	0.727937	-0.458115	insig
Waln010449	C26H52NO9P	1-(2,3-dihydroxypropoxy)-3-(((2-(dimethylamino)ethoxy)(hydroxy)phosphoryl)oxy)propan-2-yl (E)-hexadec-9-enoate	Lipids	LPE	-	2	37313.2	26036.7	23884.2	30861.3	42214.6	33391.8	0.799658	0.303121	0.503984	0.819347	-0.287454	insig
Waln011704	C28H56NO9P	1-(2,3-dihydroxypropoxy)-3-(((2-(dimethylamino)ethoxy)(hydroxy)phosphoryl)oxy)propan-2-yl (Z)-14-Octadecenoic Acid	Lipids	LPE	-	1	376278	331406	338842	306602	355363	344176	0.469945	0.542784	0.702895	1.04014	0.0567745	insig
WaYn011606	C27H56NO9P	1-(2,3-dihydroxypropoxy)-3-(((2-(dimethylamino)ethoxy)(hydroxy)phosphoryl)oxy)propan-2-yl heptadecanoate	Lipids	LPE	-	3	8337.96	7207.89	6901.61	8799.09	4444.22	8800.51	0.198046	0.936262	0.965964	1.01831	0.0261773	insig
Waln011524	C26H54NO9P	1-(2,3-dihydroxypropoxy)-3-(((2-(dimethylamino)ethoxy)(hydroxy)phosphoryl)oxy)propan-2-yl palmitate*	Lipids	LPE	-	1	814233	898910	963683	889352	853861	915900	0.0684988	0.908599	0.950543	1.00666	0.00957805	insig
Zbzp010481	C21H34O3	1-(3,5-Dihydroxyphenyl)pentadecan-1-one	Quinones	Quinones	-	2	70886.4	15799.1	62423.8	124889	98993.8	86653	1.01342	0.0679166	0.209753	0.480168	-1.05839	down
Wchn005575	C21H28O8	1-(4'-Hydroxy-3'-methoxyphenyl)-2-[4''-(3-hydroxypropyl)-2'',6''-dimethoxyphenyl]-propane-1,3-Diol	Others	Others	-	2	423340	428340	408340	200005	286670	285005	1.34642	0.0254133	0.129129	1.63283	0.707372	insig
Zbfn002690	C13H16O8	1-(4-Hydroxybenzoyl)Glucose; 25545-07-7	Phenolic acids	Phenolic acids	-	2	315796	325407	412288	396499	356548	382977	0.615371	0.472998	0.645417	0.927348	-0.108817	insig
pmn001681	C10H14O2	1-(4-Methoxyphenyl)-1-propanol	Phenolic acids	Phenolic acids	5349-60-0	3	552511	642602	580178	847005	661685	657319	1.06617	0.161153	0.348278	0.819614	-0.286983	insig
MEDL00392	C26H52NO7P	1-(9Z-octadecenoyl)-sn-glycero-3-phosphocholine	Lipids	LPC	19420-56-5	3	311078	322109	345053	291504	305672	320302	0.920504	0.196852	0.391601	1.06623	0.0925149	insig
Lmqn000432	C9H19O11P	1-(sn-Glycero-3-phospho)-1D-myo-inositol	Others	Saccharides	-	1	4.32421e+06	4.80748e+06	4.46846e+06	3.06103e+06	3.93182e+06	2.79038e+06	1.26072	0.0501304	0.181563	1.39015	0.475238	insig
Wbtn002952	C13H19NO7	1-(β-D-Glucopyranosyl)-3-ethyl-4-methyl-1H-pyrrole-2,5-dione	Others	Ketone compounds	-	3	168256	136532	198107	95611.1	131725	218578	0.451391	0.672757	0.791916	1.12779	0.173494	insig
MWS00330g	C5H9NO2	1-Amino-1-cyclobutane-carboxylic-acid*	Amino acids and derivatives	Amino acids and derivatives	-	1	2.1967e+06	2.35876e+06	2.44142e+06	3.20646e+06	3.27369e+06	2.92127e+06	1.42213	0.00545139	0.0505082	0.744237	-0.426167	insig
Lcsp013823	C22H41NO2	1-Amino-2-hydroxydocosa-10,13-dien-3-one	Others	Others	-	3	901738	3.97095e+06	2.18908e+06	723536	877251	638976	1.11446	0.211998	0.404461	3.15291	1.65668	up
mws4052	C4H7NO2	1-Aminocyclopropane-1-carboxylic acid*	Organic acids	Organic acids	22059-21-8	3	2.04301e+06	1.90757e+06	1.7305e+06	2.95743e+06	3.52652e+06	3.02253e+06	1.43577	0.00835191	0.0670151	0.5976	-0.742748	insig
MWS2050	C3H9NO	1-Aminopropan-2-ol	Alkaloids	Alkaloids	78-96-6	3	39741.3	26231.2	60005	16706.8	30205.3	28621.2	0.932522	0.22293	0.415854	1.66784	0.737982	insig
pmf0174	C10H22O	1-Decanol*	Others	Alcohol compounds	112-30-1	3	5.58466e+06	6.0226e+06	5.69343e+06	7.15407e+06	7.09854e+06	7.07804e+06	1.45767	0.00800732	0.0651858	0.811072	-0.302098	insig
pmf0297	C20H42O	1-Eicosanol	Lipids	Free fatty acids	629-96-9	3	189934	194990	179683	107551	123139	116136	1.46598	0.000338404	0.0138047	1.62793	0.703038	insig
Zmjn005011	C36H42O19	1-Feruloyl-3-p-coumaroyl-2',6'-diacetylsucrose	Phenolic acids	Phenolic acids	-	1	15639.5	9912.26	6954.08	11756.7	17821.5	9734.78	0.508819	0.554551	0.713176	0.826848	-0.274306	insig
pmp000086	C13H16O6	1-Feruloyl-sn-glycerol	Phenolic acids	Phenolic acids	-	3	78021.2	69644.2	69484.9	200005	250005	105808	1.28496	0.115631	0.290564	0.390686	-1.35592	down
pmn001375	C26H32O12	1-Hydroxypinoresinol-1-O-Glucoside	Lignans and Coumarins	Lignans	81495-71-8	1	21670	30005	30005	98135	143787	156631	1.45478	0.0247815	0.128267	0.204941	-2.28672	down
Zbfn007626	C25H48NO7P	1-Linoleoyl-2-Lysophosphatidic Acid Monobutylamine Ester	Lipids	Glycerol ester	-	1	251947	349799	220873	275745	274935	331177	0.405529	0.679109	0.794188	0.932826	-0.10032	insig
Lmhp112042	C21H38O4	1-Linoleoylglycerol*	Lipids	Glycerol ester	2277-28-3	1	1.19314e+06	1.17914e+06	1.30056e+06	1.00901e+06	1.05526e+06	1.12484e+06	1.26557	0.0349943	0.152827	1.15168	0.203741	insig
Lmhp009384	C33H58O14	1-Linoleoylglycerol-2,3-di-O-glucoside*	Lipids	Glycerol ester	-	1	234472	491370	312251	301050	374698	299545	0.0692341	0.814214	0.89186	1.06439	0.0900267	insig
Lmhp010573	C27H48O9	1-Linoleoylglycerol-3-O-glucoside*	Lipids	Glycerol ester	-	1	9136.78	30636.7	11170.8	11901.6	31346.4	9591.04	0.0648399	0.951329	0.972792	0.964141	-0.0526846	insig
Wcdp003364	C13H14N2O2	1-Methyl-1,2,3,4-tetrahydro-β-carboline-3-carboxylic acid*	Alkaloids	Alkaloids	-	3	76670	81670	63340	63340	103848	101105	0.652708	0.361455	0.555877	0.82626	-0.275332	insig
mws0847	C6H7N5	1-Methyladenine	Nucleotides and derivatives	Nucleotides and derivatives	5142-22-3	1	821558	767646	902497	448938	653156	520748	1.31121	0.0207295	0.117444	1.53539	0.618609	insig
MWSmce549	C17H34O4	1-Monomyristin	Lipids	Glycerol ester	589-68-4	1	336348	280996	244790	290713	311254	240265	0.125788	0.855127	0.92033	1.02363	0.0336957	insig
Zmzn002460	C11H8O2	1-Naphthoic acid	Organic acids	Organic acids	86-55-5	2	270958	309499	268645	161236	146155	182511	1.43527	0.00253424	0.0351233	1.73321	0.793443	insig
MWS2066	C10H8O	1-Naphthol*	Phenolic acids	Phenolic acids	90-15-3	3	133682	136256	171127	150406	165072	138522	0.255985	0.780733	0.868203	0.971508	-0.0417018	insig
Wasn002933	C16H22O10	1-O-(3,4,5-Trimethoxybenzoyl)-B-D-Glucopyranoside	Phenolic acids	Phenolic acids	-	2	450091	499118	528112	489989	518721	480193	0.133594	0.889522	0.941153	0.992221	-0.0112664	insig
Wafn004792	C18H32O8	1-O-Acetyl-Glucopyranose 6-Decanoate	Others	Saccharides	-	3	69460.6	76361.5	81033.8	63589.2	107377	99055	0.610786	0.39717	0.5858	0.840141	-0.251297	insig
Yamp001702	C30H31NO8	1-O-Acetyl-N-desmethylrocaglamide	Flavonoids	Other Flavonoids	-	3	862465	893607	692274	1.09466e+06	1.04211e+06	954446	1.19331	0.0544703	0.188588	0.792034	-0.336366	insig
Lmsn003778	C22H22O13	1-O-Caffeoyl-4-O-galloyl-β-D-glucose	Phenolic acids	Phenolic acids	-	3	16282.8	20859.8	16515.3	23340	25005	16515.3	0.76411	0.296081	0.495005	0.827285	-0.273543	insig
Lmsn002937	C22H22O13	1-O-Caffeoyl-6-O-galloyl-β-D-glucose	Phenolic acids	Phenolic acids	-	3	46670	19985.4	21729.3	21670	29547.3	22600.1	0.283739	0.635629	0.770195	1.19734	0.259837	insig
pmn001420	C15H18O9	1-O-Caffeoyl-β-D-glucose*	Phenolic acids	Phenolic acids	14364-08-0	2	398340	340005	271670	602156	318340	408340	0.749562	0.336164	0.530329	0.760075	-0.395786	insig
Hmbp003234	C12H14O6	1-O-Caffeoylglycerol	Phenolic acids	Phenolic acids	-	3	71359	41670	65715.8	53821.8	62223.4	58304.3	0.000893491	0.889099	0.941153	1.02521	0.0359187	insig
pmb3062	C17H22O10	1-O-Eudesmoylquinic acid	Phenolic acids	Phenolic acids	-	3	23491.2	38695	24394.2	34848	55624.8	42901.8	1.08106	0.119015	0.295249	0.649152	-0.623371	insig
Cmbn007148	C22H22O9	1-O-Feruloyl-3-O-caffeoylglycerol	Phenolic acids	Phenolic acids	-	3	226795	252725	243925	95249.8	103578	170063	1.32436	0.0285066	0.13897	1.96114	0.971689	insig
Zmhn002422	C16H20O9	1-O-Feruloyl-β-D-glucose*	Phenolic acids	Phenolic acids	7196-71-6	2	1601670	1516670	1233340	1680005	1873340	1511670	0.908029	0.194698	0.389695	0.859164	-0.218994	insig
pma3724	C17H20O9	1-O-Feruloylquinic acid*	Phenolic acids	Phenolic acids	-	3	8.45567e+06	8.86111e+06	9.71947e+06	9.28424e+06	9.20799e+06	1.06303e+07	0.761947	0.308982	0.507505	0.928361	-0.107243	insig
Lmfp001509	C13H16O9	1-O-Galloyl-rhamnose	Phenolic acids	Phenolic acids	-	3	170015	142686	100034	205633	220072	256616	1.25294	0.0273657	0.134977	0.604899	-0.725233	insig
pmb2871	C13H16O9	1-O-Gentisoyl-β-D-glucoside*	Phenolic acids	Phenolic acids	23445-11-6	1	2.28626e+06	3.54928e+06	2.48153e+06	2.12572e+06	2.43569e+06	3.88309e+06	0.00258192	0.952693	0.973	0.984911	-0.0219352	insig
Zbfn008705	C24H42O7	1-O-Linolenoyl-3-glucoside	Lipids	Free fatty acids	-	1	263966	283326	251807	153125	147250	143234	1.47914	0.00322939	0.0387234	1.80136	0.849083	insig
Zbfn008708	C26H46O9	1-O-Linoleoyl-(6-O-Hydroxyethyl-D-Glucose)	Lipids	Free fatty acids	-	1	643666	696534	497615	347029	415092	332810	1.34641	0.037588	0.157983	1.67848	0.747152	insig
Zbfn008434	C27H48O9	1-O-Linoleoyl-3-O-galactopyranosyl-L-glycerol	Lipids	Glycerol ester	-	1	339297	327110	370721	224703	185834	222120	1.43419	0.00172962	0.0290942	1.63932	0.713097	insig
Zmhn001926	C13H16O8	1-O-Salicyloyl-β-D-glucose	Phenolic acids	Phenolic acids	60517-74-0	2	1.01446e+06	1.83938e+06	999609	2.62716e+06	2.59019e+06	2.74273e+06	1.3206	0.0356799	0.153424	0.484096	-1.04663	down
HJN003	C17H22O10	1-O-Sinapoyl-β-D-glucose	Phenolic acids	Phenolic acids	-	1	148340	133340	186670	66670	221670	300005	0.0981493	0.622169	0.762145	0.796047	-0.329075	insig
Lmtn002565	C14H18O9	1-O-Vanilloyl-D-Glucose	Phenolic acids	Phenolic acids	-	1	477886	755005	831670	458501	698340	763340	0.217914	0.751919	0.850979	1.07519	0.104593	insig
pmn001419	C15H18O8	1-O-p-Coumaroyl-β-D-glucose*	Phenolic acids	Phenolic acids	7139-64-2	2	737330	877909	406670	1.33531e+06	1.29835e+06	922145	1.12633	0.0565436	0.190027	0.568623	-0.814456	insig
pmb3068	C16H18O8	1-O-p-Coumaroylquinic acid*	Phenolic acids	Phenolic acids	-	1	1.63095e+06	1.52281e+06	1.48361e+06	1.38925e+06	1.24646e+06	1.53657e+06	0.94243	0.199055	0.39347	1.11147	0.152475	insig
pmf0293	C18H38O	1-Octadecanol	Lipids	Free fatty acids	112-92-5	3	9473.79	10801.2	8812.61	5478.39	7774.48	8871.56	1.01615	0.13236	0.315745	1.31473	0.394762	insig
pmb0296	C21H40O4	1-Oleoyl-Sn-Glycerol	Lipids	Glycerol ester	129784-87-8	1	739336	766406	874320	579360	538745	624403	1.3732	0.0178632	0.106229	1.36588	0.449835	insig
Walp012598	C19H36O4	1-Palmitoleoyl-Glycerol*	Lipids	Glycerol ester	-	3	20312	14360.1	18541.4	25715.7	15296.9	14951.6	0.100534	0.831578	0.904381	0.950849	-0.0727125	insig
Wagn011658	C31H58O14	1-Palmitoyl-Sn-Glycerol 3-O-Diglucoside	Lipids	Glycerol ester	-	1	125742	138981	139594	77973.1	96259.1	118159	1.19957	0.0697055	0.212158	1.3828	0.467589	insig
Zabn104819	C33H40O18	1-Sinapoyl-2-feruloylgentiobiose	Phenolic acids	Phenolic acids	-	1	8984.99	17107.5	14971	78340	25153	19960.3	1.06151	0.277881	0.473234	0.332624	-1.58804	down
Lhmp102846	C15H22O	1-Trans-5-trans-germacrone*	Terpenoids	Sesquiterpenoids	-	2	17952.5	22859.3	21939.7	18967.3	7677.93	22937.2	0.646108	0.442955	0.622472	1.2656	0.339824	insig
MWSmce295	C9H12N2O6	1-beta-D-Arabinofuranosyluracil	Nucleotides and derivatives	Nucleotides and derivatives	3083-77-0	3	2.00319e+06	1.47263e+06	2.00654e+06	958054	1.04668e+06	1.22573e+06	1.34516	0.0354826	0.153273	1.69708	0.763054	insig
Zmgp004297	C19H20O2	1-phenyl-7-(4-hydroxyphenyl)-4-ene-3-heptanone	Others	Ketone compounds	-	2	321121	355376	261520	171413	261748	235378	1.10745	0.0792484	0.229567	1.40308	0.488601	insig
Lmhp011562	C21H36O4	1-α-Linolenoyl-glycerol*	Lipids	Glycerol ester	-	1	1.08405e+06	1.07442e+06	1.09478e+06	1.11441e+06	1.11409e+06	1.06808e+06	0.592465	0.454819	0.630879	0.986856	-0.0190891	insig
Lmhp008744	C33H56O14	1-α-Linolenoyl-glycerol-2,3-di-O-glucoside	Lipids	Glycerol ester	-	1	85734.8	122909	115845	106880	89841.1	41674.7	0.767795	0.288269	0.486836	1.36114	0.444811	insig
Lmhp009773	C27H46O9	1-α-Linolenoyl-glycerol-3-O-glucoside*	Lipids	Glycerol ester	-	2	62002.4	58699.6	53450.4	73809.1	39635.5	118283	0.427591	0.488475	0.655863	0.751538	-0.412082	insig
Hmhp011220	C16H27NO4	10,11-Dihydroxy-N-(2-hydroxy-2-methylpropyl)-2,6,8-dodecatrienam-Ide	Alkaloids	Alkaloids	-	3	80397.2	175176	105669	68626.1	70694.5	60178.5	1.13239	0.196052	0.390939	1.81075	0.856585	insig
pmn001686	C16H32O4	10,16-Dihydroxypalmitic acid	Lipids	Free fatty acids	3233-90-7	1	259308	235364	244874	127110	138212	129878	1.48116	0.000831026	0.0211907	1.87132	0.904058	insig
pmb1912	C20H23N7O7	10-Formyltetrahydrofolic Acid	Alkaloids	Alkaloids	2800-34-2	1	113340	175524	155725	363505	123340	220213	0.736797	0.336008	0.530329	0.628788	-0.669354	insig
MWSslk080	C10H20O3	10-Hydroxydecanoic acid	Lipids	Free fatty acids	1679-53-4	1	18295.2	11936.1	12586.6	14798.8	10318.1	16178.4	0.137631	0.859428	0.920933	1.03687	0.0522379	insig
Wcdp006869	C18H28O3	10-Methoxyheptadec-1-En-4,6-Diyne-3,9-Diol	Lipids	Free fatty acids	133921-57-0	2	75847.8	63791.3	78976.2	42560.3	43839.5	36589.7	1.42891	0.00947954	0.071933	1.77751	0.829859	insig
MW0012022	C18H33NO4	10-Nitrooleate	Lipids	Free fatty acids	-	3	51619.4	46856.9	53302.8	41210.5	32626.9	42128	1.24653	0.0373174	0.157635	1.30883	0.388279	insig
Sacn002893	C17H24O11	10-acetylmonomelittoside	Phenolic acids	Phenolic acids	-	3	68982.4	51034.9	78768.1	87970.1	72843.8	55871.9	0.33656	0.654018	0.78342	0.91739	-0.124393	insig
MWSHC20196	C15H24O2	10α-Hydroxycadin-4-en-15-al	Terpenoids	Sesquiterpenoids	398147-37-0	2	69064.4	63991	40976.5	64508.4	63268	59209.6	0.419155	0.669068	0.789779	0.930721	-0.103579	insig
mws2623	C18H34O2	11-Octadecanoic acid(Vaccenic acid)*	Lipids	Free fatty acids	506-17-2	1	9.80997e+06	8.77752e+06	6.79053e+06	8.43675e+06	7.79987e+06	7.33687e+06	0.394115	0.57642	0.72681	1.07655	0.106414	insig
MW0015479	C18H30O4	12(13)Ep-9-KODE	Lipids	Free fatty acids	-	3	318425	329470	349902	183824	139515	155676	1.45519	0.000685245	0.0194817	2.08302	1.05868	up
Lmbn005487	C18H34O4	12,13-DHOME; (9Z)-12,13-Dihydroxyoctadec-9-enoic acid	Lipids	Free fatty acids	263399-35-5	1	11878.3	11917.4	12716.5	14690	13371	9973.16	0.175618	0.754763	0.852023	0.959983	-0.058919	insig
pmb2799	C18H32O3	12,13-Epoxy-9-Octadecenoic Acid	Lipids	Free fatty acids	6799-85-5	1	39181.4	38571.7	36568.6	40643	35178.6	36834.2	0.250828	0.778526	0.867304	1.01479	0.021177	insig
MWS5235	C18H36O3	12-Hydroxyoctadecanoic acid	Lipids	Free fatty acids	106-14-9	3	43170.3	50606.6	48815.2	43400.6	47031.4	44917.6	0.637021	0.405008	0.591122	1.05351	0.0752036	insig
Zmyn004548	C18H28O3	12-Oxo-phytodienoic acid	Lipids	Free fatty acids	85551-10-6	3	8688.07	8979.28	11501.4	11334.5	13306	10939.2	1.02682	0.140678	0.325781	0.819817	-0.286627	insig
Lmbn005369	C18H32O3	13(S)-HODE;13(S)-Hydroxyoctadeca-9Z,11E-dienoic acid*	Lipids	Free fatty acids	10219-69-9	1	1.30478e+06	1.38001e+06	1.48518e+06	1.33943e+06	1.43275e+06	1.51892e+06	0.39512	0.612667	0.754113	0.971772	-0.0413097	insig
Wcdp006870	C18H30O4	13(s)-hydroperoxy-(9z,11e,15z)-octadecatrienoic acid	Lipids	Free fatty acids	67597-26-6	2	53434.8	35617.9	36964.6	19640.8	11018.3	27908.7	1.20364	0.0416921	0.165441	2.15165	1.10544	up
MWS80007	C18H32O4	13-Hydroperoxy-9Z,11E-octadecadienoic acid*	Lipids	Free fatty acids	23017-93-8	2	44843.9	59222.6	62433	40434.6	43981.9	44670.8	1.12457	0.140875	0.325781	1.28982	0.367171	insig
Lmbn005443	C18H30O3	13-KODE; (9Z,11E)-13-Oxooctadeca-9,11-dienoic acid*	Lipids	Free fatty acids	54739-30-9	3	15224.5	15436.4	16015.3	14887.1	13558.7	16351.1	0.544324	0.523662	0.687881	1.04195	0.0592888	insig
MWS2430	C15H30O2	13-methylmyristic acid	Lipids	Free fatty acids	2485-71-4	1	87777.4	106656	97026.6	133515	119107	134779	1.34329	0.0126911	0.0893976	0.752348	-0.410528	insig
pmb2789	C18H30O4	13S-Hydroperoxy-6Z,9Z,11E-octadecatrienoic acid	Lipids	Free fatty acids	121107-97-9	3	114533	94285.1	87748.7	93043.9	130409	105514	0.552787	0.476037	0.649036	0.901508	-0.149588	insig
pmb2804	C18H32O4	13S-Hydroperoxy-9Z,11E-octadecadienoic acid	Lipids	Free fatty acids	33964-75-9	3	1.65678e+07	1.61509e+07	1.75228e+07	1.25953e+07	1.28155e+07	1.3648e+07	1.43996	0.00239828	0.0338654	1.2863	0.363233	insig
Zmpn003368	C18H30O3	13S-Hydroxy-9Z,11E,15Z-octadecatrienoic acid	Lipids	Free fatty acids	87984-82-5	2	69168.8	73824.7	74565.8	85529.5	75307	94032	1.11535	0.138697	0.324134	0.853613	-0.228345	insig
pma0461	C18H28O2	14,15-Dehydrocrepenynic acid*	Lipids	Free fatty acids	4154-44-3	3	7.77916e+06	7.90263e+06	7.57805e+06	6.57385e+06	6.53818e+06	7.59912e+06	1.13329	0.126263	0.305986	1.12306	0.167434	insig
Wcsn010224	C18H30O2	14-hydroxy-2,6,10-trimethylpentadeca-2,5,10-trien-4-one*	Others	Others	-	1	1.41008e+07	1.46069e+07	1.66154e+07	1.46932e+07	1.54155e+07	1.61135e+07	0.277247	0.752945	0.851442	0.980547	-0.028342	insig
Hmqp005455	C18H32O3	15(R)-Hydroxylinoleic Acid*	Lipids	Free fatty acids	177931-23-6	2	171105	168281	136274	138052	141854	139012	0.949567	0.231569	0.424417	1.13545	0.183259	insig
Qmjp080402	C18H28O2	15,16-Bisnor-13-oxo-8(17),11-labdadien-19-ol	Terpenoids	Sesquiterpenoids	-	2	49889.7	68686.3	50518.7	66580.3	60448.3	60294.7	0.68056	0.432815	0.613551	0.902689	-0.147699	insig
Zmyn004676	C18H30O3	17-Hydroxylinolenic acid	Lipids	Free fatty acids	-	1	516775	514063	536924	524745	561354	538232	0.885259	0.227009	0.420657	0.965175	-0.0511378	insig
Zmyn003394	C9H10O4	2',6'-Dihydroxy-4'-methoxyacetophenone	Others	Ketone compounds	7507-89-3	2	99812.8	102527	108247	23104.2	22624.7	22794	1.49153	0.000916947	0.021658	4.53259	2.18034	up
pme3184	C10H14N5O6P	2'-Deoxyadenosine-5'-monophosphate	Nucleotides and derivatives	Nucleotides and derivatives	653-63-4	2	216323	173605	196079	175005	141891	149643	1.17391	0.068886	0.210806	1.25607	0.328921	insig
pme1194	C9H13N3O4	2'-Deoxycytidine	Nucleotides and derivatives	Nucleotides and derivatives	951-77-9	3	503135	406880	478955	360535	411181	406803	1.08143	0.120428	0.296531	1.17857	0.237041	insig
pme1184	C10H13N5O4	2'-Deoxyguanosine	Nucleotides and derivatives	Nucleotides and derivatives	961-07-9	1	2.32539e+06	2.20919e+06	2.25782e+06	1.85062e+06	1.97826e+06	1.94838e+06	1.42472	0.00289008	0.037571	1.17571	0.233536	insig
MW0168500	C10H14N5O7P	2'-Deoxyguanosine 5'-monophosphate*	Nucleotides and derivatives	Nucleotides and derivatives	902-04-5	3	4.51131e+07	6.23954e+07	4.80053e+07	3.51232e+07	4.18368e+07	4.41284e+07	1.06155	0.152453	0.341109	1.2843	0.360982	insig
pmc0066	C10H13N4O7P	2'-Deoxyinosine-5'-monophosphate	Nucleotides and derivatives	Nucleotides and derivatives	3393-18-8	3	3869710	5951105	4356225	3207710	2155005	1570005	1.24842	0.0413721	0.165441	2.04495	1.03206	up
Hmhp001812	C11H15N5O4	2'-O-Methyladenosine	Nucleotides and derivatives	Nucleotides and derivatives	2140-79-6	1	104722	99656	98287.5	105433	148869	118350	1.03522	0.209574	0.403046	0.812192	-0.300107	insig
Lmxn006423	C7H5NOS	2(3H)-Benzothiazolone	Alkaloids	Alkaloids	934-34-9	3	78377.4	64973	96727.4	110373	111849	107872	1.22464	0.0803576	0.230361	0.727303	-0.459372	insig
Wmzn000227	C6H10O4	2,2-Dimethylsuccinic acid	Organic acids	Organic acids	597-43-3	2	586586	627709	583015	622476	677041	589858	0.694835	0.366961	0.561491	0.951272	-0.0720702	insig
Zahp011689	C12H12O3	2,2-dimethylchromene-6-carboxylic acid	Others	Others	34818-56-9	3	1.67556e+07	1.69152e+07	1.66071e+07	1.58729e+07	1.68497e+07	1.65192e+07	0.741857	0.35248	0.546311	1.02104	0.0300436	insig
Zmyn005245	C32H38O17	2,3'-Di-feruloyl sucrose	Phenolic acids	Phenolic acids	-	1	15218.7	34793.5	20005	40063.5	68422	26670	0.986668	0.213825	0.406098	0.518049	-0.948839	insig
pmn001407	C30H48O6	2,3,16,21-Tetrahydroxyolean-12-en-28-oic acid (Platycogenic acid C)	Terpenoids	Triterpene	26121-81-3	3	35653.7	31699.9	42503.2	24809.8	27732.5	29317.3	1.23378	0.0816136	0.23237	1.34202	0.424402	insig
Wbmn009702	C30H48O5	2,3,23-Trihydroxyurs-12-en-28-oic acid	Terpenoids	Triterpene	-	1	10190.9	9704.16	5597.16	6626.88	3528.65	9769.47	0.575649	0.469877	0.643204	1.27941	0.355476	insig
Zbfn008704	C21H38O5	2,3,3-trihydroxypropyl octadeca-9,12-dienoate	Lipids	Free fatty acids	-	1	63357.7	66074.2	79778.6	32503	43702.3	41506.3	1.38522	0.0106557	0.0771342	1.77731	0.829698	insig
pmn001394	C20H22O9	2,3,5,4'-Tetrahydroxystilbene-2-O-glucoside	Others	Stilbene	82373-94-2	3	1.01586e+06	1.24296e+06	1.19829e+06	757658	829477	765178	1.40529	0.0246562	0.128014	1.46967	0.555488	insig
Zahn004036	C10H8O2	2,3-Dihydro-1,4-naphthoquinone	Quinones	Quinones	21545-31-3	2	520602	483207	311258	357734	377687	379916	0.59427	0.410339	0.595275	1.17908	0.237656	insig
Lafp002342	C11H14O6	2,3-Dihydroxy-1-(4-hydroxy-3,5-dimethoxyphenyl)propan-1-one	Phenolic acids	Phenolic acids	33900-74-2	3	200691	155966	215977	211199	168097	181410	0.101743	0.866636	0.926881	1.02127	0.0303678	insig
mws0639	C7H6O4	2,3-Dihydroxybenzoic Acid*	Phenolic acids	Phenolic acids	303-38-8	3	405692	421670	396176	435005	319763	408340	0.441866	0.624458	0.763303	1.05196	0.0730742	insig
Lmzn106284	C30H48O4	2,3-Dihydroxylup-20(29)-en-28-oic acid (Alphitolic acid)*	Terpenoids	Triterpene	19533-92-7	3	123085	160444	68938.2	114884	186943	205953	0.803568	0.249051	0.443373	0.694134	-0.526714	insig
Xmgp006913	C20H20O5	2,4,2',4'-tetrahydroxy-3'-prenylchalcone	Flavonoids	Chalcones	-	3	392893	302068	320033	318944	322410	317857	0.443961	0.5722	0.724036	1.05816	0.0815514	insig
pmn001399	C20H22O9	2,4,6,4'-Tetrahydroxy-stilbene-2-O-glucoside*	Others	Stilbene	-	2	647437	650962	733539	563931	610263	564011	1.26515	0.052963	0.185426	1.16899	0.225258	insig
Lmbn013410	C14H22O	2,4-Di-Tert-Butylphenol*	Phenolic acids	Phenolic acids	96-76-4	1	275979	283243	329606	533233	505096	465202	1.44443	0.00153665	0.026581	0.59116	-0.758378	insig
Lmyp001815	C14H17NO9	2,4-Dihydroxy-1,4-benzoxazin-3(4H)-one glucoside (DIBOA glucose)	Alkaloids	Alkaloids	155835-54-4	3	32354.8	30486.9	30431.2	38577.7	39861.9	44554.5	1.40918	0.0223418	0.122999	0.758353	-0.399059	insig
mws0885	C7H6O4	2,4-Dihydroxybenzoic acid	Phenolic acids	Phenolic acids	89-86-1	3	3.53055e+06	3.57442e+06	3.71261e+06	5.8039e+06	6.45874e+06	6.37066e+06	1.47889	0.0039195	0.0426818	0.580551	-0.784505	insig
NK10246260	C9H7NO2	2,4-Dihydroxyquinoline	Alkaloids	Quinoline alkaloids	86-95-3	3	60005	48340	51670	111670	73340	51670	0.892334	0.280673	0.475924	0.676082	-0.564731	insig
MA10002917	C6H4N2O5	2,4-Dinitrophenol	Phenolic acids	Phenolic acids	51-28-5	2	66818.9	69147.2	44118	62164.7	63182.9	70422.1	0.481202	0.587123	0.738084	0.919878	-0.120486	insig
MWSmce363	C8H8O3	2,5-Dihydroxyacetophenone	Others	Ketone compounds	490-78-8	3	483378	417325	492163	391658	228634	276316	1.2139	0.0569187	0.190524	1.55348	0.635506	insig
Lmbn001981	C7H6O3	2,5-Dihydroxybenzaldehyde	Others	Aldehyde compounds	1194-98-5	1	5.28273e+07	5.78617e+07	5.97347e+07	70047495	6.00008e+07	6.58496e+07	1.14109	0.0832272	0.23497	0.869962	-0.200976	insig
mws0180	C7H6O4	2,5-Dihydroxybenzoic acid; Gentisic Acid*	Phenolic acids	Phenolic acids	490-79-9	3	351121	310203	316882	161206	313332	277094	0.873135	0.237101	0.430324	1.30144	0.380112	insig
Wmhp000055	C8H8O4	2,5-Dimethoxybenzoquinone*	Quinones	Quinones	3117-03-1	1	2797335	3099415	3109725	1.90971e+06	1.60712e+06	1.8502e+06	1.4505	0.000969039	0.0220603	1.67811	0.746837	insig
MEDN0689	C6H4O5	2,5-Furandicarboxylic acid	Others	Others	3238-40-2	3	164348	135937	119058	197090	219856	199263	1.33145	0.0208613	0.117793	0.680521	-0.555289	insig
Zbfn006124	C26H28O12	2,6-Di-Feruloyl glucoside	Phenolic acids	Phenolic acids	-	2	71670	47176.6	115005	128340	118340	126670	1.0706	0.140584	0.325781	0.62636	-0.674936	insig
Lmln010063	C14H22O	2,6-Di-tert-butylphenol*	Phenolic acids	Phenolic acids	128-39-2	1	275979	283243	329606	533233	505096	465202	1.44443	0.00153665	0.026581	0.59116	-0.758378	insig
pme0278	C7H14N2O4	2,6-Diaminooimelic acid	Organic acids	Organic acids	583-93-7	3	179908	132242	138530	109297	107654	101817	1.2885	0.0955792	0.260205	1.41382	0.4996	insig
Zmjn004640	C34H40O18	2,6-Diferuloyl-2'-acetylsucrose	Phenolic acids	Phenolic acids	-	1	17493.3	17059.2	21489.7	15152.9	21489.7	17239.6	0.25808	0.774528	0.865922	1.04009	0.0567053	insig
Zmsp001834	C8H8O4	2,6-Dimethoxy-1,4-benzoquinone*	Quinones	Quinones	530-55-2	1	2732205	3075360	2551670	1.70203e+06	1.70614e+06	2.15212e+06	1.35471	0.0121301	0.0858316	1.50338	0.58821	insig
Zmxn110201	C14H20O9	2,6-Dimethoxy-4-hydroxyphenol-1-O-ß-D-glucopyranoside	Others	Others	-	1	1.38629e+06	1.38745e+06	1.72861e+06	1.76602e+06	1.8685e+06	1.88042e+06	1.20395	0.0860528	0.238312	0.816393	-0.292664	insig
Lmbn005172	C9H10O3	2,6-Dimethoxybenzaldehyde*	Others	Aldehyde compounds	3392-97-0	2	173340	170005	198340	213340	141670	170005	0.249766	0.823779	0.900207	1.03175	0.0450955	insig
Hmcn006267	C9H10O4	2,6-Dimethoxybenzoic acid	Phenolic acids	Phenolic acids	1466-76-8	1	88320.7	103461	103672	125087	125667	103461	1.09558	0.100799	0.268336	0.834109	-0.261692	insig
pmf0348	C10H20O3	2,6-Dimethyl-7-octene-2,3,6-triol	Others	Alcohol compounds	73815-21-1	3	98647.2	90668.3	94555	75833.1	45667	84739.6	1.01171	0.155694	0.343551	1.37641	0.460911	insig
Zjbn102547	C28H30O9	2,7-Dihydroxy-1-(p-hydroxybenzyl)-4-methoxy-9,10-dihydrophenanthrene-4'-O-glucose	Others	Others	-	2	12312.3	9678.48	12804.1	20647.4	17407.8	17583.9	1.36725	0.00844333	0.0671065	0.625368	-0.677223	insig
Zmmp002167	C14H18N2O6	2-((L-tyrosyl)oxy)-5-amino-5-oxopentanoic acid	Amino acids and derivatives	Amino acids and derivatives	-	1	116752	150504	175364	207485	371252	577491	1.21252	0.153291	0.341109	0.382814	-1.38528	down
WaYn010475	C26H52NO9P	2-(2,3-dihydroxypropoxy)-3-(((2-(dimethylamino)ethoxy)(hydroxy)phosphoryl)oxy)propan-2-yl (E)-hexadec-9-enoate	Lipids	LPE	-	2	100570	83714.1	97307.7	128988	121667	128221	1.38722	0.0129739	0.0902793	0.743227	-0.428125	insig
WaYn011395	C28H56NO9P	2-(2,3-dihydroxypropoxy)-3-(((2-(dimethylamino)ethoxy)(hydroxy)phosphoryl)oxy)propan-2-yl (Z)-14-Octadecenoic Acid	Lipids	LPE	-	1	329329	314049	317986	297766	301100	326873	0.756003	0.333142	0.529052	1.03848	0.0544778	insig
Waln011009	C28H54NO9P	2-(2,3-dihydroxypropoxy)-3-(((2-(dimethylamino)ethoxy)(hydroxy)phosphoryl)oxy)propyl (11Z,14Z)-octadeca-11,14-dienoate	Lipids	LPE	-	1	4.03397e+06	3.71645e+06	4.16793e+06	4.34998e+06	4.52632e+06	4.65825e+06	1.27056	0.0352619	0.153197	0.880587	-0.183462	insig
Waln010192	C28H52NO9P	2-(2,3-dihydroxypropoxy)-3-(((2-(dimethylamino)ethoxy)(hydroxy)phosphoryl)oxy)propyl (8E,11Z,14Z)-octadeca-8,11,14-trienoate	Lipids	LPE	-	1	301545	300762	315990	417684	446818	436601	1.47673	0.000707293	0.0197688	0.705783	-0.502703	insig
Waln011222	C26H54NO9P	2-(2,3-dihydroxypropoxy)-3-(((2-(dimethylamino)ethoxy)(hydroxy)phosphoryl)oxy)propyl palmitate*	Lipids	LPE	-	1	836509	897671	935654	928962	851924	849029	0.251595	0.750147	0.850573	1.01518	0.021734	insig
Lmbp010056	C17H14O2	2-(2-Phenylethyl)chromone	Others	Chromone	61828-53-3	3	66332.7	65872.5	57044.9	62073.6	63612.6	63977.3	0.0681576	0.968107	0.979201	0.99782	-0.00314798	insig
Jmwn002117	C14H20O9	2-(3,4-dihydroxyphenyl)ethanediol 1-O-β-D-glucopyranoside*	Phenolic acids	Phenolic acids	-	3	22015.9	33972.9	27746.9	31311.6	23584.2	26427.5	0.104833	0.856368	0.92033	1.02966	0.0421747	insig
Wdjp004614	C21H22O8	2-(7-hydroxy-4-methoxyphenanthren-2-yl)oxy-6-(hydroxymethyl)oxane-3,4,5-triol	Others	Others	-	2	110007	80469.6	119949	190371	148632	121228	1.10276	0.115156	0.290401	0.674499	-0.568112	insig
Hmtn001358	C14H17NO7	2-(D-Glucosyloxy)-4-hydroxybenzeneacetonitrile	Alkaloids	Phenolamine	-	3	6012.7	7991.33	6772.71	869.325	10005	10162.3	0.379834	0.98026	0.985549	0.987648	-0.0179308	insig
pme3083	C8H7NO3	2-(Formylamino)benzoic acid	Phenolic acids	Phenolic acids	3342-77-6	3	2.30162e+06	2.31077e+06	2.11566e+06	2.74416e+06	1.72578e+06	1.80973e+06	0.433637	0.694328	0.803651	1.0714	0.0994998	insig
WaYn002146	C19H28O12	2-(Hydroxymethyl)Phenyl 2-O-Beta-D-Glucopyranosyl-Beta-D-Glucopyranoside	Phenolic acids	Phenolic acids	-	2	152095	145474	125816	265737	243755	287835	1.45243	0.00240309	0.0338654	0.531005	-0.913201	insig
Zbfn005474	C29H36O14	2-(p-Hydroxyphenethoxy)-6-feruloyl-O-glucosyl-xylose	Phenolic acids	Phenolic acids	-	2	331670	189398	279780	394128	355074	367537	1.08679	0.118063	0.294193	0.717131	-0.479692	insig
Lmbn001609	C6H10O4	2-Acetyl-2-Hydroxybutanoic Acid	Organic acids	Organic acids	-	1	2.67839e+06	2.64896e+06	2.76383e+06	1.69229e+06	1.69938e+06	1.6781e+06	1.48987	0.000846619	0.0211907	1.59597	0.67443	insig
NK10253223	C8H9NO3	2-Amino-3-methoxybenzoic acid	Phenolic acids	Phenolic acids	3177-80-8	3	62243.3	58340	52283.1	81308.3	48076.1	58340	0.275273	0.670158	0.789779	0.920852	-0.118959	insig
Lmcp000611	C5H9N3O2	2-Amino-4,5-dihydro-1H-imidazole-4-acetic acid	Alkaloids	Alkaloids	69098-41-5	3	1.06898e+07	7.15374e+06	1.02886e+07	1.19417e+07	1.10699e+07	1.22304e+07	1.00672	0.159271	0.346049	0.798254	-0.32508	insig
Zmmp000606	C6H13NO3	2-Amino-4-hydroxy-3-methylpentanoic acid	Amino acids and derivatives	Amino acids and derivatives	-	2	5.21124e+07	6.11978e+07	3.86449e+07	3.49454e+07	5.02774e+07	3.97747e+07	0.718156	0.329456	0.525188	1.21567	0.281747	insig
Wccp002870	C14H18N2O5	2-Amino-5-[(1-Carboxy-2-Phenylethyl)Amino]-5-Oxopentanoic acid*	Alkaloids	Alkaloids	-	1	2.56826e+06	2.35399e+06	2.86176e+06	2.6639e+06	2.34997e+06	2.74358e+06	0.0263636	0.965152	0.978698	1.00342	0.00493081	insig
Walp007095	C14H31NO	2-Amino-7-methyltridecan-1-ol*	Lipids	Sphingolipids	-	2	22778.6	16877.9	15797.1	25621.9	20553.2	28161.9	1.06448	0.113553	0.288249	0.745977	-0.422798	insig
Walp004995	C12H27NO3	2-Aminododecane-1,3,4-triol	Lipids	Sphingolipids	-	3	21764.6	49196.7	48251.7	18526.5	20416.1	22427.3	1.10459	0.163268	0.351894	1.94253	0.957939	insig
Walp004752	C12H27NO2	2-Aminododecane-1,4-diol*	Lipids	Sphingolipids	-	3	142086	176620	118340	203260	214112	284166	1.24833	0.0524598	0.185211	0.622983	-0.682735	insig
mws0236	C2H7NO3S	2-Aminoethanesulfonic acid	Organic acids	Organic acids	107-35-7	3	36670	20211.1	17680.2	20216.1	12443.9	18014.2	0.822447	0.313356	0.509054	1.47139	0.557176	insig
WaYp007721	C16H35NO3	2-Aminohexadecane-1,16,16-triol	Lipids	Sphingolipids	-	2	187663	367962	335495	179085	209652	187566	1.01114	0.196459	0.391285	1.54627	0.628791	insig
Walp007043	C16H35NO2	2-Aminohexadecane-1,4-diol*	Lipids	Sphingolipids	-	1	4.25144e+06	3.88156e+06	4.26784e+06	6.23894e+06	6.44744e+06	6.66145e+06	1.47301	0.000191674	0.011084	0.640942	-0.641734	insig
WaYp006462	C16H35NO3	2-Aminohexadecane-1,5,15-triol	Lipids	Sphingolipids	-	1	76525.9	70909.3	71527.4	86642.1	91836.1	136985	1.13804	0.180432	0.371726	0.6941	-0.526785	insig
Walp007214	C16H35NO3	2-Aminohexadecane-1,5,6-triol	Lipids	Sphingolipids	-	1	44305.5	114157	106094	39396.9	48980.6	52205.7	0.989003	0.199006	0.39347	1.88185	0.912155	insig
Walp007190	C20H43NO4	2-AminoicoSane-1,5,7,19-tetraol	Lipids	Sphingolipids	-	1	754345	873167	866154	1.42112e+06	1.62554e+06	1.66203e+06	1.45899	0.00318841	0.0387234	0.529588	-0.917059	insig
pme3017	C4H9NO2	2-Aminoisobutyric acid*	Organic acids	Organic acids	62-57-7	2	3.31683e+07	3.07313e+07	2.71456e+07	2.96821e+07	3.03564e+07	2.72629e+07	0.421931	0.573357	0.724036	1.04288	0.0605779	insig
WaYp007695	C18H39NO4	2-Aminooctadecane-1,16,18,18-tetraol	Lipids	Sphingolipids	-	2	42265.1	46330.5	60375.4	53429.5	48493.7	60506.5	0.524792	0.534405	0.695465	0.917141	-0.124784	insig
Walp008102	C18H39NO2	2-Aminooctadecane-1,4-diol	Lipids	Sphingolipids	-	1	323163	319154	322901	319586	330157	409366	0.726162	0.384381	0.57841	0.911349	-0.133925	insig
WaYp007548	C14H31NO	2-Aminotetradecan-1-ol*	Lipids	Sphingolipids	-	2	27523.1	16922.8	24064.4	23884.9	30200.3	18859	0.241612	0.760536	0.854839	0.939215	-0.0904726	insig
Walp004906	C14H31NO3	2-Aminotetradecane-1,11,13-triol	Lipids	Sphingolipids	-	1	30286.5	27450.3	28340	42972	48340	44390.1	1.46393	0.00272823	0.0367042	0.634307	-0.656747	insig
Walp006011	C14H31NO2	2-Aminotetradecane-1,4-diol	Lipids	Sphingolipids	-	1	128036	129121	124528	155518	180124	219085	1.30865	0.0885326	0.243392	0.688059	-0.539395	insig
WaYp005128	C14H31NO3	2-Aminotetradecane-1,5,13-triol	Lipids	Sphingolipids	-	1	79497.7	73819.7	65183.8	111670	76631.7	160091	1.03499	0.212798	0.405526	0.627169	-0.673074	insig
pmf0175	C10H22O	2-Decanol*	Others	Alcohol compounds	1120-06-5	3	6.72437e+06	7.2088e+06	7.02801e+06	8.56057e+06	8.61104e+06	8.97814e+06	1.45444	0.000880074	0.0213896	0.801582	-0.319078	insig
Zmyn000230	C5H8O5	2-Dehydro-3-deoxy-L-arabinonate*	Others	Saccharides	-	3	901813	893970	941553	1.17735e+06	1.18181e+06	989041	1.27189	0.0782096	0.2281	0.817554	-0.290614	insig
pmb2507	C5H11O7P	2-Deoxyribose-1-phosphate*	Nucleotides and derivatives	Nucleotides and derivatives	17210-42-3	3	9.34117e+06	1.00316e+07	1.11681e+07	5.93413e+06	5.33346e+06	4.86018e+06	1.45056	0.00340434	0.0392042	1.89368	0.921193	insig
mws0863	C5H11O7P	2-Deoxyribose-5'-phosphate*	Nucleotides and derivatives	Nucleotides and derivatives	102916-66-5	3	921349	976085	1.03552e+06	507366	545906	1.06901e+06	0.930743	0.272504	0.46584	1.38198	0.466737	insig
MWStz063	C10H19NO	2-Ethyl-2,6,6-trimethylpiperidin-4-one	Alkaloids	Piperidine alkaloids	133568-79-3	3	127346	97646.9	96948.5	99425.6	107449	119019	0.129459	0.915828	0.95394	0.987874	-0.0176008	insig
pmp000087	C13H16O6	2-Feruloyl-sn-glycerol	Phenolic acids	Phenolic acids	-	3	80156.4	90432.9	107584	181670	244667	137582	1.311	0.0837464	0.235247	0.493286	-1.0195	down
Lmzn006582	C30H46O4	2-Formyl-3-hydroxy-A(1)-norlup-20(29)-en-28-oic acid (Colubrinic acid)	Terpenoids	Triterpene	-	2	170056	204874	151269	78197.5	113332	126370	1.24555	0.0314189	0.146885	1.65524	0.72704	insig
mws0177	C5H4O3	2-Furoic acid	Organic acids	Organic acids	88-14-2	3	705193	1.97157e+06	1.04361e+06	1.39319e+06	863887	1.18553e+06	0.01538	0.837121	0.908642	1.08069	0.111948	insig
Wagp006039	C6H15O4P	2-Hexylphosphoric Acid	Others	Others	-	2	342561	374895	418266	474777	390377	417908	0.892489	0.213578	0.406089	0.885164	-0.175983	insig
Hmlp002408	C14H17NO8	2-Hydroxy-1,4-benzoxazine-3(2H)-one glucoside (HBOA glucoside)	Alkaloids	Alkaloids	27625-86-1	3	320005	162094	380005	236670	445005	440005	0.588017	0.411885	0.596486	0.768582	-0.379728	insig
Lmbn001288	C5H8O4	2-Hydroxy-2-methyl-3-oxobutanoic acid*	Organic acids	Organic acids	71698-08-3	3	793515	794472	888459	808901	818077	707868	0.666461	0.375576	0.573104	1.06065	0.0849435	insig
Lmrn003000	C9H10O3	2-Hydroxy-3-phenylpropanoic acid	Phenolic acids	Phenolic acids	7326-19-4	3	50005	45005	50005	20005	21215.9	26670	1.44869	0.000761489	0.0203396	2.136	1.09491	up
Lmmn006932	C20H38O5	2-Hydroxy-4-methyl-3-tridecanoyloxypentanoic acid methyl ester	Lipids	Free fatty acids	-	3	97664.6	86924.2	82790.2	97674.3	107484	125216	1.14517	0.103567	0.272655	0.809323	-0.305213	insig
Lmmn004951	C18H34O5	2-Hydroxy-4-methyl-3-undecanoyloxypentanoic acid methyl ester	Lipids	Free fatty acids	-	1	2.25208e+07	2.37171e+07	2.51033e+07	2.25232e+07	2.28835e+07	2.82158e+07	0.25054	0.730519	0.834523	0.969016	-0.0454074	insig
Lmrn002746	C6H12O3	2-Hydroxy-4-methylpentanoic acid	Organic acids	Organic acids	498-36-2	1	241838	268971	299644	310299	393903	415252	1.23255	0.0646881	0.203728	0.723971	-0.465996	insig
Lmbn001930	C7H6O2	2-Hydroxybenzaldehyde (Salicylaldehyde)	Phenolic acids	Phenolic acids	90-02-8	3	292698	363794	320369	293882	321162	311453	0.510533	0.512104	0.676751	1.05436	0.0763664	insig
mws0206	C4H8O3	2-Hydroxybutyric Acid*	Organic acids	Organic acids	3347-90-8	3	202640	220947	258586	129502	176339	141714	1.30879	0.0234302	0.12503	1.52422	0.608072	insig
Lmmn001643	C9H8O3	2-Hydroxycinnamic acid*	Phenolic acids	Phenolic acids	583-17-5	1	2.05932e+07	2.07594e+07	2.17615e+07	30118865	1.58029e+07	1.65855e+07	0.196839	0.969282	0.979209	1.00971	0.0139406	insig
Zmgn000216	C2H7O4P	2-Hydroxyethylphosphonic acid	Organic acids	Organic acids	22987-21-9	3	138025	101706	165801	136614	151553	100277	0.148621	0.824518	0.900207	1.04399	0.0621061	insig
Zmyn000247	C5H8O5	2-Hydroxyglutaric Acid*	Organic acids	Organic acids	13095-48-2	3	1.05602e+06	1.02776e+06	1.0532e+06	913352	1.11523e+06	950117	0.609629	0.485719	0.65531	1.05314	0.0746946	insig
Lmmn003323	C16H32O3	2-Hydroxyhexadecanoic acid*	Organic acids	Organic acids	764-67-0	1	60409.5	60678.1	59601.3	65765.3	76046	72989.3	1.33093	0.0633891	0.201715	0.841194	-0.24949	insig
mws0574	C4H8O3	2-Hydroxyisobutyric acid*	Organic acids	Organic acids	594-61-6	3	259225	225912	326103	295510	174902	175564	0.775526	0.335395	0.530329	1.25583	0.328646	insig
mws0341	C6H12O3	2-Hydroxyisocaproic acid	Organic acids	Organic acids	20312-37-2	1	2.32512e+06	2.31538e+06	2.25695e+06	3.30613e+06	2.83114e+06	3.26003e+06	1.41704	0.0293559	0.142033	0.733982	-0.446184	insig
Lcsn006335	C14H28O3	2-Hydroxymyristic acid	Organic acids	Organic acids	2507-55-3	3	5519.37	1293.86	12803.9	8621.48	10863.7	7813.36	0.681071	0.530139	0.692941	0.718616	-0.476708	insig
Hmsn002948	C18H26O11	2-Hydroxyphenol-1-O-glucosyl(6→1)rhamnoside	Phenolic acids	Phenolic acids	-	3	33081.7	34257.3	43122.7	35408.7	39175.4	34085.8	0.0884583	0.876379	0.934321	1.01649	0.0235933	insig
Lmzn006284	C30H48O4	2-Hydroxyursolic acid*	Terpenoids	Triterpene	-	3	162045	175971	86259.7	172775	213102	223812	0.963569	0.144263	0.32993	0.695887	-0.523076	insig
pmb3101	C7H12O5	2-Isopropylmalic Acid	Organic acids	Organic acids	49601-06-1	1	883235	913398	872656	249290	281466	282415	1.4882	3.3239e-06	0.00557419	3.28257	1.71483	up
Lmhp012042	C21H38O4	2-Linoleoylglycerol*	Lipids	Glycerol ester	3443-82-1	1	2.73546e+06	2.53056e+06	2.58268e+06	2.66126e+06	2.43261e+06	2.12466e+06	0.794288	0.309644	0.507864	1.0873	0.120747	insig
Lmhp009190	C33H58O14	2-Linoleoylglycerol-1,3-di-O-glucoside*	Lipids	Glycerol ester	-	1	234472	491370	312251	301050	374698	299545	0.0692341	0.814214	0.89186	1.06439	0.0900267	insig
Lmhp010334	C27H48O9	2-Linoleoylglycerol-1-O-glucoside*	Lipids	Glycerol ester	-	1	25324.5	13681.9	23579.8	9318.21	10192.4	9901.65	1.30974	0.0920332	0.252189	2.12789	1.08942	up
MWS2069	C8H10O2	2-Methoxy-4-methylphenol	Phenolic acids	Phenolic acids	93-51-6	3	356155	338912	376142	340985	360512	345448	0.457749	0.555458	0.713795	1.02318	0.0330544	insig
NK10252689	C7H7NO4	2-Methoxy-5-nitrophenol	Phenolic acids	Phenolic acids	636-93-1	2	99097.7	88849.4	95438.8	99542.5	89513.1	85164.9	0.433166	0.592254	0.741256	1.03342	0.0474317	insig
Zbzp007301	C18H28O3	2-Methoxy-6-undecyl-1,4-benzoquinone	Quinones	Quinones	-	1	952895	832352	868291	1.00027e+06	1.05428e+06	1.00967e+06	1.28476	0.0440761	0.170313	0.865975	-0.207602	insig
Wcgp003250	C10H10O2	2-Methyl-3-hydroxyindan-1-one	Others	Others	-	2	3.57429e+06	2799399	5852835	4059950	5833540	5751135	0.738679	0.362379	0.556002	0.781516	-0.355652	insig
Lmgn000224	C5H6O5	2-Methyl-3-oxosuccinic acid	Organic acids	Organic acids	-	1	453291	483423	456815	533554	462654	410374	0.0364139	0.915804	0.95394	0.990721	-0.0134499	insig
Latp003004	C19H22O9	2-Methyl-5-acetonyl-7-hydroxychromone glucoside	Others	Chromone	-	3	76160	69499.3	45704.8	28834.7	16170.8	46394	1.13653	0.0592103	0.193559	2.09371	1.06606	up
Lcsp002966	C7H10O2	2-Methylcyclohexane-1,3-dione	Others	Ketone compounds	1193-55-1	1	1.62265e+06	1.53737e+06	1.66126e+06	1.47483e+06	1.45646e+06	1.33322e+06	1.25879	0.033908	0.151536	1.13056	0.177033	insig
mws0924	C6H10O4	2-Methylglutaric acid*	Organic acids	Organic acids	617-62-9	1	2.29934e+07	1.94205e+07	1.94185e+07	1.50629e+07	1.20454e+07	1.55538e+07	1.32179	0.0170957	0.104828	1.44935	0.535406	insig
mws0473	C5H8O4	2-Methylsuccinic acid*	Organic acids	Organic acids	498-21-5	3	2.28076e+06	2.35332e+06	2.43157e+06	1.03391e+06	938053	1.02917e+06	1.48709	3.2911e-05	0.00711484	2.35433	1.23532	up
MWS1875	C10H8O	2-Naphthol*	Phenolic acids	Phenolic acids	135-19-3	3	131212	132935	152564	153097	165195	159917	1.188	0.07658	0.223736	0.8714	-0.198593	insig
Wafn005118	C18H32O8	2-O-Acetyl-Glucopyranose 6-Decanoate	Others	Saccharides	-	3	76405.2	87098.5	73970.8	61412.6	123862	130083	0.636452	0.357832	0.552055	0.753034	-0.409214	insig
Wacn002584	C15H14O11	2-O-Caffeoylhydroxycitric Acid	Phenolic acids	Phenolic acids	-	2	13895.6	28494.2	16667.6	17453.8	11323.3	22163.4	0.3428	0.64945	0.779062	1.15934	0.213301	insig
Wacn003456	C16H16O11	2-O-Feruloylhydroxycitric Acid	Phenolic acids	Phenolic acids	-	2	99146.5	109045	112357	253340	146332	172286	1.27593	0.119409	0.295626	0.560441	-0.835366	insig
Zbfn004397	C24H26O12	2-O-caffeoyl-5-O-(3-hydroxy-4-phenoxy)-6-acetylglucose	Phenolic acids	Phenolic acids	-	2	60005	53340	25005	29928.6	75005	41670	0.103714	0.881355	0.936649	0.943701	-0.0835979	insig
Wasn000528	C12H18O11	2-O-α-D-Glucopyranosyl-L-ascorbic acid	Others	Vitamin	129499-78-1	1	137377	176203	145578	119449	154169	134799	0.723066	0.338192	0.53054	1.12424	0.168951	insig
Walp012413	C19H36O4	2-Palmitoleoyl-Glycerol*	Lipids	Glycerol ester	-	3	20310	15092.9	18325.2	14044.6	8829.67	16074.4	0.972809	0.14344	0.329518	1.37946	0.4641	insig
Wagn012030	C31H58O14	2-Palmitoyl-Sn-Glycerol 3-O-Diglucoside	Lipids	Glycerol ester	-	1	370055	528133	415930	421435	337901	382890	0.7142	0.3575	0.552051	1.15049	0.202246	insig
Lmxp006440	C19H38O4	2-Palmitoylglycerol*	Lipids	Glycerol ester	23470-00-0	1	50874.6	43839.1	39409.9	49196.3	39156.4	44361	0.0708109	0.920555	0.957674	1.01062	0.0152461	insig
MWS1844	C14H18O	2-Pentyl-3-phenyl-2-propenal	Others	Aldehyde compounds	122-40-7	3	26158.1	23003.9	22311	17892.6	23726.9	28968.9	0.144859	0.937467	0.966276	1.01253	0.0179676	insig
Lmgp000659	C8H9NO	2-Phenylacetamide*	Alkaloids	Alkaloids	103-81-1	2	7.74983e+06	9.15577e+06	6.871e+06	1.06198e+07	11243135	1.24856e+07	1.32712	0.01614	0.101373	0.692214	-0.53071	insig
Labn004625	C19H28O10	2-Phenylethyl beta-primeveroside	Phenolic acids	Phenolic acids	129932-48-5	2	16670	20005	18340	8340	12018.7	18741.9	0.945929	0.217684	0.410636	1.40701	0.492635	insig
MWSslk106	C8H11N	2-Phenylethylamine	Alkaloids	Benzylphenylethylamine alkaloids	156-28-5	3	22772.8	41778.4	33073.8	35070.3	35701.7	38154.2	0.539902	0.565361	0.719356	0.89625	-0.158027	insig
MWS4533	C9H10O2	2-Phenylpropionic Acid*	Organic acids	Organic acids	7782-26-5	3	113373	102043	106557	62264.8	89517.3	70462.7	1.2884	0.039378	0.161347	1.44873	0.534788	insig
mws2124	C2H5O6P	2-Phosphoglycolate	Organic acids	Organic acids	13147-57-4	3	379808	385477	374295	381054	402771	389782	0.93649	0.208412	0.401733	0.971006	-0.042448	insig
MWS1787	C6H7N	2-Picoline; 2-Methylpyridine	Alkaloids	Pyridine alkaloids	109-06-8	3	139509	115401	123935	147620	132380	125237	0.628166	0.414326	0.598053	0.934871	-0.0971603	insig
pme1216	C6H5NO2	2-Picolinic acid	Organic acids	Organic acids	98-98-6	3	2.1739e+06	1.82692e+06	2.37589e+06	2.69744e+06	2.85017e+06	2.8644e+06	1.30075	0.0404209	0.162947	0.75805	-0.399635	insig
Lmgn002555	C8H14O4	2-Propylglutaric acid	Organic acids	Organic acids	32806-62-5	3	721988	817107	748312	1.16053e+06	1.17575e+06	1.12854e+06	1.46692	0.00130124	0.0244006	0.66018	-0.599068	insig
Zmgn001448	C7H12O5	2-Propylmalic Acid*	Organic acids	Organic acids	-	2	983289	1.01334e+06	1.00592e+06	277048	231985	283655	1.48569	2.46017e-05	0.00711484	3.7878	1.92136	up
Lmbn002072	C7H12O4	2-Propylsuccinic acid*	Organic acids	Organic acids	618-57-5	2	739627	623940	812962	233447	436333	497439	1.20023	0.0309073	0.146005	1.86471	0.898955	insig
MWS1812	C11H22O	2-Undecanone	Others	Ketone compounds	112-12-9	3	63321	43382.4	19376.6	18735.9	32028	40096.5	0.450484	0.469254	0.642925	1.38762	0.472616	insig
Wagp000980	C16H25NO9	2-[(4-hydroxyphenethyl)amino]ethane-1,1,2-triol O-Glucoside	Alkaloids	Alkaloids	-	2	498851	441756	455715	157830	189518	200674	1.47008	0.000302565	0.0138047	2.54793	1.34933	up
Wcfn005424	C18H30O8	2-[2-[(Z)-pent-2-enyl]-3-[3,4,5-trihydroxy-6-(hydroxymethyl)oxan-2-yl]oxycyclopentyl]acetic acid	Others	Others	-	3	598340	411227	436450	871717	614066	793797	1.2322	0.0482294	0.179397	0.634335	-0.656683	insig
MW0168271	C15H29N3O5	2-[[2-[(2-Amino-3-methylpentanoyl)amino]-4-methylpentanoyl]amino]-3-hydroxypropanoic acid	Amino acids and derivatives	Amino acids and derivatives	-	3	574303	1.18421e+06	652637	754838	553735	895896	0.161753	0.770446	0.863662	1.09376	0.12929	insig
Zbqp000579	C6H9N3O2	2-amino-3-(1H-pyrazol-1-yl)propanoic acid	Organic acids	Organic acids	2734-48-7	1	3.05232e+07	3.11534e+07	2.98983e+07	4.36691e+07	4.45497e+07	4.10047e+07	1.47348	0.00365206	0.0408301	0.708655	-0.496844	insig
Zmmp001941	C9H17NO8	2-amino-4-hydroxy-3-((3,4,5-trihydroxytetrahydro-2H-pyran-2-yl)oxy)butanoic acid	Amino acids and derivatives	Amino acids and derivatives	-	3	9.59407e+06	9.30226e+06	1.06428e+07	8.35694e+06	8.25969e+06	8.00762e+06	1.34938	0.0489945	0.179397	1.1996	0.262548	insig
Walp007192	C22H47NO5	2-aminodocoSane-1,6,19,20,21-pentaol	Lipids	Sphingolipids	-	1	104093	93400.4	86512.5	169847	174967	183750	1.46716	0.00031631	0.0138047	0.537315	-0.89616	insig
Jmgn005927	C15H12O6	2-hydroxynaringenin	Flavonoids	Flavanones	-	3	8340	21670	12946.9	12423.2	8631.78	16670	0.200643	0.72497	0.830448	1.13869	0.187369	insig
Lmhp011388	C21H36O4	2-α-Linolenoyl-glycerol*	Lipids	Glycerol ester	55268-58-1	1	1.31545e+06	1.63861e+06	1.45164e+06	1.90692e+06	1.66493e+06	1.56429e+06	0.991504	0.153486	0.341109	0.857785	-0.221312	insig
Lmhp008513	C33H56O14	2-α-Linolenoyl-glycerol-1,3-di-O-glucoside	Lipids	Glycerol ester	-	1	219948	159156	172375	166489	164165	232138	0.0843841	0.902797	0.948255	0.979897	-0.0292974	insig
Lmhp009526	C27H46O9	2-α-Linolenoyl-glycerol-1-O-glucoside*	Lipids	Glycerol ester	-	2	62002.4	58699.6	53450.4	73809.1	39635.5	118283	0.427591	0.488475	0.655863	0.751538	-0.412082	insig
Lakn001671	C14H18O9	2-β-D-Glucopyranosyloxy-5-hydroxy-phenylacetic acid	Phenolic acids	Phenolic acids	-	2	112060	155194	173772	188305	112240	180300	0.264743	0.685271	0.797309	0.917189	-0.124709	insig
Lakn003294	C15H20O9	2-β-D-Glucopyranosyloxy-5-hydroxyphenylacetic acidmethylester*	Phenolic acids	Phenolic acids	-	2	283020	283929	420465	319187	376410	305964	0.143152	0.931794	0.965175	0.985874	-0.0205251	insig
MWS20033	C20H30O4	20-Carboxyarachidonic Acid	Lipids	Free fatty acids	79551-84-1	1	85737.4	71659.1	77452.6	67634.9	58535.5	66981.3	1.21336	0.0564497	0.190027	1.21588	0.282	insig
pmn001700	C30H48O3	24,30-Dihydroxy-12(13)-ene-lupeol*	Terpenoids	Triterpene	-	2	465272	450065	413286	324052	310811	340943	1.43412	0.00592595	0.0523421	1.36157	0.445267	insig
Zmyn005384	C18H36O3	2R-Hydroxyoctadecanoic Acid*	Lipids	Free fatty acids	26633-48-7	2	20650.4	17690.4	18425.1	14928.3	14795.7	14204.1	1.39263	0.0341602	0.151954	1.29225	0.36988	insig
Zmyn004732	C18H30O3	2R-hydroxy-9Z,12Z,15Z-octadecatrienoic acid	Lipids	Free fatty acids	-	1	7.60986e+06	6.95801e+06	7.86615e+06	7.97702e+06	8.49709e+06	8.75938e+06	1.17973	0.0597403	0.194911	0.889057	-0.169652	insig
Lssp210167	C32H48O12	2α,5α,14β-Triacetoxy-10β-O-(B-D glucopyranosy)taxa-4(20),11-diene	Others	Others	-	2	22612.7	28306.1	40003.3	34944.5	38940.8	26527.6	0.407129	0.64413	0.774295	0.905483	-0.143241	insig
Lmtp003948	C22H24O12	3',5',5,7-Tetrahydroxy-4'-methoxyflavanone-3'-O-glucoside	Flavonoids	Flavones	-	3	4049.05	6942.06	10875.6	10044.4	6670	13144.6	0.673347	0.383291	0.578039	0.732334	-0.449426	insig
Lmsp004301	C21H22O11	3',5,5',7-Tetrahydroxyflavanone-7-O-glucoside*	Flavonoids	Flavanones	-	3	9939.58	11934.8	8702.86	25005	25005	11670	1.14945	0.13955	0.324134	0.495741	-1.01234	down
MW0112809	C18H32O15	3'-Fucosyllactose	Others	Saccharides	41312-47-4	3	889156	819500	851718	801804	1.03372e+06	658852	0.234815	0.860248	0.921223	1.02646	0.0376773	insig
mws4113	C21H22O5	3'-Hydroxy-4'-O-methylglabridin	Flavonoids	Other Flavonoids	175554-11-7	3	173114	182393	185207	197369	212361	240786	1.23564	0.0929589	0.253636	0.831209	-0.266717	insig
Lmmn002131	C22H22O11	3'-Methoxyorobol-7-O-glucoside	Phenolic acids	Phenolic acids	-	2	31670	48340	38340	28340	65005	50005	0.396174	0.530918	0.693172	0.825602	-0.276482	insig
ZBN0151	C16H16O6	3'-O-Methyl-epicatechin	Flavonoids	Flavanols	76549-34-3	3	6831.82	5674.16	4597.18	1670	3340	6670	0.792402	0.348852	0.543704	1.46431	0.550223	insig
ZbYn010300	C28H52O12	3'-Palmitoyl sucrose	Lipids	Free fatty acids	-	1	22490	19781.7	19156.4	17226.1	16262.5	15719	1.33022	0.0415736	0.165441	1.24835	0.320018	insig
ZbYn009262	C30H50O12	3'-linoleoyl sucrose	Lipids	Free fatty acids	-	1	79098.1	76741.4	86670.3	83966.3	82441.5	93698.7	0.807073	0.275282	0.469631	0.932348	-0.101059	insig
Zblp004717	C28H32O16	3'-methoxyquercetin-3-O-L-rhamnosyl(1→2)-glucopyranoside*	Flavonoids	Flavonols	-	3	35005	28340	28340	19740.2	31670	48340	0.0684349	0.780503	0.868203	0.919146	-0.121635	insig
Zbfn002169	C21H28O13	3'-p-Coumaroyl-sucrose	Phenolic acids	Phenolic acids	-	2	402739	681670	385927	342545	451670	326677	0.758262	0.352375	0.546311	1.31175	0.391498	insig
Lmzn006169	C30H48O4	3,19-Dihydroxyurs-12-en-28-oic acid (Pomolic acid)	Terpenoids	Triterpene	13849-91-7	3	192642	173548	175344	147107	156311	173873	1.09372	0.101632	0.269253	1.1346	0.182181	insig
Wayn005368	C22H20O13	3,3'-Di-O-Methylellagic acid 4'-glucoside	Tannins	Tannin	51803-68-0	3	754670	852550	895876	1.76869e+06	1.05098e+06	1.38952e+06	1.25785	0.105827	0.276527	0.594674	-0.749829	insig
Zbbn008607	C28H50O13	3,3'-Di-Octanoyl sucrose	Others	Saccharides	-	2	91979.9	59921.9	88311.7	77277.7	65088.2	78476.5	0.340076	0.602652	0.745929	1.08771	0.1213	insig
Zbln006102	C16H10O8	3,3'-O-Dimethylellagic Acid	Tannins	Tannin	2239-88-5	3	693400	731932	726783	1.27796e+06	1.41228e+06	1.41529e+06	1.48224	0.00296546	0.0377543	0.5242	-0.931811	insig
Lmsp004137	C15H12O6	3,4,2',4',6'-Pentahydroxychalcone	Flavonoids	Chalcones	73692-51-0	3	21670	20005	8340	20005	10005	11670	0.287649	0.624479	0.763303	1.19998	0.263006	insig
Wdtp004079	C18H24O8	3,4,5-Trihydroxy-6-[4-(4-methyl-3-oxopentyl)phenoxy]oxane-2-carboxylic acid	Phenolic acids	Phenolic acids	-	2	184248	393176	342213	331217	310085	463833	0.566127	0.481317	0.652255	0.83215	-0.265084	insig
Wdtp003420	C16H20O9	3,4,5-Trihydroxy-6-[[3-(4-methoxyphenyl)oxiran-2-yl]methoxy]oxane-2-carboxylic acid	Phenolic acids	Phenolic acids	-	1	4.77691e+07	3.9714e+07	3.88998e+07	68216675	5.29797e+07	5.62295e+07	1.28235	0.0454202	0.173113	0.712313	-0.489417	insig
pme0428	C12H14O5	3,4,5-Trimethoxycinnamic acid	Phenolic acids	Phenolic acids	90-50-6	3	23620.4	15172.4	17828.2	21225	23199.8	18718.7	0.586697	0.495492	0.662104	0.896704	-0.157296	insig
Layp003558	C15H22O9	3,4,5-Trimethoxyphenol-1-O-β-D-glucoside	Phenolic acids	Phenolic acids	-	3	325744	238648	232937	425005	376656	312687	1.15104	0.07582	0.222099	0.715512	-0.482953	insig
Layp004192	C18H24O12	3,4,5-Trimethoxyphenol-1-O-β-D-malonylglucoside	Phenolic acids	Phenolic acids	-	1	124806	106699	107311	157462	238340	111975	0.935009	0.265403	0.460648	0.667253	-0.583694	insig
Wdtp010604	C20H30O7	3,4,5-trihydroxy-6-(4-octylphenoxy)oxane-2-carboxylic acid	Phenolic acids	Phenolic acids	-	1	13554.5	16606.7	15213.6	16802.8	17806	15680	0.89963	0.21055	0.403996	0.902282	-0.148349	insig
Wdtp003528	C17H20O9	3,4,5-trihydroxy-6-[4-[[(2R)-5-oxooxolan-2-yl]methyl]phenoxy]oxane-2-carboxylic acid	Phenolic acids	Phenolic acids	-	3	296670	220005	163340	600005	405005	243677	1.00728	0.199198	0.39347	0.544584	-0.876774	insig
Hmdn006855	C30H48O3	3,4-Cycloopen-cycloaltin-4(29),25-diene-24(R)-hydroxy-3-carboxylic acid	Terpenoids	Triterpene	-	3	6085.79	7198.1	6333.74	7024.13	6469.14	6784.84	0.444522	0.598787	0.743642	0.967429	-0.0477725	insig
Wbmn006600	C21H22O6	3,4-Dihydro-4-(4-hydroxy-3-methoxyphenyl)-3-(hydroxymethyl)-6,7-dimethoxy-(3R,4S)-2-naphthalenecarboxaldehyde	Lignans and Coumarins	Lignans	-	2	291235	133340	275530	302899	267397	81989.8	0.239704	0.861042	0.921485	1.07331	0.102068	insig
pme3827	C9H11NO4	3,4-Dihydroxy-L-phenylalanine (L-Dopa)	Amino acids and derivatives	Amino acids and derivatives	59-92-7	3	1.74333e+06	1.78619e+06	1.7094e+06	1.36453e+06	1.41929e+06	1.55705e+06	1.36867	0.0230609	0.124662	1.20689	0.271288	insig
pme2598	C8H8O4	3,4-Dihydroxybenzeneacetic acid*	Phenolic acids	Phenolic acids	102-32-9	3	765674	815127	858506	795933	851819	935978	0.65669	0.387225	0.580149	0.944103	-0.0829845	insig
mws0183	C7H6O4	3,4-Dihydroxybenzoic acid (Protocatechuic acid)*	Phenolic acids	Phenolic acids	99-50-3	3	676382	688403	620651	881635	765696	779320	1.30812	0.0362943	0.154649	0.81818	-0.289511	insig
Sakn002857	C19H28O12	3,4-Dihydroxyphenethyl alcohol-8-O-[β-D-apinosyl(1→3)]-β-D-glucoside	Phenolic acids	Phenolic acids	-	2	63671.8	42863.1	64497.2	81830.8	91789.9	90067.3	1.27008	0.0332981	0.15011	0.648616	-0.624565	insig
pmb2620	C11H12O4	3,4-Dimethoxycinnamic acid	Phenolic acids	Phenolic acids	2316-26-9	1	577377	578297	580319	619215	684035	708379	1.30639	0.0744541	0.2206	0.862979	-0.212603	insig
Lmmp003530	C20H24O5	3,4-Divanillyltetrahydrofuran*	Phenolic acids	Phenolic acids	34730-78-4	1	523340	526670	312183	600005	698340	285241	0.248336	0.640459	0.772456	0.860195	-0.217264	insig
Zahp007439	C10H8O3	3,4-Methylenedioxycinnamaldehyde	Others	Aldehyde compounds	58095-77-5	3	58742.1	74679.2	73200	69061.3	72120.5	87408.4	0.644522	0.391521	0.582592	0.903894	-0.145774	insig
Laln002027	C18H24O12	3,4-dihydroxybenzaldehyde-xylose-glucoside*	Phenolic acids	Phenolic acids	-	1	106757	135616	218684	122133	149787	171028	0.0137814	0.879992	0.936387	1.04088	0.0578106	insig
Jmwn002172	C14H20O8	3,4-dihydroxyphenylethanol-β-D-glucopyranoside	Phenolic acids	Phenolic acids	-	1	134650	153831	165095	136197	130377	149753	0.749852	0.315741	0.509918	1.08947	0.123627	insig
Jmzn006005	C10H10O3	3,4-methylenedioxy cinnamyl alcohol	Others	Alcohol compounds	58095-76-4	1	101828	91497.2	105885	122544	89282.6	106622	0.393863	0.588414	0.7386	0.939584	-0.0899054	insig
Lmjp004941	C16H12O6	3,5,4'-Trihydroxy-7-methoxyflavone (Rhamnocitrin)*	Flavonoids	Flavonols	569-92-6	3	25776.7	25513.4	25163.9	31889.3	24995.5	42218.6	0.916654	0.270369	0.464558	0.771457	-0.374343	insig
mws0914	C15H12O5	3,5,7-Trihydroxyflavanone (Pinobanksin)*	Flavonoids	Flavanonols	548-82-3	1	18445.5	17027.2	25845.9	52693.8	57489.6	69123.7	1.43742	0.00505757	0.0479183	0.341975	-1.54804	down
Wasn002043	C20H22O14	3,5-Di-Galloyl Sorbitol	Phenolic acids	Phenolic acids	-	3	27136.2	34963.7	32356.4	20198.3	26302.9	18910.6	1.23654	0.0403961	0.162947	1.44402	0.530095	insig
Lahp002608	C11H9NO2	3,5-Dihydro-2H-Furo[3,2-C]Quinolin-4-One*	Alkaloids	Quinoline alkaloids	-	1	2.05856e+07	2.08086e+07	1.87918e+07	2.75789e+07	2.53104e+07	2.84091e+07	1.42286	0.00490999	0.0475957	0.740311	-0.433797	insig
HJN037	C8H8O5	3,5-Dihydroxy-4-methoxybenzoic acid; 4-O-Methylgallic Acid	Phenolic acids	Phenolic acids	4319-02-2	3	19983.3	36618	47586.9	44195.3	39630.8	35621.3	0.512759	0.597546	0.743642	0.872251	-0.197185	insig
Wmlp000056	C9H10O4	3,5-Dimethoxy-4-hydroxybenzaldehyde	Others	Aldehyde compounds	-	3	21670	21910.6	45108.5	57162.5	58340	53340	1.22663	0.0702504	0.212158	0.525277	-0.928851	insig
Latp011219	C10H12O	3,5-Dimethyl-2,3-dihydrobenzofuran	Others	Others	-	2	2.51824e+07	2.32824e+07	2.38553e+07	2.47665e+07	2.46841e+07	2.39638e+07	0.435532	0.599326	0.743642	0.985095	-0.0216651	insig
Lmjn003562	C32H38O17	3,6'-Diferuloylsucrose	Phenolic acids	Phenolic acids	107172-40-7	1	46597.8	67951.5	77683.9	155368	81541.8	84453.8	1.02279	0.209262	0.402908	0.59818	-0.741348	insig
Wbsp000191	C12H23N3O	3,7,11-trimethyl-2-oxa-6,10,13-triazatricyclo[7.3.1.05,13]tridecane	Alkaloids	Alkaloids	-	2	21764.3	24194.4	14984.3	12858.9	27982	23677.9	0.0711319	0.834471	0.906353	0.944575	-0.082262	insig
Zmbp002461	C15H10N2O3	3-(2'-Hydroxyl-phenyl)-4-(3H)-quinazolone	Alkaloids	Alkaloids	-	3	37287.1	36506.3	38555.1	48092.3	55548.6	61498.5	1.39331	0.0424731	0.167201	0.680325	-0.555703	insig
HJAP051	C12H18O4	3-(3,4,5-Trimethoxyphenyl)propan-1-ol	Phenolic acids	Phenolic acids	-	3	227887	220278	190249	101484	98742.2	134133	1.41105	0.003302	0.0387234	1.90937	0.933096	insig
mws0467	C9H10O3	3-(4-Hydroxyphenyl)-propionic acid*	Phenolic acids	Phenolic acids	501-97-3	2	184736	163554	149640	195354	131949	155331	0.232494	0.824411	0.900207	1.03169	0.0450148	insig
Wcgp010745	C18H26O2	3-(4-hydroxycyclohex-1-en-1-yl)-4a,5-dimethyl-3,4,4a,5,6,8a-hexahydronaphthalen-1(2H)-one	Others	Others	-	3	147001	148472	164699	180786	186112	168348	1.26808	0.0320878	0.147025	0.859739	-0.21803	insig
Wasn003197	C13H24O9	3-(Beta-D-Glucopyranosyloxy)-5-Hydroxyhexanoic Acid Methyl Ester	Organic acids	Organic acids	-	1	71670	71757.5	43946.6	65170.2	50512.4	71012.1	0.0432531	0.98482	0.988948	1.00364	0.00524097	insig
Wcgp010223	C18H28O2	3-(Cyclohexen-1-yl)-2-hydroxy-4a,5-dimethyl-2,3,4,5,6,7,8,8a-octahydronaphthalen-1-one*	Others	Others	-	3	8.90878e+06	8.71682e+06	8.47975e+06	8.27239e+06	8.85616e+06	8.43095e+06	0.586028	0.447734	0.625227	1.02136	0.0304858	insig
Zbfn003303	C16H18O8	3-(Hydroxycinnamoyl)-quinic acid*	Phenolic acids	Phenolic acids	-	1	1.63095e+06	1.52281e+06	1.48361e+06	1.38925e+06	1.24646e+06	1.53657e+06	0.94243	0.199055	0.39347	1.11147	0.152475	insig
Zbqp000676	C8H18N4O2	3-(triazan-2-yl)propyl L-prolinate	Amino acids and derivatives	Amino acids and derivatives	-	1	533913	623781	423297	737802	771418	845114	1.28857	0.0282169	0.138767	0.671524	-0.574489	insig
pme1738	C7H9N2O	3-Carbamyl-1-methylpyridinium;(1-Methylnicotinamide)	Alkaloids	Pyridine alkaloids	1005-24-9	3	3.13115e+06	2.41481e+06	2.487e+06	3.77086e+06	4.20108e+06	3.87335e+06	1.36308	0.0146667	0.0957042	0.678157	-0.560309	insig
MWS1777	C6H6ClN	3-Chloroaniline	Alkaloids	Alkaloids	108-42-9	1	1.89442e+07	1.8766e+07	1.81316e+07	1.80622e+07	1.87091e+07	1.81358e+07	0.648453	0.387651	0.580149	1.01702	0.0243487	insig
Lmbn000198	C4H6O5	3-Dehydro-L-Threonic Acid*	Others	Saccharides	-	1	9.71828e+07	9.75848e+07	9.94226e+07	9.40574e+07	9.73917e+07	8.87034e+07	0.985398	0.199871	0.39387	1.05011	0.0705365	insig
ML10176345	C7H8O5	3-Dehydroshikimic acid	Organic acids	Organic acids	2922-42-1	3	80088	82167.6	74738.2	26700.7	35371.5	33210.6	1.464	0.000186703	0.011084	2.48727	1.31456	up
Zmpn000638	C4H9N3O2	3-Guanidinopropionic acid	Organic acids	Organic acids	353-09-3	2	334910	359271	426899	317112	318501	324287	1.07457	0.189405	0.381769	1.16791	0.223932	insig
MWSHC20102	C10H12O4	3-Hydroxy-1-(4-Hydroxy-3-Methoxyphenyl)Propan-1-One	Phenolic acids	Phenolic acids	2196-18-1	3	264542	228826	230416	331670	451670	238916	0.953039	0.245143	0.438745	0.708026	-0.498125	insig
Lmyp003951	C11H14O5	3-Hydroxy-1-(4-hydroxy-3,5-dimethoxyphenyl)propan-1-one	Others	Ketone compounds	-	3	26670	20005	23244.5	17176.2	21484.1	19338.9	0.980453	0.169856	0.357058	1.20553	0.269662	insig
Zjxp110301	C18H30O3	3-Hydroxy-3,7,11-trimethyldodeca-1,6E,10-trien-9-yl isobutyrate	Terpenoids	Sesquiterpenoids	-	2	1.69721e+06	1.82105e+06	1.71231e+06	1.89707e+06	1.64085e+06	1.82665e+06	0.352414	0.638942	0.771978	0.975023	-0.0364917	insig
Lmbn001676	C6H10O4	3-Hydroxy-3-Methyl-2-Oxopentanoic Acid*	Organic acids	Organic acids	-	2	1.5674e+06	1.29708e+06	1.48204e+06	1.11846e+06	1.14774e+06	910363	1.28721	0.0235908	0.125195	1.36831	0.452395	insig
Lcsn001739	C9H9NO2	3-Hydroxy-3-methyloxindole	Alkaloids	Plumerane	3040-34-4	3	101437	125590	121026	122121	134445	137665	0.962664	0.167408	0.356392	0.882866	-0.179734	insig
MWSslk066	C8H8O4	3-Hydroxy-4-methoxybenzoic acid; Isovanillic Acid	Phenolic acids	Phenolic acids	645-08-9	1	8.07254e+06	1.04802e+07	16980125	6.09744e+06	14843210	11550505	0.227063	0.796866	0.877175	1.09362	0.129109	insig
MWS04559g	C9H11NO3	3-Hydroxy-L-phenylalanine*	Amino acids and derivatives	Amino acids and derivatives	587-33-7	1	4.78525e+06	5.56344e+06	5.27899e+06	7.8069e+06	5.57037e+06	6.31055e+06	1.06988	0.166413	0.355962	0.793774	-0.333201	insig
mws0576	C4H8O3	3-Hydroxybutyric acid	Organic acids	Organic acids	300-85-6	3	7.42023e+06	8.74375e+06	6.80098e+06	3.09554e+06	2.93826e+06	3.03258e+06	1.47302	0.0145004	0.095688	2.53298	1.34084	up
MWSmce248	C9H8O3	3-Hydroxycinnamic Acid*	Phenolic acids	Phenolic acids	14755-02-3	1	33322490	39252090	37063180	19174615	30688560	28972615	1.11158	0.085235	0.23728	1.39071	0.475822	insig
MWS3036	C5H8O5	3-Hydroxyglutaric acid*	Organic acids	Organic acids	638-18-6	3	446453	519871	519343	274359	273558	379713	1.33578	0.0158057	0.100023	1.60157	0.679487	insig
HJN110	C30H48O3	3-Hydroxylup-20(29)-en-28-oic acid (Betulinic acid)*	Terpenoids	Triterpene	472-15-1	2	9502.34	14836.7	13941.2	9750.13	9528.19	10654	0.932169	0.230426	0.424164	1.27889	0.354894	insig
Lmqn008288	C18H36O3	3-Hydroxyoctadecanoic Acid	Lipids	Free fatty acids	45261-96-9	1	1.28826e+06	1.3451e+06	1.61369e+06	1.6636e+06	1.60843e+06	1.52307e+06	0.966857	0.202458	0.396174	0.885708	-0.175097	insig
mws1389	C30H48O3	3-Hydroxyolean-12-en-28-oic acid (Oleanolic acid)*	Terpenoids	Triterpene	508-02-1	2	12113.1	13162.3	15671.8	10824.7	12852.5	12507.2	0.81361	0.280092	0.47542	1.13163	0.178401	insig
pme2601	C3H6O3	3-Hydroxypropanoic acid	Organic acids	Organic acids	503-66-2	3	23061.6	15581.4	29905.3	24298	26788.7	13989	0.147034	0.848941	0.916725	1.05336	0.0750044	insig
pmb0819	C10H8N2	3-Indoleacetonitrile	Alkaloids	Plumerane	771-51-7	3	475822	364499	345608	607791	515319	557188	1.27073	0.0344921	0.152219	0.705785	-0.502699	insig
Hmmp001310	C11H9NO2	3-Indoleacrylic acid*	Alkaloids	Plumerane	1204-06-4	1	2.05856e+07	2.08086e+07	1.87918e+07	2.75789e+07	2.53104e+07	2.84091e+07	1.42286	0.00490999	0.0475957	0.740311	-0.433797	insig
pme2244	C11H11NO2	3-Indolepropionic acid	Alkaloids	Plumerane	830-96-6	1	169691	168791	149939	202907	208269	201316	1.40204	0.0159505	0.10056	0.797434	-0.326564	insig
Lmbn001754	C7H12O5	3-Isopropylmalic Acid*	Organic acids	Organic acids	921-28-8	2	915628	1.01808e+06	987619	201817	276911	227096	1.47826	7.73222e-05	0.00810434	4.13888	2.04924	up
mws0823	C5H8O3	3-Methyl-2-Oxobutanoic acid	Organic acids	Organic acids	759-05-7	3	193959	231629	264568	231629	226836	240209	0.15986	0.903019	0.948255	0.987808	-0.0176967	insig
Lmbn002737	C8H8O	3-Methylbenzaldehyde*	Others	Aldehyde compounds	620-23-5	2	190005	132033	203340	216670	148340	208340	0.36313	0.629941	0.76607	0.916331	-0.126059	insig
Wafn003429	C16H30O10	3-Methylbutyl 6-O-(alpha-L-arabinopyranosyl)-beta-D-glucopyranoside	Others	Others	-	3	13340	8340	15005	9926.22	13340	22751.2	0.46321	0.523815	0.687881	0.797198	-0.32699	insig
Zmgn001989	C7H8O2	3-Methylcatechol	Phenolic acids	Phenolic acids	488-17-5	3	18340	48340	41670	31670	30005	32979.9	0.137043	0.666062	0.788275	1.14468	0.19495	insig
Lmbn000216	C5H8O5	3-Methylmalic acid*	Organic acids	Organic acids	152204-30-3	3	1.06911e+06	1.03357e+06	1.14478e+06	934974	1.07348e+06	965975	0.973214	0.166842	0.355973	1.09179	0.126697	insig
MWS2058	C8H8O3	3-Methylsalicylic Acid	Phenolic acids	Phenolic acids	83-40-9	3	8539.43	15832.8	15513	6668.22	15599.3	7239.2	0.672077	0.409201	0.594139	1.35173	0.434812	insig
mws1174	C17H14O6	3-O-Acetylpinobanksin	Flavonoids	Flavanonols	52117-69-8	3	3249.62	6320.92	8184.23	65690.3	57765.2	57405.8	1.45268	0.000354128	0.0138047	0.0981679	-3.34861	down
pmb0752	C17H20O9	3-O-Feruloylquinic acid*	Phenolic acids	Phenolic acids	1899-29-2	1	8.08999e+06	8.1819e+06	11961465	8.77765e+06	8.65574e+06	9.29591e+06	0.217022	0.733594	0.837466	1.05627	0.0789787	insig
pmb2833	C23H30O14	3-O-Feruloylquinic acid-O-glucoside*	Phenolic acids	Phenolic acids	-	1	553206	499146	528922	611514	563579	575208	1.18948	0.0574805	0.191823	0.903429	-0.146517	insig
Hmjp000461	C10H16O8	3-O-Glucoside-3-hydroxy-y-butyrolactone*	Others	Lactones	-	2	274937	281078	261695	266987	280017	311917	0.633915	0.420598	0.604925	0.952021	-0.0709342	insig
MWSmce387	C8H8O5	3-O-Methylgallic acid	Phenolic acids	Phenolic acids	3934-84-7	3	194953	211156	188094	221943	231714	241932	1.31585	0.0204902	0.116887	0.854243	-0.227282	insig
Lhmp122021	C26H26O12	3-O-caffeioyl feruloyl quinic acid	Others	Others	-	3	56670	23340	60005	50005	80693.5	39551.6	0.449067	0.585541	0.737202	0.822408	-0.282074	insig
Zaln004082	C16H16O8	3-O-caffeoylshikimic acid*	Phenolic acids	Phenolic acids	-	2	107591	121438	129464	316670	133133	120312	0.753407	0.381792	0.577704	0.628808	-0.669308	insig
ZbBn004947	C17H18O8	3-O-feruloyl-shikimicAcid	Phenolic acids	Phenolic acids	-	2	46670	84511	68078.5	96670	85683.5	84511	0.992571	0.166241	0.355962	0.746669	-0.421459	insig
pmn001421	C16H18O8	3-O-p-Coumaroylquinic acid	Phenolic acids	Phenolic acids	87099-71-6	1	190248	174181	191670	135070	152737	159702	1.31376	0.0195422	0.113848	1.24266	0.313428	insig
pmb3075	C16H16O7	3-O-p-Coumaroylshikimic acid	Phenolic acids	Phenolic acids	-	3	50005	30005	25826.5	45005	25569.3	30388.3	0.0976268	0.872663	0.931544	1.04827	0.0680166	insig
pmb3072	C22H26O12	3-O-p-Coumaroylshikimic acid-O-glucoside	Phenolic acids	Phenolic acids	-	3	23340	33340	16670	8340	21670	23340	0.648286	0.381269	0.577704	1.37488	0.459309	insig
ZbYn009419	C30H50O12	3-Oleoyl sucrose	Lipids	Free fatty acids	-	1	86613.2	81238.4	92072.9	90025	87875.4	92663.4	0.692539	0.38212	0.577704	0.960677	-0.0578765	insig
Lmmn009550	C30H46O3	3-Oxo-9,19-cyclolanost-24-en-26-oic acid (Mangiferonic acid)*	Terpenoids	Triterpene	13878-90-5	3	211129	246218	216855	208271	223534	209702	0.619949	0.432578	0.613551	1.05097	0.071718	insig
Wagp005779	C22H32O10	3-Oxo-Alpha-Ionol 3'-(6''-Malonyl)Glucoside	Others	Others	-	3	386867	359081	399995	441477	381352	432708	0.936647	0.188761	0.381388	0.912711	-0.131769	insig
Ysjn001064	C5H6O5	3-Oxopentanedioic acid	Organic acids	Organic acids	542-05-2	2	354112	262329	414258	236685	231079	265959	1.12639	0.147734	0.33525	1.40475	0.490316	insig
Lmzn006795	C30H46O3	3-Oxours-12-en-28-oic acid (Ursonic acid)*	Terpenoids	Triterpene	6246-46-4	3	211129	246218	216855	208271	223534	209702	0.619949	0.432578	0.613551	1.05097	0.071718	insig
Zmgn000447	C3H7O7P	3-Phospho-D-glyceric acid	Others	Saccharides	820-11-1	3	6.44261e+06	6.38637e+06	5.9922e+06	7.82104e+06	7.32964e+06	8.55368e+06	1.36624	0.0311093	0.146136	0.793997	-0.332795	insig
Lmgn000160	C4H8N2O3	3-Ureidopropionic Acid	Organic acids	Organic acids	462-88-4	1	149560	202729	183495	792911	882510	836027	1.48112	0.000115994	0.00884191	0.213337	-2.2288	down
Lamp006064	C29H34O16	3-[(3,4-dihydroxyphenyl)methylidene]-5,7-dihydroxy-6-methoxy-2h-1-benzopyran-4-one glucosyl rhamnoside	Flavonoids	Other Flavonoids	-	1	5256010	5010010	5390545	2.50377e+06	3488315	6183025	0.774899	0.402018	0.5892	1.28595	0.362833	insig
Lamp006750	C26H26O15	3-[(3,4-dihydroxyphenyl)methylidene]-5,7-dihydroxy-6-methoxy-2h-1-benzopyran-4-one malonyl glucoside*	Flavonoids	Other Flavonoids	-	2	41923.5	80005	35192.6	12025.1	70005	44178.8	0.465604	0.662075	0.786487	1.24493	0.316063	insig
Lamp006484	C32H36O19	3-[(3,4-dihydroxyphenyl)methylidene]-5,7-dihydroxy-6-methoxy-2h-1-benzopyran-4-one malonyl glucosyl rhamnoside*	Flavonoids	Other Flavonoids	-	2	36682.5	24705	40434.7	28340.6	30760	32948.8	0.372991	0.568251	0.7203	1.10617	0.145572	insig
Hmgp002327	C11H9NO2	3-amino-2-naphthoic acid*	Alkaloids	Alkaloids	-	1	1.89377e+07	2.0295e+07	1.97207e+07	2.60068e+07	2.56162e+07	2.48613e+07	1.46712	0.000399123	0.014468	0.770792	-0.375587	insig
Zmsp000608	C6H13NO3	3-epi-fagomine	Alkaloids	Piperidine alkaloids	-	3	167380	159684	152808	132926	111667	138708	1.26619	0.0403014	0.162947	1.25194	0.324169	insig
Yacp000453	C5H9NO2	3-hydroxy-1-methylpyrrolidin-2-one*	Alkaloids	Pyrrole alkaloids	132996-63-5	1	3.19645e+06	3.41987e+06	3.56493e+06	4.571e+06	4.78661e+06	4.11434e+06	1.38852	0.015599	0.0994661	0.755737	-0.404043	insig
Wcgn007904	C15H20O5	3-hydroxy-6-(2-hydroxyethyl)-2,7-bis(hydroxymethyl)-2,5-dimethyl-3H-inden-1-one	Others	Others	-	3	341555	365128	410528	446800	439914	489630	1.2776	0.0305667	0.146005	0.811724	-0.30094	insig
MWS4301	C8H8O3	3-hydroxyphenylacetic acid*	Phenolic acids	Phenolic acids	621-37-4	3	32576.7	48024.9	28331.9	38907.9	36903.7	34489.3	0.168726	0.946891	0.971641	0.987603	-0.0179968	insig
ZbBn002068	C8H12O5	3-methyl-ShikimicAcid	Organic acids	Organic acids	-	2	118128	131376	117558	134683	108680	105868	0.459666	0.602861	0.745929	1.05106	0.0718433	insig
Zblp001009	C12H17NO6	3-pyridine-methanol-O-β-D-glucopyranosyl*	Alkaloids	Pyridine alkaloids	-	2	112787	116214	145797	167665	222729	162471	1.24046	0.0712251	0.214442	0.677921	-0.560811	insig
Ladp002935	C10H7NO3	3-quinolinecarboxylic acid	Alkaloids	Quinoline alkaloids	-	1	674993	630395	630815	882122	729824	868714	1.31756	0.054695	0.188588	0.78052	-0.357493	insig
Wbsp010182	C39H54O6	3α,21α-dihydroxy-16-oxoserrat-14-en-24-ylp-coumarate	Terpenoids	Triterpene	-	2	180276	196675	188600	214073	218605	214867	1.39369	0.0215476	0.119653	0.873377	-0.195323	insig
Smgp104547	C27H34N2O10	3β-Isodihydrocadambine	Alkaloids	Plumerane	62014-69-1	3	137592	123340	154462	186670	190257	214882	1.36539	0.00962447	0.0727038	0.701906	-0.510649	insig
Lmjp101403	C10H10O4	3ξ-(1ξ-Hydroxyethyl)-7-hydroxy-1-isobenzofuranone	Others	Others	-	1	8.37642e+06	9.31502e+06	8.92691e+06	14080785	13776700	6.9921e+06	0.644953	0.357306	0.552051	0.763807	-0.38872	insig
pmp000004	C17H14O7	4',5,7-Trihydroxy-3',6-dimethoxyflavone (Jaceosidin)	Flavonoids	Flavones	18085-97-7	3	108079	104502	90195.2	175191	163251	168226	1.45478	0.0010639	0.0221396	0.597584	-0.742787	insig
MWSmce283	C9H10O2	4'-Hydroxypropiophenone	Others	Ketone compounds	70-70-2	3	63364.9	60394.9	47028.5	33817.6	54204.2	49010.9	0.835609	0.230779	0.424164	1.24633	0.31769	insig
MWSslk146	C27H30O15	4'-O-Glucosylvitexin	Flavonoids	Flavones	38950-94-6	3	41892.4	36670	33411.1	55005	56670	28255.9	0.531992	0.42007	0.604684	0.800206	-0.321556	insig
Hmtp000776	C8H9NO3	4,5,6-Trihydroxy-2-cyclohexen-1-ylideneacetonitrile	Alkaloids	Alkaloids	-	3	1.49483e+06	1.41285e+06	1.44736e+06	2.27205e+06	2.25825e+06	2.2672e+06	1.48833	0.000629729	0.0188581	0.640682	-0.642321	insig
Zmcn005156	C26H26O12	4,5-O-Dicaffeoylquinic Acid Methyl Ester	Phenolic acids	Phenolic acids	-	3	34920.3	17993.4	24716	27384.2	29010.9	31746.3	0.570123	0.554401	0.713176	0.88074	-0.183211	insig
Lmgp001898	C9H7NO2	4,6-Dihydroxyquinoline	Alkaloids	Quinoline alkaloids	3517-61-1	3	252132	209940	248466	157576	175125	186661	1.33857	0.0225869	0.123785	1.3681	0.452172	insig
Cmhp005227	C16H18O8	4,8-Dihydroxy Naphthol-1-O-glucoside	Quinones	Quinones	-	2	933630	1.00035e+06	973352	1.70449e+06	1.26971e+06	2.23107e+06	1.28452	0.109601	0.283291	0.558536	-0.840277	insig
Zmtn001464	C10H7NO4	4,8-Dihydroxyquinoline-2-carboxylic acid	Organic acids	Organic acids	59-00-7	2	1.17876e+06	1.16479e+06	1.09822e+06	1.22247e+06	1.34505e+06	1.3346e+06	1.27983	0.0382502	0.159461	0.882028	-0.181103	insig
pme0295	C6H11NO3	4-Acetamidobutyric acid	Organic acids	Organic acids	3025-96-5	2	525487	503655	530449	327173	428465	337009	1.34483	0.0336868	0.15105	1.42735	0.513342	insig
MWSmce467	C9H10O2	4-Allylcatechol	Phenolic acids	Phenolic acids	1126-61-0	3	5690.4	6093.65	7311.65	8338.54	8077.37	6908.9	1.08866	0.0989163	0.266423	0.818686	-0.288617	insig
Zmzp000616	C6H7NO	4-Aminophenol	Alkaloids	Phenolamine	123-30-8	3	47301.5	60005	61231.2	71670	48340	43340	0.209695	0.871269	0.930648	1.03176	0.0451052	insig
Jmwn004308	C30H38O15	4-Dihydroxyphenethoxy-8-O-β-D-[6-O-(4-O-β-D-glucopyranosyl)-feruloyl]glucopyranoside	Phenolic acids	Phenolic acids	-	2	225235	217649	249908	386116	418372	942051	1.2305	0.190224	0.38296	0.396666	-1.334	down
mws0567	C5H11N3O2	4-Guanidinobutyric acid	Organic acids	Organic acids	463-00-3	1	1.68248e+07	1.87826e+07	1.84687e+07	1.46703e+07	1.69035e+07	1.50859e+07	1.19622	0.0549808	0.18894	1.15895	0.212818	insig
Lmbn001364	C5H8O4	4-Hydroxy-2-Oxopentanoic Acid*	Organic acids	Organic acids	3318-73-8	3	858980	784057	945220	777692	905575	852989	0.203075	0.786115	0.87075	1.0205	0.0292804	insig
pme2761	C5H6O6	4-Hydroxy-2-oxoglutaric acid	Organic acids	Organic acids	1187-99-1	3	219576	215951	290463	166081	153798	184533	1.27268	0.0789981	0.229567	1.43928	0.52535	insig
pmb2497	C9H10O5	4-Hydroxy-3-methoxymandelate	Phenolic acids	Phenolic acids	55-10-7	3	560423	662943	604628	567730	518658	533691	1.09435	0.129882	0.311906	1.12834	0.174197	insig
MWSmce190	C6H13NO3	4-Hydroxy-L-Isoleucine	Amino acids and derivatives	Amino acids and derivatives	781658-23-9	3	434355	955709	386115	297773	295228	416041	0.936192	0.294202	0.494365	1.76027	0.815793	insig
pme2758	C5H9NO5	4-Hydroxy-L-glutamic acid	Amino acids and derivatives	Amino acids and derivatives	3913-68-6	3	75945.9	81794.3	79833.2	69397.9	83145.9	78563.9	0.373428	0.660688	0.786487	1.02798	0.0398076	insig
MWSmce466	C8H8O2	4-Hydroxyacetophenone	Others	Ketone compounds	99-93-4	3	120097	135264	144324	206216	196305	286670	1.33954	0.0701883	0.212158	0.579934	-0.78604	insig
mws0628	C7H6O2	4-Hydroxybenzaldehyde	Others	Aldehyde compounds	123-08-0	1	400155	377034	396786	601610	327440	420070	0.431589	0.544188	0.703084	0.870178	-0.200617	insig
mws0749	C7H6O3	4-Hydroxybenzoic acid	Phenolic acids	Phenolic acids	99-96-7	1	7.59967e+07	7.47283e+07	6.97394e+07	7.2244e+07	8.20489e+07	8.97658e+07	0.873919	0.257317	0.451771	0.903325	-0.146682	insig
Lakn002075	C18H24O12	4-Hydroxybenzoic acid glucosyl xyloside*	Phenolic acids	Phenolic acids	-	1	125821	94538.6	211176	152282	168013	189003	0.610571	0.540448	0.700411	0.847315	-0.239029	insig
Lmqn005404	C20H20O12	4-Hydroxybenzoyl-1-O-(6''-O-galloyl)glucoside	Phenolic acids	Phenolic acids	-	3	56218.5	94322.8	80477.7	86905.4	77599.8	63883.8	0.0112421	0.9501	0.972128	1.01152	0.0165186	insig
Jmwn004371	C31H40O16	4-Hydroxyphenethoxy-8-O-β-D-[6-O-(4-O-β-D-glucopyranosyl)-sinapoyl]glucopyranoside	Phenolic acids	Phenolic acids	-	2	189511	142093	485620	165823	233434	272100	0.134481	0.700827	0.807803	1.21727	0.283652	insig
MWSmce370	C8H8O3	4-Hydroxyphenylacetic acid*	Phenolic acids	Phenolic acids	156-38-7	3	32576.7	48024.9	28331.9	38907.9	36903.7	34489.3	0.168726	0.946891	0.971641	0.987603	-0.0179968	insig
MWS5206	C9H10O4	4-Hydroxyphenyllactic Acid*	Phenolic acids	Phenolic acids	306-23-0	2	201047	204066	236373	279725	334793	322048	1.38705	0.0111533	0.0795918	0.684935	-0.545961	insig
pmb2221	C18H39NO3	4-Hydroxysphinganine; Phytosphingosine	Lipids	Sphingolipids	554-62-1	1	4.28701e+06	4.43399e+06	3.96023e+06	2.00693e+06	2.16512e+06	2.03506e+06	1.48236	0.00183604	0.0295409	2.04302	1.0307	up
pmf0440	C10H10O2	4-MethoxycinnaMaldehyde	Others	Aldehyde compounds	1963-36-6	3	53872.6	59731.6	58779	72259.4	74759.1	74854.2	1.44058	0.00460929	0.0468471	0.776947	-0.364112	insig
Lmbn004847	C10H12O3	4-Methoxyphenylpropionic acid	Phenolic acids	Phenolic acids	-	1	236785	257031	281535	537467	382635	344256	1.27487	0.103843	0.272955	0.613237	-0.705484	insig
mws0373	C6H10O3	4-Methyl-2-oxovalerate	Organic acids	Organic acids	816-66-0	3	41806.5	27542.1	26516.8	47721.4	59479.2	50678.6	1.27037	0.0316293	0.146932	0.607208	-0.719738	insig
Lamp000484	C5H9NO2	4-Methylazetidine-2-Carboxylic acid*	Alkaloids	Alkaloids	1779725-63-1	1	5.6669e+07	5.91885e+07	5.6876e+07	9.80257e+07	9.61472e+07	9.3503e+07	1.48779	6.79101e-05	0.00793952	0.600445	-0.735897	insig
Lmbn002644	C8H8O	4-Methylbenzaldehyde*	Others	Aldehyde compounds	104-87-0	2	175005	198340	165005	190005	165005	216670	0.423931	0.57302	0.724036	0.941698	-0.0866634	insig
pme2828	C6H5NO3	4-Nitrophenol	Phenolic acids	Phenolic acids	100-02-7	3	9.99881e+06	1.12623e+07	9.71283e+06	1.07127e+07	1.21154e+07	1.23115e+07	1.0564	0.115798	0.290564	0.881454	-0.182042	insig
zjgp122317	C26H26O11	4-O-(2''-O-acetyl-6''-P-coumaroyl-β-D-glucopyranosyl)-P-coumaric acid	Others	Others	-	2	388198	397816	287160	310226	269399	294028	0.982025	0.193301	0.387759	1.22838	0.296752	insig
Zalp003488	C17H20O9	4-O-Caffeoylquinic acid methyl ester*	Phenolic acids	Phenolic acids	-	1	8.73138e+06	8.91104e+06	7.43772e+06	8.74461e+06	9.02313e+06	8.39467e+06	0.519053	0.528795	0.691724	0.958633	-0.0609498	insig
Zmhn000892	C13H18O8	4-O-Glucosyl-3,4-dihydroxybenzyl alcohol	Phenolic acids	Phenolic acids	-	2	145569	122342	122857	78126.6	136262	130920	0.55132	0.511409	0.676366	1.13165	0.178427	insig
Zmhn001358	C13H16O8	4-O-Glucosyl-4-hydroxybenzoic acid	Phenolic acids	Phenolic acids	-	1	1598340	1620005	1.69299e+06	2.12662e+06	2541670	2567800	1.41702	0.0283964	0.138836	0.678727	-0.559096	insig
Lmyp003301	C15H19NO9	4-O-Methyl-DIBOA-Glucoside	Alkaloids	Alkaloids	-	3	11849425	13434290	12187680	9.64611e+06	6.72153e+06	11206590	1.08071	0.115914	0.290564	1.35893	0.442469	insig
Wasn000977	C11H20O10	4-O-galactopyranosylxylose	Others	Saccharides	14087-31-1	3	18822.2	15184.3	6836.33	11424.6	22771.8	23529.9	0.65959	0.347351	0.543341	0.707524	-0.499149	insig
pma6460	C16H18O8	4-O-p-Coumaroylquinic acid	Phenolic acids	Phenolic acids	32451-86-8	3	219820	253442	244480	168538	207995	199623	1.22433	0.0409448	0.164663	1.24574	0.317006	insig
pme2596	C8H9NO4	4-Pyridoxic acid	Others	Vitamin	82-82-6	3	52412	47383.9	60541.2	74076.6	45096.9	71426.3	0.598996	0.396187	0.585296	0.841224	-0.249438	insig
Wcsn010254	C18H30O2	4-[3-(4,8-dimethylnona-3,7-dienyl)-3-methyloxiran-2-yl]butan-2-one*	Others	Others	-	1	1.3934e+07	1.57458e+07	1.63625e+07	1.49216e+07	1.63724e+07	1.52418e+07	0.160874	0.858144	0.920735	0.989397	-0.0153781	insig
Zaln004057	C16H16O8	4-caffeoylshikimic acid*	Phenolic acids	Phenolic acids	-	2	391670	528340	545005	230005	368340	383340	1.08731	0.0793969	0.229567	1.49235	0.577583	insig
MWSCX017	C9H8O3	4-hydroxyphenyl acrylaldehyde	Others	Aldehyde compounds	-	1	2.58754e+06	3512445	2.74432e+06	1.50048e+06	1.67854e+06	2.02289e+06	1.344	0.0320863	0.147025	1.70021	0.765709	insig
MWSHC20105	C20H20O7	4-ketopinoresinol	Lignans and Coumarins	Lignans	66288-89-9	1	266250	315284	346519	327694	358220	429698	0.950186	0.181565	0.373051	0.831878	-0.265556	insig
Wbmp001002	C8H9NO2	4-methoxybenzamide	Alkaloids	Alkaloids	3424-93-9	3	82966.1	106936	95363.5	76292.5	46524.7	55992	1.24127	0.0363337	0.154649	1.59537	0.673887	insig
pme1474	C11H15N5O3S	5'-Deoxy-5'-(methylthio)adenosine	Nucleotides and derivatives	Nucleotides and derivatives	2457-80-9	1	3.39763e+07	3.35349e+07	3.722e+07	4.73379e+07	3.82969e+07	3.63717e+07	0.961793	0.2247	0.417393	0.858405	-0.220269	insig
MWSmce116	C10H13N5O3	5'-Deoxyadenosine	Nucleotides and derivatives	Nucleotides and derivatives	4754-39-6	1	5.0518e+06	4.48752e+06	5.09222e+06	7.07876e+06	6.6839e+06	7.57505e+06	1.43344	0.00297172	0.0377543	0.685713	-0.544323	insig
Lmzn001582	C18H28O9	5'-Glucosyloxyjasmanic acid*	Phenolic acids	Phenolic acids	-	3	24276.8	30967.7	8486.91	14265.5	41763.4	25005	0.405126	0.61008	0.752283	0.786478	-0.346521	insig
Hmln002355	C27H34O12	5'-Methoxymatairesinoside*	Lignans and Coumarins	Lignans	1691201-82-7	2	97539.2	85483.3	102899	92705.3	103586	123255	0.708436	0.352367	0.546311	0.89477	-0.160411	insig
Lajp005753	C23H24O12	5,3'-dihydroxy-6,7,4'-trimethoxyflavone-8-O-β-D-glucoside*	Flavonoids	Flavones	-	2	80946.1	86401.8	88340	171670	128340	163340	1.42083	0.0319233	0.147025	0.551824	-0.857719	insig
mws0038	C17H14O6	5,4'-Dihydroxy-3,7-dimethoxyflavone(Kumatakenin)*	Flavonoids	Flavonols	3301-49-3	3	5541.5	6703.85	5035.32	1207.7	668.553	1330.6	1.44186	0.00489557	0.0475957	5.38868	2.42993	up
Zmjp004852	C23H24O13	5,6,3',4'-Tetrahydroxy-3,7-dimethoxyflavone-6-O-glucoside*	Flavonoids	Flavones	-	3	4940.24	5005	15972.8	25005	16754.8	6905.84	0.776421	0.30796	0.507318	0.532573	-0.90895	insig
Lmdp006479	C17H14O7	5,6,4'-Trihydroxy-7,3'-dimethoxyflavone	Flavonoids	Flavones	-	2	5319.98	5715.55	3553.77	6540.23	6437.57	9724.17	1.10834	0.113615	0.288249	0.642644	-0.637908	insig
Hagn002801	C20H18O8	5,6,7,5'-tetramethoxy-3',4'-methylenedioxyflavonoid	Flavonoids	Flavones	-	2	145935	141571	106543	262441	326296	310949	1.43432	0.00326093	0.0387234	0.437985	-1.19105	down
Zbzp007397	C11H16O2	5,6,7,7a-tetrahydro-4,4,7a-trimethyl-2(4H)-benzofuranone	Others	Others	15356-74-8	2	37270.7	38254.3	40413.3	42662.4	42641.1	38489.9	0.916402	0.201951	0.395644	0.936546	-0.0945775	insig
Zmhn003257	C16H12O6	5,7,2'-Trihydroxy-8-methoxyflavone*	Flavonoids	Flavones	-	1	79007.2	68027.8	91988.9	106091	127773	115166	1.31684	0.0175477	0.104885	0.684823	-0.546196	insig
Hajp007218	C16H12O6	5,7,3',5'-tetrahydroxy-6-methylfavanone*	Flavonoids	Flavones	-	3	24228.8	23529.9	25376.6	38135.9	28682	35128	1.31322	0.0700485	0.212158	0.717393	-0.479164	insig
Hagn002504	C19H16O7	5,7,5'-Trimethoxy-3',4'-methylenedioxyflavonoid	Flavonoids	Flavones	-	2	242819	258371	267587	228614	255016	259724	0.49468	0.524627	0.687881	1.0342	0.0485153	insig
pmf0367	C9H6O4	5,7-Dihydroxychromone	Others	Chromone	31721-94-5	2	168209	150507	129255	93340	87217.2	133340	1.14959	0.0751604	0.221908	1.42713	0.513112	insig
Hmtn001120	C14H20O8	5-(2-Hydroxyethyl)-2-O-glucosylphenol*	Phenolic acids	Phenolic acids	-	1	3.04679e+06	2.97697e+06	3.71866e+06	2.94159e+06	3.09036e+06	3.1418e+06	0.528183	0.510311	0.676366	1.06199	0.0867691	insig
Lmbn001467	C7H13NO3	5-Acetamidopentanoic Acid	Organic acids	Organic acids	1072-10-2	3	256456	159993	259304	266778	278854	259676	0.786894	0.315924	0.509918	0.839124	-0.253044	insig
Lmqp000329	C8H14N3O7P	5-Aminoimidazole ribonucleotide	Nucleotides and derivatives	Nucleotides and derivatives	25635-88-5	1	1.16487e+06	1.00135e+06	989744	2.67546e+06	2.32939e+06	2.58971e+06	1.47518	0.000960674	0.0220603	0.415555	-1.26689	down
pma3649	C5H9NO3	5-Aminolevulinic Acid*	Alkaloids	Alkaloids	106-60-5	3	4.41735e+06	5.1578e+06	4.44386e+06	8.10174e+06	7.16234e+06	7.78464e+06	1.44702	0.00129583	0.0244006	0.608234	-0.717302	insig
pme0120	C5H11NO2	5-Aminovaleric acid	Organic acids	Organic acids	660-88-8	3	14754.3	38922	32539.4	23268.5	43276.5	21776.5	0.107082	0.947502	0.971641	0.976158	-0.0348131	insig
Lmmn003663	C14H18O9	5-Glucosyloxy-2-Hydroxybenzoic acid methyl ester	Phenolic acids	Phenolic acids	-	3	380954	438963	748340	391617	481425	517630	0.274796	0.662973	0.786487	1.1277	0.173379	insig
MWStz073	C4H7NO2	5-Hydroxy-2-pyrrolidinone	Alkaloids	Pyrrole alkaloids	62312-55-4	3	165885	678883	246025	243478	153915	279848	0.500687	0.48061	0.652089	1.61064	0.687638	insig
MWSprf117	C11H12N2O3	5-Hydroxy-DL-tryptophan(5-HTP)	Amino acids and derivatives	Amino acids and derivatives	56-69-9	1	438218	422394	419981	562135	602311	572198	1.47368	0.00182352	0.0295409	0.737395	-0.439491	insig
mws0597	C10H9NO3	5-Hydroxyindole-3-acetic acid	Alkaloids	Plumerane	54-16-0	3	69896.8	84075.2	47201.2	63616.9	55921.7	70799.2	0.130635	0.777966	0.867304	1.05693	0.0798766	insig
MWS20172	C6H6O3	5-Hydroxymethylfurfural	Others	Aldehyde compounds	67-47-0	3	1.52972e+06	1.50365e+06	1.69831e+06	1.4705e+06	1.17163e+06	1.38915e+06	1.08008	0.105862	0.276527	1.17374	0.231111	insig
MEDN0669	C20H30O3	5-KETE	Lipids	Free fatty acids	126432-17-5	3	760003	776458	967003	898518	965169	953238	0.911012	0.252321	0.446068	0.888722	-0.170196	insig
pme2566	C8H14N2O5	5-L-Glutamyl-L-amino acid	Amino acids and derivatives	Amino acids and derivatives	5875-41-2	2	694611	664613	1.04518e+06	684667	944754	685868	0.115177	0.853378	0.92033	1.03849	0.0544877	insig
mws0572	C5H7N3O	5-Methylcytosine	Nucleotides and derivatives	Nucleotides and derivatives	554-01-8	3	435780	503561	700571	375048	129263	131670	1.21547	0.0424153	0.167201	2.57856	1.36656	up
MWSHC20125	C16H16O8	5-O-Caffeoylshikimic acid	Phenolic acids	Phenolic acids	73263-62-4	1	393340	380005	465005	226670	318340	385005	1.0068	0.141975	0.32705	1.33154	0.413093	insig
pmb2554	C23H30O14	5-O-Feruloyl quinic acid glucoside*	Phenolic acids	Phenolic acids	-	1	584670	521835	655809	741514	636208	671806	1.03298	0.128893	0.31012	0.859863	-0.217821	insig
Lmgn003073	C17H20O9	5-O-Feruloylquinic acid	Phenolic acids	Phenolic acids	-	1	9.22499e+06	1.00005e+07	8.88527e+06	1.06706e+07	1.64439e+07	1.70275e+07	1.21444	0.115388	0.290549	0.636826	-0.65103	insig
Lhmp122205	C18H20O4	5-O-Methyllatifolin	Others	Others	-	1	10147.6	13484.8	22150.4	13684.3	16506.2	10555.3	0.225659	0.701857	0.808388	1.12362	0.168152	insig
pmb3074	C16H18O8	5-O-p-Coumaroylquinic acid	Phenolic acids	Phenolic acids	1899-30-5	3	43198.2	53213.5	55525.5	20272.1	38500.1	29243.9	1.22059	0.0349222	0.152827	1.72624	0.787636	insig
Lakp003115	C14H16O8	5-O-β-D-Glucopyranosyl-3-hydrobenzo(b)fu-ran-2-one	Phenolic acids	Phenolic acids	-	2	1.98312e+06	1.70161e+06	1.41206e+06	1.10205e+06	991561	1.58564e+06	1.04203	0.127738	0.309115	1.38528	0.470179	insig
mws0263	C5H7NO3	5-Oxo-L-Proline	Amino acids and derivatives	Amino acids and derivatives	98-79-3	3	25074.4	35690.4	18631.8	39874.4	39856.4	35819.8	1.09035	0.128055	0.309435	0.687115	-0.541377	insig
Zmmp000969	C11H14N2O5	5-Ribofuranosylnicotinamide	Nucleotides and derivatives	Nucleotides and derivatives	107325-67-7	2	6.31166e+06	5.20685e+06	6.08262e+06	4.20497e+06	4.43594e+06	4.87619e+06	1.30278	0.0354712	0.153273	1.30214	0.380882	insig
Wbwp010459	C20H22O5	5-[(2r,3s,4s,5s)-5-(2h-1,3-benzodioxol-5-yl)-3,4-dimethyloxolan-2-yl]-2-methoxyphenol*	Lignans and Coumarins	Lignans	-	3	193739	197463	223237	216232	199051	206194	0.185431	0.837686	0.908667	0.988675	-0.0164321	insig
Zahn007990	C11H18O3	5-hydroxy-3,4-dimethyl-5-pentylfuran-2(5H)-one*	Others	Others	-	1	420480	414894	433751	479187	489354	496089	1.45391	0.00101046	0.0220603	0.866515	-0.206703	insig
Wcfp005519	C9H6O3	5-hydroxyindene-1,3-dione	Terpenoids	Sesquiterpenoids	131977-61-2	3	134616	134081	108928	115674	111035	126944	0.539664	0.468224	0.642038	1.06778	0.0946142	insig
Zbqp000949	C9H17NO4	5-methyl 1-propyl L-glutamate	Amino acids and derivatives	Amino acids and derivatives	-	3	1.91227e+06	1.92568e+06	1.89788e+06	1.44246e+06	1.99105e+06	2.11817e+06	0.282546	0.795157	0.877003	1.03317	0.0470784	insig
Lmbn004685	C18H32O4	5S,8R-DiHODE; (5S,8R,9Z,12Z)-5,8-Dihydroxyoctadeca-9,12-dienoate	Lipids	Free fatty acids	-	2	244154	245490	266481	186653	198335	208272	1.40848	0.00504325	0.0479183	1.27453	0.349963	insig
MW0014840	C20H30O4	5S-HpEPE	Lipids	Free fatty acids	143292-98-2	3	1.70675e+06	1.63051e+06	1.86597e+06	1.65867e+06	1.72992e+06	1.64649e+06	0.518279	0.512978	0.677373	1.0334	0.0473946	insig
Labp005050	C12H18O9	5β,6β-dihydroxycyclohex-2-en-1-O-β-glucopyranoside	Others	Ketone compounds	-	2	476670	434345	426670	499249	325792	489793	0.179991	0.906772	0.949816	1.01738	0.024858	insig
Hmbn002692	C22H30O14	6'-O-Feruloyl-D-sucrose*	Phenolic acids	Phenolic acids	118230-77-6	2	679690	508380	606319	676228	758127	575052	0.657511	0.379436	0.57646	0.892995	-0.163276	insig
Lmsn003628	C23H32O15	6'-O-Sinapoylsucrose*	Phenolic acids	Phenolic acids	-	1	45465.7	41455.4	46007.1	41462.6	38115.6	38561	1.21299	0.0554254	0.189691	1.12518	0.170159	insig
Wcsn010496	C18H30O2	6,10,14-Trimethylpentadeca-5,9-Diene-2,13-Dione	Others	Others	-	1	251452	243203	275327	253065	287966	273446	0.702402	0.348452	0.543585	0.945369	-0.08105	insig
Zmhp003514	C16H12O6	6,7,8-Tetrahydroxy-5-methoxyflavone*	Flavonoids	Flavones	-	3	21257	32986.9	22753.5	27521.8	35850.1	34743.8	0.929802	0.201825	0.395644	0.784762	-0.349673	insig
MWSmce159	C10H8O4	6,7-Dihydroxy-4-methylcoumarin	Lignans and Coumarins	Coumarins	529-84-0	3	27426.1	24698.1	33479.6	38340	45005	17146.7	0.21097	0.621135	0.761435	0.85185	-0.231329	insig
Lmyp003317	C9H9NO4	6,7-Dimethoxy-2-benzoxazolinone (DMBOA)	Alkaloids	Alkaloids	29550-09-2	3	38773.3	87661.7	93636.8	61392.3	105581	95157.2	0.473993	0.559171	0.714541	0.839549	-0.252313	insig
Zbdn007423	C11H12O4	6,7-Dimethoxy-4-chromanone	Flavonoids	Other Flavonoids	-	1	784213	802508	896799	1.00195e+06	1.05078e+06	985240	1.3605	0.0171275	0.104828	0.817492	-0.290724	insig
zjbp110819	C19H18O4	6,7-dimethoxy-2-[2-phenylethyl]chromone	Others	Chromone	-	3	36408.7	34086.4	68340	33867.9	29668.9	32397.9	0.864281	0.324558	0.519851	1.44718	0.533246	insig
pme0274	C6H13NO2	6-Aminocaproic acid	Organic acids	Organic acids	60-32-2	1	68186.3	62600.7	87985.3	166071	170861	181348	1.45033	0.00108701	0.0221396	0.422113	-1.2443	down
mws1305	C12H11N5	6-Benzylaminopurine	Nucleotides and derivatives	Nucleotides and derivatives	1214-39-7	3	5690.13	10005	2348.68	2353.71	10005	8340	0.155143	0.796513	0.877175	0.871736	-0.198037	insig
Lmjp003655	C22H22O11	6-C-MethylKaempferol-3-glucoside*	Flavonoids	Flavones	-	3	128340	93340	136670	205005	126670	153340	0.937448	0.204359	0.398437	0.738843	-0.43666	insig
MWSslk102	C5H3ClN4	6-Chloropurine	Nucleotides and derivatives	Nucleotides and derivatives	87-42-3	3	325005	222954	254011	215028	264342	207906	0.719176	0.34966	0.543951	1.16688	0.222659	insig
Lmdn001560	C15H22O9	6-DeoxyCatalpol	Terpenoids	Monoterpenoids	99499-99-7	2	322613	295081	407977	414270	453187	458663	1.18395	0.0825223	0.234276	0.773437	-0.370644	insig
pmp001198	C6H13NO2	6-Deoxyfagomine	Alkaloids	Piperidine alkaloids	197449-09-5	1	1.14664e+07	1.5438e+07	1.33507e+07	2.48502e+07	2.27755e+07	2.55385e+07	1.4259	0.00216836	0.03218	0.550201	-0.861968	insig
Zbsp004940	C10H8O4	6-Hydroxy-7-methoxycoumarin	Lignans and Coumarins	Coumarins	-	3	175917	168062	152759	200655	216950	240743	1.34658	0.0245551	0.127885	0.754523	-0.406364	insig
Lcsp001036	C11H12N2O3	6-Hydroxy-DL-tryptophan	Amino acids and derivatives	Amino acids and derivatives	4350-09-8	3	95860.2	115932	117636	84144.4	58762.1	71304.6	1.30215	0.0193129	0.113244	1.53787	0.62093	insig
pmb2673	C9H9NO5	6-Hydroxydopaquinone	Amino acids and derivatives	Amino acids and derivatives	135791-48-9	3	13113.1	15809.9	18341	21754.8	8593.87	18081	0.100579	0.933014	0.965399	0.97593	-0.0351497	insig
mws0972	C6H12O3	6-Hydroxyhexanoic acid	Organic acids	Organic acids	1191-25-9	3	901670	554078	571627	427201	459873	442697	1.16282	0.175144	0.363062	1.52461	0.608436	insig
ZBN0063	C27H30O17	6-Hydroxykaempferol-3,6-O-Diglucoside	Flavonoids	Flavonols	-	3	18469.2	50005	83340	20318.6	13582.1	38340	0.786176	0.291491	0.490301	2.1015	1.07142	insig
Latp003160	C10H10O4	6-Hydroxymellein	Others	Chromone	70901-60-9	1	1.99344e+06	2.00053e+06	2.11187e+06	2.43956e+06	2.50946e+06	2.21999e+06	1.32404	0.0392506	0.161347	0.851698	-0.231586	insig
Lmbp010382	C18H16O3	6-Methoxy-2-(2-phenylethyl)chromone	Others	Chromone	84294-89-3	3	26644	44086.6	42529.1	36017.3	40987.2	24756.9	0.342055	0.630412	0.766088	1.11299	0.154444	insig
Ymjm000116	C14H18O8	6-O-Acetylarbutin	Phenolic acids	Phenolic acids	10338-88-2	2	65445.3	69275.6	77567.3	74682.3	60178.6	87258.9	0.223091	0.730288	0.834523	0.955737	-0.0653139	insig
Zmhn001793	C15H18O9	6-O-Caffeoyl-D-glucose*	Phenolic acids	Phenolic acids	-	2	394016	482660	580699	291801	241670	294474	1.35497	0.0492446	0.179529	1.76023	0.815767	insig
Zmhn002334	C16H20O9	6-O-Feruloyl-β-D-glucose	Phenolic acids	Phenolic acids	137887-25-3	1	8.47264e+06	5196650	9.55243e+06	6.77872e+06	6812310	6798175	0.377228	0.545819	0.704139	1.13892	0.187669	insig
Wasn000495	C11H20O10	6-O-alpha-L-arabinopyranosyl-D-glucopyranose	Others	Saccharides	14116-69-9	3	37379.3	35700.2	49168.8	97551.9	116506	115436	1.45399	0.00130951	0.0244006	0.371018	-1.43044	down
MWS4525	C6H7N5O	6-O-methylguanine	Nucleotides and derivatives	Nucleotides and derivatives	20535-83-5	1	333340	261670	165080	162050	241909	258191	0.33597	0.604013	0.746448	1.14791	0.199013	insig
Lmfn003035	C15H18O8	6-O-p-Coumaroyl-β-D-glucose	Phenolic acids	Phenolic acids	114297-65-3	2	122037	205005	129713	110636	135840	130005	0.649089	0.421117	0.605152	1.21322	0.278845	insig
Walp004391	C15H16O7	7-C-Glucosylcoumarin	Lignans and Coumarins	Coumarins	-	3	24375.9	16714.6	33693.5	21365	28340	27789.3	0.226213	0.87838	0.935673	0.965024	-0.0513638	insig
Hmmn003964	C16H24O9	7-Deoxyloganic acid	Terpenoids	Monoterpenoids	22487-36-1	2	282011	367709	296279	448340	685867	667566	1.3327	0.0521189	0.184785	0.525038	-0.929507	insig
Hmqn002118	C9H6O3	7-Hydroxycoumarin;Umbelliferone	Lignans and Coumarins	Coumarins	93-35-6	3	13340	8388.19	13340	9438.29	8340	28340	0.235448	0.631962	0.766306	0.760397	-0.395176	insig
Lmhn004960	C22H18O10	7-O-Galloyltricetiflavan	Flavonoids	Flavanols	-	2	86670	41670	13340	13340	11670	16368.4	0.988162	0.257539	0.451771	3.42401	1.77569	insig
HX1341	C9H6O3	7-hydroxy-2H-1-benzopyran-2-one	Lignans and Coumarins	Coumarins	-	3	59433.8	53131.6	60330.5	12312.2	42746.4	21109.3	1.18318	0.0627685	0.200883	2.26993	1.18265	up
Zbln003676	C21H22O7	7-hydroxy-4-methoxyphenanthrene-2-O-glucoside	Quinones	PhenAnthraquinones	-	2	387873	461026	588842	631447	940579	1.38851e+06	1.19301	0.139387	0.324134	0.485635	-1.04206	down
Wbjp003348	C26H24N4O2	7-methoxy-1-methyl-3-[(1-methyl-4,9-dihydro-3H-pyrido[3,4-b]indol-6-yl)oxymethyl]-9H-pyrido[3,4-b]indole	Alkaloids	Alkaloids	-	2	46670	68712.6	141670	41890.2	63366.8	24265.9	0.903676	0.274646	0.469023	1.98461	0.988855	insig
MW0015225	C12H20O3	7-oxo-11-Dodecenoic acid	Lipids	Free fatty acids	54921-60-7	3	3.98384e+06	3.64463e+06	3.79601e+06	2.58693e+06	2.45401e+06	2.51224e+06	1.47682	0.00227053	0.0331102	1.51254	0.596972	insig
Cmsn001914	C25H34O12	7R,8S-erythro-3',4,9,9'-tetrahydroxy-3-methoxy-8-O-4'-neolignan-7-O-glucopyr-anoside,	Lignans and Coumarins	Lignans	-	2	155137	169277	196046	66670	146331	168335	0.805887	0.269343	0.4642	1.36483	0.448722	insig
Lmbn005287	C18H32O4	7S,8S-DiHODE; (9Z,12Z)-(7S,8S)-Dihydroxyoctadeca-9,12-dienoic acid*	Lipids	Free fatty acids	143288-65-7	2	65658	62058.4	70510.8	54932.9	53830.1	61717.6	1.19683	0.0563197	0.190027	1.16276	0.217548	insig
Wcsn010524	C17H30O2	8,11-Heptadecadienoic acid	Lipids	Free fatty acids	-	1	198942	208649	197023	238965	226266	229485	1.409	0.00464018	0.046877	0.870303	-0.20041	insig
MWS2984	C4H4N6O	8-Azaguanine	Nucleotides and derivatives	Nucleotides and derivatives	134-58-7	3	255201	199052	259179	55306.5	72693.5	60317.1	1.46906	0.00848455	0.067116	3.78846	1.92161	up
Hmgn004693	C20H20O7	8-Hydroxy-α-conidendrin	Lignans and Coumarins	Lignans	-	2	89933.1	105761	100707	94393.5	114096	120874	0.744872	0.313067	0.509054	0.899919	-0.152133	insig
MWSHC20110	C16H12O6	8-Methoxyapigenin*	Flavonoids	Flavones	57096-02-3	3	24228.8	23529.9	25376.6	38135.9	28682	35128	1.31322	0.0700485	0.212158	0.717393	-0.479164	insig
Wcjp002598	C9H7NO	8-hydroxyquinoline	Alkaloids	Quinoline alkaloids	148-24-3	1	2.4383e+06	2.17257e+06	2.16303e+06	2.94553e+06	2.61043e+06	3.08064e+06	1.32295	0.0267254	0.133389	0.784324	-0.350479	insig
Lmbn005662	C18H32O3	9(10)-EpOME;(9R,10S)-(12Z)-9,10-Epoxyoctadecenoic acid	Lipids	Free fatty acids	16833-56-0	1	121111	121518	149903	128564	132613	128772	0.0177141	0.936588	0.965964	1.00662	0.00952349	insig
Hmqn003054	C18H34O5	9,10,11-Trihydroxy-12-octadecenoic acid	Lipids	Free fatty acids	61911-67-9	1	4.76513e+06	4.74621e+06	4.89518e+06	3.60201e+06	3.5811e+06	4.56853e+06	1.18345	0.110115	0.283291	1.22591	0.293859	insig
pmn001694	C18H34O5	9,10,13-Trihydroxy-11-Octadecenoic Acid	Lipids	Free fatty acids	29907-57-1	1	233831	240809	249639	186708	204075	189064	1.42829	0.00274911	0.0367042	1.24909	0.320875	insig
Lmyn007622	C18H36O5	9,10,18-Trihydroxystearic acid	Lipids	Free fatty acids	496-86-6	3	46927.2	40875.6	48745.4	38528.8	39125.7	39517.2	1.21128	0.111051	0.284218	1.16537	0.220786	insig
Lmbn004240	C18H34O5	9,10-Dihydroxy-12,13-epoxyoctadecanoic acid	Lipids	Free fatty acids	-	1	160054	202878	193889	174173	172858	202846	0.0867332	0.894455	0.94518	1.01263	0.0181043	insig
Lmbn003970	C18H34O5	9,12,13-TriHOME; 9(S),12(S),13(S)-Trihydroxy-10(E)-octadecenoic acid	Lipids	Free fatty acids	97134-11-7	1	265240	269977	296976	207519	253092	224934	1.22798	0.0461641	0.174757	1.21391	0.279667	insig
pmn001691	C18H32O5	9,12,13-Trihydroxy-10,15-octadecadienoic acid	Lipids	Free fatty acids	-	1	4.81784e+06	5.33731e+06	5.65149e+06	3705738	4.15641e+06	3.88453e+06	1.39138	0.0153826	0.0984607	1.34563	0.428278	insig
pmb1574	C18H28O2	9,12-Octadecadien-6-Ynoic Acid	Lipids	Free fatty acids	61481-29-6	3	193160	226908	200158	110881	158795	150739	1.27122	0.0256313	0.129469	1.47527	0.560976	insig
Zasn010433	C20H36O2	9,12-Octadecadienoic acid,ethyl ester*	Others	Others	6114-21-2	1	575272	582499	565225	523603	697359	684954	0.666855	0.389722	0.580945	0.904025	-0.145565	insig
Lmyn007883	C16H32O4	9,16-Dihydroxypalmitic acid	Lipids	Free fatty acids	38076-49-2	3	7.65182e+06	7.42197e+06	7.88772e+06	3.98554e+06	4.20658e+06	4.19104e+06	1.48737	0.000160742	0.011084	1.85425	0.890838	insig
pmf0085	C30H50O	9,19-Cyclolanost-24-en-3-ol (Cycloartenol)	Terpenoids	Triterpene	469-38-5	3	169289	180070	171676	167685	155468	161509	1.17113	0.0656268	0.204689	1.07505	0.104399	insig
mws1060	C10H12N4O5	9-(Arabinosyl)hypoxanthine	Nucleotides and derivatives	Nucleotides and derivatives	7013-16-3	1	1.87907e+06	2.31511e+06	2.48203e+06	276602	259130	257354	1.48752	0.00823874	0.0664248	8.41802	3.07348	up
Wcjp001256	C10H13N5O4	9-Alpha-Ribofuranosyladenine*	Nucleotides and derivatives	Nucleotides and derivatives	-	1	9.59407e+06	9.30226e+06	1.06428e+07	8.35694e+06	8.25969e+06	8.00762e+06	1.34938	0.0489945	0.179397	1.1996	0.262548	insig
MWS1894	C13H10O	9-Fluorenol	Others	Others	1689-64-1	2	384453	375945	437928	446094	482551	451519	1.19514	0.0683942	0.210156	0.868249	-0.20382	insig
pmb2791	C18H30O4	9-Hydroperoxy-10E,12,15Z-octadecatrienoic acid	Lipids	Free fatty acids	111004-08-1	3	80378.8	85062.1	77145.5	64957.4	85560.3	93203.2	0.0385009	0.968974	0.979209	0.995345	-0.00673097	insig
MWS80006	C18H32O4	9-Hydroperoxy-9Z,11E-Octadecadienoic Acid	Lipids	Free fatty acids	-	1	43248.2	46525.2	53998.7	33844.3	33137.5	37543.3	1.34608	0.0385798	0.159461	1.37548	0.459935	insig
pmb2786	C18H30O3	9-Hydroxy-10,12,15-octadecatrienoic acid*	Lipids	Free fatty acids	89886-42-0	3	12111.3	9612.18	12587	13483	14936.8	16684.9	1.19226	0.0512074	0.182809	0.760685	-0.394628	insig
Zmyn004449	C18H30O4	9-Hydroxy-12-oxo-10(E),15(Z)-octadecadienoic acid	Lipids	Free fatty acids	-	1	224732	231886	274863	119926	113134	122280	1.46752	0.0131846	0.0909792	2.05854	1.04162	up
pmn001689	C18H32O4	9-Hydroxy-12-oxo-15(Z)-octadecenoic acid*	Lipids	Free fatty acids	-	2	41181.5	38223.9	34050.7	47628.3	41727.3	48013.1	1.1965	0.0515193	0.183435	0.825924	-0.275919	insig
Rfmb087	C18H32O4	9-Hydroxy-13-oxo-10-octadecenoic Acid	Lipids	Free fatty acids	-	3	854938	841971	969547	710533	754481	725246	1.33853	0.0485997	0.179397	1.21742	0.283822	insig
Wcdp007645	C18H30O3	9-Oxo-10,12-Octadecadienoic Acid	Lipids	Free fatty acids	54665-32-6	1	3.49538e+06	3.69006e+06	4.2835e+06	3.49919e+06	3.62703e+06	3.97506e+06	0.309781	0.685157	0.797309	1.03312	0.0470064	insig
pmb2787	C18H30O3	9-Oxo-10E,12Z-octadecadienoic acid*	Lipids	Free fatty acids	54232-59-6	2	41469.6	49677.1	51691.1	45698.1	53336.1	57116.3	0.63655	0.388474	0.580149	0.914744	-0.12856	insig
Hmqp005411	C18H32O3	9-Oxo-12Z-Octadecenoic acid*	Lipids	Free fatty acids	112543-32-5	2	158411	149137	170379	127552	122836	130368	1.39825	0.0238265	0.125651	1.25521	0.327927	insig
Lmbn003524	C9H16O3	9-Oxononanoic acid	Organic acids	Organic acids	2553-17-5	3	54405.6	38333.6	50558.5	42639.9	37040.3	53419.3	0.357121	0.644553	0.774295	1.07662	0.106511	insig
Zmjn004133	C18H32O4	9S-Hydroperoxy-10E,12Z-octadecadienoic acid	Lipids	Free fatty acids	5502-91-0	3	1.70118e+06	1.32965e+06	1.49945e+06	1.21969e+06	1.28432e+06	1.38454e+06	1.01503	0.174189	0.362425	1.16503	0.220366	insig
Rfmb091	C18H32O3	9S-Hydroxy-10E,12Z-octadecadienoic acid*	Lipids	Free fatty acids	15514-85-9	1	1.46353e+06	1.59299e+06	1.55579e+06	1.54946e+06	1.7099e+06	1.69013e+06	0.984038	0.156471	0.343907	0.931877	-0.101789	insig
MW0017099	C18H28O3	9s,13r-12-Oxophytodienoic Acid	Lipids	Free fatty acids	71606-07-0	3	2.23256e+06	2.31158e+06	2.41875e+06	2.99489e+06	3.03832e+06	3.29861e+06	1.44398	0.00450238	0.0466056	0.746145	-0.422472	insig
Lcsp000409	C10H18N4O6	ARGININOSUCCINATE	Amino acids and derivatives	Amino acids and derivatives	-	3	117598	221677	159972	125518	171863	95601.4	0.635391	0.402649	0.589217	1.2704	0.345287	insig
Cmmn012997	C20H30O2	Abietic acid	Terpenoids	Ditepenoids	514-10-3	2	34167.1	43493.4	44709.6	60187.7	52393.2	58470.2	1.30033	0.0201389	0.116058	0.715402	-0.483175	insig
Lcsn006585	C15H20O4	Abscisic acid	Others	Others	21293-29-8	3	39702.6	28225	28027	82005.7	60085.1	55700.6	1.35761	0.0355535	0.153273	0.48513	-1.04356	down
pmf0319	C10H12O4	Acetosyringone	Others	Ketone compounds	2478-38-8	3	1670	5005	16896.6	27980.6	7408.95	15005	0.826937	0.307383	0.507318	0.467741	-1.09622	insig
Smcn001947	C29H36O15	Acteoside; Verbascoside	Phenolic acids	Phenolic acids	61276-17-3	3	10416.9	10416.9	20510.4	17952.7	13171.5	18095.9	0.596459	0.534558	0.695465	0.839989	-0.251558	insig
Lhsp101905	C10H14O2	Actinidialactone*	Terpenoids	Monoterpenoids	76729-80-1	3	406720	357726	383986	315761	286438	230795	1.27476	0.0319374	0.147025	1.37868	0.463288	insig
MWSHC2054	C5H5N5	Adenine*	Nucleotides and derivatives	Nucleotides and derivatives	73-24-5	2	8.69084e+06	8.76052e+06	8.58609e+06	6.01811e+06	6.20788e+06	5.79263e+06	1.48258	0.000491619	0.0168254	1.44503	0.5311	insig
Zmjn001030	C10H14N5O7P	Adenosine 2'-Phosphate	Nucleotides and derivatives	Nucleotides and derivatives	130-49-4	3	1.26203e+07	1.11973e+07	1.1369e+07	9.59121e+06	1.09162e+07	1.04905e+07	1.13686	0.0799309	0.230361	1.13513	0.182855	insig
pme2117	C10H15N5O10P2	Adenosine 5'-diphosphate	Nucleotides and derivatives	Nucleotides and derivatives	58-64-0	3	4.12888e+06	3.98835e+06	4.19202e+06	4.0717e+06	3.72439e+06	3.97429e+06	0.892225	0.224416	0.417393	1.04578	0.0645812	insig
pmb0981	C10H14N5O7P	Adenosine 5'-monophosphate*	Nucleotides and derivatives	Nucleotides and derivatives	61-19-8	3	6.39513e+07	6.12271e+07	6.47943e+07	4.18004e+07	4.10074e+07	4.10777e+07	1.48689	0.00150717	0.026581	1.53345	0.616785	insig
pme0230	C10H13N5O4	Adenosine*	Nucleotides and derivatives	Nucleotides and derivatives	58-61-7	1	9.59407e+06	9.30226e+06	1.06428e+07	8.35694e+06	8.25969e+06	8.00762e+06	1.34938	0.0489945	0.179397	1.1996	0.262548	insig
MWS0155	C14H18N5O11P	Adenylocuccinic Acid	Organic acids	Organic acids	19046-78-7	2	448918	381772	434981	384239	374566	377986	1.07845	0.168314	0.356392	1.11337	0.154936	insig
mws0208	C6H10O4	Adipic Acid*	Organic acids	Organic acids	124-04-9	1	1.64042e+07	1.65209e+07	1.91427e+07	1.24399e+07	1.35277e+07	1.11181e+07	1.36238	0.0132373	0.0909792	1.40399	0.489531	insig
pmb0501	C5H14N4	Agmatine	Alkaloids	Alkaloids	306-60-5	3	819435	723040	854851	752730	855433	883863	0.399646	0.603148	0.745929	0.961999	-0.0558928	insig
Wmhp000012	C17H26O10	Ajugoside	Terpenoids	Monoterpenoids	52916-96-8	2	66893.4	96464.2	160005	140005	118168	75579.2	0.149974	0.922895	0.958325	0.96887	-0.0456257	insig
Lcsp001337	C12H23N3O4	Ala-Ile-Ala	Amino acids and derivatives	Amino acids and derivatives	-	1	575005	2.05544e+06	1.90202e+06	1.61518e+06	378961	598172	0.679893	0.347647	0.543341	1.74843	0.806058	insig
Lcsp001369	C13H23N3O6	Ala-Ile-Asp	Amino acids and derivatives	Amino acids and derivatives	-	1	742446	687634	713983	683433	748638	723479	0.113587	0.884615	0.938924	0.994671	-0.00770935	insig
Lcsp003132	C15H29N3O4	Ala-Ile-Leu	Amino acids and derivatives	Amino acids and derivatives	-	1	805106	1.00997e+06	1.01247e+06	781442	995546	1.0145e+06	0.0925889	0.911504	0.952394	1.01292	0.0185144	insig
Lcsp001437	C14H25N3O6	Ala-Leu-Glu	Amino acids and derivatives	Amino acids and derivatives	-	2	2.93966e+06	1.83953e+06	1.42646e+06	1.76669e+06	1.64882e+06	1.58087e+06	0.553973	0.46672	0.640499	1.24203	0.312699	insig
MW0144704	C11H19N3O4	Ala-Pro-Ala	Amino acids and derivatives	Amino acids and derivatives	-	3	2.43092e+06	2.29169e+06	2.3546e+06	1.89163e+06	1.9486e+06	1.9649e+06	1.46049	0.00231538	0.0331871	1.21913	0.285853	insig
Lchn000012	C26H34O12	Alangilignoside D	Others	Others	-	2	26030.6	24103.5	13340	45005	46264.7	27960.8	1.15142	0.0677385	0.209589	0.532365	-0.909513	insig
Lcsp000520	C8H14N2O3	Alanylproline	Amino acids and derivatives	Amino acids and derivatives	13485-59-1	2	1.58058e+06	1.4746e+06	1.97634e+06	1.47428e+06	1.6537e+06	1.6938e+06	0.27199	0.705857	0.81188	1.0435	0.0614289	insig
MWS0205	C4H6N4O3	Allantoin	Organic acids	Organic acids	97-59-6	3	43340	26670	21670	200005	243340	256670	1.4605	0.00306757	0.0383227	0.130969	-2.93271	down
MWSslk235	C6H14O6	Allitol	Others	Saccharides	488-44-8	3	198571	235059	235705	177792	179593	159926	1.31941	0.0352474	0.153197	1.29387	0.371694	insig
pme1173	C5H4N4O	Allopurinol	Nucleotides and derivatives	Nucleotides and derivatives	315-30-0	3	92628.1	64687.1	73727	11670	16007.3	26237.8	1.41069	0.00771282	0.0630946	4.2853	2.0994	up
pme3351	C6H11NO3	Allysine(6-Oxo DL-Norleucine)	Amino acids and derivatives	Amino acids and derivatives	1962-83-0	3	117394	98617.9	104969	125381	130562	97227.1	0.587226	0.426895	0.609319	0.908855	-0.137878	insig
Zmdn006929	C15H12O4	Aloe-Emodin-9-Anthrone	Quinones	Anthraquinone	6247-99-0	1	37665.6	43437.9	47832.8	77537.1	79893.1	86163.5	1.45126	0.000669763	0.0194817	0.529309	-0.917819	insig
pmn001336	C21H20O10	Aloeemodin-8-O-glucoside	Quinones	Anthraquinone	-	3	78083.7	83422.2	68586.5	42238.1	55928.7	46232	1.37029	0.00870993	0.0679374	1.59345	0.672154	insig
pme3096	C3H5NO4	Aminomalonic acid	Organic acids	Organic acids	1068-84-4	3	3.27838e+06	3.37491e+06	5.07768e+06	1.97641e+06	2.04627e+06	2.11196e+06	1.35923	0.0850452	0.23728	1.91225	0.935272	insig
Lacp003788	C17H20O9	Amurenlaetone A*	Phenolic acids	Phenolic acids	-	3	1.33831e+07	1.26606e+07	1.37429e+07	1.47371e+07	1.45588e+07	1.4767e+07	1.34595	0.0416172	0.165441	0.90295	-0.147282	insig
YC512112	C16H24O5N2	Anabasine-glucoside	Alkaloids	Pyridine alkaloids	-	3	164664	157558	200177	189438	170473	193392	0.514973	0.539619	0.699897	0.944146	-0.082918	insig
Lmyp003934	C22H36O3	Anacardic acid	Organic acids	Organic acids	16611-84-0	2	63123.8	71413.4	63455	73671.3	69316.3	78303.9	1.07601	0.107353	0.279987	0.894712	-0.160505	insig
Lmtn002233	C15H20O8	Androsin	Phenolic acids	Phenolic acids	531-28-2	1	469655	525171	497708	742621	677034	711534	1.45194	0.0011424	0.0228072	0.700329	-0.513894	insig
Zdcp005372	C20H24O5	Anhydrosecoisolariciresinol (AHS)*	Lignans and Coumarins	Lignans	29388-33-8	1	643340	481670	231133	618340	613340	339154	0.388203	0.662375	0.786487	0.863327	-0.212021	insig
pmp000452	C13H20O3	Annuionone D	Others	Ketone compounds	-	2	196843	272450	191670	465055	314987	348243	1.27335	0.0547657	0.188588	0.585812	-0.77149	insig
pmb2654	C19H27NO12	Anthranilate-1-O-Sophoroside	Phenolic acids	Phenolic acids	-	3	5.51913e+06	6.68912e+06	8053068	7.7547e+06	7.28788e+06	8.96029e+06	0.861672	0.240851	0.435677	0.844121	-0.244479	insig
mws1078	C7H7NO2	Anthranilic Acid	Phenolic acids	Phenolic acids	118-92-3	3	178120	144762	162491	476670	471670	268103	1.362	0.068423	0.210156	0.399011	-1.3255	down
ZBN0289	C21H20O10	Apigenin-4'-O-glucoside	Flavonoids	Flavones	-	3	193697	227524	356192	204042	170782	286546	0.45416	0.560001	0.714704	1.17546	0.233223	insig
MWSN0170	C21H20O10	Apigenin-5-O-glucoside*	Flavonoids	Flavones	28757-27-9	3	54665.7	55831	80277	53340	82581.1	86070.1	0.516656	0.480178	0.652089	0.859374	-0.218641	insig
Lmtp002474	C26H28O14	Apigenin-6-C-(2''-glucosyl)arabinoside	Flavonoids	Flavones	-	1	36916.1	33340	30520.1	52617.3	46892.8	47377.6	1.4088	0.00412659	0.0442149	0.686076	-0.54356	insig
mws1434	C21H20O10	Apigenin-6-C-glucoside (Isovitexin)	Flavonoids	Flavones	38953-85-4	3	38340	41670	58340	56670	37483.7	55295.9	0.300791	0.69396	0.803651	0.92573	-0.111336	insig
Lmpp003930	C30H26O12	Apigenin-7-O-(6''-p-Coumaryl)glucoside	Flavonoids	Flavones	-	3	80752.7	88507.7	106230	80974	79572.6	97358.6	0.441213	0.571282	0.723595	1.06818	0.0951592	insig
Zbsn004929	C21H20O10	Apigenin-7-O-glucoside(Cosmosiin)*	Flavonoids	Flavones	578-74-5	3	106031	67463.3	81670	54931.2	97782.2	84904.8	0.275156	0.747945	0.849068	1.07384	0.102779	insig
MWSN0150	C27H30O14	Apigenin-7-O-neohesperidoside (Rhoifolin)*	Flavonoids	Flavones	17306-46-6	3	25005	30005	20005	95005	41670	23875	0.882	0.313134	0.509054	0.467238	-1.09777	insig
MWSN0165	C27H30O14	Apigenin-7-O-rutinoside (Isorhoifolin)*	Flavonoids	Flavones	552-57-8	3	35886.3	39327.9	30319.5	35815.8	47352.9	61535.6	0.970298	0.214628	0.406575	0.729305	-0.455405	insig
Lmtp002642	C26H28O14	Apigenin-8-C-(2''-glucosyl)arabinoside	Flavonoids	Flavones	-	3	20265.7	30410.2	20316.4	34130.1	33274.8	13901.2	0.176393	0.674755	0.791916	0.873148	-0.195703	insig
pmf0397	C20H40O2	Arachidic acid	Lipids	Free fatty acids	506-30-9	3	41422.8	59503.3	81781.3	103637	109674	50917.7	0.725687	0.296353	0.495005	0.691474	-0.532253	insig
Lcsp013839	C22H37NO2	Arachidonoylethanolamine	Others	Others	-	3	131699	155755	158571	112663	295412	136042	0.27116	0.627854	0.765079	0.819723	-0.286792	insig
MWSmce675	C12H16O7	Arbutin	Phenolic acids	Phenolic acids	497-76-7	1	745012	818201	892306	896831	852323	899960	0.863298	0.265112	0.460648	0.926921	-0.109482	insig
Zmdp000292	C7H16N4O2	Arginine methyl ester*	Amino acids and derivatives	Amino acids and derivatives	-	1	7.13962e+06	7.75699e+06	7.2816e+06	1.33885e+07	1.18519e+07	1.40921e+07	1.46272	0.00895793	0.0693183	0.563865	-0.826578	insig
pmb2657	C10H18N4O6	Argininosuccinic acid	Organic acids	Organic acids	2387-71-5	3	92746.6	47148.7	44497.3	117404	141024	45826	0.710239	0.305572	0.506868	0.606049	-0.722494	insig
Lmtn002796	C21H22O11	Aromadendrin-7-O-glucoside*	Flavonoids	Flavanonols	28189-90-4	2	8222.26	11670	8404.68	3340	8340	7028.35	0.91575	0.168161	0.356392	1.51253	0.596964	insig
MWS201388	C9H15N3O5	Asn-Hyp	Amino acids and derivatives	Amino acids and derivatives	844640-50-2	3	47849.7	45219.2	33402.9	46441.6	40945.5	52979.1	0.569481	0.460299	0.636899	0.901013	-0.15038	insig
MWS201391	C10H19N3O4	Asn-Ile	Amino acids and derivatives	Amino acids and derivatives	438533-59-6	1	233494	183898	196691	270541	230700	212393	0.894143	0.219127	0.411968	0.860502	-0.21675	insig
Lcsp001308	C14H24N4O7	Asn-Ile-Asp	Amino acids and derivatives	Amino acids and derivatives	-	2	361102	353174	302823	286269	274950	172643	1.06264	0.103199	0.272114	1.38595	0.470878	insig
MWS201449	C10H19N3O4	Asn-Leu	Amino acids and derivatives	Amino acids and derivatives	22601-71-4	1	476175	409107	473413	377207	572327	433404	0.0301632	0.905834	0.949427	0.98247	-0.025515	insig
MWS201408	C9H14N2O7	Asp-Glu	Amino acids and derivatives	Amino acids and derivatives	6157-06-8	3	49302.3	64910	79697	51998.6	44373.3	57174.5	0.855911	0.262436	0.458443	1.26287	0.336708	insig
Zbqp003309	C16H29N3O6	Asp-Ile-Leu	Amino acids and derivatives	Amino acids and derivatives	-	1	2466670	2436670	2881370	1.21278e+06	270005	2350005	0.939559	0.153678	0.341109	2.03108	1.02225	insig
MWS201455	C10H19N3O5	Asp-Lys	Amino acids and derivatives	Amino acids and derivatives	5891-51-0	3	386125	384188	445527	441623	482617	451338	1.11721	0.100966	0.268336	0.883876	-0.178083	insig
MW0146363	C9H16N2O5S	Asp-Met	Amino acids and derivatives	Amino acids and derivatives	-	3	1.23694e+07	1.26587e+07	1.27989e+07	1.38206e+07	1.64821e+07	1.44621e+07	1.25314	0.0987108	0.266423	0.845015	-0.242952	insig
Lcsp002752	C18H23N3O6	Asp-Pro-Phe	Amino acids and derivatives	Amino acids and derivatives	-	1	311292	350711	386670	337626	280983	305178	0.909283	0.206707	0.399364	1.13519	0.182933	insig
mws1629	C15H22O9	Aucubin	Terpenoids	Sesquiterpenoids	479-98-1	3	26836.1	34384.2	27913.2	41745.5	46691.4	43998.3	1.37763	0.0106709	0.0771342	0.673035	-0.571247	insig
pmp000608	C23H24O12	Aurantio-obtusin-6-O-Glucoside*	Quinones	Anthraquinone	129025-96-3	2	68851.8	71286.4	141670	84153.1	86803.4	121670	0.228129	0.90145	0.948255	0.963031	-0.0543465	insig
Qmzp101807	C20H22O5	Avicennol*	Lignans and Coumarins	Coumarins	56110-68-0	3	1.84235e+06	1.81705e+06	1.62066e+06	1.7509e+06	1.83049e+06	1.74389e+06	0.171135	0.855999	0.92033	0.991508	-0.0123038	insig
mws0237	C9H16O4	Azelaic acid	Organic acids	Organic acids	123-99-9	1	644656	520116	488277	339228	297431	286467	1.41218	0.0265459	0.132888	1.79071	0.840531	insig
MWSmce331	C4H7NO2	Azetidine-2-carboxylic acid*	Alkaloids	Alkaloids	2517-04-6	3	4.77074e+06	4.58795e+06	5.13108e+06	7.85341e+06	6.18287e+06	8.07912e+06	1.36673	0.043296	0.168854	0.655189	-0.610016	insig
MWSN0173	C21H18O11	Baicalin	Flavonoids	Flavones	21967-41-9	3	6425.17	8340	15005	10451	3340	3713.97	0.848293	0.305877	0.506874	1.70067	0.766101	insig
Zmbp102502	C16H22O8	Baihuaqianhuoside	Others	Others	-	2	178340	153340	148340	109696	101670	213340	0.514689	0.663613	0.786487	1.13024	0.176629	insig
Lssp210086	C20H20O7	Balanophonin B	Lignans and Coumarins	Lignans	92216-41-6	1	428363	451545	401153	315742	404540	555421	0.132232	0.982169	0.986877	1.0042	0.00604639	insig
MWS2027	C4H4N2O3	Barbituric acid;Malonylurea;2,4,6-Pyrimidinetrione	Nucleotides and derivatives	Nucleotides and derivatives	67-52-7	3	1.53545e+06	1.26612e+06	1.7848e+06	1.84988e+06	2.03563e+06	1.7863e+06	1.07304	0.121291	0.297377	0.808627	-0.306453	insig
pmp001045	C15H22O8	Bartsioside	Terpenoids	Monoterpenoids	62133-72-6	3	47682.2	44247.5	45115.2	49400.5	76249	47976.4	0.862572	0.315561	0.509918	0.789311	-0.341334	insig
pmp001220	C20H16O6	Bavacumestan A	Lignans and Coumarins	Coumarins	-	3	89323.7	83604.9	101731	78412.7	79891.6	82958	1.08336	0.166673	0.355973	1.13843	0.187044	insig
pmb0069	C7H7NO	Benzamide	Alkaloids	Alkaloids	55-21-0	3	18340	10897.4	22734.2	13340	8688.19	13461.5	0.840413	0.249891	0.44397	1.46441	0.550324	insig
Lmhn002629	C11H10O7	Benzoyltartaric acid	Phenolic acids	Phenolic acids	-	3	45005	43340	14387.9	40005	46420.1	30600.7	0.428926	0.694653	0.803651	0.877865	-0.187928	insig
Lmtn002324	C19H28O11	Benzyl-(2''-O-glucosyl)glucoside	Phenolic acids	Phenolic acids	-	3	13062.8	5235.23	6970.42	8724.36	13065.3	8340	0.528912	0.600905	0.744803	0.838657	-0.253847	insig
Zmmp003443	C16H19N3O5	Bestim	Amino acids and derivatives	Amino acids and derivatives	66471-20-3	1	267677	215130	302467	249596	198509	253742	0.586953	0.425658	0.609309	1.11887	0.162039	insig
MWSmce548	C5H11NO2	Betaine	Alkaloids	Alkaloids	107-43-7	3	302651	1.08601e+06	358861	273178	313310	374439	0.698464	0.407939	0.593664	1.81858	0.86281	insig
MWSHC20178	C30H48O2	Betulone	Terpenoids	Triterpene	7020-34-0	2	156370	131469	133835	139871	144007	134338	0.0678956	0.901338	0.948255	1.00827	0.0118813	insig
pme2266	C10H16N2O3S	Biotin	Others	Vitamin	58-85-5	3	986670	562854	830005	521670	896670	1211670	0.173753	0.743323	0.845463	0.904761	-0.144392	insig
Lalp013087	C24H38O4	Bis(2-ethyl-hexyl)-phthalate	Phenolic acids	Phenolic acids	-	1	1.20396e+06	1.08294e+06	1.06687e+06	1.1274e+06	1.18281e+06	1.0675e+06	0.121578	0.891353	0.942496	0.992916	-0.0102565	insig
Lmwp011196	C24H38O4	Bis(2-ethylhexyl)phthalate*	Phenolic acids	Phenolic acids	117-81-7	1	230606	289685	235067	230030	274960	302464	0.433163	0.574243	0.724609	0.93548	-0.0962218	insig
mws2120	C13H8O8	Brevifolin carboxylic acid	Phenolic acids	Phenolic acids	18490-95-4	3	26426.8	33106.9	49448.1	52145.9	49669.9	38900.6	0.845614	0.269078	0.4642	0.774477	-0.368705	insig
WaYn006188	C31H36O11	Buddlenol E	Lignans and Coumarins	Lignans	97399-82-1	3	18725.4	17023.4	40005	38312.3	33496.3	23262.9	0.621966	0.505186	0.671845	0.796808	-0.327695	insig
HJN090	C21H22O10	Butin-7-O-glucoside*	Flavonoids	Flavanones	-	3	10005	54200.4	48618.7	32279.3	46589	47537.4	0.422802	0.782605	0.868203	0.892556	-0.163986	insig
Lazn002744	C10H12O5	C-Veratroylglycol	Phenolic acids	Phenolic acids	168293-10-5	3	42218.4	39394.1	45527.1	43744.9	42220.9	50205	0.668037	0.380562	0.577559	0.933678	-0.099003	insig
mws2212	C9H8O4	Caffeic acid	Phenolic acids	Phenolic acids	331-39-5	1	1.85471e+06	2617440	1.7378e+06	1403340	2555005	2160005	0.0953568	0.947673	0.971641	1.01497	0.0214403	insig
MWSCX015	C9H8O3	Caffeic aldehyde	Phenolic acids	Phenolic acids	141632-15-7	1	3.14336e+06	4820150	3.70081e+06	2574645	3338470	2.55984e+06	1.06757	0.151259	0.339573	1.37665	0.461166	insig
Zbfn002396	C15H20O9	Caffeoyl-O-mannitol	Phenolic acids	Phenolic acids	-	2	622308	661495	679062	588259	786261	672072	0.29694	0.680548	0.794668	0.959089	-0.0602632	insig
mad2085	C22H18O11	Caffeoyl-p-coumaroyltartaric acid	Phenolic acids	Phenolic acids	-	3	66670	84905.2	83340	51314.3	131670	115005	0.395052	0.483612	0.6538	0.788335	-0.34312	insig
Hmlp001852	C22H26N4	Calycanthine	Alkaloids	Pyridine alkaloids	595-05-1	2	952562	398586	1.05989e+06	748257	758503	882272	0.172699	0.975003	0.983043	1.00921	0.0132287	insig
Hmcp009963	C11H18NO+	Candicine	Alkaloids	Phenolamine	6656-13-9	1	174964	189427	190031	200769	210157	184381	0.895737	0.215556	0.407539	0.931321	-0.10265	insig
Xmgp003697	C21H20O13	Cannabiscitrin*	Flavonoids	Flavonols	520-14-9	3	12007	12142.1	8095.08	9766.14	10005	3959.61	0.72659	0.307792	0.507318	1.35875	0.442279	insig
Lhlp120627	C12H18O2	Carvylacetate	Terpenoids	Monoterpenoids	97-42-7	2	1.24107e+06	1.24858e+06	1.37336e+06	811391	816155	718171	1.45973	0.00101291	0.0220603	1.64683	0.719695	insig
MWSmce679	C15H24O	Caryophyllene oxide	Terpenoids	Sesquiterpenoids	1139-30-6	2	44328.8	98845.7	45759.1	48064.2	40202.8	55359.7	0.527595	0.491357	0.658678	1.31545	0.395555	insig
mws0054	C15H14O6	Catechin	Flavonoids	Flavanols	154-23-4	3	57196	89300.2	60206	80048	74903.7	61208.3	0.265611	0.804155	0.883727	0.956246	-0.0645459	insig
mws0355	C22H18O10	Catechin gallate*	Flavonoids	Flavanols	130405-40-2	1	82963.4	56407.1	10005	26670	14108.6	11719.4	0.733727	0.266647	0.46195	2.84536	1.50861	insig
MWSHC20163	C16H32O2	Cetostearic acid	Lipids	Free fatty acids	-	1	1.39477e+07	1.26654e+07	1.15736e+07	1.28186e+07	1.18096e+07	1.28344e+07	0.206898	0.773671	0.865541	1.01933	0.0276146	insig
mws1714	C22H18O12	Chicoric Acid	Phenolic acids	Phenolic acids	70831-56-0	3	114114	101711	129492	184638	136424	104036	0.682932	0.376524	0.573506	0.812321	-0.299878	insig
mws0178	C16H18O9	Chlorogenic acid (3-O-Caffeoylquinic acid)*	Phenolic acids	Phenolic acids	327-97-9	1	86620.5	107383	101688	45564.3	53615.4	70971.4	1.32889	0.0136036	0.0918096	1.73782	0.797275	insig
mws0179	C17H20O9	Chlorogenic acid methyl ester	Phenolic acids	Phenolic acids	29708-87-0	2	776241	969362	1.01264e+06	575923	885047	823862	0.799465	0.260493	0.455998	1.2072	0.271661	insig
mws0120	C8H20NO6P	Choline Alfoscerate	Lipids	PC	28319-77-9	3	2.18786e+06	2.06298e+06	2.10309e+06	5.29506e+06	5.52183e+06	5.05929e+06	1.4891	0.000909623	0.021658	0.400218	-1.32114	down
ZBN0009	C28H32O16	Chrysoeriol-6-C-glucoside-4'-O-glucoside	Flavonoids	Flavones	-	3	213340	211670	175005	258340	318340	303340	1.35056	0.0167512	0.104044	0.68182	-0.552538	insig
ZBN0234	C28H32O16	Chrysoeriol-6-C-glucoside-7-O-glucoside	Flavonoids	Flavones	-	3	8340	6670	8340	15005	12980.9	17054.8	1.41664	0.0131126	0.0908674	0.518419	-0.947809	insig
pmb3012	C22H22O11	Chrysoeriol-7-O-glucoside	Flavonoids	Flavones	19993-32-9	2	61670	60005	76670	54836.6	85005	68244.3	0.191986	0.769554	0.863238	0.953188	-0.0691669	insig
HJAP011	C22H22O11	Chrysoeriol-8-C-glucoside (Scoparin)*	Flavonoids	Flavones	301-16-6	2	65005	75005	31670	29844.7	14414.7	20687.2	1.21507	0.10069	0.268336	2.6434	1.40239	up
Zmdn011161	C15H12O3	Chrysophanol-9-anthrone	Quinones	Anthraquinone	491-58-7	2	363467	406456	365723	391946	436998	356233	0.419917	0.583765	0.735518	0.958208	-0.0615898	insig
Zmpn002553	C15H16O9	Cichoriin*	Lignans and Coumarins	Coumarins	531-58-8	3	8340	6106.3	10005	6106.3	11301.3	24185.2	0.632182	0.399716	0.586461	0.587873	-0.766423	insig
pmn001553	C14H20O8	Cimidahurinine*	Phenolic acids	Phenolic acids	142542-89-0	1	2.16436e+06	2.19956e+06	2.45176e+06	2.10407e+06	2.15665e+06	2.24946e+06	0.679814	0.387197	0.580149	1.04693	0.0661623	insig
MWS20194	C9H8O2	Cinnamic acid	Phenolic acids	Phenolic acids	140-10-3	3	161648	143920	146612	100911	105261	131105	1.28224	0.0349827	0.152827	1.34068	0.422963	insig
Lmjp005016	C17H14O7	Cirsiliol (3',4',5-Trihydroxy-6,7-Dimethoxyflavone)	Flavonoids	Flavanones	34334-69-5	3	4874.98	4423.52	4864.12	12677.4	16670	4969.18	1.07843	0.189368	0.381769	0.412705	-1.27682	down
pme2550	C6H6O6	Cis-Aconitic acid	Organic acids	Organic acids	585-84-2	3	4.40384e+06	4.33953e+06	4.42784e+06	7.56543e+06	8.23105e+06	6.06501e+06	1.4018	0.0453689	0.173113	0.602484	-0.731005	insig
Laxp004467	C18H17NO5	Cis-N-(4-hydroxycinnamyl)tyrosine	Alkaloids	Alkaloids	-	3	81670	100005	126670	56245.9	45394.6	78340	1.19996	0.0631832	0.201442	1.71321	0.776705	insig
pmb0891	C16H23N5O6	Cis-Zeatin-7-N-glucoside	Alkaloids	Alkaloids	38165-56-9	3	321056	362960	362960	346634	418340	448340	0.948454	0.199757	0.39387	0.862905	-0.212726	insig
mws0425	C5H6O4	Citraconic acid	Organic acids	Organic acids	498-23-7	3	761486	798982	868322	846752	918772	992333	1.0843	0.110122	0.283291	0.88068	-0.18331	insig
mws0281	C6H8O7	Citric Acid	Organic acids	Organic acids	77-92-9	1	4.24227e+07	4.96493e+07	4.89014e+07	5.28262e+07	54869812	6.2495e+07	1.18773	0.0629571	0.201103	0.828324	-0.271732	insig
WaYn000716	C18H28O17	Citric Acid diglucoside	Organic acids	Organic acids	-	1	6.81119e+06	5.64132e+06	5.36592e+06	5.64842e+06	6.37838e+06	6.51844e+06	0.370964	0.669539	0.789779	0.960808	-0.0576797	insig
Wayn000884	C12H18O12	Citric acid glucoside	Organic acids	Organic acids	-	3	85222.1	79771.4	213340	84592	67105.4	83521.4	0.741555	0.388495	0.580149	1.60843	0.685655	insig
Wayn000597	C18H28O17	Citric acid-1-O-diglucoside	Organic acids	Organic acids	-	3	1.54725e+06	1.14174e+06	1.52366e+06	1.85918e+06	1.73126e+06	1.56152e+06	1.02098	0.128296	0.309488	0.817679	-0.290394	insig
Lmyp003025	C11H11NO3	Coixlactam	Alkaloids	Quinoline alkaloids	-	3	386197	0	381436	0	0	0	1.05439	0.183519	0.374862	#DIV/0!	#DIV/0!	up
Sakn004616	C28H34O15	Conandroside	Phenolic acids	Phenolic acids	-	3	23315	20005	22218.9	23744.7	37974.3	30813.5	1.12733	0.153774	0.341109	0.708279	-0.49761	insig
mws0093	C10H12O3	Coniferyl alcohol	Phenolic acids	Phenolic acids	458-35-5	1	1690005	1908340	2003340	1.34783e+06	2814480	2506670	0.397536	0.511314	0.676366	0.839961	-0.251606	insig
Zmsn002206	C16H24O10	Cornusoside A	Others	Others	-	3	3.50042e+06	3.4897e+06	3.37323e+06	3.14626e+06	3.47357e+06	3.73525e+06	0.0441565	0.988756	0.991439	1.0008	0.00115034	insig
Lafp007563	C15H22O	Costal	Terpenoids	Sesquiterpenoids	-	2	117754	102183	119807	146816	192485	157926	1.33271	0.0470285	0.176461	0.683276	-0.54946	insig
Hmcp004865	C15H20O2	Costunolide*	Terpenoids	Sesquiterpenoids	553-21-9	2	35137.3	34566.9	38773	54952.3	35269.1	67546.4	0.98006	0.220591	0.41252	0.687575	-0.540411	insig
ML10197929	C4H9N3O2	Creatine	Organic acids	Organic acids	57-00-1	2	441193	410324	403715	442660	414842	392973	0.0711988	0.935783	0.965964	1.0038	0.00547893	insig
pme1936	C4H7N3O	Creatinine	Organic acids	Organic acids	60-27-5	3	148111	149300	146919	214861	167112	171916	1.19582	0.137621	0.323689	0.802201	-0.317964	insig
Lmbn005923	C18H30O2	Crepenynic acid	Lipids	Free fatty acids	2277-31-8	1	206629	207460	219746	212555	246628	231706	0.995095	0.184103	0.375596	0.917419	-0.124348	insig
MWSmce333	C10H13N5O5	Crotonoside; 2-Hydroxyadenosine	Nucleotides and derivatives	Nucleotides and derivatives	1818-71-9	3	7.04444e+06	7.01394e+06	10133115	3.98844e+06	5477975	3.9607e+06	1.3047	0.0551382	0.189094	1.80169	0.849351	insig
mws2108	C16H18O9	Cryptochlorogenic acid (4-O-Caffeoylquinic acid)*	Phenolic acids	Phenolic acids	905-99-7	1	60303.4	77307.3	68455.1	48237.2	48249.5	51461.9	1.35737	0.0528267	0.185426	1.39282	0.478009	insig
Lssp210412	C13H24N2O	Cuscohygrine	Alkaloids	Pyrrole alkaloids	454-14-8	1	171693	198841	187616	178722	194503	182766	0.0410623	0.942131	0.969119	1.00388	0.00558939	insig
Lmpp003789	C30H27O13+	Cyanidin-3-O-(6''-O-p-Coumaroyl)glucoside	Flavonoids	Anthocyanidins	-	3	9175.67	13384	10093	13340	16670	20005	1.18475	0.0757438	0.222099	0.652857	-0.615161	insig
MWSslk070	C8H20N4	Cyclen	Alkaloids	Alkaloids	294-90-6	3	1.05482e+06	935699	1.04646e+06	637562	825106	614494	1.32327	0.0223702	0.122999	1.46208	0.548022	insig
mws0884	C10H12N5O6P	Cyclic 3',5'-Adenylic acid	Nucleotides and derivatives	Nucleotides and derivatives	60-92-4	1	926283	902925	1.04515e+06	1.02035e+06	947114	1.03173e+06	0.573312	0.472744	0.645417	0.958376	-0.061336	insig
MWSmce706	C5H8N2O2	Cyclo(Ala-Gly)	Amino acids and derivatives	Amino acids and derivatives	4526-77-6	3	126670	260382	130005	297144	292938	206749	1.00082	0.163462	0.351894	0.648891	-0.623951	insig
MWStz261	C11H18N2O2	Cyclo(D-Leu-L-Pro)*	Amino acids and derivatives	Amino acids and derivatives	36238-67-2	2	26670	25005	18340	15029.7	10005	8993.83	1.31871	0.0223504	0.122999	2.05754	1.04092	up
MWStz205	C14H16N2O2	Cyclo(D-Phe-L-Pro)	Amino acids and derivatives	Amino acids and derivatives	26488-24-4	3	30005	14195.7	15005	19101.5	7249.05	16670	0.600206	0.444115	0.622637	1.37622	0.460711	insig
Lmhp001430	C10H14N2O4	Cyclo(Pro-Glu)	Amino acids and derivatives	Amino acids and derivatives	-	3	408974	432659	452696	414887	453973	418448	0.097641	0.901509	0.948255	1.00545	0.00784773	insig
Lmhp002764	C11H18N2O2	Cyclo(Pro-Leu)*	Amino acids and derivatives	Amino acids and derivatives	5654-86-4	2	18340	30005	30005	9447.29	8399.34	13340	1.35189	0.0420656	0.166377	2.51229	1.32901	up
ML10181668	C6H11NO2	Cycloleucine	Amino acids and derivatives	Amino acids and derivatives	52-52-8	1	6.41569e+06	5.72409e+06	5.3021e+06	1.12722e+07	1.22799e+07	1.08869e+07	1.46569	0.000570349	0.0183938	0.506457	-0.981489	insig
Zmdn003480	C26H34O12	Cycloolivil-6-O-glucoside	Lignans and Coumarins	Lignans	-	3	35194.5	53116.2	50219.5	51670	80162.9	79195.3	1.09372	0.105593	0.276527	0.656453	-0.607235	insig
ML10180524	C9H13N3O5	Cytarabine	Nucleotides and derivatives	Nucleotides and derivatives	147-94-4	1	9.47674e+06	9.06175e+06	1.0042e+07	5.2501e+06	6.8776e+06	7.01315e+06	1.34449	0.0163718	0.102065	1.49317	0.578378	insig
pme3732	C9H13N3O5	Cytidine	Nucleotides and derivatives	Nucleotides and derivatives	65-46-3	3	4.0191e+06	3.01663e+06	3.06894e+06	2.13242e+06	1.55641e+06	2991205	1.07968	0.101141	0.268374	1.51267	0.597095	insig
MWSslk257	C9H14N3O8P	Cytidine 5'-monophosphate(Cytidylic acid)	Nucleotides and derivatives	Nucleotides and derivatives	63-37-6	3	377518	352915	292286	98415.1	111670	93340	1.4745	0.00858495	0.0672755	3.37058	1.753	up
mws0255	C4H5N3O	Cytosine	Nucleotides and derivatives	Nucleotides and derivatives	71-30-7	1	596424	666667	659548	469541	480816	426371	1.42728	0.00371077	0.0412117	1.39653	0.481845	insig
MWS04555g	C6H13NO2	D-Allo-Isoleucine*	Amino acids and derivatives	Amino acids and derivatives	-	1	5.11426e+06	6.26326e+06	5.14902e+06	9.36084e+06	8.73576e+06	9.52604e+06	1.43778	0.00230369	0.0331871	0.598297	-0.741067	insig
ML10171848	C5H8O5	D-Arabinono-1,4-lactone*	Others	Saccharides	2782-09-4	3	446453	519871	519343	274359	273558	379713	1.33578	0.0158057	0.100023	1.60157	0.679487	insig
MWSmce676	C5H10O5	D-Arabinose*	Others	Saccharides	10323-20-3	3	223617	215463	201869	150906	154318	175391	1.39266	0.00637089	0.0550721	1.3336	0.415328	insig
mws0437	C5H12O5	D-Arabitol*	Others	Saccharides	488-82-4	3	279428	264524	239326	299802	301712	328810	1.26519	0.0329803	0.149156	0.84194	-0.24821	insig
MWSmce203	C12H22O11	D-Cellobiose	Others	Saccharides	528-50-7	3	114824	110039	121660	93639	112790	111406	0.826897	0.264149	0.459999	1.09026	0.124672	insig
Zmzn000079	C4H9O7P	D-Erythrose-4-phosphate	Others	Saccharides	585-18-2	2	187892	176764	164980	100822	127599	153118	1.19702	0.0649167	0.203728	1.38816	0.473171	insig
MWS2442	C6H13O9P	D-Fructose 6-Phosphate*	Others	Saccharides	643-13-0	1	12691170	26861015	14659220	8.65962e+06	17890725	19714055	0.343408	0.662281	0.786487	1.17177	0.228694	insig
mws1164	C6H12O6	D-Fructose*	Others	Saccharides	57-48-7	3	1.95061e+07	1.86269e+07	2.19843e+07	1.48446e+07	1.34737e+07	1.46287e+07	1.41099	0.0175746	0.104885	1.3998	0.485225	insig
pme3311	C6H14O12P2	D-Fructose-1,6-biphosphate	Others	Saccharides	488-69-7	3	409027	553260	509501	265959	265336	390975	1.24659	0.0374458	0.15778	1.59583	0.674308	insig
Zmpn000199	C6H10O8	D-Galactaric acid	Others	Saccharides	526-99-8	3	210791	188150	216294	220960	194214	229017	0.484267	0.518317	0.683347	0.955048	-0.0663542	insig
pmf0139	C6H12O6	D-Galactose*	Others	Saccharides	59-23-4	3	1.05973e+07	1.02011e+07	1.04355e+07	8.2656e+06	7.09549e+06	7.90801e+06	1.42396	0.0104158	0.0771342	1.34229	0.424701	insig
mws1189	C6H10O7	D-Galacturonic acid*	Others	Saccharides	685-73-4	3	217801	257609	314056	266810	256258	208507	0.39135	0.597179	0.743642	1.07913	0.109871	insig
MWSmce220	C6H10O6	D-Glucono-1,5-lactone	Others	Saccharides	90-80-2	3	61857.1	68023.8	57251.9	40048	73662.2	107751	0.233943	0.619085	0.760034	0.844993	-0.242989	insig
pme3705	C6H10O7	D-Glucoronic acid*	Others	Saccharides	6556-12-3	3	236992	189108	229675	151232	478340	440005	0.667981	0.312543	0.509054	0.613116	-0.705769	insig
pmb0786	C6H13NO5	D-Glucosamine	Others	Saccharides	3416-24-8	3	3.57137e+06	3.29891e+06	3.63743e+06	3.54494e+06	2.30791e+06	3.99013e+06	0.388952	0.705391	0.81188	1.06753	0.0942798	insig
Zmyn000110	C6H14NO8P	D-Glucosamine 1-phosphate	Others	Saccharides	2152-75-2	3	310870	337642	379710	405898	327825	413545	0.735474	0.312651	0.509054	0.896235	-0.158051	insig
Zmyn000083	C6H14O12P2	D-Glucose 1,6-bisphosphate	Others	Saccharides	10139-18-1	3	133093	162574	146274	144962	150689	130214	0.356796	0.638803	0.771978	1.03775	0.0534572	insig
mws4170	C6H12O6	D-Glucose*	Others	Saccharides	50-99-7	3	1.8051e+07	1.91534e+07	2.13242e+07	1.35121e+07	1.38353e+07	1.37729e+07	1.43691	0.0253496	0.129129	1.42335	0.509287	insig
mws1090	C6H13O9P	D-Glucose-1-phosphate*	Others	Saccharides	59-56-3	1	12378288	1.26122e+07	1.33864e+07	1.49044e+07	1.68896e+07	1.98452e+07	1.28349	0.085319	0.23728	0.743175	-0.428226	insig
mws4175	C6H8O6	D-Glucurono-6,3-lactone	Others	Saccharides	32449-92-6	2	226238	246892	207815	409933	397257	436852	1.46621	0.000321981	0.0138047	0.547366	-0.869423	insig
Lmgn000188	C3H6O3	D-Lactic Acid	Organic acids	Organic acids	10326-41-7	3	21880.3	16517.7	24776.5	15005	18580.9	19452.9	0.747217	0.306792	0.507318	1.1911	0.252294	insig
Lmxn000398	C12H22O11	D-Lactose*	Others	Saccharides	63-42-3	1	8.83069e+06	1.09099e+07	8.64498e+06	6.10056e+06	7.29835e+06	6.9181e+06	1.30673	0.0470351	0.176461	1.39714	0.482472	insig
Lmsn000381	C12H22O11	D-Maltose*	Others	Saccharides	69-79-4	1	4.86517e+06	4.56971e+06	7.51499e+06	7.33733e+06	6.09296e+06	6.19347e+06	0.66927	0.452057	0.628837	0.863742	-0.211328	insig
pmf0138	C6H12O6	D-Mannose*	Others	Saccharides	3458-28-4	3	1.91784e+07	1.94817e+07	1.92405e+07	1.25689e+07	1.28159e+07	1.44667e+07	1.45255	0.00843889	0.0671065	1.45291	0.538945	insig
pme0500	C18H32O16	D-Melezitose	Others	Saccharides	597-12-6	1	209733	335005	159244	105214	87887.5	92732.8	1.32319	0.115084	0.290401	2.4629	1.30036	up
mws1589	C18H32O16	D-Panose*	Others	Saccharides	33401-87-5	3	42829.3	29496.4	18722.3	15662.2	17303.5	14953.6	1.14858	0.174142	0.362425	1.90003	0.926021	insig
mws1337	C9H17NO5	D-Pantothenic Acid	Others	Vitamin	79-83-4	1	3.62704e+07	4.09664e+07	3.7281e+07	4.55186e+07	4.23966e+07	3.93548e+07	1.0215	0.139197	0.324134	0.899801	-0.152321	insig
mws2104	C7H14O6	D-Pinitol	Others	Saccharides	10284-63-6	3	255980	268935	266318	230446	511670	455005	0.87239	0.255648	0.450337	0.660947	-0.597394	insig
Zmgn000173	C5H10O5	D-Ribose	Others	Saccharides	50-69-1	3	16206.9	21140.6	23256.3	32588.1	29046.3	33818.6	1.32999	0.0134501	0.091319	0.634907	-0.655383	insig
Zmyn000108	C6H10O8	D-Saccharic acid	Others	Saccharides	87-73-0	3	224364	220766	205579	225294	204928	221649	0.0300615	0.965859	0.978698	0.998215	-0.00257717	insig
pme3163	C7H15O10P	D-Sedoheptuiose 7-phosphate	Others	Saccharides	2646-35-7	3	1.0229e+07	1.0619e+07	1.09872e+07	1.02793e+07	1.11395e+07	1.08537e+07	0.314278	0.685934	0.797309	0.98645	-0.019682	insig
mws0214	C6H14O6	D-Sorbitol	Others	Saccharides	50-70-4	3	90678.7	83816.1	80317.6	76198.2	53340.2	56802.1	1.21605	0.0681027	0.209942	1.36746	0.451494	insig
pme0519	C12H22O11	D-Sucrose*	Others	Saccharides	57-50-1	1	1.52812e+07	1.47398e+07	1.60017e+07	1.52524e+07	1.42557e+07	1.68214e+07	0.0664908	0.910098	0.951518	0.993377	-0.00958746	insig
pme2134	C4H10O4	D-Threitol	Others	Saccharides	2418-52-2	3	1.55203e+06	432286	301907	1.59688e+06	1.78622e+06	1.99193e+06	1.10992	0.112496	0.286711	0.42534	-1.23331	down
Lmzn001983	C16H24O10	D-Threo-guaiacylglycerol-7-O-β-D-glucoside	Phenolic acids	Phenolic acids	-	1	565940	600798	619585	605164	666257	611461	0.811949	0.269607	0.4642	0.948717	-0.0759497	insig
mws0889	C4H8O5	D-Threonic Acid	Others	Saccharides	3909-12-4	3	537403	597712	624515	662955	207710	205528	0.957773	0.271339	0.465346	1.63505	0.709336	insig
pma0134	C4H8O4	D-Threose	Others	Saccharides	95-43-2	3	182249	126148	102099	133337	141385	193835	0.506101	0.560454	0.714739	0.876085	-0.190857	insig
mws0264	C12H22O11	D-Trehalose*	Others	Saccharides	99-20-7	1	5.52267e+06	2.87621e+06	3.68041e+06	2.69305e+06	3.46141e+06	5.56379e+06	0.102437	0.922524	0.958325	1.03081	0.0437776	insig
mws0344	C5H10O6	D-Xylonic acid	Others	Saccharides	526-91-0	1	4.44283e+06	4.23499e+06	4.64855e+06	4.72843e+06	4.27562e+06	4.63772e+06	0.404554	0.596455	0.743642	0.976879	-0.0337481	insig
pmb0064	C15H19NO10	DIMBOA glucoside	Alkaloids	Alkaloids	18607-79-9	3	802629	717461	739233	499001	435094	529716	1.42634	0.00223759	0.0329161	1.54345	0.626161	insig
mws1346	C6H11NO4	DL-2-Aminoadipic acid*	Alkaloids	Alkaloids	542-32-5	3	976762	1.04691e+06	976685	642195	1.04521e+06	1.05707e+06	0.483014	0.597326	0.743642	1.09323	0.128598	insig
MWS4295	C18H36O3	DL-2-hydroxystearic acid*	Lipids	Free fatty acids	629-22-1	2	23705.3	17386.1	17556.5	14384.9	15770.6	14972.3	1.14389	0.158148	0.34578	1.2996	0.378063	insig
MWS0274	C9H10O3	DL-3-Phenyllactic acid*	Organic acids	Organic acids	828-01-3	2	195005	225005	146670	156670	145005	156670	0.909633	0.252426	0.446068	1.23636	0.3061	insig
pme3186	C3H7O6P	DL-Glyceraldehyde-3-phosphate	Organic acids	Organic acids	591-59-3	3	1.2116e+06	1.30791e+06	1.23184e+06	818116	781669	898545	1.45432	0.000867788	0.0213896	1.50155	0.586448	insig
mws0267	C3H6O4	DL-Glyceric Acid	Organic acids	Organic acids	473-81-4	3	1.03242e+06	1.0331e+06	1.10664e+06	1.89206e+06	1.81819e+06	1.84153e+06	1.48573	1.98228e-05	0.00711484	0.571378	-0.807482	insig
mws0224	C5H11NO2S	DL-Methionine	Amino acids and derivatives	Amino acids and derivatives	59-51-8	3	2.06742e+07	2.01391e+07	2.29219e+07	9.96946e+06	1.31613e+07	1.21743e+07	1.42571	0.00180248	0.0295409	1.80527	0.852218	insig
MWS00275g	C9H11NO3	DL-O-tyrosine	Amino acids and derivatives	Amino acids and derivatives	2370-61-8	1	102910	110966	110195	219566	241001	173884	1.42889	0.032874	0.149156	0.510791	-0.969194	insig
MWSmce607	C4H9NO3	DL-Threonine	Amino acids and derivatives	Amino acids and derivatives	80-68-2	3	2.48741e+06	2.3588e+06	2.41554e+06	2.84956e+06	3.25909e+06	2.95037e+06	1.39053	0.0310912	0.146136	0.801604	-0.319038	insig
pmb2653	C24H42O20	DMelezitose O-rhamnoside	Others	Saccharides	-	3	121684	117747	86227.6	111780	105425	121688	0.309573	0.74372	0.845463	0.960949	-0.0574681	insig
Lmsn000954	C8H16O6	Dambonitol	Others	Saccharides	523-94-4	3	101230	135067	118607	115801	82630.3	97552.9	0.872938	0.22475	0.417393	1.19906	0.26191	insig
Wcfn008271	C14H8O4	Danthron; 1,8-Dihydroxyanthraquinone	Quinones	Anthraquinone	117-10-2	2	6.75926e+07	7.25518e+07	7.2462e+07	7.36573e+07	7.46763e+07	7.0493e+07	0.665084	0.375938	0.573135	0.971575	-0.0416026	insig
Cmyn001328	C15H16O9	Daphnin*	Lignans and Coumarins	Coumarins	486-55-5	3	8340	6106.3	10005	6106.3	11301.3	24185.2	0.632182	0.399716	0.586461	0.587873	-0.766423	insig
Wcdp003967	C12H27NO2	Deacetylclavaminol H*	Others	Others	-	3	142086	176620	118340	203260	214112	284166	1.24833	0.0524598	0.185211	0.622983	-0.682735	insig
MA10039492	C6H6O6	Dehydroascorbic acid	Others	Vitamin	490-83-5	1	3.00786e+06	2.9275e+06	2.93595e+06	2.58372e+06	2.52373e+06	2.74198e+06	1.37347	0.0228578	0.124053	1.13018	0.176558	insig
Lmsp004450	C20H22O6	Dehydrodiconiferyl alcohol	Lignans and Coumarins	Lignans	4263-87-0	1	471118	434140	387457	451140	601806	471174	0.899645	0.242629	0.436108	0.848172	-0.237571	insig
Cmsp003083	C26H32O11	Dehydrodiconiferyl alcohol-4-O-glucoside*	Lignans and Coumarins	Lignans	107870-88-2	2	152565	217154	189950	123203	103275	176758	1.00543	0.146675	0.333455	1.38795	0.472951	insig
Lmsp003655	C26H32O11	Dehydrodiconiferyl alcohol-gamma'-O-glucoside*	Phenolic acids	Phenolic acids	-	2	102118	130005	86927.4	176670	222205	117389	1.08031	0.150445	0.338199	0.617999	-0.694324	insig
MWSHC20122	C13H18O3	Dehydrovomifoliol	Terpenoids	Sesquiterpenoids	39763-38-7	1	36523.6	40085.3	52620.4	98527.4	60111.9	105239	1.27992	0.072675	0.217248	0.489732	-1.02994	down
Hmsn002272	C15H20O8	Demethyl coniferin	Phenolic acids	Phenolic acids	-	2	65629.6	63004.4	70855.8	111312	122848	128852	1.46764	0.00323995	0.0387234	0.549541	-0.863701	insig
Lmyn006453	C19H22O5	Demethyl-Anhydrosecoisolariciresinol	Lignans and Coumarins	Lignans	-	1	46524.5	34307.3	43589.5	63843.3	72569.3	67976.3	1.38818	0.00578661	0.0521728	0.608748	-0.716083	insig
MW0114186	C9H15N3O10P2	Deoxycytidine diphosphate	Nucleotides and derivatives	Nucleotides and derivatives	800-73-7	3	720356	626235	718682	964702	858774	871940	1.36493	0.010087	0.0751816	0.766217	-0.384175	insig
Zbsn012113	C21H32O6	Diacetoxy-[6]-gingerdiol	Phenolic acids	Phenolic acids	143615-75-2	2	138623	127902	138230	134506	126555	158948	0.32779	0.663186	0.786487	0.963682	-0.0533714	insig
MWSHC20164	C16H22O4	Dibutyl phthalate*	Phenolic acids	Phenolic acids	84-74-2	1	7.45147e+06	7.81572e+06	7.91522e+06	8.13302e+06	8.55377e+06	8.97981e+06	1.23885	0.0561822	0.190027	0.903213	-0.146862	insig
Lcyn000106	C26H32O13	Dichotomoside A	Lignans and Coumarins	Lignans	-	1	1.06511e+06	1.25395e+06	1.25998e+06	1.6893e+06	1.84851e+06	1.74334e+06	1.42395	0.00279824	0.0367042	0.677701	-0.561279	insig
MWSmce232	C19H12O6	Dicumarol	Lignans and Coumarins	Coumarins	66-76-2	3	13045.1	17354	8340	22431.9	9887.95	20482.4	0.594636	0.381432	0.577704	0.733664	-0.44681	insig
pme2433	C4H11NO2	Diethanolamine	Alkaloids	Alkaloids	111-42-2	3	603290	913928	805573	1.39614e+06	1.35495e+06	889075	1.13125	0.0957841	0.26034	0.638101	-0.648144	insig
Lmhp005872	C25H30N2O6	Diferuloylcadaverine	Alkaloids	Phenolamine	-	3	9996.16	20470.3	16711.7	29035	19388.5	20485.2	0.941823	0.169083	0.357058	0.684648	-0.546565	insig
Cmyp007180	C11H16O2	Dihydroactinidiolide	Others	Lactones	17092-92-1	3	40000.4	48421.3	58868.5	45593	50866.8	47339.1	0.082058	0.854094	0.92033	1.02428	0.0346071	insig
Lmmn000774	C15H20O9	Dihydrocaffeoylglucose*	Phenolic acids	Phenolic acids	-	2	268508	275457	319665	304869	340392	283265	0.642121	0.402286	0.5892	0.930109	-0.104528	insig
HJN055	C21H24O10	Dihydrocharcone-4'-O-glucoside	Flavonoids	Chalcones	-	3	206615	22973.5	16753.1	24133.4	20461.8	15768.4	0.648446	0.424428	0.609309	4.08097	2.02891	insig
MWS20182	C10H12O4	Dihydroferulic Acid	Phenolic acids	Phenolic acids	1135-23-5	1	1548340	1476670	1513340	1003340	1520005	1515005	0.649876	0.433716	0.614309	1.12381	0.168402	insig
Wafn002827	C16H22O9	Dihydroferulic acid glucoside	Phenolic acids	Phenolic acids	-	2	61702.5	59075.4	62573.2	226670	73872	87772.5	0.990265	0.296307	0.495005	0.472172	-1.08262	insig
pme2710	C12H20O3	Dihydrojasmonic acid	Organic acids	Organic acids	3572-64-3	3	38775.1	61167.8	60406.8	62068.9	75823.5	60232.2	0.841206	0.237026	0.430324	0.809338	-0.305185	insig
Lmmn004625	C21H22O11	Dihydrokaempferol-7-O-glucoside	Flavonoids	Flavanonols	-	3	14001.6	7589.06	13340	19641.1	8340	33666	0.667902	0.348172	0.543585	0.566623	-0.819539	insig
Wcfp008029	C18H39NO2	Dihydrosphingosine	Lipids	Sphingolipids	764-22-7	1	396621	334415	447796	74252.7	116391	110744	1.45037	0.00591069	0.0523421	3.91136	1.96767	up
Zmzn000078	C3H7O6P	Dihydroxyacetone phosphate	Others	Saccharides	57-04-5	3	596998	689814	630175	611137	567570	545525	1.04618	0.1336	0.317347	1.11179	0.152887	insig
Lcsp003242	C15H23N5O5	Dihydrozeatin ribonucleoside	Alkaloids	Alkaloids	22663-55-4	1	143340	83182.9	100816	65998	150005	105791	0.115956	0.954267	0.973902	1.01723	0.0246461	insig
Lmxp011770	C16H22O4	Diisobutyl phthalate*	Phenolic acids	Phenolic acids	84-69-5	1	7.89645e+06	7.86145e+06	7.81636e+06	8.48049e+06	8.08214e+06	8.76703e+06	1.24001	0.0965232	0.261924	0.930698	-0.103615	insig
Lmmp010562	C24H38O4	Diisooctyl Phthalate*	Phenolic acids	Phenolic acids	27554-26-3	1	96765.1	174724	131619	173827	175924	131028	0.666442	0.398278	0.586461	0.838449	-0.254206	insig
MWSslk097	C10H10O4	Dimethyl phthalate	Phenolic acids	Phenolic acids	131-11-3	3	183159	156927	217595	177239	142151	139278	0.926027	0.206155	0.399217	1.21587	0.281993	insig
Lmmn000806	C5H8O4	Dimethylmalonic acid*	Organic acids	Organic acids	595-46-0	3	917332	915432	962095	919844	974289	1.05278e+06	0.777723	0.320624	0.516014	0.948402	-0.0764289	insig
MW0015451	C18H32O3	Dimorphecolic acid	Lipids	Free fatty acids	15514-85-9	3	40532.3	55728.8	45597.8	28477.2	33142.7	27593.3	1.34812	0.0449591	0.172138	1.59011	0.669126	insig
mws0058	C16H12O6	Diosmetin (5,7,3'-Trihydroxy-4'-methoxyflavone)*	Flavonoids	Flavones	520-34-3	1	108164	89016.6	104466	131329	147580	175629	1.33002	0.0417302	0.165441	0.663633	-0.591543	insig
MWSslk165	C28H32O15	Diosmetin-7-O-Neohesperidoside (Neodiosmin)	Flavonoids	Flavones	38665-01-9	1	186670	170913	263340	370005	313561	341670	1.31089	0.0234851	0.12503	0.605639	-0.72347	insig
pmp000579	C22H22O11	Diosmetin-7-O-galactoside*	Flavonoids	Flavones	-	3	46882.2	186078	168890	71670	61670	33340	0.907633	0.210366	0.403996	2.41091	1.26958	insig
Hmmp004965	C22H22O11	Diosmetin-7-O-glucoside*	Flavonoids	Flavones	20126-59-4	3	10820.1	8094.28	13353.3	13630.9	27884.2	17080.4	1.11231	0.16801	0.356392	0.550686	-0.860697	insig
MWSHY0190	C28H32O15	Diosmetin-7-O-rutinoside (Diosmin)	Flavonoids	Flavones	520-27-4	1	300005	156096	333340	175580	265005	294213	0.112682	0.795421	0.877003	1.07436	0.103483	insig
Lmyn003131	C10H9NO4	Dioxindole-3-acetic acid	Alkaloids	Plumerane	-	3	41064.7	40269.5	33687.3	29457.8	36569.1	40206.3	0.523472	0.500519	0.667227	1.08273	0.114669	insig
Lazp005033	C20H24O5	Divanillyltetrahydrofuran*	Lignans and Coumarins	Lignans	-	1	158974	125630	13426.5	170139	185211	167315	0.796508	0.229718	0.424164	0.570213	-0.810426	insig
pmf0400	C22H44O2	Docosanoic acid (Behenic acid)	Lipids	Free fatty acids	112-85-6	3	1.79712e+06	221812	1.39557e+06	685299	1.66772e+06	1.90303e+06	0.443681	0.666728	0.788329	0.802268	-0.317844	insig
pmb2640	C12H24O2	Dodecanoic acid (Lauric acid)	Lipids	Free fatty acids	143-07-7	3	147257	152999	180118	179542	197240	189965	1.1641	0.0861162	0.238312	0.847597	-0.238549	insig
Hmyn001360	C18H20O4	Doitungbiphenyl A	Phenolic acids	Phenolic acids	-	2	139268	171275	180005	175601	172073	198953	0.782655	0.288573	0.486858	0.897409	-0.156162	insig
Lmcn009539	C19H34O2	E,E,Z-1,3,12-Nonadecatriene-5,14-diol	Lipids	Free fatty acids	-	2	65342	83025.3	79453.6	117217	125336	114148	1.40913	0.00467577	0.0469537	0.63869	-0.646812	insig
Lwhp010633	C10H9NO	Echinopsine	Alkaloids	Quinoline alkaloids	83-54-5	1	9.41725e+06	7.8342e+06	1.31124e+07	1.56171e+07	1.95481e+07	1.98529e+07	1.30551	0.017275	0.104885	0.551888	-0.857553	insig
Lmlp004754	C14H17NO7	Ehretioside B	Alkaloids	Phenolamine	156368-84-2	3	78161.8	59791.8	64904.7	37192.1	25876.3	20063.5	1.37261	0.00593023	0.0523421	2.44019	1.287	up
pmn001610	C20H36O2	Eicosadienoic acid*	Lipids	Free fatty acids	5598-38-9	1	1.47927e+06	1.48645e+06	1.47415e+06	1.36688e+06	1.72369e+06	1.67839e+06	0.616571	0.43119	0.612861	0.930993	-0.103158	insig
mws0396	C18H34O2	Elaidic Acid*	Lipids	Free fatty acids	112-79-8	1	2.91617e+07	2.76417e+07	2.12834e+07	2.60343e+07	2.59606e+07	2.34282e+07	0.189928	0.755879	0.852023	1.03532	0.0500737	insig
Wcdp009119	C18H30O2	Elaidolinolenic acid	Phenolic acids	Phenolic acids	28290-79-1	1	2.41262e+07	2.34711e+07	2.44881e+07	2.38775e+07	2.47747e+07	2.21377e+07	0.386938	0.643924	0.774295	1.0183	0.0261636	insig
MWSmce294	C12H16O3	Elemicin	Phenolic acids	Phenolic acids	487-11-6	3	65300.9	67250.6	85404.9	84277.7	93877.7	86154.4	1.10059	0.121993	0.29843	0.824625	-0.27819	insig
Hmcp003852	C15H26O	Elemol	Terpenoids	Sesquiterpenoids	639-99-6	3	4.21283e+07	4.10175e+07	4.11755e+07	3.94057e+07	4.04914e+07	4.27644e+07	0.393404	0.64118	0.772456	1.01353	0.0193912	insig
Ladp005441	C20H18O6	Elliptinol	Flavonoids	Other Flavonoids	-	3	99335.7	90821.7	100284	146634	172176	156126	1.45494	0.0072005	0.0603762	0.611538	-0.709487	insig
Zbzn008048	C17H26O4	Embelin	Quinones	Quinones	550-24-3	1	118572	130711	144419	134623	160322	165756	1.00338	0.144541	0.32993	0.854572	-0.226727	insig
Qmxp101615	C22H36O3	Ent-3β-Acetoxyisopimar-15-8β-ol	Terpenoids	Ditepenoids	-	2	233236	227174	227266	261598	268106	260194	1.46846	0.0005054	0.0169511	0.870588	-0.199939	insig
mws1397	C22H18O10	Epicatechin gallate*	Flavonoids	Flavanols	1257-08-5	1	135005	80005	18340	18619.2	36670	8221.53	0.934119	0.230926	0.424164	3.67418	1.87742	insig
MWSN0025	C15H14O7	Epigallocatechin	Flavonoids	Flavanols	970-74-1	3	27513.6	13398.7	15561.1	24574	20410.4	18911.2	0.507396	0.640732	0.772456	0.883839	-0.178145	insig
MWSHC2016	C22H18O11	Epigallocatechin-3-O-gallate	Flavonoids	Flavanols	989-51-5	1	190005	131670	46670	43340	28857.1	21670	1.1972	0.156124	0.343597	3.92411	1.97237	up
Zmbp000449	C5H7NOS	Epigoitrin	Others	Others	1072-93-1	2	2.39336e+06	2.84708e+06	2.72216e+06	2.90809e+06	2.82742e+06	1425005	0.455311	0.639913	0.772456	1.11202	0.153178	insig
MWSHC20189	C20H22O6	Epipinoresinol*	Lignans and Coumarins	Lignans	24404-50-0	2	23013.8	21468.6	17544.1	40301.4	50550.4	43387.6	1.44075	0.00562284	0.0518105	0.462059	-1.11385	down
Xmzn007677	C33H35N5O5	Ergotamine	Alkaloids	Plumerane	113-15-5	3	1.40928e+06	1.47599e+06	1.47246e+06	1.35824e+06	1.38277e+06	1.45102e+06	0.922197	0.19601	0.390939	1.03952	0.055924	insig
Hmpp103270	C21H20O12	Eriodictyol-7-O-glucoronide	Flavonoids	Flavanones	133360-47-1	3	15005	11819.2	19464.5	12939.7	14019.4	12978.5	0.595551	0.441092	0.621606	1.15903	0.212915	insig
MWS20145	C21H22O11	Eriodictyol-7-O-glucoside*	Flavonoids	Flavanones	38965-51-4	3	9939.58	11934.8	8702.86	25005	25005	11670	1.14945	0.13955	0.324134	0.495741	-1.01234	down
Hmmn002379	C39H52O25	Eriodictyol-7-O-rutinoside-4'-O-Sophoroside	Flavonoids	Flavanones	-	2	9372.68	14059	18340	50005	18750.7	9372.68	0.565685	0.428998	0.611115	0.534655	-0.903321	insig
pmb3023	C21H22O11	Eriodictyol-8-C-glucoside*	Flavonoids	Flavanones	1023271-51-3	2	8222.26	11670	8404.68	3340	8340	7028.35	0.91575	0.168161	0.356392	1.51253	0.596964	insig
Wcdp011414	C22H43NO	Erucamide	Others	Others	112-84-5	3	3.33112e+06	3.09694e+06	3.27599e+06	2.67774e+06	3.09582e+06	2.75984e+06	1.18642	0.072625	0.217248	1.13718	0.185466	insig
Lmyn011997	C22H42O2	Erucic acid	Lipids	Free fatty acids	112-86-7	1	738948	439997	369373	382229	623072	543030	0.0756372	0.999974	0.999974	0.999991	-1.33192e-05	insig
MWSmce690	C6H8O6	Erythorbic Acid; Isoascorbic Acid	Others	Vitamin	89-65-6	1	596670	673340	1.57453e+06	2.07365e+06	1.95612e+06	2.36232e+06	1.23013	0.0494441	0.179865	0.445009	-1.16809	down
Lazn003893	C20H24O7	Erythro-Guaiacylglycerol-β-Coniferyl Ether	Lignans and Coumarins	Lignans	890317-92-7	1	31858.1	37618.9	33036.6	36575.6	50717.2	78340	1.03228	0.22663	0.420419	0.618921	-0.692174	insig
Lazn006735	C31H36O11	Erythro-Guaiacylglycerol-β-O-4'-dehydrodisinapyl Ether	Lignans and Coumarins	Lignans	613684-55-2	1	23739.5	21119.9	20075.5	45843.5	40328.7	44018.9	1.46888	0.000743328	0.0203396	0.498766	-1.00357	down
Lazn005262	C21H26O8	Erythro-Guaiacylglycerol-β-Sinapyl Ether	Lignans and Coumarins	Lignans	877875-96-2	1	900800	555590	612689	1.22809e+06	795151	908151	1.001	0.164863	0.354001	0.705835	-0.502597	insig
Lazn003996	C20H26O7	Erythro-Guaiacylglycerol-β-dihydroconiferyl Ether	Lignans and Coumarins	Lignans	135820-77-8	3	35797.2	27447.4	57271.2	47136.1	45042.4	53707.2	0.699893	0.445058	0.623007	0.826097	-0.275617	insig
Lazn003953	C26H36O12	Erythro-Guaiacylglycerol-β-dihydroconiferyl Ether glucoside	Lignans and Coumarins	Lignans	-	3	25005	39359.5	20310.8	30403.1	31493.7	34866.7	0.587098	0.558072	0.714541	0.875075	-0.192522	insig
Lazn002600	C21H28O10	Erythro-Guaiacylglycerol-β-threo-syringylglycerol Ether	Lignans and Coumarins	Lignans	1313434-74-0	3	5005	11670	9558.81	8340	18340	10005	0.647158	0.40464	0.591099	0.71511	-0.483763	insig
MWS4305	C4H8O4	Erythrose	Others	Saccharides	583-50-6	3	116512	28340	129308	92266.8	103218	122573	0.478388	0.6952	0.803651	0.861982	-0.21427	insig
mws1013	C9H6O4	Esculetin (6,7-Dihydroxycoumarin)	Lignans and Coumarins	Coumarins	305-01-1	3	144745	23093.7	18340	78258.4	39406.1	79134.6	0.471637	0.94129	0.969026	0.946035	-0.0800351	insig
pmb0808	C16H16O9	Esculetin-6-O-quinic acid	Lignans and Coumarins	Coumarins	-	3	66697	51875.5	67577.9	55185.6	90368	58866.4	0.315363	0.656061	0.784747	0.910627	-0.135067	insig
Lmbn001162	C15H16O9	Esculetin-7-O-glucoside*	Lignans and Coumarins	Coumarins	-	3	8340	6106.3	10005	6106.3	11301.3	24185.2	0.632182	0.399716	0.586461	0.587873	-0.766423	insig
mws1015	C15H16O9	Esculin (6,7-Dihydroxycoumarin-6-O-glucoside)*	Lignans and Coumarins	Coumarins	531-75-9	3	8340	6106.3	10005	6106.3	11301.3	24185.2	0.632182	0.399716	0.586461	0.587873	-0.766423	insig
MWSmce177	C12H14O4	Ethyl ferulate	Phenolic acids	Phenolic acids	4046-02-0	2	81470	92510.1	91983.4	79056	86114.5	81878.5	0.89765	0.220138	0.41252	1.07656	0.106431	insig
Lmmn013100	C20H36O2	Ethyl linoleate*	Lipids	Free fatty acids	544-35-4	1	624099	614791	607899	543902	716792	689070	0.394254	0.588002	0.7386	0.947186	-0.078281	insig
pme3034	C5H8O4	Ethylmalonic acid*	Organic acids	Organic acids	601-75-2	3	201806	325984	206417	89292.5	129003	110347	1.34557	0.0702408	0.212158	2.23406	1.15967	up
MWS1839	C9H10O3	Ethylparaben	Phenolic acids	Phenolic acids	120-47-8	3	105175	100498	91701.1	180796	154970	191082	1.4434	0.0114	0.0810079	0.564439	-0.82511	insig
Lmqn009304	C19H18O5	Eucalyptin (5-Hydroxy-7,4'-dimethoxy-6,8-dimethylflavone)	Flavonoids	Flavanones	3122-88-1	3	34089.8	25893.8	27464.5	23758.8	22413.1	26359.6	1.02556	0.176096	0.363687	1.20566	0.26982	insig
pmn001371	C27H34O12	Eucommin A*	Lignans and Coumarins	Lignans	99633-12-2	2	61670	98560.5	103296	108429	124700	94522.8	0.809678	0.257084	0.451771	0.804291	-0.31421	insig
pmn001380	C9H16O4	Eucommiol	Others	Alcohol compounds	55930-44-4	1	277627	238944	234549	254513	425005	415049	1.06064	0.167885	0.356392	0.686226	-0.543244	insig
Lhhp120814	C10H12O2	Eugenol	Phenolic acids	Phenolic acids	97-53-0	3	780767	974228	707658	952970	1.00683e+06	753772	0.529965	0.491894	0.658871	0.907532	-0.139979	insig
MWSmce471	C6H13NO3	Fagomine	Alkaloids	Piperidine alkaloids	53185-12-9	3	11780.9	16670	11149	26185.2	17706.9	21640.9	1.24026	0.05109	0.182809	0.604272	-0.726729	insig
mws1212	C11H12O4	Ferulic acid methyl ester	Phenolic acids	Phenolic acids	2309-07-1	3	1.10347e+06	1.07142e+06	1.22764e+06	1.17408e+06	1.23507e+06	1.21974e+06	0.89385	0.249921	0.44397	0.937623	-0.0929204	insig
mws0014	C10H10O4	Ferulic acid*	Phenolic acids	Phenolic acids	537-98-4	1	4295530	4259125	5034415	3097695	3947500	3645230	1.19782	0.0526842	0.185426	1.27114	0.346128	insig
Hmmn002544	C16H20O9	Ferulic acid-4-O-glucoside	Phenolic acids	Phenolic acids	117405-51-3	1	636953	1016670	1615005	947214	846073	1266670	0.0275224	0.838843	0.909255	1.06819	0.0951736	insig
MWSHC2062	C16H20O9	Ferulic β-glucoside*	Phenolic acids	Phenolic acids	14364-12-6	2	556792	761555	1508340	1.29482e+06	805120	935047	0.311767	0.84428	0.91228	0.931368	-0.102576	insig
Lmhn002895	C23H20O12	Feruloylcaffeoyltartaric acid	Phenolic acids	Phenolic acids	-	3	545253	490256	490304	376644	405773	447030	1.30037	0.0231929	0.124662	1.24106	0.311568	insig
pmp001245	C15H22NO4+	Feruloylcholine	Alkaloids	Phenolamine	85927-25-9	3	48711.3	49046.4	40281.3	41684	41686.8	40783.6	0.920875	0.247021	0.440695	1.11183	0.152941	insig
Lmhn003074	C14H14O8	Feruloylmalic acid	Phenolic acids	Phenolic acids	-	1	1.40301e+06	1.57971e+06	1.84384e+06	2.16497e+06	2.2229e+06	2.25974e+06	1.3388	0.0367098	0.155854	0.72606	-0.461839	insig
Lmhn003801	C25H24O13	Feruloylsinapoyltartaric acid	Phenolic acids	Phenolic acids	-	3	23589.5	61670	65005	40005	66670	42964.1	0.129123	0.990172	0.991439	1.00418	0.00601789	insig
WaYn006966	C31H36O11	Ficusesquilignan B	Lignans and Coumarins	Lignans	-	3	11902.3	13883.6	17672.8	28178.9	27793.4	27409.7	1.40924	0.0145734	0.095688	0.5212	-0.940091	insig
Lahp004593	C23H24O12	Flavoyadorinin A*	Flavonoids	Flavonols	-	2	43575.4	99337.2	33078.6	151670	78000.7	96670	0.997932	0.172667	0.360153	0.539287	-0.890876	insig
Wbmp003302	C10H12O2	Frambinone	Others	Ketone compounds	-	3	299749	292871	123271	208340	175005	113340	0.630105	0.33995	0.5328	1.44134	0.52741	insig
Lmqn002978	C10H8O5	Fraxetin (7,8-Dihydroxy-6-methoxycoumarin)	Lignans and Coumarins	Coumarins	574-84-5	3	164230	192403	171047	208372	214942	262440	1.24035	0.0713755	0.21451	0.769488	-0.378029	insig
mws0376	C4H4O4	Fumaric acid	Organic acids	Organic acids	110-17-8	1	4.66515e+06	5.02209e+06	4.93462e+06	4.10385e+06	3.79649e+06	3.53576e+06	1.38999	0.00855396	0.0672755	1.27857	0.354531	insig
pmn001672	C23H32O15	Furanofructosyl-α-D-(3-mustard acyl)glucoside*	Phenolic acids	Phenolic acids	-	1	59757	30005	69392.7	47082.3	68340	106031	0.648747	0.383671	0.578092	0.718682	-0.476575	insig
pmn001671	C23H32O15	Furanofructosyl-α-D-(6-mustard acyl)glucoside*	Phenolic acids	Phenolic acids	-	1	43340	75005	55005	56878.5	68430	81670	0.671248	0.395254	0.584516	0.837527	-0.255793	insig
Lmjn010508	C17H26O3	Fusarester B	Others	Ketone compounds	-	3	79134.5	81482.8	84844.1	86550.5	95979.9	112111	1.12129	0.15368	0.341109	0.833085	-0.263464	insig
mws1080	C12H22O11	Galactinol	Others	Saccharides	3687-64-7	3	31781281	3.1247e+07	3.37653e+07	3.15519e+07	3.08518e+07	3.26087e+07	0.457097	0.558959	0.714541	1.01875	0.0267963	insig
mws0024	C7H6O5	Gallic acid	Phenolic acids	Phenolic acids	149-91-7	3	953040	1.03597e+06	1.07848e+06	785805	927391	1.04111e+06	0.797055	0.296899	0.495423	1.11371	0.15537	insig
mws2220	C22H18O11	Gallocatechin 3-O-gallate	Flavonoids	Flavanols	5127-64-0	1	175950	110354	39321.2	43816.7	46698.9	32513.5	0.991187	0.228013	0.422051	2.64673	1.40421	insig
MWSN0066	C22H18O11	Gallocatechin gallate	Flavonoids	Flavanols	4233-96-9	3	15413.3	9908.1	2283.3	5005	7446.27	3340	0.39509	0.412771	0.597254	1.7481	0.805789	insig
HJAP154	C23H16O11	Galloylisorhamnetin	Flavonoids	Flavonols	-	3	133591	210005	131124	57588.4	76670	103407	1.24699	0.0732443	0.217871	1.99743	0.998144	insig
mws1546	C16H20O9	Gentiopicroside	Terpenoids	Monoterpenoids	20831-76-9	2	33052.6	46670	46670	71670	101670	46476.2	1.06405	0.183341	0.374862	0.574992	-0.798386	insig
HX1223	C15H24O	Germacra-1(10),4,7(11)-trien-9α-ol	Terpenoids	Monoterpenoids	-	2	24055.8	43825.5	36372.5	45729.5	50116.2	36942.3	0.823969	0.252085	0.446068	0.785115	-0.349024	insig
MWSmce564	C15H22O	Germacrone*	Terpenoids	Sesquiterpenoids	6902-91-6	2	283103	310386	338472	315684	353071	337095	0.80339	0.279822	0.47542	0.92654	-0.110075	insig
Lcsn007794	C20H26O5	Gibberellin A24	Others	Others	19427-32-8	3	59119.6	72688.6	59935	37756.5	42357.6	45669.9	1.37953	0.0210664	0.118552	1.52438	0.608227	insig
Lmyn005812	C33H56O14	Gingerglycolipid A	Lipids	Glycerol ester	145937-22-0	2	371102	467045	653373	499828	633165	539797	0.53449	0.559447	0.714541	0.891636	-0.165473	insig
Lmyn006011	C33H58O14	Gingerglycolipid B	Lipids	Glycerol ester	88168-90-5	1	1.5481e+06	1.38396e+06	1.82787e+06	1.38616e+06	1.2135e+06	1.25478e+06	1.12386	0.132041	0.315431	1.23492	0.30442	insig
Lmyn006221	C33H60O14	Gingerglycolipid C	Lipids	Glycerol ester	-	1	129317	88187.2	75669.6	73588.8	80117	90859	0.62771	0.426189	0.609309	1.19876	0.261538	insig
Lmjp009734	C15H20O2	Glechomanolide*	Terpenoids	Sesquiterpenoids	38146-68-8	2	36955.9	36214.5	41334.9	41568.8	41564.5	37964.2	0.725189	0.337686	0.530329	0.945563	-0.0807545	insig
MWS201444	C7H13N3O4	Gln-Gly	Amino acids and derivatives	Amino acids and derivatives	2650-65-9	3	2.04924e+07	1.87974e+07	1.78633e+07	1.83456e+07	1.8426e+07	2.0294e+07	0.0132518	0.978164	0.984622	1.00153	0.00220851	insig
WaYn003347	C23H28O11	Glochiflavanoside A	Flavonoids	Flavanols	-	3	28772.4	36670	36670	56670	36056.6	45005	1.01939	0.174571	0.362657	0.741387	-0.431702	insig
MWS201469	C11H21N5O5	Glu-Arg	Amino acids and derivatives	Amino acids and derivatives	7219-59-2	3	347977	292891	234454	201301	216227	355565	0.480875	0.5991	0.743642	1.13223	0.179171	insig
MW0107009	C9H15N3O6	Glu-Asn	Amino acids and derivatives	Amino acids and derivatives	36314-37-1	3	24360	29847.8	26282.2	63412.8	55208.3	60275.3	1.4683	0.000685402	0.0194817	0.449926	-1.15224	down
Lcsp001468	C16H27N3O8	Glu-Ile-Glu	Amino acids and derivatives	Amino acids and derivatives	-	1	403129	283429	311665	338269	392168	344827	0.511928	0.568126	0.7203	0.928353	-0.107255	insig
MWS201465	C14H18N2O5	Glu-Phe	Amino acids and derivatives	Amino acids and derivatives	20556-22-3	1	1.41156e+06	1.38633e+06	1.32478e+06	1.6247e+06	1.77844e+06	1.70291e+06	1.42957	0.00631183	0.0548443	0.807408	-0.30863	insig
Zmmp003258	C16H27N3O6	Glu-Pro-Leu	Amino acids and derivatives	Amino acids and derivatives	-	3	166627	195359	160020	159603	218064	186244	0.475857	0.531143	0.693172	0.925689	-0.1114	insig
Zmmp002373	C15H27N3O7	Glu-Thr-Leu	Amino acids and derivatives	Amino acids and derivatives	-	2	355379	435852	440953	349690	457903	396063	0.1743	0.8315	0.904381	1.0237	0.0337959	insig
pmb3081	C6H11PO11	Glucaric acid-1-Phosphate	Others	Saccharides	-	3	8.19828e+06	9.14857e+06	9.90764e+06	8.81292e+06	1.03035e+07	9.29114e+06	0.423288	0.592789	0.741317	0.95941	-0.0597811	insig
pme0534	C6H12O7	Gluconic acid	Others	Saccharides	526-95-4	1	845841	903211	941618	956106	802883	859778	0.352467	0.676983	0.792254	1.02746	0.039078	insig
Wasn001627	C11H20O9	Glucosyl 2,3-Dihydroxy-2-Methylbutanoic Acid	Organic acids	Organic acids	-	1	17890	26005.2	38901.7	35350.3	46419	29421.1	0.792878	0.298967	0.498377	0.744642	-0.425382	insig
Wasn003353	C16H26O8	Glucosyl 6-Hydroxy-2,6-Dimethyl-2E,7-Octadienoate	Others	Others	-	3	166802	205505	250094	251621	228908	335005	0.948736	0.190608	0.383272	0.763181	-0.389903	insig
Wasn001446	C14H26O10	Glucosyl 6-methylhept-6-ene-1,2,3,4,5-pentaol	Others	Others	-	2	238000	256686	229690	227659	208994	208667	1.19118	0.0637167	0.20199	1.12251	0.166725	insig
Wasn005621	C17H30O8	Glucosyl 9-hydroxy-3-methyldec-2-enoic acid	Others	Others	-	2	533491	603914	533776	571398	653834	650911	1.03132	0.130007	0.311906	0.890753	-0.166902	insig
MWSHC2022	C15H20O10	Glucosyringic acid	Phenolic acids	Phenolic acids	33228-65-8	1	794188	953818	1.01361e+06	901084	1.02665e+06	1.05013e+06	0.609606	0.424744	0.609309	0.92738	-0.108768	insig
Zmmp004587	C17H31N3O6	Glutamyl-Leucyl-Leucine	Amino acids and derivatives	Amino acids and derivatives	-	3	7864.11	6670	12894.4	8170.16	10005	10900.3	0.310776	0.809825	0.888793	0.943357	-0.0841245	insig
MW0107019	C10H16N2O5	Glutamylproline	Amino acids and derivatives	Amino acids and derivatives	41745-47-5	3	294545	205149	243727	165786	232064	257849	0.538819	0.481509	0.652255	1.13378	0.181146	insig
pme0243	C5H8O4	Glutaric acid*	Organic acids	Organic acids	110-94-1	3	2.21739e+06	2.59529e+06	2.53534e+06	1.0562e+06	1.02045e+06	1.08703e+06	1.48117	0.00591331	0.0523421	2.32261	1.21575	up
Zmmp004497	C11H19NO5	Glutaryl-L-Leucine	Amino acids and derivatives	Amino acids and derivatives	-	2	605005	715005	740005	575672	482296	941670	0.238995	0.901421	0.948255	1.03019	0.0429166	insig
pme1086	C10H17N3O6S	Glutathione reduced form	Amino acids and derivatives	Amino acids and derivatives	70-18-8	1	771223	611398	781459	1.73343e+06	1.96861e+06	1.81543e+06	1.46722	0.000294781	0.0138047	0.392223	-1.35025	down
Lcsp001749	C13H23N3O6	Gly-Glu-Leu	Amino acids and derivatives	Amino acids and derivatives	-	3	476540	473829	170005	394370	462868	503316	0.573935	0.519623	0.684531	0.823469	-0.280215	insig
Lcsn001527	C13H17N3O4	Gly-Gly-Phe	Amino acids and derivatives	Amino acids and derivatives	6234-26-0	1	48425.5	78323.6	68312.9	63863.6	96876.2	97568.9	0.858936	0.214803	0.406575	0.755151	-0.405163	insig
Lcsn002767	C17H25N3O4	Gly-Leu-Phe	Amino acids and derivatives	Amino acids and derivatives	103213-38-3	2	46216.9	68221.3	81509.7	51814.5	58290.5	72620.9	0.202386	0.735673	0.839267	1.07236	0.100789	insig
Lcsp001899	C16H21N3O6	Gly-Phe-Glu	Amino acids and derivatives	Amino acids and derivatives	-	2	429518	420253	429560	401479	376498	386791	1.37416	0.0212002	0.118594	1.09836	0.135345	insig
Lcsp002249	C17H20N4O6	Gly-Trp-Asp	Amino acids and derivatives	Amino acids and derivatives	-	1	296775	289385	262181	239829	207541	237602	1.3025	0.0212153	0.118594	1.23851	0.308601	insig
MWS20645	C11H14N2O4	Gly-Tyr*	Amino acids and derivatives	Amino acids and derivatives	-	1	2.4653e+06	2.33615e+06	2.48959e+06	1.7658e+06	1.77254e+06	2.15304e+06	1.31128	0.03995	0.162505	1.28107	0.357346	insig
MW0150526	C10H19N3O4	Gly-Val-Ala	Amino acids and derivatives	Amino acids and derivatives	-	3	866054	1.03318e+06	867144	754129	628438	707829	1.29914	0.0344524	0.152219	1.32337	0.404221	insig
Lcsp002477	C13H25N3O4	Gly-Val-Leu	Amino acids and derivatives	Amino acids and derivatives	-	1	1.46211e+06	1.54752e+06	1.57038e+06	1.33717e+06	1.0964e+06	1.24181e+06	1.30624	0.0329713	0.149156	1.24613	0.317456	insig
Lcsp002875	C16H23N3O4	Gly-Val-Phe	Amino acids and derivatives	Amino acids and derivatives	82985-55-5	1	370032	267872	430421	270005	262604	456670	0.295294	0.757507	0.852577	1.0799	0.110902	insig
Lmfp009701	C21H36O4	Glycerol 9(E),11(Z),13(E)-octadecatrienoyl ester*	Lipids	Glycerol ester	-	1	985336	1.06127e+06	1.11789e+06	1.16499e+06	1.09546e+06	1.02837e+06	0.52274	0.493416	0.659855	0.962194	-0.0555996	insig
Walp013004	C21H36O3	Glycidyl Linoleate*	Lipids	Glycerol ester	24305-63-3	2	248377	224273	230667	225317	177414	195876	1.10069	0.112819	0.287098	1.17492	0.232564	insig
Zmmp001429	C8H16N2O3	Glycyl-L-leucine	Amino acids and derivatives	Amino acids and derivatives	-	1	5.26495e+06	6.2581e+06	5.25745e+06	4.14381e+06	4.17518e+06	4.29021e+06	1.37809	0.050365	0.181563	1.33081	0.412309	insig
MWS4296	C11H14N2O3	Glycylphenylalanine*	Amino acids and derivatives	Amino acids and derivatives	3321-03-7	1	1.11989e+07	9.71538e+06	9.8474e+06	9.01148e+06	1.00596e+07	7.46345e+06	0.915887	0.201915	0.395644	1.15931	0.213261	insig
Xmyn008071	C16H12O6	Gnetifolin B*	Flavonoids	Flavones	140671-06-3	1	94729.7	105580	103218	137717	139536	139733	1.4602	0.00596331	0.0523585	0.727907	-0.458174	insig
Lman002731	C15H18O9	Grevilloside F	Phenolic acids	Phenolic acids	1094004-50-8	3	110005	100005	113340	58340	130005	54226.4	0.814646	0.388109	0.580149	1.33301	0.414687	insig
Labn002264	C14H20O8	Grevilloside G	Phenolic acids	Phenolic acids	791846-69-0	3	3.16438e+06	3.64966e+06	3.99551e+06	3.48335e+06	3.4489e+06	3.49772e+06	0.335808	0.652258	0.78187	1.03639	0.0515714	insig
Lman004071	C22H26O11	Grevilloside M	Phenolic acids	Phenolic acids	1407163-62-5	3	675005	348586	483557	745287	300465	404256	0.172848	0.913935	0.953745	1.03941	0.0557606	insig
Lazn002951	C17H20O6	Guaiacylglycerol-β-Guaiacyl Ether	Lignans and Coumarins	Lignans	7382-59-4	3	511912	488267	563112	627474	646265	686698	1.36755	0.0105401	0.0771342	0.797419	-0.326589	insig
Lazn002030	C23H30O11	Guaiacylglycerol-β-Guaiacyl Ether glucoside	Lignans and Coumarins	Lignans	-	3	219659	193545	163974	242641	179721	214281	0.556085	0.460819	0.637093	0.906596	-0.141469	insig
pme1109	C5H5N5O	Guanine	Nucleotides and derivatives	Nucleotides and derivatives	73-40-5	1	311436	354514	324997	157772	154403	163565	1.48294	0.00405093	0.0438284	2.08296	1.05864	up
pme1178	C10H13N5O5	Guanosine	Nucleotides and derivatives	Nucleotides and derivatives	118-00-3	1	1.15681e+08	1.14528e+08	1.1366e+08	9.03663e+07	9.4792e+07	9.20691e+07	1.4779	0.000832088	0.0211907	1.24039	0.310789	insig
mws0609	C10H12N5O7P	Guanosine 3',5'-cyclic monophosphate	Nucleotides and derivatives	Nucleotides and derivatives	7665-99-8	1	140036	237094	230376	236753	255647	134088	0.0546306	0.903781	0.948461	0.9697	-0.0443893	insig
pmb0998	C10H14N5O8P	Guanosine 5'-monophosphate	Nucleotides and derivatives	Nucleotides and derivatives	85-32-5	1	2.01704e+06	2.34462e+06	2.70058e+06	1.18656e+06	1.01538e+06	1.15897e+06	1.44377	0.0189563	0.111936	2.10128	1.07127	up
pmp000097	C7H11NO2	Guvacoline	Alkaloids	Piperidine alkaloids	495-19-2	3	66881.9	188351	186510	92731.2	239796	252187	0.436909	0.50684	0.673511	0.755484	-0.404527	insig
Zbqp001884	C14H19N3O4	H-Gly-ala-phe-OH	Amino acids and derivatives	Amino acids and derivatives	17922-87-1	2	354187	387544	324312	367629	326482	332810	0.411071	0.593481	0.741631	1.0381	0.0539406	insig
Lcsp003035	C17H23N3O3	H-Leu-Trp-OH	Amino acids and derivatives	Amino acids and derivatives	5156-22-9	1	233017	276686	246529	126603	184238	242366	0.987927	0.169933	0.357058	1.36699	0.451007	insig
MW0110229	C27H29N3O7	H-Tyr-tyr-tyr-OH	Amino acids and derivatives	Amino acids and derivatives	7390-78-5	3	2.82981e+06	2.71629e+06	2.87996e+06	5.4765e+06	5.74035e+06	5.4913e+06	1.48901	6.7272e-05	0.00793952	0.504308	-0.987622	insig
Lcsp001109	C10H20N2O3	H-VAL-VAL-OH	Amino acids and derivatives	Amino acids and derivatives	-	3	1.17379e+07	9.82398e+06	1.05909e+07	8.47245e+06	8.30168e+06	9.27478e+06	1.2838	0.0469659	0.176461	1.23432	0.303722	insig
WaYn005957	C31H36O11	Hedyotol C	Lignans and Coumarins	Lignans	97465-79-7	3	20995.9	21560.9	17602.2	24412.5	24981.3	29719.3	1.25185	0.0434692	0.169136	0.760418	-0.395135	insig
mws1326	C15H10O7	Herbacetin	Flavonoids	Flavonols	527-95-7	3	15171.4	13941.6	13224.2	12110.1	12296.6	12637.2	1.25898	0.081061	0.231189	1.14289	0.19269	insig
Zbhp004510	C22H24O11	Hesperetin-3'-O-glucoside	Flavonoids	Flavanones	-	2	58947.3	45506.3	44239.2	33955.3	33340	35672.1	1.3227	0.0804958	0.230361	1.44408	0.530148	insig
Lmzp002365	C22H24O11	Hesperetin-7-O-glucoside	Flavonoids	Flavanones	31712-49-9	1	41786.1	38072	25480.1	19362.7	38703.6	39106.9	0.282655	0.757007	0.852577	1.08403	0.116398	insig
Hamp011640	C16H33NO	Hexadecanamide	Alkaloids	Alkaloids	629-54-9	1	2.11142e+07	2.39725e+07	2.68164e+07	2.42734e+07	2.02545e+07	2.67792e+07	0.0737245	0.940873	0.969026	1.00836	0.0120107	insig
MWSslk132	C16H30O4	Hexadecanedioic acid	Lipids	Free fatty acids	505-54-4	1	160317	162416	169997	127057	129646	133612	1.4641	0.00128526	0.0244006	1.26239	0.336158	insig
pmp001264	C16H35NO2	Hexadecylsphingosine	Lipids	Sphingolipids	-	1	2.92257e+06	2.63396e+06	2.86157e+06	5.33601e+06	5.34672e+06	4.93459e+06	1.47933	0.000312763	0.0138047	0.539024	-0.891579	insig
ZbWn004505	C6H14O4S	Hexyl Hydrogen Sulfate	Others	Others	3233-49-6	2	41281.1	32856.1	68340	41670	30005	53340	0.295546	0.673442	0.791916	1.13968	0.188629	insig
MW0107268	C15H18N4O3	His-Phe	Amino acids and derivatives	Amino acids and derivatives	16874-81-0	3	1.58923e+06	1.58192e+06	1.57448e+06	1.46206e+06	1.46865e+06	1.4926e+06	1.46477	0.00244059	0.0341073	1.07287	0.101479	insig
MW0107275	C17H19N5O3	His-Trp	Amino acids and derivatives	Amino acids and derivatives	-	3	271285	312288	248043	652901	708082	530566	1.44228	0.0133289	0.0912256	0.439648	-1.18558	down
MWS201405	C15H18N4O4	His-Tyr	Amino acids and derivatives	Amino acids and derivatives	35979-00-1	3	281533	279476	306815	322049	308522	337247	1.20851	0.0511698	0.182809	0.896681	-0.157333	insig
pmp000970	C20H30O3	Hispanolone	Terpenoids	Ditepenoids	18676-07-8	2	275601	174773	222638	235457	219257	264206	0.405614	0.667048	0.788329	0.936144	-0.0951982	insig
MWSHY0069	C16H12O6	Hispidulin (5,7,4'-Trihydroxy-6-methoxyflavone)*	Flavonoids	Flavones	1447-88-7	3	25776.7	25513.4	25163.9	31889.3	24995.5	42218.6	0.916654	0.270369	0.464558	0.771457	-0.374343	insig
Hmgp002121	C31H28O13	Hispidulin-7-O-(6''-O-p-Coumaroyl)Glucoside	Flavonoids	Flavones	-	3	14200.7	19670.6	50005	73340	39751.7	66670	1.07316	0.102919	0.271804	0.466597	-1.09975	down
MWSslk237	C22H22O11	Hispidulin-7-O-glucoside(Homoplantaginin)*	Flavonoids	Flavones	17680-84-1	3	88340	103340	163340	183340	213340	165005	1.15659	0.0750762	0.221908	0.632062	-0.661861	insig
Lmnp002584	C28H32O16	Hispidulin-8-C-(2''-O-glucosyl)glucoside	Flavonoids	Flavones	-	3	21670	25665.2	33340	45494	22166.2	78340	0.788765	0.311963	0.509054	0.552569	-0.855773	insig
Lmnp002845	C22H22O11	Hispidulin-8-C-glucoside*	Flavonoids	Flavones	-	2	37233.3	27519.1	33340	31670	14259.1	18340	1.02267	0.153294	0.341109	1.52628	0.610016	insig
pme2122	C5H9N3	Histamine	Alkaloids	Alkaloids	51-45-6	3	24345	42989.5	46635.4	64820.2	67003.6	55352.7	1.16366	0.0516836	0.18363	0.60889	-0.715747	insig
pma2987	C6H11N3O	Histidinol	Alkaloids	Alkaloids	501-28-0	3	1.93858e+07	1.59793e+07	1.65489e+07	1.69086e+07	1.99468e+07	1.98653e+07	0.725484	0.331936	0.528639	0.915256	-0.127752	insig
Wahp006589	C16H14O6	Homeriodictyol	Flavonoids	Flavanones	-	3	4766.08	8834.57	3340	25336.7	15060.8	14618.6	1.3085	0.0501388	0.181563	0.307922	-1.69936	down
pme3388	C7H16N4O2	Homoarginine	Amino acids and derivatives	Amino acids and derivatives	156-86-5	2	1.62011e+06	1.45233e+06	1.58861e+06	2.9567e+06	835005	2.78034e+06	0.353039	0.447763	0.625227	0.709223	-0.495689	insig
Wayn001528	C7H10O7	Homocitrate	Organic acids	Organic acids	13052-73-8	3	1.22508e+06	1.27973e+06	1.55803e+06	1.44969e+06	1.6601e+06	1.78576e+06	1.04521	0.122981	0.299515	0.829903	-0.268985	insig
pme1292	C8H8O4	Homogentisic acid*	Phenolic acids	Phenolic acids	451-13-8	3	779280	779933	831565	904496	886508	845254	1.27807	0.0293891	0.142033	0.906883	-0.141012	insig
MWS04447	C6H11NO2	Homoproline	Amino acids and derivatives	Amino acids and derivatives	56879-46-0	2	2.14642e+07	2.01375e+07	2.0972e+07	2.07729e+07	2.47102e+07	2.39035e+07	0.997332	0.191653	0.384913	0.901813	-0.1491	insig
WaYn002313	C16H22O10	Homosyringic Acid 4'-O-Glucoside	Phenolic acids	Phenolic acids	-	1	59588.3	91509.3	96857.2	87764.4	110005	95352	0.723045	0.337741	0.530329	0.845911	-0.241422	insig
mws0008	C9H10O2	Hydrocinnamic acid*	Phenolic acids	Phenolic acids	501-52-0	3	113373	102043	106557	62264.8	89517.3	70462.7	1.2884	0.039378	0.161347	1.44873	0.534788	insig
Zadn009075	C18H32O4	Hydroperoxylinoleic acid*	Lipids	Free fatty acids	-	2	38779.4	41075.5	44184.8	41124.4	45069.9	52328	0.830538	0.280067	0.47542	0.89545	-0.159315	insig
Labn004865	C21H22O10	Hydroxy isoliquiritigenin glucoside	Flavonoids	Chalcones	-	3	32098.3	19261.8	25250.2	21670	18340	16670	0.971726	0.207687	0.400796	1.35163	0.434699	insig
Lmbn007891	C18H34O4	Hydroxy ricinoleic acid*	Lipids	Free fatty acids	-	2	36685.7	54683.9	41181.1	65922.3	58068.5	53947.4	1.12668	0.0896661	0.246105	0.744926	-0.424832	insig
Lmxn008846	C11H18O3	Hydroxydihydrobovolide*	Others	Lactones	6067-11-4	1	400661	382031	443434	453071	450984	489554	1.16761	0.0725706	0.217248	0.879821	-0.184719	insig
MW0103939	C6H13NO3	Hydroxyisoleucine	Amino acids and derivatives	Amino acids and derivatives	55399-93-4	3	9.05903e+06	9.70685e+06	7.88565e+06	1.0353e+07	1.07392e+07	1.26427e+07	1.2022	0.0605869	0.196907	0.79003	-0.34002	insig
Layp000971	C14H21NO8	Hydroxymenisdaurin D*	Alkaloids	Alkaloids	-	3	1.03986e+06	1.25946e+06	1.20357e+06	1.00117e+06	920219	906361	1.27018	0.0584438	0.193411	1.23875	0.30889	insig
Lamp006225	C16H18O8	Hydroxymethyl coumarin glucoside	Lignans and Coumarins	Coumarins	-	3	123022	149613	207127	150006	239589	143083	0.325065	0.681414	0.794668	0.900661	-0.150944	insig
ML10172161	C3H4O4	Hydroxypyruvic acid*	Organic acids	Organic acids	1113-60-6	3	599010	638833	644662	272503	289580	278198	1.48836	0.000596942	0.0188581	2.24033	1.16371	up
MWS201398	C8H14N2O5	Hyp-Ser	Amino acids and derivatives	Amino acids and derivatives	-	2	1.158e+06	1.09973e+06	1.11725e+06	887843	885204	949019	1.44605	0.00149758	0.026581	1.23986	0.310175	insig
Lmbn006032	C15H10O7	Hypolaetin	Flavonoids	Flavones	27696-41-9	3	8340	5005	8901.81	13340	5541.44	10005	0.507265	0.450476	0.627448	0.770147	-0.376794	insig
pme0033	C5H4N4O	Hypoxanthine	Nucleotides and derivatives	Nucleotides and derivatives	68-94-0	3	89496.3	173933	86029.6	98626.7	33343.2	126372	0.575869	0.488284	0.655863	1.3527	0.435839	insig
Hmln003754	C26H34O11	Icariside E5*	Others	Ketone compounds	126176-79-2	1	231307	274941	243625	551878	441670	406670	1.41298	0.0300737	0.144191	0.53554	-0.900933	insig
MWS201424	C10H19N3O4	Ile-Asn	Amino acids and derivatives	Amino acids and derivatives	59652-59-4	3	437634	412405	518161	571432	621875	383566	0.53436	0.449905	0.627175	0.867666	-0.204788	insig
Lcsp002583	C16H29N3O6	Ile-Glu-Val	Amino acids and derivatives	Amino acids and derivatives	-	1	114091	195185	208630	178835	186448	182746	0.340885	0.766515	0.860636	0.945035	-0.08156	insig
MW0107567	C12H24N2O3	Ile-Ile	Amino acids and derivatives	Amino acids and derivatives	42537-99-5	3	66849.3	57182.2	63703.5	82942.4	71669.7	73277.2	1.24035	0.0439923	0.170313	0.823799	-0.279636	insig
Zbqp003125	C15H22N2O3	Ile-Phe	Amino acids and derivatives	Amino acids and derivatives	-	1	1.59435e+06	1.16e+06	1.46191e+06	1075005	1641670	1.43361e+06	0.102089	0.921746	0.958318	1.0159	0.0227577	insig
Lcsp002647	C17H23N3O3	Ile-Trp	Amino acids and derivatives	Amino acids and derivatives	13589-06-5	1	362932	357156	376538	898340	928340	675798	1.44782	0.0271718	0.134506	0.438216	-1.19029	down
Lcsp001414	C13H25N3O4	Ile-Val-Gly	Amino acids and derivatives	Amino acids and derivatives	-	2	376118	337573	436564	318726	358087	356469	0.781784	0.311055	0.508916	1.11321	0.15472	insig
pmb0812	C5H6N2O2	Imidazole-4-Acetic Acid	Alkaloids	Alkaloids	645-65-8	3	770998	495004	534790	445045	311670	489232	1.02647	0.15606	0.343597	1.44532	0.531389	insig
MWS1882	C4H7NO4	Iminodiacetic acid*	Organic acids	Organic acids	142-73-4	1	4.52711e+06	4.16838e+06	4.81757e+06	7.76093e+06	7.58223e+06	8.01359e+06	1.4726	0.000304602	0.0138047	0.578551	-0.789485	insig
pmb1096	C8H7N	Indole	Alkaloids	Plumerane	120-72-9	1	1.96393e+06	1.89881e+06	1.94334e+06	2.64927e+06	2.63736e+06	2.66636e+06	1.48904	0.000110306	0.00880876	0.73005	-0.453932	insig
Lcsp006584	C10H9NO2	Indole-3-acetic acid	Others	Others	87-51-4	3	286905	285172	332586	73103.4	94826.9	76205.3	1.47661	0.00153748	0.026581	3.70557	1.8897	up
Lcsn004327	C14H14N2O5	Indole-3-acetyl-L-aspartic acid	Alkaloids	Plumerane	2456-73-7	1	43258.7	56961.5	60206	66358.6	75828.6	80178.9	1.22214	0.0380435	0.159099	0.721451	-0.471028	insig
mws0103	C9H7NO	Indole-3-carboxaldehyde	Alkaloids	Plumerane	487-89-8	3	108881	99710	83820.9	92879.1	89248.9	81613	0.743292	0.325757	0.520777	1.10871	0.14888	insig
mws1417	C9H7NO2	Indole-3-carboxylic acid*	Alkaloids	Plumerane	771-50-6	3	310577	296826	289244	273348	349822	295954	0.197348	0.776751	0.867259	0.975545	-0.0357201	insig
mws0102	C9H7NO2	Indole-5-carboxylic acid*	Alkaloids	Plumerane	1670-81-1	3	218632	186233	235951	400005	217327	192975	0.544579	0.48049	0.652089	0.790831	-0.338559	insig
pme1119	C10H12N4O5	Inosine	Nucleotides and derivatives	Nucleotides and derivatives	58-63-9	3	339585	354633	364454	138253	36383.9	17580	1.28923	0.0138779	0.092722	5.50768	2.46144	up
pmb0532	C10H13N4O8P	Inosine 5'-monophosphate	Nucleotides and derivatives	Nucleotides and derivatives	131-99-7	3	5.92471e+06	5.57744e+06	5.56314e+06	3.3548e+06	3.51672e+06	3.69878e+06	1.4764	0.000180152	0.011084	1.61446	0.691048	insig
pme0516	C6H12O6	Inositol	Others	Saccharides	87-89-8	3	1.24588e+06	1.16153e+06	1.25955e+06	1.08834e+06	1.24261e+06	1.29508e+06	0.167361	0.85667	0.92033	1.01128	0.0161886	insig
Wasn001007	C12H18O11	Isoascorbic acid 2-O-glucoside	Others	Vitamin	-	1	161139	174200	147349	118446	121799	126694	1.39334	0.0292581	0.142033	1.31544	0.39555	insig
pmp000804	C19H20O4	Isobavachalcone D	Flavonoids	Chalcones	-	3	82732.6	134625	79913.8	140122	119550	149689	1.02831	0.158696	0.346049	0.726184	-0.461593	insig
Zmyn000453	C6H8O7	Isocitric Acid	Organic acids	Organic acids	320-77-4	1	2.59039e+07	2.35593e+07	2.95837e+07	3.67826e+07	3.87715e+07	3.64464e+07	1.39028	0.0140941	0.0937926	0.705773	-0.502723	insig
Wayn000918	C18H28O17	Isocitric acid-1-O-diglucoside	Organic acids	Organic acids	-	3	1.12661e+06	836069	1.31453e+06	791506	814599	835399	1.07402	0.182331	0.373344	1.34229	0.424699	insig
MWS5173	C4H5N3O	Isocytosine	Nucleotides and derivatives	Nucleotides and derivatives	108-53-2	2	895095	795992	855336	705250	824945	865508	0.610624	0.431232	0.612861	1.06291	0.0880232	insig
pme0422	C10H10O4	Isoferulic Acid*	Phenolic acids	Phenolic acids	25522-33-2	1	3.03798e+06	3.25146e+06	4326740	2.46752e+06	3.20481e+06	2.85847e+06	0.934329	0.220157	0.41252	1.24445	0.315513	insig
pme0183	C5H5N5O	Isoguanine	Nucleotides and derivatives	Nucleotides and derivatives	3373-53-3	3	565845	814311	697338	330858	434816	421145	1.34011	0.0370371	0.156847	1.75047	0.807744	insig
MWSprf163	C11H14O2	Isohomogenol*	Others	Others	93-16-3	3	403658	525255	214483	320942	324667	302537	0.332507	0.546684	0.704139	1.20593	0.270144	insig
Hmgn004139	C20H22O7	Isohydroxymatairesinol	Lignans and Coumarins	Lignans	-	2	296882	368917	348612	340434	417117	428737	0.929891	0.181743	0.373051	0.855114	-0.225812	insig
Lmdp003286	C21H20O12	Isohyperoside	Flavonoids	Flavonols	35589-21-0	3	52659.2	67153.1	69254.5	35164.3	42340.9	24134.3	1.28871	0.0172463	0.104885	1.86017	0.895434	insig
Lmmn003748	C20H24O6	Isolariciresinol	Lignans and Coumarins	Lignans	548-29-8	3	8539.6	12403.6	7928.72	18283.7	14641.5	33340	1.21233	0.154917	0.342455	0.435703	-1.19858	down
Cmsn002371	C25H32O10	Isolariciresinol-9-O-xyloside	Lignans and Coumarins	Lignans	-	3	13340	24338.9	12280.5	20821.9	26506.6	18966.6	0.836988	0.304706	0.505932	0.753591	-0.408146	insig
Zmmp004279	C17H31N3O6	Isoleucyl-Glutamyl-Leucine	Amino acids and derivatives	Amino acids and derivatives	-	2	461515	385289	346842	326329	385389	289029	0.890738	0.218652	0.411968	1.19276	0.254299	insig
MW0107559	C10H18N2O5	Isoleucylaspartic acid	Amino acids and derivatives	Amino acids and derivatives	-	3	638600	566327	787015	1.13581e+06	862448	828088	1.16905	0.0858369	0.238312	0.704775	-0.504765	insig
MW0168290	C12H24N2O3	Isoleucylleucine	Amino acids and derivatives	Amino acids and derivatives	-	3	2.2054e+07	21660575	2.06896e+07	2.54432e+07	2.18846e+07	2.00499e+07	0.40372	0.599526	0.743642	0.955867	-0.0651176	insig
mws5038	C12H22O11	Isomaltulose*	Others	Saccharides	13718-94-0	1	4.55012e+06	5.98642e+06	5.22476e+06	5.5439e+06	4.86294e+06	6.26827e+06	0.380052	0.627415	0.765079	0.945199	-0.0813093	insig
ZBN0296	C19H18O11	Isomangiferin*	Flavonoids	Other Flavonoids	24699-16-9	2	19867.6	27857.7	16488.3	16388.5	5005	17976.1	0.85081	0.195468	0.390702	1.63105	0.705799	insig
MWSmce039	C6H5NO2	Isonicotinic acid	Others	Vitamin	55-22-1	3	1.87308e+06	1.96485e+06	2.08577e+06	1.49361e+06	1.52547e+06	1.97542e+06	1.02017	0.174733	0.362657	1.18605	0.24616	insig
MWS2044	C9H14O	Isophorone	Others	Ketone compounds	78-59-1	3	3.5441e+06	3.39755e+06	3.37103e+06	3.56399e+06	3.2557e+06	3.64948e+06	0.270298	0.719378	0.825733	0.985053	-0.0217268	insig
Zaxn006988	C20H30O2	Isopimaric acid*	Terpenoids	Ditepenoids	5835-26-7	2	15058.2	22655.2	23247.3	27132.1	25618.2	29416.5	1.09281	0.0999423	0.267702	0.741914	-0.430676	insig
MWSmce709	C9H7N	Isoquinoline	Alkaloids	Isoquinoline alkaloids	119-65-3	2	572442	484305	628311	708354	718677	725167	1.27372	0.0635723	0.201914	0.782948	-0.353012	insig
ZBN0193	C28H32O16	Isorhamnetin-3-O-glucoside-7-O-rhamnoside	Flavonoids	Flavonols	17331-71-4	3	5005	10795.7	5005	6670	10005	10005	0.688373	0.440462	0.62124	0.779823	-0.358782	insig
ZBN0040	C28H32O16	Isorhamnetin-3-O-neohesperidoside*	Flavonoids	Flavonols	55033-90-4	3	1670	8340	3340	21670	18340	11939.3	1.25215	0.0254752	0.129129	0.256981	-1.96026	down
ZBN0084	C28H32O16	Isorhamnetin-3-O-rutinoside (Narcissin)*	Flavonoids	Flavonols	604-80-8	3	1670	8340	3340	21670	18340	11939.3	1.25215	0.0254752	0.129129	0.256981	-1.96026	down
mws1292	C26H28O14	Isoschaftoside	Flavonoids	Flavones	52012-29-0	3	25598.4	25590.4	37561.8	51506.2	21334.1	28994.2	0.217721	0.691719	0.802222	0.871518	-0.198397	insig
MWSmce040	C8H8O3	Isovanillin	Others	Aldehyde compounds	621-59-0	3	746793	781527	740456	915005	845005	387438	0.32361	0.829913	0.90433	1.0565	0.0792902	insig
Zbzp004703	C37H38O18	Isovitexin-4'-O-(6''-feruloyl)glucoside	Flavonoids	Flavones	-	3	31670	11670	31670	40005	25660.2	31670	0.642963	0.406748	0.593145	0.770636	-0.375879	insig
ZBN0177	C27H30O15	Isovitexin-7-O-glucoside(Saponarin)*	Flavonoids	Flavones	20310-89-8	3	12650.3	5739.59	22761.4	46645.5	14916.7	18340	0.804262	0.334696	0.530329	0.51502	-0.9573	insig
mws0981	C6H5N5O2	Isoxanthopterin	Nucleotides and derivatives	Nucleotides and derivatives	529-69-1	1	40671.8	33710.9	47565.9	57021.2	47075.8	60095.4	1.15165	0.0659682	0.205248	0.742717	-0.429115	insig
Zmgn000217	C5H6O4	Itaconic acid	Organic acids	Organic acids	97-65-4	3	192484	221619	188177	291964	329479	276828	1.40291	0.00914122	0.0701703	0.670488	-0.576717	insig
Hmgp002238	C23H24O12	Jaceosidin-7-O-Glucoside*	Flavonoids	Flavones	25474-11-7	2	137326	215005	97720.4	161670	181670	136644	0.33002	0.806777	0.886029	0.937638	-0.0928978	insig
pme1654	C12H18O3	Jasmonic acid	Organic acids	Organic acids	77026-92-7	3	175234	196567	175539	81350.9	77478.3	76720.5	1.48502	0.00343365	0.0392042	2.32367	1.21641	up
pme2074	C18H29NO4	Jasmonoyl-L-Isoleucine	Amino acids and derivatives	Amino acids and derivatives	120330-93-0	3	117384	105110	123714	49922.6	47961.6	55816.8	1.47296	0.00260071	0.0354584	2.25248	1.17151	up
Wchn004079	C16H20O9	Juglanoside D	Others	Others	-	3	4637515	5102425	5301420	7.54936e+06	1.26633e+07	5563715	1.05087	0.231949	0.424649	0.583534	-0.777112	insig
Zmcn003728	C27H30O16	Kaempferol-3,7-O-diglucoside	Flavonoids	Flavonols	25615-14-9	3	4853.45	7586.63	3875.74	3340	5823.82	10669.5	0.23678	0.661482	0.786487	0.822649	-0.281651	insig
Lmzn001894	C21H18O12	Kaempferol-3-O-glucuronide*	Flavonoids	Flavonols	22688-78-4	3	5969.77	21214.6	19784.8	31817.6	11789.4	21040.5	0.527774	0.480341	0.652089	0.726543	-0.46088	insig
Lmsn002815	C27H30O15	Kaempferol-3-O-rutinoside(Nicotiflorin)*	Flavonoids	Flavonols	17650-84-9	3	7460.86	8086.54	6983.67	3516.02	3340	6670	1.16139	0.0989752	0.266423	1.66576	0.736179	insig
MWSslk208	C20H30O2	Kaurenoic Acid*	Terpenoids	Ditepenoids	6730-83-2	2	50300.2	74117.7	46500	51009.6	64531.5	44175.1	0.237054	0.742435	0.845463	1.07013	0.0977928	insig
Lcsn000415	C9H16O9	Keto-Deoxy-Nonulonic acid	Organic acids	Organic acids	153666-19-4	1	266273	281512	242369	291503	325954	243036	0.574829	0.44615	0.624015	0.918256	-0.123031	insig
Hmjp000572	C10H16O8	Kinsenoside*	Others	Lactones	151870-74-5	2	350181	357531	275551	326854	236506	241721	0.906915	0.205981	0.399217	1.22132	0.288443	insig
Lmmn001294	C14H20O9	Koaburaside*	Phenolic acids	Phenolic acids	41653-73-0	3	23950.9	20610.2	19279.1	21806	32484.1	23082.2	0.810944	0.313568	0.509054	0.825106	-0.277349	insig
Wbmn003185	C14H22O2	Kobusone	Terpenoids	Sesquiterpenoids	24173-71-5	3	256755	275984	277796	277419	311469	298615	1.09011	0.108601	0.281926	0.913276	-0.130878	insig
MWS00411g	C6H11NO4	L-2-Aminoadipate*	Amino acids and derivatives	Amino acids and derivatives	-	3	259076	569839	327990	163253	531766	316792	0.330175	0.751595	0.850979	1.1434	0.193333	insig
pme1987	C3H7NO2	L-Alanine	Amino acids and derivatives	Amino acids and derivatives	56-41-7	3	8515.9	13340	7467.21	13478	12684.6	18362.2	1.07489	0.116181	0.2908	0.65858	-0.60257	insig
pme0128	C6H12N2O3	L-Alanyl-L-Alanine	Amino acids and derivatives	Amino acids and derivatives	1948-31-8	3	74812.2	101134	87280.2	58460.2	69964.2	94206.1	0.716834	0.361794	0.555877	1.18235	0.241654	insig
mws5037	C9H18N2O3	L-Alanyl-L-leucine	Amino acids and derivatives	Amino acids and derivatives	3303-34-2	3	1.04166e+07	3.69577e+06	6.46267e+06	2.55743e+06	943186	9.25714e+06	0.723479	0.464895	0.639565	1.61275	0.689524	insig
mws0260	C6H14N4O2	L-Arginine	Amino acids and derivatives	Amino acids and derivatives	74-79-3	1	9.5578e+06	9.13009e+06	14877035	2.58569e+07	3.05193e+07	2.27993e+07	1.38354	0.00705418	0.0594465	0.423931	-1.2381	down
Hmfn000531	C6H8O6	L-Ascorbic acid (Vitamin C)	Others	Vitamin	50-81-7	1	4.61401e+06	5.14432e+06	5.18328e+06	1.02529e+07	1.16775e+07	1.15018e+07	1.4782	0.00188484	0.0295409	0.446923	-1.1619	down
mws0001	C4H8N2O3	L-Asparagine	Amino acids and derivatives	Amino acids and derivatives	70-47-3	1	5.37442e+06	5.23909e+06	5.1209e+06	1.86847e+07	1.88456e+07	1.72901e+07	1.49052	0.00116607	0.0230058	0.287017	-1.80079	down
mws0219	C4H7NO4	L-Aspartic Acid*	Amino acids and derivatives	Amino acids and derivatives	56-84-8	1	3.57241e+07	3.6501e+07	3.78089e+07	4.03335e+07	4.20285e+07	4.21933e+07	1.40679	0.00471524	0.0470682	0.883415	-0.178837	insig
pmb0464	C16H27NO14	L-Aspartic acid-O-diglucoside	Amino acids and derivatives	Amino acids and derivatives	-	3	9.89162e+06	6.44868e+06	6.89561e+06	1.11868e+07	1.12992e+07	1.23739e+07	1.25437	0.0568796	0.190524	0.66655	-0.585215	insig
mws0629	C13H16N2O5	L-Aspartyl-L-Phenylalanine	Amino acids and derivatives	Amino acids and derivatives	13433-09-5	1	2.27075e+06	2.362e+06	2.33375e+06	668220	1.72372e+06	1.75252e+06	1.02848	0.117921	0.294193	1.68092	0.74925	insig
MWSmce461	C4H7NO2	L-Azetidine-2-carboxylic acid*	Alkaloids	Alkaloids	2133-34-8	3	4.65211e+06	4.00061e+06	4.73165e+06	6.32826e+06	6.67349e+06	7.25889e+06	1.42135	0.00328871	0.0387234	0.660609	-0.598131	insig
pmb2826	C5H8O5	L-Citramalic acid	Organic acids	Organic acids	6236-09-5	3	817014	836677	1.04326e+06	966055	943641	783640	0.00338794	0.990256	0.991439	1.00134	0.00193348	insig
pme0008	C6H13N3O3	L-Citrulline	Amino acids and derivatives	Amino acids and derivatives	372-75-8	3	953933	957264	1.05732e+06	1.73419e+06	1.78697e+06	1.81668e+06	1.48087	9.51816e-05	0.00842457	0.556128	-0.846512	insig
mws0875	C5H10N2O3S	L-Cysteinyl-L-glycine	Amino acids and derivatives	Amino acids and derivatives	19246-18-5	3	432086	395829	379003	285257	331951	116670	0.995978	0.130624	0.312937	1.64458	0.717715	insig
MWSmce165	C6H14O5	L-Fucitol	Others	Saccharides	13074-06-1	2	413087	443045	421025	433109	509098	479741	1.06824	0.148795	0.33584	0.898174	-0.154934	insig
pme0014	C5H9NO4	L-Glutamic acid	Amino acids and derivatives	Amino acids and derivatives	56-86-0	1	1.27355e+06	2.3007e+06	1.40735e+06	1.00377e+06	1.3495e+06	1.37429e+06	0.79885	0.32496	0.519997	1.33642	0.418379	insig
pmb2857	C11H19NO9	L-Glutamic acid-O-glycoside	Amino acids and derivatives	Amino acids and derivatives	-	3	71846.2	49623.1	63985.4	56575.1	53709.9	60617.6	0.441622	0.539634	0.699897	1.08515	0.117893	insig
pme0193	C5H10N2O3	L-Glutamine	Amino acids and derivatives	Amino acids and derivatives	56-85-9	1	443922	427227	437341	872877	872875	759411	1.47643	0.00806043	0.0653011	0.522318	-0.937001	insig
pmb2855	C11H20N2O8	L-Glutamine-O-glycoside	Amino acids and derivatives	Amino acids and derivatives	-	3	103473	119478	134448	132471	135540	101575	0.190734	0.787458	0.871128	0.967025	-0.0483751	insig
Lcsp001322	C11H21N3O4	L-Glutaminyl-L-isoleucine	Amino acids and derivatives	Amino acids and derivatives	86416-45-7	1	703385	1.09637e+06	593407	807397	820612	814123	0.220475	0.924623	0.959525	0.979948	-0.0292223	insig
Lcsp002225	C16H20N4O4	L-Glutaminyl-L-tryptophan	Amino acids and derivatives	Amino acids and derivatives	66851-83-0	2	389828	464265	524623	425432	433130	365546	0.733416	0.327712	0.522905	1.1263	0.171594	insig
mws5041	C8H16N2O3	L-Glycyl-L-isoleucine*	Amino acids and derivatives	Amino acids and derivatives	19461-38-2	2	1.19383e+07	1.13701e+07	1.14186e+07	9.6038e+06	8.78916e+06	1.05319e+07	1.28679	0.0484374	0.179397	1.2006	0.26375	insig
mws5042	C11H14N2O3	L-Glycyl-L-phenylalanine*	Amino acids and derivatives	Amino acids and derivatives	721-66-4	1	1.14849e+07	1.07294e+07	8543952	1.03619e+07	9.86447e+06	9.06668e+06	0.316467	0.649148	0.779062	1.05002	0.070415	insig
pme0124	C7H12N2O3	L-Glycyl-L-proline	Amino acids and derivatives	Amino acids and derivatives	704-15-4	3	1.26973e+06	1.25993e+06	1.20736e+06	908700	931183	994075	1.45597	0.00099788	0.0220603	1.31866	0.399068	insig
mws0254	C6H9N3O2	L-Histidine	Amino acids and derivatives	Amino acids and derivatives	71-00-1	1	1.25672e+07	1.25376e+07	1.25496e+07	2.11291e+07	2.19786e+07	2.18528e+07	1.49084	0.000835316	0.0211907	0.57965	-0.786746	insig
mws0193	C7H15N3O3	L-Homocitrulline	Amino acids and derivatives	Amino acids and derivatives	1190-49-4	3	1.55747e+06	1.50681e+06	1.7656e+06	1.38685e+06	1.58244e+06	1.49998e+06	0.787505	0.291091	0.490119	1.08069	0.111949	insig
pme0057	C4H9NO2S	L-Homocysteine	Amino acids and derivatives	Amino acids and derivatives	6027-13-0	3	49210.1	39030.1	48171	55150.2	50907.6	48340	0.908343	0.203535	0.397818	0.883505	-0.17869	insig
pme2890	C8H16N2O4S2	L-Homocystine	Amino acids and derivatives	Amino acids and derivatives	626-72-2	3	138288	138805	153193	140830	125510	126385	1.0083	0.146744	0.333455	1.09564	0.131773	insig
Lmbp000123	C6H13NO2S	L-Homomethionine	Amino acids and derivatives	Amino acids and derivatives	25148-30-5	1	1.07686e+08	1.04832e+08	9.68539e+07	122757538	1.2388e+08	125095249	1.40915	0.0198627	0.114861	0.832242	-0.264926	insig
mws0671	C4H9NO3	L-Homoserine*	Amino acids and derivatives	Amino acids and derivatives	672-15-1	3	5.33229e+06	5.44781e+06	5.53369e+06	6.31433e+06	6.68119e+06	6.40934e+06	1.45423	0.00349517	0.0396041	0.840706	-0.250326	insig
Lcsp000558	C12H20N4O3	L-ISOLEUCYL-L-HISTIDINE	Amino acids and derivatives	Amino acids and derivatives	-	3	2.68206e+06	2.58632e+06	2.7846e+06	2.63646e+06	2.35822e+06	2.60412e+06	0.868401	0.233325	0.425775	1.05977	0.0837511	insig
mws0258	C6H13NO2	L-Isoleucine*	Amino acids and derivatives	Amino acids and derivatives	73-32-5	1	4.85248e+06	5.46514e+06	4.64499e+06	8.3525e+06	7.20201e+06	8.18824e+06	1.43219	0.00391537	0.0426818	0.630197	-0.666125	insig
Lmrj002087	C10H18N2O5	L-Isoleucyl-L-Aspartate	Amino acids and derivatives	Amino acids and derivatives	-	1	4.61443e+06	4.5682e+06	4.74144e+06	4.08102e+06	4.52862e+06	4.28082e+06	1.15068	0.102144	0.270183	1.08018	0.111276	insig
MWS00327g	C3H7NO3	L-Isoserine	Amino acids and derivatives	Amino acids and derivatives	632-13-3	3	1.15277e+07	1.26496e+07	1.08857e+07	1.77563e+07	1.71567e+07	1.21428e+07	1.1012	0.145213	0.330873	0.745137	-0.424422	insig
mws0227	C6H13NO2	L-Leucine*	Amino acids and derivatives	Amino acids and derivatives	61-90-5	1	5.42243e+06	6.24314e+06	5.12082e+06	9.45356e+06	9.02552e+06	1.00334e+07	1.44761	0.00100534	0.0220603	0.588738	-0.764303	insig
Lmhp002031	C12H24N2O3	L-Leucyl-L-Leucine	Amino acids and derivatives	Amino acids and derivatives	3303-31-9	1	3.33211e+07	3.04088e+07	3.14011e+07	2.40521e+07	2.43273e+07	2.93476e+07	1.23398	0.0585551	0.193411	1.22391	0.291498	insig
mws5035	C15H22N2O3	L-Leucyl-L-phenylalanine	Amino acids and derivatives	Amino acids and derivatives	56217-82-4	2	1.0793e+06	1.01416e+06	998701	982767	1.00833e+06	1.26297e+06	0.390934	0.612737	0.754113	0.950245	-0.0736291	insig
pme0026	C6H14N2O2	L-Lysine	Amino acids and derivatives	Amino acids and derivatives	56-87-1	1	520159	474620	479292	970620	989950	1.03555e+06	1.48533	5.31962e-05	0.00793952	0.491993	-1.02329	down
pmb0962	C10H22N2O4	L-Lysine-Butanoic Acid	Amino acids and derivatives	Amino acids and derivatives	80407-71-2	3	380690	576835	644597	1.61607e+06	2.19508e+06	1.58982e+06	1.42444	0.0136866	0.0918096	0.296636	-1.75324	down
mws0275	C4H6O5	L-Malic acid*	Organic acids	Organic acids	97-67-6	1	2.482e+06	2.55484e+06	2.5159e+06	2.49922e+06	2.54789e+06	2.28807e+06	0.603747	0.462066	0.637766	1.02966	0.0421691	insig
pme1210	C5H11NO2S	L-Methionine	Amino acids and derivatives	Amino acids and derivatives	63-68-3	1	3.05557e+07	4.04341e+07	3.90927e+07	2.28916e+07	1.43762e+07	1.52396e+07	1.36071	0.00993278	0.0743628	2.09651	1.06799	up
pme2617	C5H11NO3S	L-Methionine Sulfoxide	Amino acids and derivatives	Amino acids and derivatives	3226-65-1	3	5.1052e+06	4.77916e+06	4.49962e+06	6.25207e+06	6.13187e+06	9.26103e+06	1.21581	0.138093	0.324134	0.664541	-0.58957	insig
pme1419	C6H13NO2S	L-Methionine methyl ester	Amino acids and derivatives	Amino acids and derivatives	10332-17-9	3	416177	334279	407333	341765	371479	345622	0.739419	0.33254	0.528996	1.09342	0.128853	insig
mws1587	C6H13NO2	L-Norleucine*	Amino acids and derivatives	Amino acids and derivatives	327-57-1	1	5.29529e+06	6.17504e+06	5.06623e+06	9.26274e+06	8.7296e+06	1.02411e+07	1.43538	0.00280152	0.0367042	0.585709	-0.771743	insig
pme2527	C5H12N2O2	L-Ornithine	Amino acids and derivatives	Amino acids and derivatives	70-26-8	3	445426	386848	501232	1.28902e+06	1.26668e+06	1.19786e+06	1.47572	6.02462e-05	0.00793952	0.355264	-1.49304	down
pme0021	C9H11NO2	L-Phenylalanine	Amino acids and derivatives	Amino acids and derivatives	63-91-2	1	1.19504e+06	1.36132e+06	1.20681e+06	2.14623e+06	2.0693e+06	1.38777e+06	1.18541	0.119755	0.295772	0.6716	-0.574325	insig
MWS0811	C6H11NO2	L-Pipecolic Acid	Organic acids	Organic acids	3105-95-1	1	2.08065e+07	1.7942e+07	2.06431e+07	2.15789e+07	1.98213e+07	1.67101e+07	0.207396	0.815863	0.892872	1.02205	0.031466	insig
pme0006	C5H9NO2	L-Proline*	Amino acids and derivatives	Amino acids and derivatives	147-85-3	1	2.80507e+06	2.88525e+06	3.03396e+06	3.72597e+06	4.27731e+06	3.67166e+06	1.39937	0.0263231	0.132167	0.747265	-0.420307	insig
Lmhp001732	C14H18N2O3	L-Prolyl-L-Phenylalanine	Amino acids and derivatives	Amino acids and derivatives	13589-02-1	1	1.21583e+06	1.17016e+06	1.04663e+06	996565	902278	991020	1.25336	0.0485815	0.179397	1.18781	0.248307	insig
pme1712	C11H20N2O6	L-Saccharopine	Amino acids and derivatives	Amino acids and derivatives	997-68-2	3	32081.9	34028.6	59979	35355.9	24880	22026.3	0.953963	0.242018	0.435677	1.53278	0.616147	insig
pme0010	C3H7NO3	L-Serine	Amino acids and derivatives	Amino acids and derivatives	56-45-1	3	1.23237e+06	1.29668e+06	1.23403e+06	1.78657e+06	1.88367e+06	1.73062e+06	1.47244	0.0019931	0.0309483	0.696754	-0.521279	insig
Lmrj001698	C9H18N2O4	L-Seryl-L-Isoleucine	Amino acids and derivatives	Amino acids and derivatives	91086-51-0	1	1.60885e+07	2.82986e+07	2.30889e+07	2.49255e+07	1.92777e+07	2.34468e+07	0.0912418	0.989158	0.991439	0.997426	-0.00371792	insig
mws1401	C7H14N2O3	L-Theanine	Amino acids and derivatives	Amino acids and derivatives	3081-61-6	3	964226	1.27418e+06	1.22708e+06	1.57905e+06	1.1149e+06	1.6318e+06	0.866621	0.222802	0.415854	0.801128	-0.319896	insig
mws0230	C4H9NO3	L-Threonine*	Amino acids and derivatives	Amino acids and derivatives	72-19-5	3	5.01808e+06	5.2087e+06	5.29683e+06	6.12219e+06	6.73027e+06	6.75623e+06	1.42599	0.0129622	0.0902793	0.79167	-0.33703	insig
mws0282	C11H12N2O2	L-Tryptophan	Amino acids and derivatives	Amino acids and derivatives	73-22-3	1	5.84415e+07	5.63208e+07	5.42642e+07	7.10334e+07	7.26191e+07	7.84141e+07	1.44086	0.00570487	0.0518921	0.761152	-0.393743	insig
MWSmce584	C8H11NO	L-Tyramine	Alkaloids	Alkaloids	51-67-2	3	250172	188471	191817	152790	99246.7	141146	1.2397	0.0395654	0.161438	1.60348	0.681202	insig
mws0250	C9H11NO3	L-Tyrosine*	Amino acids and derivatives	Amino acids and derivatives	60-18-4	1	5.08302e+06	5.67665e+06	5.23045e+06	7.29229e+06	5.43618e+06	6.10003e+06	0.969051	0.217397	0.410557	0.849251	-0.235737	insig
mws0256	C5H11NO2	L-Valine*	Amino acids and derivatives	Amino acids and derivatives	72-18-4	1	6.72091e+06	1.12381e+07	1.10509e+07	1.82701e+07	1.97456e+07	1.9184e+07	1.34309	0.0174432	0.104885	0.507168	-0.979466	insig
Lmhp001670	C11H22N2O3	L-Valyl-L-Leucine	Amino acids and derivatives	Amino acids and derivatives	3989-97-7	1	3.06977e+07	3.06493e+07	2.92629e+07	2.69916e+07	2.34058e+07	2.9281e+07	1.04834	0.159302	0.346049	1.13719	0.18548	insig
Lmhp002001	C14H20N2O3	L-Valyl-L-Phenylalanine	Amino acids and derivatives	Amino acids and derivatives	3918-92-1	1	2.03149e+06	2.1052e+06	1.83276e+06	2.31929e+06	1.85749e+06	2.22421e+06	0.575543	0.43776	0.61899	0.932583	-0.100696	insig
MWSmce199	C5H10O5	L-Xylose*	Others	Saccharides	609-06-3	3	206823	206770	236405	163472	167628	183546	1.34139	0.0248706	0.128332	1.263	0.336853	insig
Zmzn000113	C5H9NO4	L-threo-3-Methylaspartate	Amino acids and derivatives	Amino acids and derivatives	6061-13-8	1	8.13632e+06	9.68735e+06	9.86455e+06	1.22107e+07	1.27768e+07	1.25625e+07	1.38123	0.0196681	0.114129	0.737368	-0.439543	insig
Lcsp000892	C10H18N2O3	L-valyl-L-proline	Amino acids and derivatives	Amino acids and derivatives	-	3	1.56712e+06	1.88311e+06	1.5911e+06	1.28991e+06	841865	1.34523e+06	1.15191	0.0611147	0.197471	1.4499	0.535957	insig
pmb0034	C10H16N2O7	L-α-Glutamyl-L-Glutamic Acid	Amino acids and derivatives	Amino acids and derivatives	3929-61-1	3	622677	527083	543838	350885	402005	524884	1.12021	0.0971111	0.263094	1.32543	0.406459	insig
Zmmp001356	C18H33NO12	Lactosyl-L-Leucine	Amino acids and derivatives	Amino acids and derivatives	-	1	48598.2	37631.3	53798.7	160821	200520	201293	1.46746	0.0045166	0.0466056	0.24888	-2.00648	down
Hmzp004605	C22H22O11	Ladanetin-6-O-β-D-glucosid*	Flavonoids	Flavones	-	2	151670	95005	85005	73340	58340	71670	1.14723	0.170107	0.357058	1.63108	0.705827	insig
Lmnn004130	C30H34O10	Lappaol C	Lignans and Coumarins	Lignans	64855-00-1	3	9604.49	9603.66	7059.23	13550.9	16393.4	21770.7	1.32772	0.0590497	0.193411	0.507926	-0.977309	insig
HJN083	C26H34O11	Lariciresinol-4'-O-glucoside*	Lignans and Coumarins	Lignans	143663-00-7	1	195005	370005	240005	349700	523340	548340	1.16056	0.0672997	0.208617	0.566362	-0.820205	insig
ZBN0149	C22H22O13	Laricitrin-3-O-glucoside*	Flavonoids	Flavonols	39986-90-8	3	180652	173680	159610	167031	207708	177113	0.622806	0.425369	0.609309	0.931305	-0.102674	insig
MWSmce268	C20H30O4	Lathyrol	Terpenoids	Ditepenoids	34420-19-4	2	12598.9	15843.4	12089.3	9865.13	10974.6	6876.1	1.14243	0.0656511	0.204689	1.4624	0.548338	insig
Wcdp004275	C14H31NO	Lauramine oxide	Others	Others	1643-20-5	2	38937.1	44133	32130.1	38147	32961.6	33400.9	0.602636	0.425924	0.609309	1.10229	0.14051	insig
MWSmce349	C18H35NO	Laurocapram	Alkaloids	Alkaloids	59227-89-3	3	9.52237e+06	6.60194e+06	9.62248e+06	8.73149e+06	9.47907e+06	7.26074e+06	0.00954705	0.942537	0.969119	1.01082	0.0155198	insig
Wcdp006912	C16H35NO2	Lauryldiethanolamine*	Others	Others	1541-67-9	1	4.4733e+06	3.698e+06	4.06655e+06	6.33916e+06	6.70071e+06	6.27511e+06	1.44651	0.00205208	0.031003	0.633593	-0.658371	insig
Lcsn001385	C11H22N2O3	Leu Val	Amino acids and derivatives	Amino acids and derivatives	72121-02-9	1	104702	117388	112358	110793	107411	133891	0.442316	0.567819	0.7203	0.94988	-0.0741823	insig
MWS201437	C10H18N2O5	Leu-Asp	Amino acids and derivatives	Amino acids and derivatives	32949-40-9	1	6.8405e+06	6.95125e+06	7.24875e+06	4.68442e+06	4.49609e+06	4.48411e+06	1.48458	0.000350806	0.0138047	1.53978	0.622724	insig
Lcsp003066	C17H31N3O6	Leu-Glu-Ile	Amino acids and derivatives	Amino acids and derivatives	-	2	383637	294236	304665	293340	285005	207434	0.946535	0.170562	0.357058	1.2504	0.32239	insig
Lcsp003225	C20H29N3O6	Leu-Glu-Phe	Amino acids and derivatives	Amino acids and derivatives	-	2	84840.3	92349.3	82670.2	148191	97715.5	57978.7	0.23228	0.631368	0.76614	0.855125	-0.225793	insig
Lcsp001901	C17H31N3O6	Leu-Ile-Glu	Amino acids and derivatives	Amino acids and derivatives	-	1	156670	124342	139826	128004	150930	191670	0.530831	0.484904	0.654737	0.894249	-0.161251	insig
Lcsp001411	C10H20N2O4	Leu-Thr	Amino acids and derivatives	Amino acids and derivatives	-	3	9.9867e+06	9.49067e+06	9.8707e+06	8.32398e+06	8.29606e+06	7.89195e+06	1.44506	0.00143613	0.0264658	1.19729	0.259778	insig
Lcsp001416	C13H25N3O5	Leu-Thr-Ala	Amino acids and derivatives	Amino acids and derivatives	-	1	3.88577e+06	5.30726e+06	5.502e+06	3.8533e+06	3.65801e+06	3.83242e+06	1.10953	0.157756	0.345375	1.29543	0.373434	insig
MW0107763	C15H22N2O4	Leu-Tyr	Amino acids and derivatives	Amino acids and derivatives	-	3	1.99253e+06	1.85111e+06	1.78769e+06	2.03624e+06	2.10741e+06	2.16689e+06	1.25796	0.0432124	0.168854	0.892369	-0.164288	insig
Lcsp003135	C17H33N3O4	Leu-Val-Leu	Amino acids and derivatives	Amino acids and derivatives	58337-01-2	1	493423	632423	629035	408604	348910	409510	1.34541	0.0347266	0.152827	1.50372	0.588538	insig
Cmmn013378	C20H30O2	Levopimaric acid*	Terpenoids	Ditepenoids	79-54-9	2	114499	92758.7	110538	196881	136744	114487	1.01775	0.214364	0.406575	0.709189	-0.495759	insig
Qatp010618	C20H22O5	Lignans Machilin F	Lignans and Coumarins	Lignans	-	3	232751	229056	229094	237017	207033	230906	0.430477	0.621095	0.761435	1.02362	0.0336853	insig
Hmcp001628	C29H34O18	Limocitrin-3,7-di-O-glucoside*	Flavonoids	Flavonols	-	3	763340	983340	888340	407346	279006	946670	0.951024	0.239354	0.433942	1.61359	0.69027	insig
Hmcp001579	C29H34O18	Limocitrin-3-O-sophoroside*	Flavonoids	Flavonols	-	3	676670	828340	430005	1378340	983340	296755	0.249058	0.534169	0.695465	0.727877	-0.458233	insig
Zbnp004589	C29H34O17	Limocitrin-7-O-glucoside	Flavonoids	Flavonols	-	2	70728.9	94725.9	143340	451670	376670	186670	1.29002	0.0873626	0.240966	0.304228	-1.71677	down
MWSHC2023	C16H20O9	Linocaffein	Phenolic acids	Phenolic acids	499-21-8	1	1.12192e+07	6593395	7474785	5472730	7684495	8346005	0.512549	0.498453	0.665529	1.17598	0.233863	insig
mws1491	C18H32O2	Linoleic acid	Lipids	Free fatty acids	60-33-3	1	3.51653e+07	3.90753e+07	3.67248e+07	4.32818e+07	3.86749e+07	4.47322e+07	1.15461	0.0838867	0.235248	0.875888	-0.191181	insig
mws0617	C8H14O2S2	Lipoic acid	Organic acids	Organic acids	62-46-4	3	7435.43	8163.75	6467.27	8559.8	8252.62	13836.6	0.963261	0.251493	0.445828	0.719971	-0.473989	insig
Hmcn002743	C22H26O8	Lirioresinol A	Lignans and Coumarins	Lignans	-	3	9140.64	11971.9	14451.2	33793.1	16568.8	16576.1	1.09478	0.204564	0.398437	0.531293	-0.912421	insig
Cmjp004550	C17H26O10	Loganin	Terpenoids	Monoterpenoids	18524-94-2	3	39142	60205.4	36998.7	20233.7	42460.1	33118.4	0.854496	0.241952	0.435677	1.42305	0.508991	insig
Qmqp101713	C11H16O3	Loliolide	Terpenoids	Monoterpenoids	5989-02-6	3	25131.1	15725.2	26547.4	36541.4	25952	21526.1	0.654622	0.38238	0.577704	0.802238	-0.317897	insig
Hmmn007048	C16H16O4	Loureirin C	Flavonoids	Chalcones	116384-24-8	3	6624.66	6232.49	1266.76	3757.24	4629.78	6000.96	0.30282	0.965394	0.978698	0.981646	-0.0267254	insig
mws1641	C6H4N4O2	Lumazine	Nucleotides and derivatives	Nucleotides and derivatives	487-21-8	3	59703.8	90005	95005	80005	66476.2	81414.7	0.254824	0.675534	0.791916	1.0738	0.10272	insig
mws1383	C12H10N4O2	Lumichrome	Alkaloids	Alkaloids	1086-80-2	1	92072.2	68869.5	91670	38778.4	37196.5	45674.7	1.42277	0.0205476	0.116887	2.07655	1.05419	up
ZBN0292	C21H20O11	Luteolin-4'-O-glucoside	Flavonoids	Flavones	6920-38-3	3	8340	7341.24	3340	6670	6352.35	3998.65	0.140062	0.726928	0.832122	1.11752	0.160296	insig
MWSN0067	C21H18O12	Luteolin-7-O-glucuronide*	Flavonoids	Flavones	29741-10-4	3	5969.77	21214.6	19784.8	31817.6	11789.4	21040.5	0.527774	0.480341	0.652089	0.726543	-0.46088	insig
MWSN0090	C27H30O15	Luteolin-7-O-neohesperidoside (Lonicerin)*	Flavonoids	Flavones	25694-72-8	3	5005	1670	1177.85	3340	2364.25	7161.08	0.704203	0.429275	0.611115	0.610388	-0.712201	insig
pmp000593	C27H30O15	Luteolin-7-O-rutinoside	Flavonoids	Flavones	3563-98-2	3	10005	8340	6670	26670	15567.4	8340	0.970616	0.248867	0.443373	0.494589	-1.0157	insig
Wbsp006529	C30H48O5	Lycoclavanin	Terpenoids	Triterpene	27832-90-2	3	407309	402436	371210	211444	212940	230307	1.47862	0.0007641	0.0203396	1.80383	0.851067	insig
MWSHC2026	C12H12N2O2	Lycoperodine-1*	Alkaloids	Alkaloids	42438-90-4	3	273894	257417	283008	223531	496670	285889	0.464498	0.520497	0.684606	0.809389	-0.305094	insig
MW0153215	C15H21N3O6	Lys-Abu-OH	Amino acids and derivatives	Amino acids and derivatives	-	3	804174	823111	796712	773214	708203	791322	1.0186	0.175775	0.36347	1.06655	0.0929551	insig
MWS201403	C9H19N3O3	Lys-Ala	Amino acids and derivatives	Amino acids and derivatives	17043-71-9	3	735820	679467	617990	700555	704442	790891	0.775955	0.296242	0.495005	0.925947	-0.110998	insig
MWS201411	C10H20N4O4	Lys-Asn	Amino acids and derivatives	Amino acids and derivatives	19908-06-6	3	134446	135983	127801	109620	108795	109625	1.46351	0.0106143	0.0771342	1.21396	0.279727	insig
MWS201419	C8H17N3O3	Lys-Gly	Amino acids and derivatives	Amino acids and derivatives	7563-03-3	3	1.32289e+07	1.26338e+07	1.48021e+07	1.36064e+07	1.86957e+07	1.80733e+07	1.01689	0.170448	0.357058	0.807236	-0.308937	insig
MWS201436	C10H21N3O4	Lys-Thr	Amino acids and derivatives	Amino acids and derivatives	97791-84-9	3	186968	211054	199181	169943	188936	173927	1.14555	0.0786759	0.229062	1.12086	0.164611	insig
MWS201471	C15H23N3O4	Lys-Tyr	Amino acids and derivatives	Amino acids and derivatives	35978-98-4	3	391612	448082	504818	382184	280965	410533	0.966033	0.15462	0.342455	1.25224	0.324516	insig
pmb0862	C20H42NO7P	LysoPC 12:0	Lipids	LPC	20559-18-6	3	15751.7	22323.1	19293.9	19865.4	15436.7	26237.8	0.225791	0.727576	0.832296	0.93222	-0.101257	insig
pmd0130	C22H46NO7P	LysoPC 14:0	Lipids	LPC	20559-16-4	1	107918	105641	121372	97546.4	113518	105008	0.635348	0.403735	0.590291	1.05967	0.0836108	insig
Lmhp009129	C23H48NO7P	LysoPC 15:0(2n isomer)*	Lipids	LPC	-	2	12725.7	7026.19	14933.8	10097.6	13130	9956.31	0.0100149	0.859239	0.920933	1.04526	0.0638594	insig
pmb2319	C23H48NO7P	LysoPC 15:0*	Lipids	LPC	108273-89-8	2	3090.29	6600.28	1762.18	6431.55	9052.55	10092.4	1.12505	0.0643318	0.203556	0.447784	-1.15912	down
pmb2260	C23H46NO7P	LysoPC 15:1	Lipids	LPC	-	3	49323.3	38112.9	52720.2	57992.3	62259.4	65452.9	1.20884	0.0560139	0.190027	0.754728	-0.405971	insig
pmb0855	C24H50NO7P	LysoPC 16:0	Lipids	LPC	17364-16-8	1	6.32724e+06	5.49619e+06	5.84258e+06	6.2984e+06	6.29698e+06	6.60985e+06	1.03954	0.154993	0.342455	0.919854	-0.120523	insig
pmd0132	C24H50NO7P	LysoPC 16:0(2n isomer)	Lipids	LPC	-	1	2.85507e+06	2.775e+06	3.05643e+06	2.58225e+06	2.80528e+06	2.95504e+06	0.580544	0.452223	0.628837	1.04123	0.0582836	insig
Lmhp008833	C24H48NO7P	LysoPC 16:1(2n isomer)*	Lipids	LPC	-	1	218272	218593	254920	260391	272628	267390	1.21249	0.086715	0.239573	0.864289	-0.210414	insig
pmp001270	C24H48NO7P	LysoPC 16:1*	Lipids	LPC	76790-27-7	1	397003	543034	379121	737027	789817	820699	1.38619	0.0108986	0.0784417	0.561931	-0.831534	insig
pma1303	C24H46NO7P	LysoPC 16:2	Lipids	LPC	-	3	12301.3	10120.8	7723.9	5341.34	11317.7	9948.49	0.414983	0.62867	0.765079	1.13299	0.180132	insig
Lmhp010515	C25H52NO7P	LysoPC 17:0(2n isomer)*	Lipids	LPC	-	2	11944.8	13374.4	6487.56	7093.76	12335.2	8331.07	0.305357	0.636698	0.770908	1.14578	0.196326	insig
pmb2406	C25H52NO7P	LysoPC 17:0*	Lipids	LPC	50930-23-9	2	5503.22	7297.15	9762.22	10028.9	10909.2	10295.1	1.08015	0.138712	0.324134	0.722392	-0.469147	insig
Lmhp009590	C25H50NO7P	LysoPC 17:1	Lipids	LPC	-	1	19459.2	9358.62	18123.1	24224.8	27545.4	24193.9	1.1127	0.07938	0.229567	0.617935	-0.694473	insig
Lmhp008718	C25H48NO7P	LysoPC 17:2	Lipids	LPC	-	3	18453.4	22499.3	20945.7	22075.3	27638.8	20943.7	0.789944	0.303232	0.503984	0.87603	-0.190948	insig
mws0126	C26H54NO7P	LysoPC 18:0	Lipids	LPC	19420-57-6	1	668981	599369	646325	601035	410120	594410	0.883703	0.236262	0.430196	1.19252	0.254018	insig
pmd0136	C26H54NO7P	LysoPC 18:0(2n isomer)	Lipids	LPC	-	1	47248.6	49016.4	39854.4	43930.4	32728.8	46755.3	0.574337	0.461539	0.637563	1.10295	0.141361	insig
pmp001281	C26H52NO7P	LysoPC 18:1	Lipids	LPC	-	1	3.7863e+06	4.43774e+06	4.07779e+06	3.35875e+06	3.8112e+06	4.17791e+06	0.697471	0.355516	0.550001	1.08407	0.116452	insig
Lmhp010190	C26H52NO7P	LysoPC 18:1(2n isomer)	Lipids	LPC	-	1	6.17348e+06	6.48256e+06	6.69485e+06	6.28785e+06	5.96857e+06	6.20887e+06	0.949952	0.187708	0.380177	1.04796	0.0675842	insig
pmp001273	C26H50NO7P	LysoPC 18:2	Lipids	LPC	-	1	1.71594e+07	1.77737e+07	2.05238e+07	2.05024e+07	1.77721e+07	1.9019e+07	0.355529	0.664097	0.786505	0.967944	-0.0470038	insig
pmp001251	C26H50NO7P	LysoPC 18:2(2n isomer)	Lipids	LPC	-	1	1.14469e+07	1.14176e+07	1.0682e+07	1.1063e+07	1.20419e+07	1.05006e+07	0.0132759	0.971848	0.981006	0.998244	-0.00253584	insig
pmb0854	C26H48NO7P	LysoPC 18:3	Lipids	LPC	-	1	1.20369e+06	1.27369e+06	1.12805e+06	1.28957e+06	1.45038e+06	1.27242e+06	1.04482	0.132946	0.316689	0.898583	-0.154277	insig
pmb0865	C26H48NO7P	LysoPC 18:3(2n isomer)	Lipids	LPC	-	1	1.86686e+06	1.72232e+06	1.80021e+06	2.33116e+06	2.35006e+06	2.37521e+06	1.46971	0.00309166	0.0383227	0.763755	-0.388817	insig
Lmhp010908	C27H54NO7P	LysoPC 19:1	Lipids	LPC	-	1	7735.42	10059.4	6485.91	8152.76	6267.13	8698.56	0.194958	0.778867	0.867304	1.05028	0.0707691	insig
pmd0143	C28H58NO7P	LysoPC 20:0	Lipids	LPC	108341-80-6	3	13617.6	12031.2	9242.34	12242	15099.8	16506.7	0.939263	0.170943	0.357058	0.79572	-0.329667	insig
Lmhp011549	C28H56NO7P	LysoPC 20:1	Lipids	LPC	-	1	129934	108305	91266.8	132134	121151	60074.3	0.261724	0.84393	0.91228	1.05153	0.0724887	insig
pmd0147	C28H54NO7P	LysoPC 20:2	Lipids	LPC	-	3	163583	171211	163269	199276	248534	210986	1.33918	0.0649938	0.203728	0.75602	-0.403504	insig
pmd0146	C28H54NO7P	LysoPC 20:2(2n isomer)	Lipids	LPC	-	3	35546.1	28637.8	22541.3	29346	24873	31614	0.010012	0.948534	0.971641	1.01039	0.0149184	insig
MEDP1345	C26H48NO7P	LysoPC(18:3(9Z,12Z,15Z))	Lipids	LPC	-	3	299897	280581	297099	425364	426193	416430	1.48182	0.000308084	0.0138047	0.692102	-0.530944	insig
Lmhp008337	C19H40NO7P	LysoPE 14:0(2n isomer)*	Lipids	LPE	-	1	116005	119660	104388	84534.7	82248.9	87979.6	1.42207	0.0162678	0.101795	1.33478	0.416601	insig
pmb0864	C19H40NO7P	LysoPE 14:0*	Lipids	LPE	-	1	752270	792887	780561	602331	624725	609644	1.47344	0.00108846	0.0221396	1.26625	0.34056	insig
Lmhp008885	C20H42NO7P	LysoPE 15:0(2n isomer)*	Lipids	LPE	-	1	3879.27	9583.81	5478.81	6759.17	8298.42	13925	0.81972	0.295947	0.495005	0.653561	-0.613607	insig
Lmhp009187	C20H42NO7P	LysoPE 15:0*	Lipids	LPE	-	1	45324.5	42174	36178.4	52507.6	40346.6	42023.8	0.552608	0.472215	0.645399	0.916953	-0.12508	insig
Lmhp008273	C20H40NO7P	LysoPE 15:1(2n isomer)*	Lipids	LPE	-	2	4556.89	5190.79	3199.94	3777.68	10005	6859.11	0.810823	0.287615	0.486711	0.627253	-0.672881	insig
Lmhp008440	C20H40NO7P	LysoPE 15:1*	Lipids	LPE	-	2	25050.2	22846	29866.2	33596.5	24153.9	29402.1	0.608493	0.416445	0.599982	0.892257	-0.164469	insig
pmb0876	C21H44NO7P	LysoPE 16:0	Lipids	LPE	53862-35-4	1	2.25438e+07	26123725	2.50841e+07	1.96459e+07	2.12149e+07	2.15882e+07	1.2591	0.0504521	0.181563	1.18099	0.239998	insig
pmd0160	C21H44NO7P	LysoPE 16:0(2n isomer)	Lipids	LPE	-	3	5.52625e+06	5.06322e+06	5.09394e+06	3.8449e+06	3.87088e+06	3.52471e+06	1.44788	0.00187651	0.0295409	1.39526	0.480535	insig
Lmhp008763	C21H42NO7P	LysoPE 16:1(2n isomer)*	Lipids	LPE	-	1	110038	81268.9	100167	85898.8	87964.9	98526.4	0.442115	0.546002	0.704139	1.07006	0.0976923	insig
Lmhp009034	C21H42NO7P	LysoPE 16:1*	Lipids	LPE	-	1	348723	407858	412339	356914	355800	404212	0.462168	0.543226	0.702925	1.04655	0.0656433	insig
Lmhp009464	C22H44NO7P	LysoPE 17:1(2n isomer)*	Lipids	LPE	-	1	13667.8	22467.9	20682.2	18234.7	22435	22071.1	0.49184	0.558686	0.714541	0.905597	-0.143058	insig
Lmhp009769	C22H44NO7P	LysoPE 17:1*	Lipids	LPE	-	1	21051	20737.6	23748.4	20575.6	14697.3	18217.2	1.04766	0.128446	0.309488	1.22522	0.293035	insig
pmb0883	C23H48NO7P	LysoPE 18:0	Lipids	LPE	69747-55-3	3	70610.1	82313.9	84523.2	57492.3	67130.6	64892.8	1.25027	0.0444513	0.170974	1.25292	0.32529	insig
pmb0880	C23H48NO7P	LysoPE 18:0(2n isomer)	Lipids	LPE	-	2	42828.4	47718	49266.4	39020	32425.8	41319.4	1.18209	0.0576051	0.191823	1.23986	0.310175	insig
pmb0856	C23H46NO7P	LysoPE 18:1(2n isomer)*	Lipids	LPE	-	3	855109	877090	851390	843706	946159	915040	0.802205	0.31267	0.509054	0.95515	-0.0662007	insig
mws0289	C23H46NO7P	LysoPE 18:1*	Lipids	LPE	89576-29-4	3	2.3901e+06	2.40522e+06	2.5117e+06	1.79107e+06	1.89567e+06	2.02468e+06	1.42412	0.00536155	0.0502308	1.27937	0.355436	insig
pmb0881	C23H44NO7P	LysoPE 18:2	Lipids	LPE	-	1	9.38088e+06	7.74452e+06	9.83832e+06	8.19004e+06	8.16997e+06	9.85641e+06	0.206309	0.783366	0.868278	1.02851	0.0405495	insig
pmb0874	C23H44NO7P	LysoPE 18:2(2n isomer)	Lipids	LPE	-	1	1.79816e+07	1.71828e+07	1.74281e+07	1.91747e+07	1.93208e+07	1.84728e+07	1.34464	0.0147261	0.0957199	0.923188	-0.115304	insig
Lmhp008801	C23H42NO7P	LysoPE 18:3	Lipids	LPE	-	1	500101	514380	503454	571995	628968	573110	1.37724	0.0394469	0.161347	0.855621	-0.224957	insig
Lmhp008589	C23H42NO7P	LysoPE 18:3(2n isomer)	Lipids	LPE	-	1	928988	874186	863515	1.2674e+06	1.29875e+06	1.29248e+06	1.48042	0.000529098	0.017398	0.691097	-0.53304	insig
Lmhp010757	C25H48NO7P	LysoPE 20:2	Lipids	LPE	-	1	229269	226395	245387	208687	241716	245133	0.126902	0.896889	0.946739	1.00793	0.0113942	insig
Lmhp010514	C25H48NO7P	LysoPE 20:2(2n isomer)	Lipids	LPE	-	1	56866.4	53160.7	81861.8	67007.1	67107.7	66071.5	0.329568	0.788015	0.871128	0.958551	-0.0610724	insig
Lmhp009802	C25H46NO7P	LysoPE 20:3(2n isomer)*	Lipids	LPE	-	3	15774.1	16150.9	13240	13838.9	11559	14650.9	0.80415	0.260029	0.455662	1.12775	0.173447	insig
Lmhp010040	C25H46NO7P	LysoPE 20:3*	Lipids	LPE	-	3	12396.1	13147.5	10373	14588	14897.6	9729.01	0.347981	0.598453	0.743642	0.9159	-0.126739	insig
Lmhp009349	C25H44NO7P	LysoPE 20:4(2n isomer)*	Lipids	LPE	-	3	5784.22	5305.3	7455.47	3072.38	4790.65	12014.5	0.153648	0.887837	0.940557	0.932963	-0.100109	insig
Lmhp009497	C25H44NO7P	LysoPE 20:4*	Lipids	LPE	-	3	5784.22	5305.3	7455.47	3072.38	4790.65	12014.5	0.153648	0.887837	0.940557	0.932963	-0.100109	insig
Lmmn006306	C18H30O3	Machilusolide D	Others	Lactones	-	3	1.94784e+07	1.88906e+07	1.8881e+07	2.05304e+07	2.06375e+07	2.40469e+07	1.1491	0.144602	0.32993	0.877868	-0.187924	insig
MW0130408	C15H12O6	Maesopsin	Others	Others	5989-16-2	3	5329.99	15080.9	6670	5005	3340	14863.9	0.342632	0.798238	0.8778	1.16683	0.222597	insig
Li512113	C20H20O12	Maleoyl-caffeoylquinic acid	Phenolic acids	Phenolic acids	-	2	30502.8	34834.4	40005	20922.5	43410.9	38354.7	0.203857	0.91271	0.95306	1.02585	0.0368146	insig
Wayn000504	C16H26O15	Malic acid-1-O-diglucoside	Organic acids	Organic acids	-	2	427828	474986	491385	625337	492813	602101	1.15087	0.100089	0.267702	0.810463	-0.303183	insig
pme1975	C3H4O4	Malonic acid	Organic acids	Organic acids	141-82-2	3	7.47413e+06	5.04261e+06	8.12825e+06	2.99129e+06	3.06764e+06	2.92605e+06	1.4018	0.0534253	0.186267	2.29772	1.2002	up
Lacn003532	C16H20O11	Malonyl Tachioside	Phenolic acids	Phenolic acids	-	2	361678	459437	487934	358382	424419	337370	0.827995	0.254536	0.44885	1.16861	0.224799	insig
MWS1983	C12H24O11	Maltitol	Others	Saccharides	585-88-6	3	166765	155829	144895	80652.7	88864.6	311998	0.290752	0.956501	0.975108	0.970872	-0.042647	insig
pmp000509	C6H6O3	Maltol	Others	Ketone compounds	118-71-8	3	3.61373e+06	3.50039e+06	5.12345e+06	4.9556e+06	4.74725e+06	3.94726e+06	0.584612	0.49054	0.658109	0.896518	-0.157596	insig
MWS0442	C18H32O16	Maltotriose	Others	Saccharides	1109-28-0	3	49217.4	94655.3	48340	116670	183634	75005	1.03561	0.184442	0.37583	0.512146	-0.965374	insig
Lmpp003958	C32H31O14+	Malvidin-3-O-(6''-O-p-coumaroyl)glucoside	Flavonoids	Anthocyanidins	-	3	2556670	1.70375e+06	3324700	5560215	5264740	4877605	1.32429	0.0169669	0.104828	0.48305	-1.04976	down
pme2362	C8H8O3	Mandelic acid	Organic acids	Organic acids	90-64-2	3	277916	248437	248093	351470	318211	342467	1.40512	0.0048195	0.0475957	0.765151	-0.386183	insig
Lmyn002403	C14H18O8	Mandelic acid-β-glucoside	Organic acids	Organic acids	-	1	40623.8	44395.2	51213.8	45890.4	43628.1	45136.8	0.0808511	0.88234	0.937102	1.01171	0.0168029	insig
pmf0516	C19H18O11	Mangiferin*	Flavonoids	Other Flavonoids	4773-96-0	2	24102.3	23045.3	21670	8340	18340	16428.9	1.0796	0.100924	0.268336	1.59637	0.674793	insig
Jmzn003632	C26H34O11	Manglieside D	Lignans and Coumarins	Lignans	-	3	450005	448340	328340	303340	653340	543340	0.456227	0.480018	0.652089	0.817779	-0.290217	insig
Ljmp121505	C15H18O3	Mansonone S	Others	Ketone compounds	-	2	38576.7	45123.3	40359.2	123747	106945	99788	1.47297	0.0070509	0.0594465	0.37539	-1.41354	down
Zbsp010221	C30H46O	Marsformosanone	Terpenoids	Triterpene	72093-24-4	2	904670	765890	885034	1.02703e+06	765212	953997	0.46125	0.52586	0.688959	0.930578	-0.103801	insig
Cmmn005231	C20H24O8	Massoniresinol; Vladinol A	Lignans and Coumarins	Lignans	96087-10-4	3	403340	380005	288340	783340	408340	496670	1.04013	0.204474	0.398437	0.634753	-0.655733	insig
Lssp210087	C20H22O6	Matairesinol	Lignans and Coumarins	Lignans	580-72-3	2	243576	267934	308936	621606	542672	301926	1.13126	0.149927	0.33794	0.559572	-0.837605	insig
Lhbp111733	C26H32O11	Matairesinol-4'-O-glucoside (Matairesinoside)*	Lignans and Coumarins	Lignans	23202-85-9	3	102118	130005	86927.4	176670	222205	117389	1.08031	0.150445	0.338199	0.617999	-0.694324	insig
Lmtn002997	C22H22O13	Mearnsetin-3-O-glucoside*	Flavonoids	Flavones	-	3	11168.9	16670	27404.8	46534.2	23922.7	56234.1	1.1194	0.114289	0.289522	0.436051	-1.19743	down
mws1333	C12H22O11	Melibiose	Others	Saccharides	585-99-9	1	4.72329e+06	3.74176e+06	4.41058e+06	4.07189e+06	3.49515e+06	3.91954e+06	0.832581	0.256298	0.451009	1.12093	0.164695	insig
pme1014	C31H40O2	Menatetrenone (Vitamin K2)	Others	Vitamin	11032-49-8	3	202864	208691	247500	307540	240345	368584	1.124	0.134078	0.317584	0.719125	-0.475685	insig
MWSmce463	C10H12O	Mesitaldehyde	Others	Aldehyde compounds	487-68-3	2	183727	230674	185236	225613	312600	240470	1.07209	0.144154	0.32993	0.770066	-0.376947	insig
MWS201399	C9H17N3O4S	Met-Asn	Amino acids and derivatives	Amino acids and derivatives	36261-61-7	3	76583.4	63600.9	50213.5	66946.7	51627.9	44252.4	0.618043	0.416412	0.599982	1.16933	0.225677	insig
MWS201421	C14H20N2O3S	Met-Phe	Amino acids and derivatives	Amino acids and derivatives	14492-14-9	3	55558.9	48790.2	61670	52044.3	50410.9	71430	0.21523	0.755389	0.852023	0.954763	-0.0667861	insig
MWS201429	C8H16N2O4S	Met-Ser	Amino acids and derivatives	Amino acids and derivatives	14517-43-2	3	124319	148756	121873	67776.1	125989	62762.6	1.07566	0.13753	0.323689	1.53959	0.622547	insig
Lazn003560	C22H30O11	Methoxy-erythro-Guaiacyl glycerol β-threo-syringyl glycerol ether	Lignans and Coumarins	Lignans	-	3	18523.7	17598.6	41670	23340	30005	30005	0.360779	0.839312	0.909255	0.933321	-0.0995542	insig
pmb0818	C11H11NO3	Methoxyindoleacetic acid	Alkaloids	Plumerane	3471-31-6	3	1.14588e+07	1.14597e+07	1.03446e+07	1.49986e+07	1.35353e+07	1.46476e+07	1.40675	0.00499814	0.0479183	0.770308	-0.376493	insig
Wcsn008822	C28H44O2	Methyl (4E,6E,8E,10E,13Z,18E)-5,7,9,11,13,16,17-heptamethylicosa-4,6,8,10,13,18-hexaenoate	Others	Others	-	3	6118.24	4637.14	3988.4	8130.74	12986.6	8884.35	1.31432	0.061506	0.197976	0.491432	-1.02494	down
Yalp008047	C19H30O2	Methyl 12-phenyldodecanoate	Lipids	Free fatty acids	38795-65-2	1	21750.4	20370.7	64909.8	65938.7	63879.9	64016.2	1.0502	0.18617	0.377847	0.552176	-0.856799	insig
Hmtn001288	C9H10O4	Methyl 2,4-dihydroxyphenylacetate*	Phenolic acids	Phenolic acids	67828-42-6	2	207196	239632	236670	290558	309201	278983	1.36648	0.0092876	0.0707968	0.777813	-0.362505	insig
Lmbn004790	C11H14O4	Methyl 3-(3-hydroxy-4-methoxyphenyl)propanoate*	Phenolic acids	Phenolic acids	129150-61-4	3	68340	100005	128340	81439.1	138340	155005	0.583609	0.411374	0.596261	0.791616	-0.337128	insig
MWSmce585	C4H9NO2	Methyl 3-aminopropanoate	Amino acids and derivatives	Amino acids and derivatives	4138-35-6	2	3.04949e+07	2.77885e+07	2.8074e+07	2.59727e+07	2.51568e+07	2.62708e+07	1.28405	0.0587706	0.193411	1.11573	0.157982	insig
Zmgn004894	C8H8O3	Methyl 4-hydroxybenzoate*	Phenolic acids	Phenolic acids	99-76-3	1	753340	956670	851670	193732	496670	463340	1.21533	0.0205615	0.116887	2.22032	1.15077	up
Wbsp004755	C10H10O3	Methyl Hydroxycinnamate	Phenolic acids	Phenolic acids	80540-55-2	3	36670	42340.3	34741.3	35312	26280.2	36670	0.802795	0.271735	0.465474	1.15763	0.211179	insig
Zaxn005611	C21H32O2	Methyl abieta	Terpenoids	Ditepenoids	-	2	468290	467460	516654	509022	559552	565470	1.16665	0.0671456	0.208524	0.88884	-0.170004	insig
MWSHC20168	C7H6O4	Methyl cumalate*	Phenolic acids	Phenolic acids	6018-41-3	3	676382	688403	620651	881635	765696	779320	1.30812	0.0362943	0.154649	0.81818	-0.289511	insig
Hmyp002656	C11H11NO4	Methyl dioxindole-3-acetate	Alkaloids	Plumerane	57061-18-4	3	53784.9	51701.8	65812.7	76125.7	63443.6	58620	0.83444	0.261276	0.456893	0.864322	-0.21036	insig
Lmyn002788	C8H8O5	Methyl gallate	Phenolic acids	Phenolic acids	99-24-1	3	155624	218849	179545	214595	269376	251217	1.14857	0.0702963	0.212158	0.753573	-0.40818	insig
MWSmce689	C19H32O2	Methyl linolenate	Lipids	Free fatty acids	301-00-8	1	8417.1	7403.81	7913.61	8532.19	6402.74	6280.63	0.741599	0.374396	0.572345	1.11873	0.161864	insig
Zaxn005783	C21H32O2	Methyl neoabietate	Terpenoids	Ditepenoids	3310-97-2	2	445131	452655	452634	502898	544407	507423	1.40196	0.0315317	0.146885	0.86859	-0.203253	insig
pmn001669	C12H14O5	Methyl sinapate	Phenolic acids	Phenolic acids	20733-94-2	3	7910.09	7464.79	12142.1	17968.4	22637.2	19402.4	1.37609	0.00606086	0.0529378	0.458554	-1.12484	down
pme0109	C10H13NO4	Methyldopa	Amino acids and derivatives	Amino acids and derivatives	555-30-6	3	180495	237786	182198	217444	221883	258931	0.88483	0.236692	0.430324	0.859966	-0.217648	insig
pme3255	C11H14O2	Methyleugenol*	Phenolic acids	Phenolic acids	93-15-2	3	403658	525255	214483	320942	324667	302537	0.332507	0.546684	0.704139	1.20593	0.270144	insig
mws0470	C4H6O4	Methylmalonic acid*	Organic acids	Organic acids	516-05-2	1	3.8247e+07	3.7917e+07	8.48957e+07	2.83292e+07	4.59377e+07	2.7904e+07	0.812308	0.337183	0.530329	1.57638	0.656611	insig
MWS5136	C6H10O4	Mono-Methyl Glutarate*	Organic acids	Organic acids	1501-27-5	2	1.89427e+06	1.97324e+06	1.93977e+06	1.26934e+06	1.22008e+06	1.32348e+06	1.48106	9.54483e-05	0.00842457	1.52306	0.606972	insig
Lmsp010763	C21H36O4	Monolinolenin*	Lipids	Glycerol ester	75685-85-7	1	1.51365e+06	1.58605e+06	1.5879e+06	1.73716e+06	1.70992e+06	1.55218e+06	0.946957	0.205846	0.399217	0.937657	-0.0928672	insig
Lmmn002164	C5H8O4	Monomethyl succinate*	Organic acids	Organic acids	3878-55-5	3	209213	205950	234373	105759	85619.1	87960.2	1.46806	0.000625557	0.0188581	2.32527	1.2174	up
pmp001284	C19H38O4	Monopalmitin*	Lipids	Glycerol ester	542-44-9	1	45145.1	49971	43129	51545.2	49825.4	44247	0.562624	0.458342	0.635239	0.949371	-0.0749569	insig
Lmhn011365	C30H48O3	Morolic acid*	Terpenoids	Triterpene	559-68-2	2	14406.2	14401.1	15506	10892	11241.9	11075.7	1.46812	0.00646351	0.0555862	1.33436	0.416143	insig
Lmyn000160	C8H14O8	Mucic acid Dimethyl Ester	Phenolic acids	Phenolic acids	-	1	858928	891206	1.0345e+06	755488	837978	1.02259e+06	0.453238	0.592297	0.741256	1.06444	0.0900947	insig
pme3207	C6H6O4	Muconic acid	Organic acids	Organic acids	1119-72-8	3	7.83139e+06	8.7479e+06	8.77952e+06	8.77478e+06	9.77439e+06	9.63819e+06	1.0799	0.0994013	0.267141	0.899652	-0.152561	insig
Lajp003585	C17H20O9	Murrayacarpin A glucoside*	Lignans and Coumarins	Coumarins	-	3	1.40277e+07	1.22432e+07	1.39228e+07	1.41409e+07	1.44167e+07	1.50765e+07	0.98079	0.175661	0.36347	0.921153	-0.118487	insig
Lhfp112926	C20H22O5	Myricatomentogenin	Others	Others	-	3	46343	41882	50565.7	42108.1	42249.4	55266.1	0.00377298	0.959278	0.97571	0.994036	-0.0086307	insig
Lmfn004235	C18H16O8	Myricetin-3,7,3'-trimethyl ether*	Flavonoids	Flavonols	-	3	40680.7	30406.3	24510.5	53664.2	39758.6	61887.3	1.1649	0.0734031	0.217871	0.615527	-0.700106	insig
Yaap009385	C24H30O6	Myrtucommulone B	Others	Others	54247-23-3	3	1.76221e+07	2.03368e+07	2.35755e+07	2.00333e+07	1.89858e+07	1.64509e+07	0.656035	0.384572	0.57841	1.10933	0.149685	insig
pme1313	C11H12N2O4	N'-Formylkynurenine	Amino acids and derivatives	Amino acids and derivatives	1022-31-7	3	3573.33	6149.19	5656.04	11506	6818.94	6670	1.04037	0.1705	0.357058	0.615268	-0.700713	insig
MWS04412	C8H18N2O2	N(6),N(6)-Dimethyl-L-lysine	Amino acids and derivatives	Amino acids and derivatives	2259-86-1	2	5.3325e+07	5.19788e+07	3.50731e+07	103230278	9.81114e+07	9.73042e+07	1.40683	0.00750069	0.0619639	0.470045	-1.08913	down
MWS5164	C8H18N4O2	N,N'-Dimethylarginine;SDMA	Amino acids and derivatives	Amino acids and derivatives	30344-00-4	1	3.86051e+06	3.81806e+06	3.7385e+06	5.0777e+06	5.04527e+06	5.19035e+06	1.4867	2.98433e-05	0.00711484	0.745565	-0.423595	insig
pme3005	C3H7NO	N,N-Dimethylformamide	Alkaloids	Alkaloids	68-12-2	3	1.24181e+06	1.22076e+06	1.24082e+06	1.18184e+06	1.27391e+06	1.29997e+06	0.328172	0.676875	0.792254	0.986067	-0.0202431	insig
pme3033	C4H9NO2	N,N-Dimethylglycine*	Amino acids and derivatives	Amino acids and derivatives	1118-68-9	2	3.42203e+07	3.00897e+07	2.97495e+07	3.10176e+07	3.01099e+07	3.07262e+07	0.343714	0.661997	0.786487	1.02401	0.0342356	insig
Wayn001257	C12H23NO7	N-(1-Deoxy-1-fructosyl)Leucine	Nucleotides and derivatives	Nucleotides and derivatives	-	1	166083	160548	130204	339455	416242	467964	1.4495	0.0146071	0.095688	0.373335	-1.42146	down
Wayn002083	C15H21NO7	N-(1-Deoxy-1-fructosyl)Phenylalanine	Nucleotides and derivatives	Nucleotides and derivatives	-	1	688584	676509	728613	1.12865e+06	1.10364e+06	1.15071e+06	1.4838	3.81834e-05	0.00711484	0.61889	-0.692245	insig
Wayn002636	C17H22N2O7	N-(1-Deoxy-1-fructosyl)Tryptophan	Nucleotides and derivatives	Nucleotides and derivatives	-	1	556040	487692	422873	587083	641288	619018	1.2222	0.0647818	0.203728	0.79388	-0.333007	insig
Wayp001104	C15H21NO8	N-(1-Deoxy-1-fructosyl)Tyrosine	Nucleotides and derivatives	Nucleotides and derivatives	-	2	129484	127103	145705	126386	198492	411670	0.857661	0.32282	0.517793	0.546187	-0.872534	insig
Wayp001024	C11H21NO7	N-(1-Deoxy-1-fructosyl)Valine	Nucleotides and derivatives	Nucleotides and derivatives	-	1	110005	76853.1	86670	51093.1	230005	196670	0.546457	0.340389	0.532991	0.572512	-0.804622	insig
Zahp014087	C18H37NO	N-(12-methyltetradecyl)propionamide*	Alkaloids	Alkaloids	-	3	1.26269e+07	1.28665e+07	1.23719e+07	1.22117e+07	1.19772e+07	1.25426e+07	0.979858	0.158543	0.346049	1.03087	0.0438602	insig
MWStz070	C9H11NO3	N-(2-Hydroxy-4-methoxyphenyl)acetamide	Alkaloids	Phenolamine	58469-06-0	1	1.60574e+07	1.73011e+07	1.73245e+07	2.34956e+07	1.78164e+07	2.00693e+07	1.1046	0.156693	0.343945	0.825708	-0.276296	insig
Zajp000573	C7H13NO2	N-(4-oxopentyl)-acetamide*	Alkaloids	Alkaloids	-	3	9.67923e+06	4.2884e+06	4.22126e+06	1.00001e+07	1.03546e+07	4.66924e+06	0.611975	0.426923	0.609319	0.726861	-0.460248	insig
Zbqn004590	C11H13NO3	N-(acetyl)phenylalanine	Amino acids and derivatives	Amino acids and derivatives	-	2	149400	108231	160005	221616	202281	193621	1.26325	0.0329975	0.149156	0.676314	-0.564235	insig
Zbqn004234	C12H13NO5	N-(malonyl)phenylalanine	Amino acids and derivatives	Amino acids and derivatives	-	2	106670	156129	83340	150467	119959	131755	0.625362	0.486673	0.655863	0.860652	-0.216498	insig
mws0677	C12H14N2O2	N-Acetyl-5-hydroxytryptamine	Alkaloids	Plumerane	1210-83-9	3	428246	394128	463322	621826	638843	560353	1.4076	0.00501034	0.0479183	0.70603	-0.502198	insig
mws2608	C8H15NO6	N-Acetyl-D-galactosamine	Others	Saccharides	1811-31-0	3	665462	834523	663603	612433	697059	857904	0.0127638	0.98964	0.991439	0.998242	-0.00253789	insig
pme2755	C8H15NO6	N-Acetyl-D-glucosamine	Others	Saccharides	7512-17-6	3	285389	289468	318711	315435	332713	293182	0.683073	0.363505	0.557219	0.949261	-0.0751227	insig
pmb3079	C8H16NO9P	N-Acetyl-D-glucosamine-1-phosphate	Others	Saccharides	6866-69-9	1	527967	442088	422957	521399	491179	532439	0.895055	0.253232	0.447021	0.901616	-0.149415	insig
mws4174	C8H15NO6	N-Acetyl-D-mannosamine	Others	Saccharides	7772-94-3	3	100153	70430.6	71868.7	92466.9	124424	101815	1.04197	0.133967	0.317584	0.760739	-0.394526	insig
pme0170	C8H16N4O3	N-Acetyl-L-Arginine	Amino acids and derivatives	Amino acids and derivatives	155-84-0	3	117675	92257.1	201670	106670	95307.1	85446.7	0.807273	0.336512	0.530329	1.43204	0.518072	insig
pme0137	C7H12N2O4	N-Acetyl-L-Glutamine	Amino acids and derivatives	Amino acids and derivatives	2490-97-3	2	287234	271194	290874	280336	329634	297259	0.78577	0.315124	0.509918	0.93615	-0.0951891	insig
pme0075	C7H11NO5	N-Acetyl-L-glutamic acid	Amino acids and derivatives	Amino acids and derivatives	1188-37-0	1	2.1794e+06	2.19921e+06	2.09575e+06	3.55803e+06	3.28206e+06	3.11545e+06	1.46509	0.00896963	0.0693183	0.650327	-0.620762	insig
pme3382	C6H11NO4	N-Acetyl-L-threonine	Amino acids and derivatives	Amino acids and derivatives	17093-74-2	3	246670	88403.2	107254	70203.9	125005	86538.8	0.690675	0.398799	0.586461	1.56994	0.65071	insig
MWS3020	C7H16N2O	N-Acetylcadaverine	Alkaloids	Alkaloids	32343-73-0	2	272585	186098	221330	241258	416258	373686	1.06039	0.14291	0.328752	0.659437	-0.600693	insig
Zmtn001624	C10H7NO3	N-Acetylisatin	Alkaloids	Plumerane	574-17-4	3	2.96424e+06	2.74363e+06	3.04017e+06	3.35179e+06	3.37448e+06	3.6473e+06	1.34457	0.0142132	0.0942116	0.843301	-0.245881	insig
pme2693	C6H14N2O	N-Acetylputrescine	Alkaloids	Alkaloids	18233-70-0	3	726198	879866	740674	904040	858511	916016	1.08327	0.14123	0.325781	0.876117	-0.190805	insig
MWS4471	C6H10N2O4	N-Alpha-Acetyl-L-Asparagine	Amino acids and derivatives	Amino acids and derivatives	4033-40-3	3	50405.1	10477.9	19398	51270.8	53258.3	41279.7	0.975825	0.206438	0.399304	0.550591	-0.860946	insig
MWSprf110	C26H43NO2	N-Benzyloleamide	Alkaloids	Alkaloids	883715-21-7	2	24686.5	70361.4	47180.1	22412	24824.1	16525.9	1.10927	0.182131	0.373344	2.23061	1.15744	up
Lmhp003013	C15H22N2O3	N-Feruloyl-Cadaverine	Alkaloids	Phenolamine	-	3	285022	392421	360406	455412	282046	360406	0.199322	0.755999	0.852023	0.945335	-0.0811028	insig
Wafp003601	C16H24N4O3	N-Feruloylmethylagmatine	Alkaloids	Phenolamine	-	3	263340	246670	236670	156670	257030	338340	0.130065	0.976104	0.983139	0.992872	-0.01032	insig
Wafp003720	C24H29NO10	N-Feruloyloctopamine glucoside	Alkaloids	Phenolamine	-	3	36402.1	31338.8	46159.3	44486.8	34345.1	52557.1	0.576308	0.443191	0.622472	0.866892	-0.206075	insig
Lmlp003161	C14H20N2O3	N-Feruloylputrescine	Alkaloids	Phenolamine	501-13-3	3	36670	22868.8	26385.3	31670	41088.5	29901.7	0.723405	0.361861	0.555877	0.836976	-0.256742	insig
pmb0468	C6H11NO3S	N-Formyl-L-Methionine	Amino acids and derivatives	Amino acids and derivatives	4289-98-9	3	1.59093e+06	288340	1.62941e+06	2.0604e+06	1.94626e+06	1.0886e+06	0.650466	0.386627	0.580149	0.688616	-0.538228	insig
mws0736	C8H16N2O3	N-Glycyl-L-leucine*	Amino acids and derivatives	Amino acids and derivatives	869-19-2	2	1.41139e+07	1.43293e+07	1.371e+07	1.30208e+07	1.19283e+07	1.06833e+07	1.23092	0.0756474	0.222099	1.183	0.24245	insig
MWSmce338	C6H11NO3	N-Hydroxypipecolic acid	Alkaloids	Piperidine alkaloids	115819-92-6	3	547229	465604	492302	249190	423473	326362	1.19542	0.060217	0.196085	1.5066	0.5913	insig
pmb0774	C10H12N2O	N-Hydroxytryptamine	Alkaloids	Plumerane	-	3	3.46297e+07	1.27833e+07	5.0748e+07	4.84607e+07	4.13928e+07	4.4156e+07	0.722306	0.39117	0.582586	0.732493	-0.449112	insig
Zahp011321	C14H29NO	N-Isobutyl Decanamide	Alkaloids	Alkaloids	73785-31-6	2	1.19481e+06	1.35504e+06	1.29891e+06	1.02184e+06	1.42613e+06	1.19062e+06	0.440914	0.622776	0.762332	1.05776	0.0810149	insig
Yalp000545	C6H11NO2	N-Methyl-L-proline*	Amino acids and derivatives	Amino acids and derivatives	475-11-6	1	2.92738e+07	3.74826e+07	3.92541e+07	2.28989e+07	3.14377e+07	2.30949e+07	1.12408	0.0847758	0.236948	1.36909	0.453214	insig
Lmqp000427	C6H11NO3	N-Methyl-Trans-4-Hydroxy-L-Proline	Amino acids and derivatives	Amino acids and derivatives	4252-82-8	3	257543	220057	263589	165670	138901	138063	1.42178	0.00571846	0.0518921	1.6745	0.743728	insig
MWS5209	C5H11NO2	N-Methyl-α-aminoisobutyric acid	Amino acids and derivatives	Amino acids and derivatives	2566-34-9	3	6504.78	23389.2	25382.9	51670	27088.6	71912.5	1.0702	0.118057	0.294193	0.366871	-1.44665	down
ML10198895	C3H7NO2	N-Methylglycine	Amino acids and derivatives	Amino acids and derivatives	107-97-1	3	18601.3	19633.9	24119.1	39848	35371.5	31368.1	1.38934	0.0104507	0.0771342	0.585005	-0.773478	insig
Qmdp090606	C22H28NO4+	N-Methyltetrahydropalmatine	Alkaloids	Alkaloids	47528-98-3	1	1.22585e+06	1.46867e+06	1.19291e+06	1.34095e+06	1.08503e+06	1.04469e+06	0.738549	0.336198	0.530329	1.12008	0.163601	insig
Zmjp000182	C7H16N4O2	N-Monomethyl-L-arginine*	Amino acids and derivatives	Amino acids and derivatives	17035-90-4	1	7.17585e+06	6.76819e+06	6.91959e+06	1.36449e+07	1.33458e+07	1.24316e+07	1.48445	0.00160337	0.0274372	0.529235	-0.918019	insig
mws0983	C20H39NO2	N-Oleoylethanolamine	Alkaloids	Alkaloids	111-58-0	1	66166.8	60637.3	69240.5	47879.7	47255.7	44531.5	1.44221	0.00916357	0.0701703	1.40366	0.489193	insig
mws0712	C5H9NO3	N-Propionylglycine	Amino acids and derivatives	Amino acids and derivatives	21709-90-0	3	77713.8	104864	85134.7	128650	142777	107214	1.22165	0.0512344	0.182809	0.707036	-0.500144	insig
Zbqn004681	C13H14N2O3	N-acetyl-tryptophan	Amino acids and derivatives	Amino acids and derivatives	-	1	100005	58198.5	78340	113340	153340	144950	1.2591	0.0271899	0.134506	0.57465	-0.799244	insig
ZbWn002006	C7H13NO3	N-acetylvaline	Amino acids and derivatives	Amino acids and derivatives	-	3	192147	190024	224947	217554	250082	264078	1.13638	0.0827501	0.234276	0.829721	-0.269303	insig
Smcp000882	C15H21NO7	N-benzoyl-2-aminoethyl-β-D-glucopyranoside	Alkaloids	Alkaloids	-	3	74727.4	92858	83811.5	103798	92265.6	95672.9	1.08139	0.108943	0.282377	0.861724	-0.214702	insig
HJKP000649	C8H9NO	N-benzylformamide*	Alkaloids	Alkaloids	6343-54-0	2	1.09142e+07	8.50974e+06	1.02075e+07	16671040	1.4844e+07	1.59524e+07	1.41138	0.0034365	0.0392042	0.624248	-0.679809	insig
Zbqn003921	C12H13NO5	N-carboxy-N-(2-oxo-2-phenylethyl)-L-alanine	Amino acids and derivatives	Amino acids and derivatives	-	1	307950	353788	353785	340858	327929	366885	0.264496	0.744129	0.845463	0.980546	-0.0283433	insig
Lasp001037	C13H18N2O	N-ethylcytisine	Alkaloids	Piperidine alkaloids	-	2	225258	267834	244226	221211	125997	130558	1.16136	0.0929811	0.253636	1.54326	0.625981	insig
Zbqn003748	C9H15NO5	N-malonylleucine	Amino acids and derivatives	Amino acids and derivatives	-	3	139005	189525	172314	461501	410591	462488	1.46205	0.000285568	0.0138047	0.375282	-1.41395	down
Wagp003033	C16H24N2O3	N-trans-Feruloyl-1,6-Hexanediamine	Alkaloids	Phenolamine	-	3	28340	12291.1	16457	13066.7	8797.03	13195.3	0.92795	0.2628	0.458601	1.62835	0.703407	insig
Zmyn000155	C7H14N2O3	N-α-Acetyl-L-ornithine	Amino acids and derivatives	Amino acids and derivatives	6205-08-9	1	1.24944e+06	1.40499e+06	1.31864e+06	2.93134e+06	2.67707e+06	2.61578e+06	1.4788	0.00123232	0.0240303	0.483096	-1.04962	down
Wahp003564	C25H31N3O4	N1,N10-Bis(p-coumaroyl)spermidine	Alkaloids	Phenolamine	114916-05-1	1	2.20785e+06	1.97862e+06	2.27054e+06	2.10513e+06	2.17612e+06	2.88557e+06	0.602289	0.448695	0.626007	0.90096	-0.150466	insig
Lcsp000380	C11H21N5O5	N2-gamma-L-Glutamyl-L-arginine	Amino acids and derivatives	Amino acids and derivatives	-	3	1.71967e+06	1.44806e+06	1.77824e+06	1.99119e+06	1.32131e+06	1.2249e+06	0.46034	0.642374	0.773339	1.09004	0.124383	insig
pme0122	C8H16N2O3	N6-Acetyl-L-lysine	Amino acids and derivatives	Amino acids and derivatives	692-04-6	1	2.38978e+06	2.75023e+06	3.52046e+06	2.83698e+06	2.99482e+06	2.61983e+06	0.0815179	0.858138	0.920735	1.02471	0.0352143	insig
Wcfp002357	C15H20N6O8	N6-Threonylcarbamoyladenosine	Others	Others	24719-82-2	3	3.48796e+06	8313835	2.69944e+06	6.52446e+06	4.00543e+06	3.74826e+06	0.143645	0.972231	0.981006	1.01562	0.0223676	insig
pmb0197	C11H15N5O5	N7-Methylguanosine	Nucleotides and derivatives	Nucleotides and derivatives	20244-86-4	3	88894.3	70628.8	116328	115475	83454.5	88311	0.212975	0.831172	0.904381	0.960349	-0.058369	insig
pme2651	C21H28N7O17P3	NADP (Nicotinamide adenine dinucleotide phosphate)	Nucleotides and derivatives	Nucleotides and derivatives	53-59-8	3	698596	619794	653984	707549	673914	794122	0.940006	0.198313	0.39347	0.906595	-0.14147	insig
MW0154272	C20H16N2O6	Nap-Gly-OH	Amino acids and derivatives	Amino acids and derivatives	-	3	2.88548e+06	1.84596e+06	3.20962e+06	4569745	3.01413e+06	3.71141e+06	0.984394	0.141108	0.325781	0.703042	-0.508317	insig
MW0154297	C27H22N2O7	Nap-Tyr-OH	Amino acids and derivatives	Amino acids and derivatives	-	3	3.56583e+06	3.68637e+06	3.66804e+06	4.65674e+06	4.3592e+06	4.45251e+06	1.45957	0.00444906	0.0466056	0.810801	-0.30258	insig
pme0376	C15H12O5	Naringenin (5,7,4'-Trihydroxyflavanone)*	Flavonoids	Flavanones	480-41-1	1	20927.8	19863.8	23421.1	49731.3	45144.9	73311.7	1.41635	0.0560015	0.190027	0.381792	-1.38914	down
pme2960	C15H12O5	Naringenin chalcone; 2',4,4',6'-Tetrahydroxychalcone	Flavonoids	Chalcones	73692-50-9	1	16175.2	11317.7	15752.1	22125.7	23029.1	19652.3	1.2808	0.023735	0.125564	0.667287	-0.58362	insig
HJN087	C21H22O10	Naringenin-4'-O-glucoside*	Flavonoids	Flavanones	-	3	52122.2	57049.3	50312	40131.6	25064	40809.2	1.18893	0.0589182	0.193411	1.50449	0.589278	insig
pme1816	C16H18O9	Neochlorogenic acid (5-O-Caffeoylquinic acid)*	Phenolic acids	Phenolic acids	906-33-2	1	74763.1	90853	103516	45088.1	48464.4	63518.3	1.32429	0.0257553	0.129705	1.71345	0.776902	insig
MWSprf135	C24H46O2	Nervonic Acid	Lipids	Free fatty acids	506-37-6	1	29377.3	25758.9	13870.1	27274	26916.2	20323.3	0.341509	0.748314	0.849068	0.92609	-0.110775	insig
mws1375	C12H21N3O6	Nicotianamine	Alkaloids	Alkaloids	34441-14-0	3	2.46693e+06	2.0629e+06	2.11591e+06	1.9143e+06	2.03784e+06	1.87687e+06	1.07933	0.15353	0.341109	1.14012	0.189181	insig
mws0133	C6H6N2O	Nicotinamide	Others	Vitamin	98-92-0	3	4.19685e+06	4.06781e+06	4.29982e+06	3.30648e+06	3.4724e+06	3.4737e+06	1.45533	0.00105338	0.0221396	1.2255	0.293366	insig
pma3101	C11H14NO6+	Nicotinate D-ribonucleoside	Others	Vitamin	17720-18-2	3	4.10459e+06	5.05368e+06	8989300	3.83422e+06	4.25669e+06	3.63769e+06	0.931822	0.288005	0.486836	1.54729	0.629745	insig
MW0103633	C11H15NO9P+	Nicotinate mononucleotide	Nucleotides and derivatives	Nucleotides and derivatives	321-02-8	3	21203.9	12714.6	18779	36063.9	50004	29730.4	1.30869	0.055945	0.190027	0.455081	-1.13581	down
MWSmce016	C7H7NO2	Nicotinic Acid Methyl Ester(Methyl Nicotinate)	Alkaloids	Pyridine alkaloids	93-60-7	3	54276.8	121254	31670	50005	55005	113145	0.210733	0.919257	0.956917	0.949788	-0.0743232	insig
pme0490	C6H5NO2	Nicotinic acid (Vitamin B3)	Others	Vitamin	59-67-6	3	1.72374e+06	1.78995e+06	2.07469e+06	1.38016e+06	1.54424e+06	1.7426e+06	1.0719	0.110445	0.283291	1.19743	0.259937	insig
pmb0530	C21H27N7O14P2	Nicotinic acid adenine dinucleotide	Nucleotides and derivatives	Nucleotides and derivatives	53-84-9	1	924538	822804	1.05427e+06	1.59164e+06	1.3732e+06	1.50381e+06	1.40566	0.00386555	0.0426482	0.626945	-0.673588	insig
mws0043	C21H22O8	Nobiletin (5,6,7,8,3',4'-Hexamethoxyflavone)	Flavonoids	Flavones	478-01-3	3	4848.51	5290.6	3450.97	30233.1	24367.1	28442.2	1.47355	0.00291988	0.0376665	0.163652	-2.61129	down
MWSslk171	C20H24O9	Nodakenin	Lignans and Coumarins	Coumarins	495-31-8	2	7693385	7528070	8736265	4099760	4804490	5470980	1.3992	0.00432991	0.0456683	1.6666	0.736906	insig
MWSmce096	C15H22O	Nootkatone	Terpenoids	Sesquiterpenoids	4674-50-4	2	943705	1.06909e+06	1.06804e+06	937884	992529	983650	0.771663	0.314532	0.509918	1.05723	0.0802906	insig
Hmln002100	C26H32O12	Nortrachelogenin-4-O-glucoside	Lignans and Coumarins	Lignans	33464-78-7	3	248545	192290	215757	105005	227851	149641	0.890815	0.243961	0.437096	1.36082	0.444479	insig
Hmhp005228	C15H10O5	Norwogonin	Flavonoids	Flavones	4443-09-8	3	32665.1	22878.6	28759.1	11069	2048.3	10288	1.19902	0.00744141	0.0617784	3.60186	1.84874	up
MWSslk108	C9H17NO4	O-Acetyl-L-carnitine	Alkaloids	Alkaloids	3040-38-8	3	2.22075e+06	1.24041e+06	1.99749e+06	1.51918e+06	2.36937e+06	2.47889e+06	0.481291	0.514684	0.679092	0.857275	-0.22217	insig
MWS201054	C6H11NO4	O-Acetyl-L-homoserine	Amino acids and derivatives	Amino acids and derivatives	250736-84-6	3	764465	735497	780124	573525	520019	663351	1.30902	0.0427624	0.167945	1.29779	0.376061	insig
mws1050	C5H9NO4	O-Acetylserine	Amino acids and derivatives	Amino acids and derivatives	5147-00-2	3	989887	963853	968969	622495	622493	530458	1.45863	0.00418627	0.0444327	1.64618	0.719125	insig
pmb1207	C19H14O6	O-Feruloyl 3-hydroxycoumarin*	Lignans and Coumarins	Coumarins	-	2	3013530	2315005	2510005	6070530	3.45683e+06	3044440	1.02985	0.234452	0.427365	0.623502	-0.681534	insig
pmb0382	C19H14O6	O-Feruloyl 4-hydroxycoumarin	Lignans and Coumarins	Coumarins	-	2	862080	826174	966018	976670	1185005	1.06274e+06	1.19328	0.0685553	0.210178	0.823179	-0.280722	insig
Wasn003200	C16H18O11	O-Feruloylgalactaric acid	Phenolic acids	Phenolic acids	-	3	19843.3	33340	26296.2	30005	33579.6	30883.9	0.79467	0.327684	0.522905	0.841334	-0.249249	insig
pmb1178	C19H14O6	O-Feruloylhydroxycoumarin*	Lignans and Coumarins	Coumarins	-	2	529154	605283	563436	269714	258358	567220	1.04531	0.180658	0.371734	1.55016	0.632414	insig
pma6218	C21H22O9	O-MethylNaringenin-8-C-arabinoside	Flavonoids	Flavanones	-	3	30005	12837.8	25005	27758.4	13340	13340	0.446355	0.558288	0.714541	1.24632	0.317677	insig
pme2602	C3H8NO6P	O-Phospho-L-serine	Amino acids and derivatives	Amino acids and derivatives	407-41-0	3	310272	291542	348944	221046	222162	222183	1.43029	0.0300935	0.144191	1.42887	0.514878	insig
pmb1754	C5H15NO4P+	O-Phosphocholine	Alkaloids	Alkaloids	107-73-3	3	1.22477e+07	1.14306e+07	1.17893e+07	1.54739e+07	1.56087e+07	1.53268e+07	1.47536	0.00186277	0.0295409	0.764232	-0.387918	insig
mws0704	C2H8NO4P	O-Phosphorylethanolamine	Alkaloids	Alkaloids	1071-23-4	3	223636	238365	200223	436549	441323	449312	1.47624	0.00103504	0.0221396	0.498968	-1.00298	down
Zahp013600	C18H35NO	Octadec-2-enamide	Alkaloids	Alkaloids	-	1	4.31739e+07	4.35984e+07	4.47543e+07	4.19414e+07	4.54932e+07	4.59294e+07	0.313501	0.68549	0.797309	0.986223	-0.0200148	insig
pmb1650	C18H30O2	Octadeca-11E,13E,15Z-trienoic acid	Lipids	Free fatty acids	25575-00-2	3	9.95517e+06	9.61639e+06	1.02226e+07	9.90626e+06	1.02814e+07	1.09985e+07	0.801872	0.290954	0.490119	0.955366	-0.0658747	insig
Wcdp010708	C18H30O	Octadeca-2,9,12,15-tetraen-1-ol	Others	Others	-	1	2.1948e+06	2.58152e+06	2.63294e+06	2.43582e+06	2.08678e+06	2.42227e+06	0.577334	0.438299	0.619231	1.06687	0.0933817	insig
Zahp012577	C18H33NO	Octadecadienamide	Alkaloids	Alkaloids	-	1	3.31709e+07	3.13012e+07	3.02461e+07	2.78768e+07	3.31447e+07	3.20482e+07	0.239644	0.781947	0.868203	1.01771	0.025329	insig
MW0055437	C18H34O4	Octadecanedioic acid*	Lipids	Free fatty acids	871-70-5	2	357478	359193	383360	370057	338766	350274	0.72776	0.332791	0.528996	1.03865	0.0547087	insig
MW0055336	C14H28O6	Octyl-Beta-D-Glucopyranoside	Others	Saccharides	29836-26-8	3	6343.31	9154.08	11371.2	8940.13	15377.2	11234.5	0.778277	0.294724	0.494748	0.75576	-0.404	insig
Zmgp004436	C23H24O13	Okanin-4'-(6''-O-acetyl)glucoside*	Flavonoids	Chalcones	-	3	7900.24	8340	10005	13340	8885.92	17392.1	1.00485	0.205972	0.399217	0.662457	-0.594101	insig
Cmxp003975	C21H22O11	Okanin-4'-O-glucoside(Marein)*	Flavonoids	Chalcones	535-96-6	3	9939.58	11934.8	8702.86	25005	25005	11670	1.14945	0.13955	0.324134	0.495741	-1.01234	down
YC512118	C18H35NO	Oleamide (9-Octadecenamide)	Lipids	Free fatty acids	301-02-0	1	1.55467e+06	1.63443e+06	1.67108e+06	1.52717e+06	1.70602e+06	1.72195e+06	0.304489	0.686057	0.797309	0.980836	-0.0279156	insig
mws1086	C30H50O3	Olean-12-ene-3,22,23-triol (Soyasapogenol B)	Terpenoids	Triterpene	595-15-3	3	27883.7	27207.6	30570.7	32813.3	30531.8	30863	1.1214	0.0930151	0.253636	0.909285	-0.137196	insig
pmn001738	C17H24O11	Oleoside 11-methyl ester	Terpenoids	Monoterpenoids	60539-23-3	3	241670	211670	196670	191670	205005	258340	0.021675	0.949045	0.971641	0.992359	-0.011066	insig
Wcfp003695	C13H18O2	Oleracone B	Others	Others	-	3	392263	521670	282926	1990005	1375005	538836	1.16998	0.161889	0.349405	0.306585	-1.70564	down
Lmfn006097	C10H16O3	Oleuropeic acid	Organic acids	Organic acids	5027-76-9	3	24159.7	25299.5	27056.6	27752.8	30241.8	26436.8	1.03145	0.137491	0.323689	0.906247	-0.142023	insig
Lmdn001925	C26H34O12	Olivil-4'-O-glucoside	Lignans and Coumarins	Lignans	76880-93-8	3	67119.6	55072.1	46091.5	53340	109809	87353.6	0.910301	0.231354	0.424417	0.671783	-0.573933	insig
Zbsp003249	C26H28O15	Orientin-6-C-arabinoside	Flavonoids	Flavones	-	3	28340	18336.2	28340	18192.1	22477.5	17188.6	0.886209	0.223831	0.417071	1.29655	0.374682	insig
Sacn004878	C29H36O16	Orobanchoside	Phenolic acids	Phenolic acids	-	2	38595.1	33773	70579.5	65125.9	57049.5	43414.9	0.511108	0.605561	0.74781	0.863261	-0.212131	insig
pme2165	C5H4N2O4	Orotic acid (Vitamin B13)	Others	Vitamin	65-86-1	3	937861	913435	930017	858344	712175	600269	1.1649	0.111179	0.284218	1.28125	0.357547	insig
MWSN0091	C27H30O15	Oroxin B	Flavonoids	Flavones	114482-86-9	3	20844.4	36670	31543.5	20005	13340	35077.4	0.650071	0.439669	0.620645	1.30159	0.380276	insig
mws3133	C7H11NO4	Oxaceprol	Amino acids and derivatives	Amino acids and derivatives	33996-33-7	3	25005	15009.4	21256.9	17508.8	26263.6	15699.8	0.111168	0.897674	0.946792	1.03025	0.0429942	insig
pmf0096	C2H2O4	Oxalic acid	Organic acids	Organic acids	144-62-7	3	18340	15005	13324.4	79261.4	73943.7	98858.5	1.47551	0.00989982	0.0743628	0.185149	-2.43324	down
MWS0132	C20H32N6O12S2	Oxiglutatione	Amino acids and derivatives	Amino acids and derivatives	27025-41-8	1	5.30414e+06	5.74594e+06	3.72021e+06	1.04254e+07	6.78252e+06	8.00009e+06	1.23132	0.0622656	0.199655	0.585937	-0.771184	insig
pme2827	C16H32O	Palmitaldehyde	Lipids	Free fatty acids	629-80-1	3	7.15666e+07	7.44097e+07	7.51248e+07	7.28953e+07	7.3673e+07	7.26389e+07	0.393301	0.625638	0.764162	1.00864	0.0124109	insig
mws1488	C16H32O2	Palmitic acid	Lipids	Free fatty acids	57-10-3	2	26826	22269.7	23835.1	22930.9	23050.7	25968.6	0.132485	0.854711	0.92033	1.01363	0.0195286	insig
mws0361	C16H30O2	Palmitoleic Acid*	Lipids	Free fatty acids	373-49-9	1	14384.8	15909.7	23103	12639.9	16544.6	15636.8	0.649249	0.40802	0.593664	1.19134	0.252589	insig
mws1038	C11H22N2O4S	Pantetheine	Alkaloids	Alkaloids	496-65-1	3	246670	169287	162276	198340	225005	160275	0.0836561	0.959419	0.97571	0.99077	-0.0133784	insig
MWS0618	C9H19NO4	Pantothenol	Others	Alcohol compounds	16485-10-2	2	77939.6	94026.7	93025.5	116322	113750	106028	1.30291	0.025487	0.129129	0.788433	-0.34294	insig
Wcdp010180	C18H28O	Parinaraldehyde	Lipids	Free fatty acids	148408-16-6	2	39162.8	37408.2	34667.1	36134.6	39240.3	38659.3	0.42	0.598304	0.743642	0.97548	-0.0358159	insig
mws0359	C15H30O2	Pentadecanoic Acid	Lipids	Free fatty acids	1002-84-2	1	69768.7	73072.3	81252	86555.3	89476.4	88694.7	1.30818	0.0504234	0.181563	0.846508	-0.240404	insig
Zasn010461	C17H34O2	Pentadecanoic acid,14-methyl-,methyl ester	Others	Others	5129-60-2	1	117184	128945	126017	138754	135222	147024	1.26982	0.0306528	0.146005	0.883957	-0.177952	insig
Lmpp003929	C31H29O13+	Peonidin-3-O-(6''-O-p-coumaroyl)glucoside	Flavonoids	Anthocyanidins	-	3	99335.7	127022	218340	277350	278261	246670	1.20292	0.0703397	0.212158	0.554291	-0.851284	insig
Lmyn012331	C18H34O2	Petroselinic acid*	Lipids	Free fatty acids	593-39-5	1	1.03509e+07	9.62387e+06	7.13154e+06	9.05297e+06	8.62167e+06	8.14021e+06	0.231108	0.706656	0.812243	1.05003	0.0704286	insig
MWS201447	C12H16N2O3	Phe-Ala	Amino acids and derivatives	Amino acids and derivatives	3918-87-4	1	2.99356e+06	2.80639e+06	3.60952e+06	3.01261e+06	2.77696e+06	3.05134e+06	0.49958	0.524561	0.687881	1.06431	0.0899156	insig
MWS201478	C12H16N2O4	Phe-Ser	Amino acids and derivatives	Amino acids and derivatives	16053-39-7	3	462489	364589	489321	598677	656831	754701	1.32037	0.018588	0.110149	0.654857	-0.610749	insig
MWS201442	C13H18N2O4	Phe-Thr	Amino acids and derivatives	Amino acids and derivatives	51352-44-4	3	143185	355807	287795	375573	278352	435866	0.78356	0.269309	0.4642	0.721961	-0.470007	insig
Lacn005875	C20H20O6	Phellodensin D	Flavonoids	Flavanones	-	3	85923.1	70761.1	76951.2	81670	153340	110005	1.02734	0.213091	0.405622	0.677174	-0.562401	insig
mws1505	C17H16O4	Phenethyl caffeate	Phenolic acids	Phenolic acids	104594-70-9	1	2303.42	715.232	963.96	13800.8	15623.6	15476.6	1.4388	7.10154e-05	0.00793952	0.0886977	-3.49496	down
MWS1848	C8H8O2	Phenyl acetate	Phenolic acids	Phenolic acids	122-79-2	3	191670	195020	243340	158722	216340	275343	0.0546914	0.868358	0.92813	0.968673	-0.0459185	insig
pma0948	C8H11NO	Phenylethanolamine	Alkaloids	Alkaloids	7568-93-6	3	117877	84292.7	47062.9	96813.2	118500	127750	0.839362	0.264141	0.459999	0.726492	-0.460982	insig
Hmhn003067	C15H18O8	Phenylpropionic acid-O-β-D-glucopyranoside	Phenolic acids	Phenolic acids	-	1	75266.7	52048.9	55005	126670	150005	60854.7	1.02	0.185762	0.377847	0.540162	-0.888537	insig
NK10264324	C6H6O3	Phloroglucinol; 1,3,5-Benzenetriol	Phenolic acids	Phenolic acids	108-73-6	3	1.65344e+06	1.7443e+06	1.65797e+06	1.67718e+06	1.72311e+06	1.36635e+06	0.581725	0.48382	0.6538	1.06064	0.0849389	insig
mws2125	C3H5O6P	Phosphoenolpyruvate	Organic acids	Organic acids	138-08-9	3	1.85222e+06	1.92433e+06	1.96266e+06	1.71467e+06	1.71467e+06	1.85607e+06	1.18974	0.0649231	0.203728	1.08586	0.118835	insig
pmp001285	C8H4O3	Phthalic anhydride	Phenolic acids	Phenolic acids	85-44-9	1	1.31639e+07	1.37258e+07	1.26342e+07	13079704	1.29451e+07	12206632	0.683064	0.359962	0.554832	1.03381	0.0479664	insig
Sayp004832	C27H30O12	Phyllamyricoside B	Lignans and Coumarins	Lignans	-	3	215005	133297	102128	86670	189591	112376	0.348008	0.67575	0.791916	1.159	0.212881	insig
Sazp004376	C27H32O11	Phyllamyricoside C	Lignans and Coumarins	Lignans	-	3	29796.6	35941.3	23340	75005	110005	15455.7	0.605107	0.310109	0.507864	0.444355	-1.17022	insig
Lmsn015919	C6H18O24P6	Phytic acid	Organic acids	Organic acids	83-86-3	2	36051	39358.7	39272.2	41678.1	40167.8	37248.5	0.58431	0.436029	0.617063	0.962948	-0.0544695	insig
Zmhn001746	C20H22O9	Piceatannol-3'-O-glucoside*	Others	Stilbene	94356-26-0	2	647437	650962	733539	563931	610263	564011	1.26515	0.052963	0.185426	1.16899	0.225258	insig
Zmjn001813	C7H12O4	Pimelic acid*	Organic acids	Organic acids	111-16-0	2	669814	777737	755134	367776	423244	446163	1.4462	0.00203746	0.031003	1.7804	0.832205	insig
mws0789	C15H12O4	Pinocembrin (Dihydrochrysin)	Flavonoids	Flavanones	480-39-7	1	8570.45	5155.76	9056.26	86086.8	99648.2	107312	1.47642	0.00358844	0.040388	0.0777435	-3.68513	down
MW0169676	C18H30O2	Pinolenic acid	Lipids	Free fatty acids	16833-54-8	3	2.00555e+07	1.89404e+07	2.11205e+07	1.97834e+07	2.03081e+07	2.10735e+07	0.357368	0.66338	0.786487	0.982856	-0.0249484	insig
mws0097	C20H22O6	Pinoresinol*	Lignans and Coumarins	Lignans	487-36-5	2	19506.4	29457.2	32232.6	49569.3	36375.3	44182.8	1.19965	0.0400206	0.162505	0.623975	-0.680441	insig
pmb0782	C5H11N	Piperidine	Alkaloids	Piperidine alkaloids	110-89-4	3	1.61727e+07	1.72559e+07	1.6345e+07	2.63416e+07	2.83271e+07	2.76676e+07	1.48231	0.0003622	0.0138047	0.604516	-0.726148	insig
MWSmce583	C8H6O4	Piperonylic acid	Organic acids	Organic acids	94-53-1	3	2398340	2353340	2558340	2263340	2694510	2584915	0.364721	0.627926	0.765079	0.969143	-0.0452181	insig
Zaxn005652	C20H28O3	Pisiferic acid	Terpenoids	Ditepenoids	67494-15-9	2	445131	452655	452634	502898	544407	507423	1.40196	0.0315317	0.146885	0.86859	-0.203253	insig
MWS201414	C9H15N3O4	Pro-Asn	Amino acids and derivatives	Amino acids and derivatives	107856-82-6	3	388319	653123	481458	577742	460940	526670	0.204747	0.878763	0.935673	0.972881	-0.0396651	insig
MWS201415	C9H14N2O5	Pro-Asp	Amino acids and derivatives	Amino acids and derivatives	85227-98-1	3	2076670	1976670	2288340	6545780	6455880	5329375	1.47591	0.00697083	0.0593405	0.345953	-1.53135	down
MEDL00444	C11H20N2O3	Pro-Ile	Amino acids and derivatives	Amino acids and derivatives	-	3	6.51072e+06	4.95812e+06	6.22043e+06	4.69396e+06	5.44758e+06	5.72475e+06	0.676518	0.353857	0.547939	1.1149	0.156909	insig
Lcsp001547	C15H25N3O6	Pro-Leu-Asp	Amino acids and derivatives	Amino acids and derivatives	-	2	76307.8	100282	88250.8	97540.5	76307.8	81071.5	0.258299	0.74407	0.845463	1.03892	0.0550837	insig
MW0155909	C16H27N3O6	Pro-Leu-Glu	Amino acids and derivatives	Amino acids and derivatives	-	3	191788	226339	222747	182644	180526	159157	1.2378	0.0478852	0.17885	1.22696	0.295088	insig
Lcsp00890	C10H16N2O3	Pro-Pro	Amino acids and derivatives	Amino acids and derivatives	-	3	4.87074e+06	4.95845e+06	4.4648e+06	3.50454e+06	3.61466e+06	3.56489e+06	1.45341	0.0127406	0.0893976	1.33788	0.419945	insig
MWS201466	C16H19N3O3	Pro-Trp	Amino acids and derivatives	Amino acids and derivatives	35310-39-5	3	19655.6	21534.4	27304.9	19839.5	19810.6	31812.9	0.103798	0.843089	0.912168	0.958467	-0.0611993	insig
Lcsp003475	C16H29N3O4	Pro-Val-Leu	Amino acids and derivatives	Amino acids and derivatives	-	2	217835	145867	218810	170384	198290	240652	0.230857	0.791903	0.874273	0.955994	-0.0649272	insig
Lcsp001149	C14H25N3O5	Pro-Val-Thr	Amino acids and derivatives	Amino acids and derivatives	-	1	206904	223669	255559	185266	156561	197699	1.18402	0.0612314	0.197471	1.27173	0.346794	insig
MW0156057	C15H27N3O4	Pro-Val-Val	Amino acids and derivatives	Amino acids and derivatives	-	3	148340	95060	168733	163340	151914	143340	0.526432	0.558122	0.714541	0.898689	-0.154106	insig
Lmqp010784	C21H30O2	Progesterone	Terpenoids	Ditepenoids	57-83-0	3	43260	46453.5	34209	21060.6	29616.2	23654.9	1.31673	0.025442	0.129129	1.66716	0.737389	insig
Zbqn001667	C10H16N2O4	Prolylhydroxyproline	Amino acids and derivatives	Amino acids and derivatives	18684-24-7	2	45618.7	34900.2	51060	37264.2	48338.8	43996.6	0.0446108	0.914698	0.95394	1.01527	0.0218674	insig
Lcsp000522	C10H16N2O3	Prolylproline	Amino acids and derivatives	Amino acids and derivatives	20488-28-2	3	1.44214e+06	1.39412e+06	1.45445e+06	1.11729e+06	1.11561e+06	1.3024e+06	1.31329	0.0460248	0.174624	1.21368	0.279386	insig
MWSHC2067	C7H6O3	Protocatechualdehyde	Others	Aldehyde compounds	139-85-5	3	69471.7	216007	291189	278565	286300	158108	0.516082	0.56759	0.7203	0.797635	-0.3262	insig
Wasn002449	C19H26O13	Protocatechuic acid 1-O-Rutinoside	Phenolic acids	Phenolic acids	-	3	8340	13961.9	8166.66	8637.68	9612	11670	0.0229504	0.936434	0.965964	1.01835	0.0262272	insig
Lakn002165	C18H24O13	Protocatechuic acid glucosyl xyloside	Phenolic acids	Phenolic acids	-	1	138863	53851.7	133904	294989	103525	206063	0.856527	0.232712	0.425461	0.540245	-0.888315	insig
pmn001367	C13H16O9	Protocatechuic acid-4-O-glucoside*	Phenolic acids	Phenolic acids	-	1	2.28626e+06	3.54928e+06	2.48153e+06	2.12572e+06	2.43569e+06	3.88309e+06	0.00258192	0.952693	0.973	0.984911	-0.0219352	insig
Wbtn007469	C16H12O6	Protogenkwanone*	Flavonoids	Other Flavonoids	-	1	106611	94397.6	103896	142756	137182	155983	1.43062	0.00457616	0.046794	0.69945	-0.515706	insig
Lcyp000678	C23H24O12	Prudomenin*	Flavonoids	Flavonols	-	2	67971.8	85399.4	158340	156670	83589.6	125005	0.43647	0.637137	0.770908	0.853385	-0.228732	insig
MWStz040	C5H9NO2	Pterolactam*	Alkaloids	Pyrrole alkaloids	38072-88-7	1	2.1967e+06	2.35876e+06	2.44142e+06	3.20646e+06	3.27369e+06	2.92127e+06	1.42213	0.00545139	0.0505082	0.744237	-0.426167	insig
pmb0889	C18H30O2	Punicic acid (9Z,11E,13Z-octadecatrienoic acid)	Lipids	Free fatty acids	544-72-9	3	2.12188e+07	1.92444e+07	2.2443e+07	1.93633e+07	2.22464e+07	2.09615e+07	0.0591886	0.933162	0.965399	1.00536	0.00770622	insig
pme2292	C4H12N2	Putrescine	Alkaloids	Alkaloids	110-60-1	3	1.86471e+06	1.86826e+06	1.91183e+06	2.33665e+06	2.31294e+06	2.28363e+06	1.48451	3.74917e-05	0.00711484	0.814167	-0.296603	insig
Lahp001956	C11H9O2N	Pyran[3,4-b]indole-2-ketone	Alkaloids	Plumerane	-	1	2.05856e+07	2.08086e+07	1.87918e+07	2.75789e+07	2.53104e+07	2.84091e+07	1.42286	0.00490999	0.0475957	0.740311	-0.433797	insig
Zmjp000624	C8H9NO3	Pyridoxal	Others	Vitamin	66-72-8	3	43413.8	32554.7	34105.4	25157.5	41726.6	56659.8	0.206581	0.680373	0.794668	0.89097	-0.166552	insig
mws0655	C8H10NO6P	Pyridoxal-5'-phosphate	Others	Vitamin	54-47-7	3	1.1301e+06	969412	1.12258e+06	1.06102e+06	1.13028e+06	1.17294e+06	0.539049	0.492943	0.65975	0.957749	-0.0622802	insig
pme1383	C8H11NO3	Pyridoxine	Others	Vitamin	65-23-6	1	1.52963e+07	16619998	1.54435e+07	1.4672e+07	1.47546e+07	1.61237e+07	0.654357	0.393321	0.582684	1.03973	0.0562041	insig
pmb0803	C24H29NO11	Pyridoxine-5'-O-(6''-feruloyl)glucoside	Others	Vitamin	-	3	47566	17196.1	22232.4	42440.1	65770.1	27990.4	0.787721	0.321824	0.517351	0.638723	-0.646737	insig
pmb0789	C14H21NO8	Pyridoxine-5'-O-glucoside*	Others	Vitamin	-	3	340406	309315	333214	260109	242547	307927	1.17873	0.0804127	0.230361	1.21263	0.278138	insig
mws1358	C6H6O2	Pyrocatechol	Phenolic acids	Phenolic acids	120-80-9	1	83340	87432.5	150005	121670	118731	121670	0.57627	0.588854	0.7386	0.885952	-0.1747	insig
mws4516	C5H7NO3	Pyroglutamic acid	Amino acids and derivatives	Amino acids and derivatives	4042-36-8	1	4.08972e+07	3.42065e+07	3.93619e+07	2.60871e+07	3.05859e+07	2.99725e+07	1.31671	0.0242272	0.127364	1.32108	0.401718	insig
mws0601	C5H5NO2	Pyrrole-2-carboxylic acid	Organic acids	Organic acids	634-97-9	3	85615.1	10005	67912.9	96700.8	66248	65846.8	0.64342	0.453265	0.629431	0.714756	-0.484477	insig
MWS1860	C4H9N	Pyrrolidin	Alkaloids	Pyrrole alkaloids	123-75-1	3	1.6923e+06	2.15869e+06	2.16465e+06	2.36382e+06	4.26763e+06	4.46411e+06	1.18834	0.120593	0.296531	0.542166	-0.883193	insig
Lmqp000377	C4H7N	Pyrroline	Alkaloids	Pyrrole alkaloids	638-31-3	3	91806.7	100148	123018	148548	112771	144551	1.06784	0.110292	0.283291	0.77604	-0.365797	insig
Lmfp003403	C21H20O13	Quercetagetin-7-O-glucoside(Quercetagitrin)*	Flavonoids	Flavonols	548-75-4	3	12007	12142.1	8095.08	9766.14	10005	3959.61	0.72659	0.307792	0.507318	1.35875	0.442279	insig
ZBN0061	C17H14O7	Quercetin-3',4'-dimethyl ether	Flavonoids	Flavonols	3306-29-4	3	6074.66	2150.45	11611.5	46654	45065.6	33886.4	1.34067	0.00306239	0.0383227	0.157927	-2.66267	down
ZBN0188	C27H30O17	Quercetin-3,7-Di-O-glucoside	Flavonoids	Flavonols	-	3	96670	81670	63340	103340	123340	54096	0.282995	0.608537	0.750931	0.860757	-0.216322	insig
ZBN0306	C27H30O16	Quercetin-3-O-(4''-O-glucosyl)rhamnoside*	Flavonoids	Flavonols	59262-54-3	3	5005	3520.03	4689.85	5005	11670	10005	1.13055	0.148539	0.335714	0.49531	-1.0136	down
ZBN0004	C21H20O12	Quercetin-3-O-glucoside (Isoquercitrin)*	Flavonoids	Flavonols	482-35-9	3	35546.5	25728.4	21133	11742.5	31781.1	17664.1	0.715552	0.393157	0.582684	1.3468	0.429541	insig
ZBN0146	C27H30O16	Quercetin-3-O-neohesperidoside*	Flavonoids	Flavonols	29662-79-1	3	5005	3520.03	4689.85	5005	11670	10005	1.13055	0.148539	0.335714	0.49531	-1.0136	down
MWSN0169	C21H20O11	Quercetin-3-O-rhamnoside(Quercitrin)	Flavonoids	Flavonols	522-12-3	3	43340	36670	71670	1670	13340	12682.8	1.21372	0.0485762	0.179397	5.47723	2.45345	up
pmn001583	C27H30O16	Quercetin-3-O-robinobioside	Flavonoids	Flavonols	52525-35-6	3	6844.03	10005	12936.9	1670	21670	6670	0.405448	0.991423	0.992015	0.992533	-0.0108128	insig
mws0059	C27H30O16	Quercetin-3-O-rutinoside (Rutin)*	Flavonoids	Flavonols	153-18-4	3	5005	3520.03	4689.85	5005	11670	10005	1.13055	0.148539	0.335714	0.49531	-1.0136	down
ZBN0352	C21H20O12	Quercetin-5-O-β-D-glucoside*	Flavonoids	Flavonols	-	3	35546.5	25728.4	21133	11742.5	31781.1	17664.1	0.715552	0.393157	0.582684	1.3468	0.429541	insig
mws1329	C21H20O12	Quercetin-7-O-glucoside*	Flavonoids	Flavonols	491-50-9	3	35546.5	25728.4	21133	11742.5	31781.1	17664.1	0.715552	0.393157	0.582684	1.3468	0.429541	insig
ZBN0197	C21H20O12	Quercetin3-O-galactoside*	Flavonoids	Flavonols	-	3	35546.5	25728.4	21133	11742.5	31781.1	17664.1	0.715552	0.393157	0.582684	1.3468	0.429541	insig
mws0277	C7H12O6	Quinic Acid	Organic acids	Organic acids	77-95-2	1	5.18907e+07	5.14828e+07	5.53496e+07	5.27375e+07	5.72693e+07	6.64886e+07	0.866057	0.277958	0.473234	0.899304	-0.153119	insig
pmb3059	C19H28O18	Quinic acid O-di-glucuronic acid	Organic acids	Organic acids	-	3	46268.4	53995.6	51697.9	50120.5	66626.9	66700.2	0.973688	0.188261	0.380837	0.828367	-0.271659	insig
MWS3270	C7H5NO4	Quinolinic Acid	Alkaloids	Pyridine alkaloids	89-00-9	3	143678	134537	107786	92278.9	83121.2	91573.2	1.32674	0.0576497	0.191823	1.44584	0.531908	insig
Hmqn004825	C18H30O3	Rabdosia acid A*	Lipids	Free fatty acids	-	2	54839.8	41878.1	55737.9	46498.6	60449.6	62919.7	0.563441	0.441981	0.622336	0.897496	-0.156022	insig
pme2125	C18H32O16	Raffinose*	Others	Saccharides	512-69-6	3	59533.3	69238.9	59141.2	40872.2	61652.2	59827.9	0.731884	0.335803	0.530329	1.15744	0.21094	insig
Hmbn003347	C19H26O11	Regaloside F	Phenolic acids	Phenolic acids	120601-65-2	2	22761.4	19346	16926.8	58765.3	6670	33502.4	0.20953	0.470226	0.643204	0.59668	-0.744971	insig
Cmbn003996	C19H26O11	Regaloside G	Phenolic acids	Phenolic acids	120601-64-1	2	25453.4	47566.8	50900.2	65417.4	74711	68574.7	1.16782	0.0588788	0.193411	0.593764	-0.752038	insig
Zbzp000519	C8H13NO2	Retronecine	Alkaloids	Pyrrole alkaloids	480-85-3	2	3.5316e+07	3.53347e+07	3.38964e+07	5.09698e+07	4.73851e+07	4.96908e+07	1.4763	0.0015291	0.026581	0.706181	-0.50189	insig
pmn001338	C21H18O11	Rhein-8-O-glucoside	Quinones	Anthraquinone	34298-86-7	3	29443.8	25005	20005	27742	29599.5	28987.7	0.860936	0.281838	0.477416	0.86244	-0.213504	insig
Lmdp003146	C10H14O2	Rhododendrol*	Phenolic acids	Phenolic acids	501-96-2	3	406720	357726	383986	315761	286438	230795	1.27476	0.0319374	0.147025	1.37868	0.463288	insig
mws0213	C5H12O5	Ribitol*	Others	Saccharides	488-81-3	3	97739.5	23930.5	112507	95689.3	19147.6	36912.7	0.472536	0.487344	0.655863	1.54318	0.62591	insig
mws0232	C17H20N4O6	Riboflavin (Vitamin B2)	Others	Vitamin	83-88-5	1	372616	596670	733340	443703	411238	437637	0.760184	0.322964	0.517793	1.31723	0.397509	insig
pmc0281	C15H21N5O8	Ribosyladenosine	Nucleotides and derivatives	Nucleotides and derivatives	-	3	51388.3	72492.3	88607.7	118725	102582	68340	0.831095	0.24014	0.434898	0.733611	-0.446913	insig
pma6455	C5H11O8P	Ribulose-5-phosphate	Others	Saccharides	4151-19-3	3	531419	590465	434524	385485	396644	435280	1.15777	0.11952	0.295626	1.27846	0.354405	insig
Zmyn004714	C18H34O3	Ricinoleic acid	Lipids	Free fatty acids	141-22-0	2	209822	217810	223569	136328	146288	148416	1.47455	0.000181677	0.011084	1.5108	0.59531	insig
pmn001423	C19H30O8	Roseoside	Others	Ketone compounds	54835-70-0	3	541126	464283	564490	201670	554467	798531	0.270503	0.979457	0.985333	1.0098	0.0140652	insig
pme0085	C18H16O8	Rosmarinic acid*	Phenolic acids	Phenolic acids	537-15-5	3	40680.7	30406.3	24510.5	53664.2	39758.6	61887.3	1.1649	0.0734031	0.217871	0.615527	-0.700106	insig
pmn001710	C24H26O13	Rosmarinic acid-3'-O-glucoside	Phenolic acids	Phenolic acids	910028-78-3	2	252069	294689	279015	416023	528340	425005	1.40679	0.0270419	0.134506	0.603032	-0.729693	insig
MWSslk148	C27H36O19	Rutin Trihydrate	Flavonoids	Flavanols	207671-50-9	3	8340	13340	8340	18340	45005	1670	0.0997845	0.4534	0.629431	0.46174	-1.11485	insig
Lmqn000351	C12H22O10	Rutinose	Others	Saccharides	90-74-4	3	228584	267372	248672	553340	135074	182176	0.0658786	0.78136	0.868203	0.855314	-0.225473	insig
pme1286	C14H20N6O5S	S-(5'-Adenosy)-L-homocysteine	Amino acids and derivatives	Amino acids and derivatives	979-92-0	1	1.26011e+06	1.46422e+06	1.35555e+06	1.13241e+06	1.03108e+06	1.27467e+06	1.12839	0.0828416	0.234276	1.18664	0.246886	insig
MWStz103	C15H22N6O5S	S-(5'-Adenosyl)-L-methionine	Amino acids and derivatives	Amino acids and derivatives	29908-03-0	1	1.88914e+06	1.9023e+06	1.81768e+06	1.00927e+06	1.75574e+06	2.77318e+06	0.237846	0.967334	0.979009	1.01281	0.0183615	insig
mws0582	C11H19N3O6S	S-(Methyl)glutathione	Amino acids and derivatives	Amino acids and derivatives	2922-56-7	1	1.47425e+06	1.04504e+06	1.33633e+06	795564	1.20093e+06	1.16073e+06	0.781734	0.266998	0.46208	1.22121	0.288311	insig
mws1051	C15H23N6O5S+	S-Adenosylmethionine	Amino acids and derivatives	Amino acids and derivatives	485-80-3	3	4.93763e+06	5.60628e+06	5.02548e+06	5.34515e+06	4.57853e+06	5.32387e+06	0.251612	0.760479	0.854839	1.02111	0.0301358	insig
mws1550	C6H11NO2S	S-Allyl-L-cysteine	Amino acids and derivatives	Amino acids and derivatives	21593-77-1	3	84168.6	84650.8	107372	60480.7	58340	68340	1.34312	0.0457612	0.174017	1.47569	0.561391	insig
Zmdp000972	C4H9NO2S	S-Methyl-L-cysteine	Amino acids and derivatives	Amino acids and derivatives	1187-84-4	2	1.1074e+07	14153650	9.07135e+06	17251670	1.25259e+07	1.61033e+07	1.01197	0.133134	0.316689	0.747567	-0.419726	insig
Zmgn001039	C9H17NO6S	S-Ribosyl-L-homocysteine	Amino acids and derivatives	Amino acids and derivatives	-	3	7.51415e+06	7.50998e+06	7.36632e+06	7.04579e+06	7.66883e+06	8.34733e+06	0.397251	0.612913	0.754113	0.970883	-0.0426305	insig
MWS0631	C3H7NO5S2	S-Sulfo-L-Cysteine	Amino acids and derivatives	Amino acids and derivatives	1637-71-4	3	15946	15942	11962	18601.3	6650.13	36799.4	0.194616	0.561696	0.715778	0.706676	-0.500878	insig
MWSHC2099	C27H26O11	Salcolin A*	Flavonoids	Flavones	369390-51-2	1	533305	500922	444318	939644	884664	874621	1.46567	0.000346073	0.0138047	0.547826	-0.868209	insig
pmp000235	C27H26O11	Salcolin B*	Flavonoids	Flavones	-	1	636060	605499	597568	1.06395e+06	1.08683e+06	1.17e+06	1.48231	0.00173489	0.0290942	0.553825	-0.852499	insig
MWSmce274	C7H8O2	Salicyl Alcohol	Phenolic acids	Phenolic acids	90-01-7	2	731529	696775	844158	1235005	971291	995175	1.29969	0.0466397	0.176159	0.709818	-0.494479	insig
pmb3142	C13H16O8	Salicylic acid-2-O-glucoside	Phenolic acids	Phenolic acids	10366-91-3	3	1.14437e+07	9.13219e+06	1.3542e+07	1.03253e+07	5684545	1.03737e+07	0.779959	0.271383	0.465346	1.29315	0.370888	insig
mws2367	C14H20O7	Salidroside	Phenolic acids	Phenolic acids	10338-51-9	3	320104	370792	365005	439547	519872	556568	1.35095	0.0308512	0.146005	0.69651	-0.521783	insig
WaYn004134	C22H24O11	Salirepin 6'-O-Caffeate	Phenolic acids	Phenolic acids	-	2	101670	126670	121670	106372	231670	265005	0.942621	0.22065	0.41252	0.580403	-0.784873	insig
pmn001361	C27H22O12	Salvianolic acid I	Phenolic acids	Phenolic acids	150072-80-3	2	6670	10249.6	7901.64	13340	10005	5642.84	0.286471	0.614262	0.755218	0.856265	-0.22387	insig
Lmtp008511	C15H22O	Santalal	Terpenoids	Sesquiterpenoids	59331-83-8	2	226027	225067	242850	245894	211440	253284	0.253362	0.722318	0.827975	0.976537	-0.0342539	insig
Lskp211387	C20H16O6	Savinin	Lignans and Coumarins	Lignans	493-95-8	3	137510	158854	146089	154979	133458	153105	0.0333345	0.975423	0.983043	1.00206	0.00297526	insig
MWSN0167	C26H28O14	Schaftoside	Flavonoids	Flavones	51938-32-0	3	25531.6	25790.8	14612.3	21670	22427.8	33503.4	0.524017	0.504605	0.671606	0.849662	-0.235039	insig
MWSHC20155	C10H8O4	Scopoletin (7-Hydroxy-6-methoxycoumarin)	Lignans and Coumarins	Coumarins	92-61-5	3	33340	31670	47512.7	21670	37655.2	33340	0.649215	0.393858	0.582965	1.21429	0.280116	insig
MWSmce024	C16H18O9	Scopoletin-7-O-glucoside (Scopolin)	Lignans and Coumarins	Coumarins	531-44-2	3	38133.7	37204.7	35333.8	10236.5	31670	20464.7	1.06506	0.119013	0.295249	1.77441	0.827342	insig
MWSHC20114	C16H12O6	Scutevulin*	Flavonoids	Flavones	80713-32-2	3	29027.1	26832.4	22955.7	31450.5	29027.3	26391.9	0.75043	0.309911	0.507864	0.907281	-0.140378	insig
Lmtn003096	C26H36O11	Secoisolariciresinol 4-O-glucoside	Lignans and Coumarins	Lignans	-	1	3087390	3496930	3558990	2689370	2.63449e+06	2.2048e+06	1.32687	0.0149835	0.0966438	1.34729	0.430063	insig
Hmcn000192	C7H14O7	Sedoheptulose	Others	Saccharides	3019-74-7	3	192607	173079	178080	183523	181626	199342	0.592903	0.442567	0.622472	0.963284	-0.0539673	insig
MWSmce412	C12H16O2	Senkyunolide A	Others	Lactones	63038-10-8	3	49898.2	18762.7	32380.6	40470.9	46343.9	36030.4	0.622632	0.511243	0.676366	0.822511	-0.281894	insig
Zmcp102201	C12H12O3	Senkyunolide B	Others	Lactones	93236-67-0	1	1.62086e+07	1.73741e+07	1.5988e+07	1.57041e+07	1.57448e+07	1.74616e+07	0.238103	0.776758	0.867259	1.0135	0.0193409	insig
pmp001229	C12H16O3	Senkyunolide K	Others	Lactones	114569-33-4	3	15929.5	17293.2	21840.1	23797.1	24962.8	27717	1.2653	0.036014	0.154464	0.719994	-0.473943	insig
pmp001230	C16H22O4	Senkyunolide M	Others	Lactones	146986-60-9	3	2.699e+07	2.78493e+07	2.89698e+07	2.54395e+07	2.50528e+07	2.65325e+07	1.26159	0.0385741	0.159461	1.08808	0.121784	insig
MW0109604	C9H19N5O4	Ser-Arg	Amino acids and derivatives	Amino acids and derivatives	-	3	1.72855e+06	1.78452e+06	2.24924e+06	1.9273e+06	2.09822e+06	1.91073e+06	0.297182	0.76672	0.860636	0.970697	-0.0429071	insig
Lcsp001578	C11H21N3O5	Ser-Gly-Ile	Amino acids and derivatives	Amino acids and derivatives	-	1	30005	43134.1	38340	47790.8	52421.8	36499.8	0.828901	0.242129	0.435677	0.815428	-0.294371	insig
Lcsp001896	C14H19N3O5	Ser-Gly-Phe	Amino acids and derivatives	Amino acids and derivatives	-	2	68500.6	98602.8	105582	97463.1	100884	90340.3	0.380293	0.690251	0.801073	0.94457	-0.0822703	insig
Lcsp001096	C13H24N4O6	Ser-Ile-Asn	Amino acids and derivatives	Amino acids and derivatives	-	1	1.01669e+06	1.01318e+06	979794	682320	803974	815921	1.36919	0.0245202	0.127885	1.30729	0.386583	insig
Lcsp001306	C13H23N3O7	Ser-Ile-Asp	Amino acids and derivatives	Amino acids and derivatives	-	1	2.55214e+06	2.59995e+06	2.14706e+06	1.83833e+06	1.98911e+06	1.9933e+06	1.28132	0.062202	0.199655	1.25399	0.326525	insig
MW0109620	C9H18N2O4	Ser-Leu	Amino acids and derivatives	Amino acids and derivatives	6665-16-3	3	724285	816367	719905	828643	869841	724140	0.664078	0.375349	0.573104	0.933103	-0.0998925	insig
Lcsp003090	C15H29N3O5	Ser-Leu-Leu	Amino acids and derivatives	Amino acids and derivatives	10329-74-5	1	1.48013e+06	6.28358e+06	7423300	5.55878e+06	4.13733e+06	4747065	0.214607	0.905499	0.949427	1.0515	0.0724492	insig
MWS201443	C9H19N3O4	Ser-Lys	Amino acids and derivatives	Amino acids and derivatives	22677-61-8	3	338509	303376	320358	362912	342974	321211	0.844633	0.243619	0.436951	0.936857	-0.0940986	insig
MW0109634	C6H12N2O5	Ser-Ser	Amino acids and derivatives	Amino acids and derivatives	6620-95-7	3	1.04288e+08	1.02796e+08	1.12308e+08	9.58565e+07	1.03093e+08	9.5403e+07	1.10193	0.0988363	0.266423	1.08507	0.117782	insig
MWS201381	C14H17N3O4	Ser-Trp	Amino acids and derivatives	Amino acids and derivatives	94421-70-2	1	1.8386e+06	1.42205e+06	1.48669e+06	1.13218e+06	1.18761e+06	1.45496e+06	1.0727	0.122766	0.299515	1.25766	0.330741	insig
Lcsp002417	C14H27N3O5	Ser-Val-Leu	Amino acids and derivatives	Amino acids and derivatives	-	1	2.30377e+06	2.68322e+06	1.95294e+06	2.26466e+06	2.18596e+06	1.87971e+06	0.555838	0.459279	0.636012	1.0963	0.13264	insig
Lmmp002463	C28H32O16	Sexangularetin-3-O-glucoside-7-O-rhamnoside*	Flavonoids	Flavonols	-	3	31670	33340	36670	13820.2	19740.2	65005	0.398269	0.954737	0.973902	1.0316	0.0448816	insig
mws0154	C7H10O5	Shikimic acid	Organic acids	Organic acids	138-59-0	1	541726	506455	485793	178415	130630	136825	1.47277	8.58828e-05	0.00842457	3.44041	1.78258	up
pmf0541	C16H16O5	Shikonin	Quinones	Quinones	517-89-5	3	32384.6	40770.6	8340	31367	10005	44010.7	0.0832986	0.930159	0.964077	0.954469	-0.0672291	insig
pmn001468	C19H26O13	Sibiricose A3	Phenolic acids	Phenolic acids	139726-39-9	2	3769510	4198475	3659030	2315005	3145820	3531405	1.06432	0.118751	0.295249	1.29301	0.37073	insig
MWSslk216	C22H30O14	Sibiricose A5*	Phenolic acids	Phenolic acids	107912-97-0	2	495335	617827	381382	694089	597480	616864	0.992647	0.169948	0.357058	0.783126	-0.352683	insig
pmn001459	C23H32O15	Sibiricose A6	Phenolic acids	Phenolic acids	241125-75-7	2	218340	251670	256670	166234	170054	416670	0.146235	0.925875	0.96023	0.965101	-0.0512489	insig
Zmln002252	C10H8O6	Sideretin (5,7,8-Trihydroxy-6-methoxycoumarin)	Lignans and Coumarins	Coumarins	-	3	13185490	13313545	12340550	15998195	23747090	22362480	1.30892	0.0807125	0.230587	0.625358	-0.677246	insig
WaYn005660	C21H24O7	Simulanol	Lignans and Coumarins	Lignans	-	3	14273.9	11793.2	35005	16858.8	15769.8	21397.3	0.0262539	0.78278	0.868203	1.13042	0.17686	insig
mws4085	C11H12O5	Sinapic acid	Phenolic acids	Phenolic acids	530-59-6	1	3.46275e+06	3.11859e+06	3.7427e+06	1.15834e+07	6.13346e+06	6.31348e+06	1.31577	0.123574	0.299904	0.429625	-1.21885	down
pme3443	C11H12O4	Sinapinaldehyde	Phenolic acids	Phenolic acids	4206-58-0	3	167767	183294	155084	274579	269232	242852	1.43765	0.00209031	0.0312987	0.643408	-0.636195	insig
mws0853	C11H14O4	Sinapyl alcohol*	Phenolic acids	Phenolic acids	537-33-7	3	168340	180005	175005	215005	290005	239586	1.32547	0.0758871	0.222099	0.702864	-0.508682	insig
Wcfn007146	C40H46O21	Smiglaside C (Not Validated) + 1Acetyl	Others	Others	-	3	6494.17	2283.54	6079.49	7459.71	4849.47	2938.66	0.0951757	0.947941	0.971641	0.974381	-0.0374425	insig
Lmmn000214	C18H32O15	Solatriose	Others	Saccharides	528-40-5	3	3.06612e+06	3.50128e+06	3.58883e+06	2.48737e+06	3.35314e+06	4.22329e+06	0.1377	0.957844	0.975338	1.00918	0.0131876	insig
Zmpn000095	C6H15O9P	Sorbitol-6-phosphate	Others	Saccharides	20479-58-7	3	118498	85109.9	125044	145996	148538	173402	1.20813	0.0430527	0.16869	0.702344	-0.50975	insig
mws0017	C7H19N3	Spermidine	Alkaloids	Alkaloids	124-20-9	3	523309	733580	717054	572267	528763	753505	0.302391	0.700866	0.807803	1.06439	0.090023	insig
mws0018	C10H26N4	Spermine	Alkaloids	Alkaloids	71-44-3	3	3.21202e+06	3.56171e+06	7.53288e+06	2483340	3.97846e+06	3.54846e+06	0.660437	0.413388	0.597631	1.42919	0.515201	insig
MWSN0092	C28H32O15	Spinosin	Flavonoids	Flavones	72063-39-9	3	5695.46	4693.37	6670	15005	6670	10246.2	1.12113	0.170971	0.357058	0.534404	-0.903998	insig
pmp000966	C7H13NO2	Stachydrine*	Alkaloids	Pyrrole alkaloids	471-87-4	3	1.88333e+07	2.01487e+07	1.79732e+07	1.85164e+07	1.94217e+07	1.97057e+07	0.24701	0.771979	0.864225	0.988056	-0.0173351	insig
Hamp012107	C18H37NO	Stearamide*	Alkaloids	Alkaloids	124-26-5	3	1.48292e+07	1.38089e+07	1.4095e+07	1.38939e+07	1.39079e+07	1.37253e+07	0.813471	0.315789	0.509918	1.02904	0.041304	insig
mws1489	C18H36O2	Stearic Acid	Lipids	Free fatty acids	57-11-4	3	4.02998e+07	2.57125e+07	2.52414e+07	2.87497e+07	3.15926e+07	3.16204e+07	0.150828	0.966558	0.978815	0.992291	-0.0111652	insig
Wdbp008550	C18H20O4	Stemanthrene C	Others	Others	-	3	21397.1	21858.8	15269	19574.7	20499.9	21466.1	0.379466	0.686961	0.797808	0.950995	-0.0724901	insig
mws0242	C8H14O4	Suberic Acid	Organic acids	Organic acids	505-48-6	1	2889945	2785335	2884800	1050005	1008340	995005	1.49113	2.63016e-05	0.00711484	2.8035	1.48723	up
mws0192	C4H6O4	Succinic acid*	Organic acids	Organic acids	110-15-6	1	8.16142e+07	7.92203e+07	1.03669e+08	5.45726e+07	2.75916e+07	5.2907e+07	1.24088	0.0215158	0.119653	1.95825	0.969565	insig
Lmqp000873	C4H4O3	Succinic anhydride	Organic acids	Organic acids	108-30-5	3	2.35564e+06	2.48826e+06	2.37311e+06	1.09523e+06	1.23047e+06	1.07569e+06	1.48128	4.54302e-05	0.00761864	2.12178	1.08528	up
Lmgn000219	C4H6O3	Succinic semialdehyde	Organic acids	Organic acids	692-29-5	3	72316.4	48340	55162.7	55650.1	62621.2	51981.2	0.116013	0.828316	0.903177	1.0327	0.0464163	insig
pme3337	C14H17N5O8	Succinyladenosine	Nucleotides and derivatives	Nucleotides and derivatives	4542-23-8	1	1.7906e+06	1.61128e+06	1.92934e+06	1.08758e+06	1.32616e+06	1.42989e+06	1.28703	0.0226742	0.12381	1.38702	0.471994	insig
mws1089	C12H23O14P	Sucrose-6-phosphate	Others	Saccharides	-	3	584557	644141	674378	497049	1013340	481993	0.0431493	0.881069	0.936649	0.955176	-0.0661614	insig
mws1526	C16H22O9	Sweroside	Terpenoids	Monoterpenoids	14215-86-2	3	41670	28340	31670	71670	58488.2	35005	1.02342	0.177739	0.366628	0.615634	-0.699856	insig
pmp001073	C9H13NO2	Synephrine; 4-[1-Hydroxy-2-(methylamino)ethyl]phenol	Alkaloids	Phenolamine	94-07-5	3	247564	219338	231289	265031	246715	300881	1.10562	0.123057	0.299515	0.859177	-0.218973	insig
Zmln000899	C15H20O9	Syringaldehyde-4-O-glucoside	Phenolic acids	Phenolic acids	-	2	2.85287e+06	2.66663e+06	3.10701e+06	2.47413e+06	2.8577e+06	2.93562e+06	0.445224	0.566046	0.719681	1.04343	0.061335	insig
mws1350	C9H10O4	Syringaldehyde; 4-Hydroxy-3,5-Dimethoxybenzaldehyde	Others	Aldehyde compounds	134-96-3	3	44325.8	36747.4	28711.8	8744.83	37995.8	33706.5	0.652868	0.40903	0.594139	1.36469	0.448568	insig
Yamn004825	C28H36O13	Syringaresinol-4'-O-glucoside	Lignans and Coumarins	Lignans	-	1	1813340	1945005	2253340	1851670	2030005	2318340	0.246431	0.755706	0.852023	0.969624	-0.0445023	insig
Lmqn001932	C28H36O13	Syringaresinol-4'-O-glucoside; Acanthoside B	Lignans and Coumarins	Lignans	7374-79-0	3	16224.1	4728.1	6670	21262.2	12940.4	18670.5	1.03976	0.131991	0.315431	0.522423	-0.93671	insig
Zbsn007580	C17H14O8	Syringetin	Flavonoids	Flavonols	4423-37-4	3	21430.3	22855.4	24534.7	35727.7	25725.4	40832.6	1.19104	0.123237	0.29952	0.672825	-0.571697	insig
Zbsp004862	C23H24O13	Syringetin-3-O-glucoside*	Flavonoids	Flavonols	40039-49-4	3	4940.24	5005	15972.8	25005	16754.8	6905.84	0.776421	0.30796	0.507318	0.532573	-0.90895	insig
ZBN0136	C29H34O17	Syringetin-3-O-rutinoside	Flavonoids	Flavonols	53430-50-5	3	50005	46670	16670	75005	53340	75005	1.00642	0.088225	0.242945	0.557389	-0.843244	insig
mws0027	C9H10O5	Syringic acid	Phenolic acids	Phenolic acids	530-57-4	1	3410790	3195675	3236950	2408340	3804050	3564160	0.130544	0.96368	0.978698	1.00684	0.00983347	insig
Zmdn004764	C24H30O11	Syringopicroside	Terpenoids	Monoterpenoids	29118-80-7	3	37053.3	27218.4	34601.8	64429.2	35929.3	40471.6	0.943709	0.25018	0.44397	0.702077	-0.5103	insig
Wchn003509	C15H20O10	Syringoyl-D-Glucose	Phenolic acids	Phenolic acids	-	2	33340	40005	35005	25005	48340	40005	0.0448474	0.833716	0.906119	0.955889	-0.0650852	insig
Lmsp004721	C28H32O16	Tamarixetin-3-O-glucoside-7-O-rhamnoside*	Flavonoids	Flavonols	-	3	26670	16670	36670	33340	26645.9	45005	0.712631	0.350578	0.544874	0.762066	-0.392012	insig
HJN009	C26H44O12	Tararoside	Others	Others	-	3	107150	103340	89229.9	155543	118248	99813.2	0.881929	0.268619	0.4642	0.802241	-0.317892	insig
Lmbn000193	C3H4O4	Tartronate semialdehyde*	Organic acids	Organic acids	2480-77-5	3	674744	689948	630108	280332	281041	315755	1.48228	0.00017963	0.011084	2.27424	1.18539	up
Lchp000340	C23H41NO2	Terminaline	Alkaloids	Steroid alkaloids	15112-49-9	1	322343	335124	324294	295049	261603	271164	1.36771	0.0233355	0.125028	1.18596	0.24606	insig
pmn001702	C21H18O12	Tetahydroxyflavone-7-O-glucuronide*	Flavonoids	Flavones	-	3	15311.7	14150.1	24254.9	8340	8356.97	6670	1.35845	0.0826252	0.234276	2.29883	1.2009	up
Wcdp005264	C14H31NO2	Tetradecasphinganine	Others	Others	-	3	139917	125354	133408	174734	163742	173672	1.42835	0.0025998	0.0354584	0.778445	-0.361333	insig
Wcfp007836	C18H39NO2	Tetradecyldiethanolamine	Alkaloids	Alkaloids	18924-66-8	1	293057	262587	257648	326504	330538	345357	1.37932	0.0149284	0.0966438	0.811346	-0.301611	insig
Sazp000955	C12H17NO6	Tetraphyllin A*	Alkaloids	Isoquinoline alkaloids	-	2	155285	102860	136887	168783	240765	171147	1.12623	0.104068	0.273118	0.680276	-0.555808	insig
pmb0952	C12H17N4OS+	Thiamine (Vitamin B1)	Others	Vitamin	70-16-6	3	181562	238594	202974	142501	120135	158041	1.296	0.0344687	0.152219	1.48126	0.56682	insig
pme2287	C12H19N4O7P2S+	Thiamine pyrophosphate	Others	Vitamin	136-08-3	3	83856.4	80448.7	132501	268340	127493	126670	0.989646	0.24666	0.440521	0.568047	-0.815917	insig
Lcsn001170	C10H20N2O4	Thr-Leu	Amino acids and derivatives	Amino acids and derivatives	50299-12-2	1	1.45438e+06	1.59025e+06	1.53102e+06	1.49732e+06	1.75588e+06	1.84049e+06	0.910974	0.230687	0.424164	0.898298	-0.154734	insig
MWS201477	C8H16N2O5	Thr-Thr	Amino acids and derivatives	Amino acids and derivatives	-	3	106936	64091.8	30190.2	57542	84236.1	23793	0.270291	0.696919	0.804358	1.2153	0.281308	insig
Lcsp002261	C15H19N3O4	Thr-Trp	Amino acids and derivatives	Amino acids and derivatives	186761-42-2	1	1.2945e+06	1.39868e+06	1.51879e+06	1.20984e+06	903966	1.24079e+06	1.08508	0.0995724	0.267173	1.25558	0.328353	insig
MWS201394	C13H18N2O5	Thr-Tyr	Amino acids and derivatives	Amino acids and derivatives	145295-02-9	1	340472	222281	261380	187633	252214	251185	0.702923	0.349395	0.543951	1.19261	0.254123	insig
Lmgn007652	C18H34O5	Tianshic acid	Organic acids	Organic acids	-	1	280267	309657	261496	231838	224341	237124	1.33081	0.0557501	0.190027	1.22806	0.296385	insig
Zmjn000749	C5H8O2	Tiglic acid; 2-Methyl-2-Butenoic Acid	Organic acids	Organic acids	80-59-1	3	1.1856e+06	537793	510685	643035	1.03433e+06	926374	0.489655	0.654971	0.784001	0.858028	-0.220903	insig
Hmln003169	C21H24O7	Trachelogenin	Lignans and Coumarins	Lignans	34209-69-3	2	915990	1.03125e+06	978618	913206	831580	920839	1.04781	0.120905	0.296863	1.09762	0.134385	insig
MWSprf094	C27H34O12	Tracheloside*	Lignans and Coumarins	Lignans	33464-71-0	2	94593.4	90512.1	100863	111632	126712	105587	1.2327	0.0728402	0.217354	0.831472	-0.26626	insig
pmb0751	C16H16O7	Trans-5-O-(p-Coumaroyl)shikimate	Phenolic acids	Phenolic acids	-	3	816670	678340	740005	85389.6	63340	378340	1.26377	0.0192618	0.113244	4.24045	2.08422	up
MWS0434	C19H28O2	Trans-dehydrorosinone	Others	Ketone compounds	53-43-0	2	409954	406373	426951	245060	214876	238538	1.47651	0.00018044	0.011084	1.77999	0.831869	insig
mws2523	C12H23O14P	Trehalose 6-phosphate	Others	Saccharides	4484-88-2	1	305449	386411	395089	320003	302169	347945	0.762274	0.308971	0.507505	1.12043	0.164056	insig
Lmzp004885	C17H14O7	Tricin (5,7,4'-Trihydroxy-3',5'-dimethoxyflavone)	Flavonoids	Flavones	520-32-1	1	201470	181545	154846	289752	308712	328061	1.42664	0.00204143	0.031003	0.580513	-0.784599	insig
ZBN0225	C27H26O11	Tricin-4'-O-(guaiacylglycerol)ether	Flavonoids	Flavones	-	3	426727	393816	426417	754433	787249	788898	1.48547	2.10591e-05	0.00711484	0.535042	-0.902275	insig
ZBN0268	C35H38O17	Tricin-4'-O-(β-guaiacylglycerol)ether-5-O-(6''-acetyl)glucoside*	Flavonoids	Flavones	-	3	20868	17730.2	14536.2	20861.9	53340	39848.4	1.14279	0.159613	0.346276	0.465886	-1.10195	down
Zbsp005623	C36H38O19	Tricin-4'-O-(β-guaiacylglycerol)ether-5-O-(6''-malonyl)glucoside*	Flavonoids	Flavones	-	2	30855	23890.1	14570.4	28058.7	23480.2	25853.1	0.481167	0.631148	0.76614	0.895643	-0.159005	insig
ZBN0267	C35H38O17	Tricin-4'-O-(β-guaiacylglycerol)ether-7-O-(6''-acetyl)glucoside*	Flavonoids	Flavones	-	3	12308.1	19810.3	23358.2	22775	35611.8	33533.9	1.10211	0.0799602	0.230361	0.603526	-0.728511	insig
Hmgp003540	C36H38O19	Tricin-4'-O-(β-guaiacylglycerol)ether-7-O-(6''-malonyl)glucoside*	Flavonoids	Flavones	-	2	15243	27868.8	17701.9	26168.3	21569.7	26690.9	0.763669	0.366545	0.561366	0.817072	-0.291464	insig
ZBN0250	C36H32O13	Tricin-4'-O-[β-guaiacyl-(9''-O-p-coumaroyl)glycerol]ether	Flavonoids	Flavones	-	3	29667.4	23938.3	25720.7	20790.9	27593	29620.8	0.14046	0.897059	0.946739	1.01694	0.0242409	insig
pmb3053	C27H24O11	Tricin-4'-O-eudesmic acid	Flavonoids	Flavones	-	3	36545.9	37850.5	46545.8	33274.4	30042.6	44457	0.605851	0.464529	0.639565	1.12218	0.166309	insig
ZBN0265	C34H38O17	Tricin-4'-O-eugenolether-5-O-glucoside*	Flavonoids	Flavones	-	3	19669.7	23082.1	38340	37473.9	35520.6	38359.9	0.988153	0.219017	0.411968	0.728232	-0.45753	insig
ZBN0264	C34H38O17	Tricin-4'-O-eugenolether-7-O-glucoside*	Flavonoids	Flavones	-	3	9099.12	19837	16530	21062.5	48340	56670	1.17475	0.120114	0.296223	0.360634	-1.47139	down
Zbsp006180	C20H20O9	Tricin-4'-O-glycerol	Flavonoids	Flavones	-	3	20005	10905.3	7590.46	13847.4	13970.9	15742.8	0.501696	0.69572	0.803651	0.883833	-0.178154	insig
Zbsp005182	C32H36O19	Tricin-5-O-(3'-malonyl)glucoside-7-O-rhamnoside*	Flavonoids	Flavones	-	2	26952.7	3340	36748.5	29322.2	38622.7	63763.2	0.816908	0.205965	0.399217	0.509014	-0.974224	insig
Zbsp004858	C26H26O15	Tricin-5-O-(6'-O-malonyl)glucoside	Flavonoids	Flavones	-	2	55307.5	49456.5	41488	61181.1	8340	57910.9	0.481979	0.752028	0.850979	1.14769	0.198729	insig
Zbsp004650	C23H24O12	Tricin-5-O-Glucoside	Flavonoids	Flavones	32769-00-9	1	1666670	1260005	1950005	1586670	1.00838e+06	1848340	0.355467	0.67506	0.791916	1.09751	0.134238	insig
Zbsp006693	C27H26O11	Tricin-5-O-guaiacylglycerol*	Flavonoids	Flavones	-	1	479880	482653	494195	1.02764e+06	1.03473e+06	968102	1.48934	0.00109576	0.0221396	0.480692	-1.05681	down
ZBN0221	C26H24O10	Tricin-5-O-syringylalcohol	Flavonoids	Flavones	-	3	10188.1	13500.4	15521.3	16944.9	24758.3	20921.5	1.22143	0.0534255	0.186267	0.626108	-0.675517	insig
pmb3032	C26H26O14	Tricin-7-O-(2''-Malonyl)rhamnoside	Flavonoids	Flavones	-	3	12840.5	7273.78	8952.55	22149.3	23070.9	15829.1	1.31375	0.0227392	0.12381	0.476121	-1.0706	down
Zbsp005487	C29H34O15	Tricin-7-O-(2''-O-rhamnoside)rhamnoside	Flavonoids	Flavones	-	2	11145.3	6561.3	6530.82	7899.15	5005	9505.2	0.226456	0.778367	0.867304	1.08158	0.113134	insig
ZBN0239	C29H32O17	Tricin-7-O-(2''-O-rhamnosyl)galacturonide	Flavonoids	Flavones	89915-54-8	3	6354.35	10005	6356.35	11591.7	5005	10585.3	0.328725	0.573147	0.724036	0.835689	-0.258961	insig
ZBN0249	C33H32O15	Tricin-7-O-(2''-feruloyl)glucoside	Flavonoids	Flavones	-	3	8683.23	9169.63	13021.2	20824.2	23031.8	25661.1	1.41216	0.0027719	0.0367042	0.444122	-1.17097	down
ZBN0255	C33H30O16	Tricin-7-O-(2''-feruloyl)glucuronide	Flavonoids	Flavones	-	3	2.52905e+06	2.61292e+06	2.92681e+06	2.3949e+06	2.65268e+06	2.56968e+06	0.695881	0.361967	0.555877	1.05928	0.0830817	insig
ZBN0251	C33H36O15	Tricin-7-O-(4'-O-Rhamnoside)-guaiacylglycerol-ether	Flavonoids	Flavones	-	3	18682.8	5794.2	15453.5	14161.4	16938.1	10832	0.280992	0.886065	0.939868	0.952279	-0.0705443	insig
Zmxp005470	C26H26O15	Tricin-7-O-(6''-O-malonyl)glucoside*	Flavonoids	Flavones	-	2	72214.2	48130	38191	39294.5	57614.6	64897.6	0.107602	0.935745	0.965964	0.979781	-0.0294681	insig
pmb0736	C23H24O12	Tricin-7-O-Glucoside*	Flavonoids	Flavones	32769-01-0	2	58789.3	63240.9	151670	80397.9	95423.1	62393.6	0.124185	0.739676	0.843261	1.14896	0.200335	insig
Zbsp006822	C27H26O11	Tricin-7-O-guaiacylglycerol*	Flavonoids	Flavones	-	1	540161	569178	438053	974689	1.00455e+06	986001	1.44958	0.00521833	0.0491637	0.521843	-0.938313	insig
ZBN0237	C29H34O16	Tricin-7-O-neohesperidoside	Flavonoids	Flavones	53766-40-8	3	371735	410025	448340	644574	526670	303340	0.421689	0.503354	0.670473	0.834201	-0.261533	insig
Hmgp003086	C29H34O16	Tricin-7-O-rutinoside	Flavonoids	Flavones	-	1	4.39789e+06	3.65418e+06	3.20015e+06	2.4303e+06	2.31582e+06	4.28853e+06	0.74626	0.382863	0.577912	1.24545	0.316671	insig
MWS5231	C13H24O4	Tridecanedioic acid	Lipids	Free fatty acids	505-52-2	1	197539	164943	166914	246512	252697	245695	1.41299	0.0174959	0.104885	0.710691	-0.492705	insig
MWSslk154	C12H20O7	Triethyl citrate	Organic acids	Organic acids	77-93-0	3	15914.8	15298	22734.4	13647.8	16233.3	19979.6	0.324469	0.675683	0.791916	1.08196	0.113645	insig
pme2268	C7H7NO2	Trigonelline	Alkaloids	Pyridine alkaloids	535-83-1	3	3.60997e+06	3.25861e+06	3.39906e+06	5.13092e+06	5.54119e+06	5.29795e+06	1.47215	0.000303686	0.0138047	0.642931	-0.637265	insig
Zmzp000145	C9H20N2O2	Trimethyllysine	Amino acids and derivatives	Amino acids and derivatives	23284-33-5	1	1.36264e+07	4.0175e+06	6186545	1.75624e+07	1.73552e+07	1.77906e+07	1.18146	0.0802175	0.230361	0.452119	-1.14522	down
mws0005	C10H12N2	Tryptamine	Alkaloids	Plumerane	61-54-1	1	3.28804e+07	4.55747e+07	3.98462e+07	3.16234e+07	3.32209e+07	2.12957e+07	1.03621	0.110142	0.283291	1.37336	0.45771	insig
MWS2426	C16H19N3O5	Tryptophan glutamic acid	Amino acids and derivatives	Amino acids and derivatives	36099-95-3	1	108948	96617.4	121913	133056	128077	123095	1.12875	0.108013	0.28127	0.852304	-0.23056	insig
Sazp003601	C18H28O9	Tuberonic acid glucoside*	Organic acids	Organic acids	120399-24-8	3	18994.8	15737.2	15697.5	13948.3	6995.45	20923.8	0.585761	0.556052	0.714011	1.2045	0.268435	insig
MW0158678	C19H20N2O7	Tyr-Abu-OH	Amino acids and derivatives	Amino acids and derivatives	-	3	220005	266670	209973	233340	168220	196907	0.815563	0.272116	0.465652	1.16405	0.219157	insig
MWS201480	C12H16N2O4	Tyr-Ala	Amino acids and derivatives	Amino acids and derivatives	730-08-5	3	183061	148103	183920	153443	147966	166448	0.749846	0.317715	0.512315	1.10094	0.138737	insig
MWS201479	C11H14N2O4	Tyr-Gly*	Amino acids and derivatives	Amino acids and derivatives	673-08-5	1	2.66558e+06	2.76968e+06	2.51684e+06	2.13753e+06	2.57268e+06	2.37721e+06	1.03682	0.135967	0.321442	1.122	0.166076	insig
MW0110259	C15H22N2O4	Tyr-Ile	Amino acids and derivatives	Amino acids and derivatives	-	3	2.64651e+06	2.58857e+06	2.91872e+06	3.13937e+06	2.44646e+06	2.43591e+06	0.181409	0.874422	0.932828	1.01646	0.0235592	insig
MW0158705	C22H26N2O7	TyrMe-Leu-OH	Amino acids and derivatives	Amino acids and derivatives	-	3	316897	291074	268776	220857	248340	235005	1.31398	0.0336317	0.15105	1.24502	0.316171	insig
MW0110297	C14H20N2O4	Tyrosyl-Valine	Amino acids and derivatives	Amino acids and derivatives	17355-09-8	3	2.22403e+06	2.11509e+06	2.10403e+06	2.38672e+06	2.288e+06	2.27395e+06	1.27031	0.0323049	0.147617	0.927249	-0.108971	insig
Zbqp002380	C15H22N2O4	Tyrosylleucine	Amino acids and derivatives	Amino acids and derivatives	17355-10-1	2	1.40805e+06	1.30616e+06	1.2959e+06	1.84998e+06	1.52501e+06	1.65636e+06	1.30598	0.0546714	0.188588	0.797023	-0.327308	insig
MWSprf097	C18H25NO6	USaramine	Alkaloids	Alkaloids	15503-87-4	3	746951	739655	927372	1.18843e+06	947243	714990	0.620118	0.408166	0.593664	0.846814	-0.239883	insig
MWS1900	C11H20O4	Undecanedioic acid	Lipids	Free fatty acids	1852-04-6	1	64999.6	48034	42924.7	83087.8	71520	68014.9	1.19542	0.0589306	0.193411	0.70055	-0.51344	insig
mws0752	C11H22O2	Undecylic Acid	Lipids	Free fatty acids	112-37-8	2	890330	656925	683917	666701	759670	644856	0.443916	0.562505	0.716265	1.07722	0.107316	insig
pme0257	C4H4N2O2	Uracil	Nucleotides and derivatives	Nucleotides and derivatives	66-22-8	3	113870	85948.6	104608	190432	180968	176188	1.43312	0.00320516	0.0387234	0.555941	-0.846995	insig
Cmdn000784	C5H4N4O3	Uric acid	Nucleotides and derivatives	Nucleotides and derivatives	69-93-2	1	48988.4	64424.7	40331.6	40944.9	40146.8	38474.3	0.966878	0.246469	0.440521	1.28586	0.36273	insig
mws0248	C9H12N2O6	Uridine	Nucleotides and derivatives	Nucleotides and derivatives	58-96-8	1	3.46165e+06	2.8749e+06	4.16026e+06	3.41482e+06	2.82005e+06	3.7317e+06	0.25842	0.720879	0.826891	1.0532	0.0747814	insig
pme3007	C9H14N2O12P2	Uridine 5'-diphosphate	Nucleotides and derivatives	Nucleotides and derivatives	27821-45-0	1	183939	221548	305444	173010	156732	189248	1.02132	0.211715	0.404461	1.36984	0.454006	insig
pmb2922	C15H24N2O17P2	Uridine 5'-diphospho-D-glucose	Nucleotides and derivatives	Nucleotides and derivatives	133-89-1	1	3.83817e+06	4.35929e+06	1.91748e+06	2.32505e+06	2.39233e+06	2.33003e+06	0.758967	0.3023	0.503433	1.43527	0.521326	insig
Lmqn000780	C17H27N3O17P2	Uridine 5'-diphospho-N-acetylglucosamine	Nucleotides and derivatives	Nucleotides and derivatives	528-04-1	1	220436	178121	266609	230600	250333	299431	0.766321	0.308751	0.507505	0.852377	-0.230436	insig
pme3188	C9H13N2O9P	Uridine 5'-monophosphate	Nucleotides and derivatives	Nucleotides and derivatives	58-97-9	1	3.25418e+06	3.53916e+06	9199635	9287820	9151065	7274275	0.970973	0.230739	0.424164	0.621976	-0.685069	insig
Zmfn000481	C14H22N2O16P2	Uridine-5'-Diphosphate-D-Xylose	Nucleotides and derivatives	Nucleotides and derivatives	3616-06-6	1	4.99262e+06	2.62027e+06	3.09632e+06	3.39528e+06	3.43553e+06	2.74251e+06	0.276868	0.660071	0.786487	1.11865	0.161761	insig
Labn005411	C26H34O11	Urolignoside	Lignans and Coumarins	Lignans	131723-83-6	3	53340	60005	43340	86670	83340	120005	1.33981	0.0472146	0.176739	0.540265	-0.88826	insig
Lcsp002545	C15H27N3O6	Val-Asp-Ile	Amino acids and derivatives	Amino acids and derivatives	-	1	382169	369802	449329	330109	357539	423784	0.576012	0.466348	0.640499	1.08086	0.112177	insig
MW0159035	C15H27N3O6	Val-Ile-Asp	Amino acids and derivatives	Amino acids and derivatives	-	3	303128	277571	287673	229158	230516	215597	1.4418	0.00342282	0.0392042	1.28596	0.362847	insig
Lcsp002568	C16H31N3O4	Val-Ile-Val	Amino acids and derivatives	Amino acids and derivatives	-	1	372605	354408	308187	298393	360948	380248	0.0190775	0.96507	0.978698	0.995779	-0.00610197	insig
MWS201400	C16H21N3O3	Val-Trp	Amino acids and derivatives	Amino acids and derivatives	24587-37-9	1	2.08487e+06	1.83827e+06	1.63332e+06	1.81811e+06	1.89367e+06	1.78963e+06	0.0517856	0.90262	0.948255	1.01001	0.0143626	insig
MW0159234	C14H25N3O6	Val-Val-Asp	Amino acids and derivatives	Amino acids and derivatives	-	3	163922	145565	151030	144895	107448	144972	0.887131	0.228509	0.422502	1.15907	0.212971	insig
MW0159242	C16H31N3O4	Val-Val-Leu	Amino acids and derivatives	Amino acids and derivatives	-	3	145054	145384	142481	175659	174681	162691	1.42897	0.0195518	0.113848	0.843847	-0.244947	insig
MW0159245	C14H27N3O5	Val-Val-Thr	Amino acids and derivatives	Amino acids and derivatives	-	3	169382	18340	120125	159588	169965	20005	0.0957285	0.842798	0.912168	0.880676	-0.183317	insig
mws0028	C8H8O4	Vanillic acid	Phenolic acids	Phenolic acids	121-34-6	1	54094645	52710655	53431535	33975175	44013665	52218960	0.991164	0.197584	0.392594	1.23062	0.29939	insig
MWSmce632	C10H10O4	Vanillin acetate	Phenolic acids	Phenolic acids	881-68-5	3	769887	663776	813584	512183	454534	369812	1.37086	0.00760092	0.062484	1.68141	0.749668	insig
mws0458	C8H8O3	Vanillin; 4-Hydroxy-3-Methoxybenzaldehyde*	Others	Aldehyde compounds	121-33-5	1	7659595	7835760	7535175	1.78161e+06	4691410	4099760	1.21855	0.041638	0.165441	2.17829	1.12319	up
Zbsn009679	C17H14O6	Velutin (5,4'-dihydroxy-7,3'-dimethoxyflavone)*	Flavonoids	Flavones	25739-41-7	3	25741.7	23424.6	28522.3	22523.1	21226.6	23187.4	1.13534	0.122077	0.29843	1.16062	0.214897	insig
Zbsn003878	C26H28O14	Vicenin-3	Flavonoids	Flavones	59914-91-9	3	46670	60005	90005	71670	73340	86670	0.657229	0.46619	0.640499	0.84893	-0.236283	insig
ZBN0231	C27H30O15	Vitexin-2''-O-glucoside*	Flavonoids	Flavones	61360-94-9	3	12650.3	5739.59	22761.4	46645.5	14916.7	18340	0.804262	0.334696	0.530329	0.51502	-0.9573	insig
Lmhn002051	C12H12O8	Vnilloylmalic acid	Phenolic acids	Phenolic acids	-	3	66858	34669.2	46510.4	56638.5	74190	63592	0.887328	0.241679	0.435677	0.76143	-0.393216	insig
Wcgn003981	C14H18O9	Woodorien	Others	Saccharides	155112-92-8	3	146460	148665	169877	173340	140901	140898	0.21488	0.816203	0.892872	1.02167	0.0309328	insig
pme0256	C5H4N4O2	Xanthine	Nucleotides and derivatives	Nucleotides and derivatives	69-89-6	1	111121	99656	69704	33954.6	29130.5	48928.3	1.35984	0.0283679	0.138836	2.50399	1.32423	up
Zbmp008460	C21H22O5	Xanthoangelol H	Flavonoids	Chalcones	-	3	79633.2	66337.7	77400.5	45726.9	52360.8	49962.4	1.41279	0.0133819	0.0912256	1.50876	0.593359	insig
mws0668	C10H12N4O6	Xanthosine	Nucleotides and derivatives	Nucleotides and derivatives	146-80-5	1	1.5295e+06	1.57951e+06	1.51139e+06	746136	738512	760625	1.49089	0.000227393	0.0127113	2.05783	1.04113	up
Wasn002329	C16H17NO9	Xanthurenic Acid 8-O-Glucoside	Alkaloids	Quinoline alkaloids	97451-32-6	1	18036.9	11869.3	31065.8	30899	31169.8	34120.7	1.02752	0.170034	0.357058	0.633874	-0.657733	insig
pme0513	C5H12O5	Xylitol*	Others	Saccharides	87-99-0	3	97739.5	23930.5	112507	95689.3	19147.6	36912.7	0.472536	0.487344	0.655863	1.54318	0.62591	insig
Cmyp002064	C22H22O11	Yuanhuanin*	Flavonoids	Flavones	83133-14-6	2	94773.1	75413.1	93340	40005	63340	96226	0.799333	0.322072	0.517351	1.32046	0.401045	insig
Lmxp000939	C5H5N5	Zarzissine*	Alkaloids	Alkaloids	160568-14-9	2	8.69084e+06	8.76052e+06	8.58609e+06	6.01811e+06	6.20788e+06	5.79263e+06	1.48258	0.000491619	0.0168254	1.44503	0.5311	insig
MWS20185	C17H26O4	[6]-Gingerol	Phenolic acids	Phenolic acids	23513-14-6	1	47398.5	65126.5	48621.8	60586.5	71720.7	72517.4	1.08211	0.111954	0.285763	0.786755	-0.346014	insig
MWS20184	C17H24O3	[6]-Shogaol	Phenolic acids	Phenolic acids	555-66-8	3	73035.2	56709	58008.6	64630.8	54226.6	61635.3	0.269689	0.715532	0.821882	1.04022	0.0568933	insig
Wcdp000970	C8H8O	acetophenone	Others	Others	98-86-2	3	686322	735980	725322	138790	501893	508896	0.998361	0.110478	0.283291	1.86818	0.901635	insig
Hahp000801	C5H11NO2	alanine betaine*	Alkaloids	Alkaloids	-	1	1.23955e+07	1.31314e+07	1.4862e+07	1.50757e+07	1.68291e+07	2.2237e+07	1.10711	0.157437	0.345127	0.745983	-0.422786	insig
Wafn011571	C18H32O3	alpha-Hydroxylinoleic acid*	Lipids	Free fatty acids	57818-44-7	1	1.32997e+06	1.47073e+06	1.38357e+06	1.32861e+06	1.4707e+06	1.46778e+06	0.317239	0.680964	0.794668	0.980592	-0.0282748	insig
Zmgp011058	C25H26O6	broussoflavonol F	Flavonoids	Flavones	162558-94-3	3	15752.7	5392.65	12465.3	19233	8403.17	14866.5	0.474116	0.536271	0.696612	0.790789	-0.338635	insig
pmf0470	C5H9NO3	cis-4-Hydroxy-D-proline*	Amino acids and derivatives	Amino acids and derivatives	2584-71-6	3	426189	557360	699443	1.16138e+06	1.05958e+06	1.4924e+06	1.36516	0.0175508	0.104885	0.453227	-1.14169	down
MWS1962	C10H16O	cis-Citral	Terpenoids	Monoterpenoids	5392-40-5	3	253373	247316	218993	229850	262424	267956	0.57274	0.444422	0.622637	0.946665	-0.0790747	insig
Lajp012572	C15H14O3	cis-Dehydroosthol	Lignans and Coumarins	Coumarins	109741-40-4	3	18898.6	18432.4	17849.5	18149.9	21108.6	20174.3	0.905503	0.241127	0.435677	0.928451	-0.107103	insig
Lcsp003365	C15H21N5O5	cis-Zeatin riboside*	Alkaloids	Alkaloids	15896-46-5	1	1005005	1811670	1308340	1795005	767477	1.01101e+06	0.425802	0.662928	0.786487	1.15434	0.207067	insig
Lcsp002898	C21H31N5O10	cis-Zeatin-O-glucoside riboside	Alkaloids	Alkaloids	125225-72-1	1	45426.1	23413	25295.6	41670	41243.8	60005	1.01278	0.15901	0.346049	0.658659	-0.602397	insig
Zazp002547	C11H12N2O2	cyclo-(Gly-Phe)	Amino acids and derivatives	Amino acids and derivatives	10125-07-2	1	4.28399e+06	3.97699e+06	4.06658e+06	5.39503e+06	4.94345e+06	5.3275e+06	1.43185	0.00452994	0.0466056	0.786901	-0.345747	insig
Zbzp011453	C16H22O4	de-O-methyllasiodiplodin	Quinones	Quinones	-	3	8.20749e+06	7.98405e+06	7.90919e+06	8.2577e+06	8.46852e+06	8.73539e+06	1.21267	0.060723	0.196968	0.946552	-0.0792466	insig
HX1349	C5H8O4	dihydro-4-hydroxy-5-hydroxymethyl-2(3H)-furanone	Others	Others	-	3	198575	188889	209104	305073	285680	255865	1.41292	0.0171063	0.104828	0.704649	-0.505023	insig
Lcgp000245	C25H32O10	dihydrodehydrodiconiferyl alcohol-9-O-β-D-xylopyranoside	Lignans and Coumarins	Lignans	-	3	2458340	1.21796e+06	2550005	22986.7	1.63056e+06	2886515	0.621407	0.589495	0.738851	1.37142	0.455666	insig
Lskp211249	C22H26O6	epieudesmin	Lignans and Coumarins	Lignans	-	2	263948	157536	215152	206735	274680	207376	0.376339	0.674114	0.791916	0.92428	-0.113598	insig
ZbWp000749	C8H18N4O2	ethyl-L-arginine*	Amino acids and derivatives	Amino acids and derivatives	-	2	4.56703e+06	3.89268e+06	4.01635e+06	5.94872e+06	5.67913e+06	6.09526e+06	1.42934	0.00413938	0.0442149	0.703943	-0.506469	insig
Labn002716	C15H18O11	galloyl acetyl glucoside	Phenolic acids	Phenolic acids	-	2	36949.8	30166	22624.5	41455.4	48340	36952	1.10904	0.083593	0.235247	0.708025	-0.498129	insig
Zbqp002414	C11H20N2O5	h-gamma-Glu-leu-oh	Amino acids and derivatives	Amino acids and derivatives	-	1	425715	435480	465445	1.0065e+06	904015	730397	1.4338	0.029927	0.144191	0.502342	-0.993257	insig
Wcdn005942	C32H38O17	helonioside A	Others	Others	-	3	43685.8	71836.1	86425.8	141773	114546	99410.7	1.18194	0.0438168	0.170094	0.5677	-0.8168	insig
Yxxn002325	C19H28O10	icariside D1	Others	Ketone compounds	-	2	161743	163807	182518	250475	270090	223074	1.40595	0.0152821	0.0981919	0.683218	-0.549583	insig
Lcsn000193	C28H38O14	isatioxyneolignoside E	Lignans and Coumarins	Lignans	-	3	158340	102858	77412.8	106039	165005	143340	0.634074	0.443939	0.622637	0.817142	-0.291341	insig
Yhhn000821	C21H20O10	kwanzoquinone C	Quinones	Anthraquinone	-	3	1.52205e+06	1.3227e+06	1.56498e+06	2.6674e+06	2.61558e+06	2.47081e+06	1.46317	0.000405483	0.014468	0.568719	-0.814211	insig
Lcsp012679	C20H35NO2	linolenoylethanolamine	Lipids	LPE	-	2	70756.2	74561.6	80902.4	73483.7	68585.1	75335	0.563921	0.4635	0.639218	1.04055	0.057351	insig
Lcsp013328	C20H37NO2	linoleoyl ethanolamine	Lipids	LPE	68171-52-8	1	566477	549211	522273	416373	484403	462050	1.30831	0.0244849	0.127885	1.20189	0.265301	insig
MWSHC20100	C27H26O11	lycopodone*	Flavonoids	Flavones	851385-04-1	1	506617	400467	367887	907196	776502	880482	1.42837	0.00176684	0.0293365	0.497223	-1.00803	down
Wafn002807	C24H24O13	methyl 4-O-galloylchlorogenate	Phenolic acids	Phenolic acids	574747-58-3	2	168649	221372	267451	155500	235005	192326	0.462979	0.53595	0.696612	1.12807	0.173854	insig
Zalp003512	C17H20O9	methyl 5-caffeoylquinate*	Phenolic acids	Phenolic acids	-	1	12523125	8.99769e+06	8.54494e+06	8.49663e+06	9.60477e+06	9.06846e+06	0.491777	0.526605	0.689396	1.10658	0.146114	insig
Wmmp000110	C14H18O9	mudanoside A	Phenolic acids	Phenolic acids	-	2	235005	323709	277113	273017	255974	244576	0.504296	0.5091	0.675979	1.08048	0.111677	insig
Wmmn000117	C18H24O14	mudanoside B	Phenolic acids	Phenolic acids	203511-37-9	2	112926	94229.6	79717.4	170888	155059	171224	1.39606	0.00689557	0.0589993	0.577009	-0.793333	insig
MW0168255	C15H21N5O5	n6-(cis-hydroxyisopentenyl)adenosine*	Nucleotides and derivatives	Nucleotides and derivatives	-	1	1005005	1811670	1308340	1795005	767477	1.01101e+06	0.425802	0.662928	0.786487	1.15434	0.207067	insig
Smcp001137	C11H9NO2	naphthisoxazol A	Alkaloids	Alkaloids	-	3	1.89377e+07	2.0295e+07	1.97207e+07	2.60068e+07	2.56162e+07	2.48613e+07	1.46712	0.000399123	0.014468	0.770792	-0.375587	insig
Wbjp001169	C11H12N2O3	o-Carboxy-5-hydroxytryptamine	Alkaloids	Alkaloids	-	2	740587	788446	711352	527517	477116	582156	1.39879	0.00572454	0.0518921	1.4119	0.497636	insig
pme1439	C9H8O3	p-Coumaric acid	Phenolic acids	Phenolic acids	501-98-4	1	1.72043e+06	1.67054e+06	1.75446e+06	1601670	2271670	1.14359e+06	0.235618	0.908065	0.950543	1.02561	0.036486	insig
mws1195	C10H10O3	p-Coumaric acid methyl ester	Phenolic acids	Phenolic acids	19367-38-5	3	49268.8	53484.4	58686.4	42660.9	52489.4	41257.7	1.02523	0.139397	0.324134	1.18351	0.243067	insig
Zmhn002301	C15H18O8	p-Coumaric acid-4-O-glucoside*	Phenolic acids	Phenolic acids	117405-48-8	2	737330	877909	406670	1.33531e+06	1.29835e+06	922145	1.12633	0.0565436	0.190027	0.568623	-0.814456	insig
pmb0508	C14H20N4O2	p-Coumaroylagmatine	Alkaloids	Phenolamine	7295-86-5	3	112743	122244	75777	117661	60700.9	85298.6	0.521669	0.511105	0.676366	1.17865	0.237134	insig
Lmhn002926	C13H12O7	p-Coumaroylmalic acid	Phenolic acids	Phenolic acids	-	3	16670	11326.9	21107.2	22594.3	30600.7	33340	1.20025	0.0445949	0.171134	0.567448	-0.817441	insig
pmb0490	C13H18N2O2	p-Coumaroylputrescine	Alkaloids	Phenolamine	34136-53-3	1	297633	288363	268238	128191	192355	161536	1.37688	0.0105521	0.0771342	1.77197	0.825351	insig
Ymjm000152	C12H16O7	p-Hydroxypheny-β-D-allopyranoside	Phenolic acids	Phenolic acids	-	1	647003	662128	765642	856738	861315	866358	1.34753	0.04425	0.170591	0.802803	-0.316882	insig
Haxp007330	C10H10O3	p-Methoxycinnamic acida	Others	Others	-	2	25706.8	19433.2	24331.5	19899.2	25897.9	26036.5	0.200064	0.790966	0.873815	0.967118	-0.0482366	insig
Hahn000897	C20H28O14	picrorhizin	Others	Others	-	2	962870	1.0002e+06	1.0056e+06	839650	843466	949784	1.22246	0.0758844	0.222099	1.12753	0.173166	insig
Lhsp101904	C15H22O2	polygodial	Terpenoids	Sesquiterpenoids	6754-20-7	2	314702	290058	293256	300751	316311	343906	0.869918	0.242992	0.436294	0.934492	-0.0977454	insig
Zbqn001255	C6H13NO2	propyl-L-alanine	Amino acids and derivatives	Amino acids and derivatives	-	2	346788	368434	431475	306621	334493	335774	1.10271	0.144033	0.32993	1.17383	0.23122	insig
Zbqp001029	C8H18N4O2	riazan-2-yl)propyl L-prolinate*	Amino acids and derivatives	Amino acids and derivatives	-	2	186594	345917	236254	370005	315590	193521	0.356772	0.628597	0.765079	0.874476	-0.19351	insig
Zmcp102703	C26H32O11	saikolignanoside D*	Lignans and Coumarins	Lignans	-	2	153575	205037	160649	144583	97033.8	185845	0.69841	0.379494	0.57646	1.21475	0.280664	insig
Wasn000410	C6H15O8P	sn-glycero-3-phospho-(1'-sn-glycerol)	Others	Others	-	3	4.18269e+06	4.38465e+06	4.5831e+06	3.74532e+06	4.04569e+06	4.23719e+06	1.05844	0.114918	0.290401	1.0933	0.128689	insig
Zamn00402	C6H12O6	sorbose*	Others	Saccharides	-	3	1.7488e+07	1.95711e+07	2.12471e+07	1.47805e+07	1.28531e+07	1.42324e+07	1.37434	0.0205361	0.116887	1.39268	0.477868	insig
zjbp111026	C20H22O5	tetrahydrochromone M*	Others	Chromone	-	3	1.67537e+06	982153	1.7405e+06	1.82114e+06	1.69542e+06	1.67937e+06	0.700069	0.387648	0.580149	0.846437	-0.240525	insig
pme3009	C6H6O6	trans-Aconitic acid	Organic acids	Organic acids	4023-65-8	3	104337	99286.2	96760.1	95055.1	115460	80951	0.278287	0.797147	0.877175	1.0306	0.0434777	insig
Ylgn010606	C20H28O2	triptonoterpene	Terpenoids	Ditepenoids	-	3	43163.9	41696.6	71994.7	72844.8	75050.7	95301.3	1.13909	0.0837387	0.235247	0.644972	-0.632692	insig
Wbjp001317	C11H10N2O2	vasicinone	Alkaloids	Alkaloids	486-64-6	2	273550	321077	388914	400344	335960	355526	0.655622	0.414393	0.598053	0.900819	-0.150691	insig
Wbmn00859	C20H16O8	vitelignin A	Lignans and Coumarins	Lignans	-	3	2.7771e+06	2.97748e+06	3.27917e+06	752632	833038	859941	1.48545	0.00310786	0.0383227	3.69386	1.88513	up
mws1622	C15H22O	α-Cyperone	Others	Ketone compounds	473-08-5	3	67398.8	70854.2	73237	87443	75645.9	73434.8	1.01239	0.185895	0.377847	0.89416	-0.161395	insig
Zmtp102902	C16H18O8	α-Hydrojuglone glucoside	Quinones	Quinones	-	1	1.31551e+06	1.81296e+06	1.71415e+06	1.93769e+06	508340	1.35623e+06	0.617963	0.499535	0.666444	1.27362	0.34893	insig
Lmbn002648	C9H8O3	α-Hydroxycinnamic Acid*	Phenolic acids	Phenolic acids	5801-57-0	1	34741470	31520205	33191935	33791460	24847985	25520555	0.974938	0.21187	0.404461	1.18172	0.240889	insig
pme2380	C5H6O5	α-Ketoglutaric acid	Organic acids	Organic acids	328-50-7	3	1.08306e+07	1.18091e+07	1.16997e+07	1.23238e+07	1.32286e+07	1.09821e+07	0.659088	0.389001	0.580387	0.939915	-0.0893977	insig
mws0367	C18H30O2	α-Linolenic Acid*	Lipids	Free fatty acids	463-40-1	1	1.4309e+07	1.47134e+07	1.56804e+07	1.53696e+07	1.56965e+07	1.58723e+07	0.973419	0.20082	0.394813	0.952372	-0.0704032	insig
Hmlp013407	C15H26O	β-Eudesmol	Terpenoids	Sesquiterpenoids	473-15-4	3	113568	114688	116276	106005	104835	128056	0.235097	0.82725	0.902602	1.01663	0.0237942	insig
mws0147	C5H10O3	β-Hydroxyisovaleric acid	Organic acids	Organic acids	625-08-1	3	594138	756879	824234	1.21039e+06	1.01253e+06	949770	1.25573	0.0339758	0.151536	0.685617	-0.544526	insig
mws0675	C11H15N2O8P	β-Nicotinamide mononucleotide	Nucleotides and derivatives	Nucleotides and derivatives	1094-61-7	2	2.97642e+06	1.77557e+06	2.05891e+06	378340	858520	547621	1.37851	0.0308253	0.146005	3.81674	1.93234	up
mws0976	C9H12N2O6	β-Pseudouridine	Nucleotides and derivatives	Nucleotides and derivatives	1445-07-4	1	355335	281000	410694	358639	308032	322366	0.288932	0.669849	0.789779	1.05863	0.0822052	insig
pme3011	C4H9NO2	γ-Aminobutyric acid	Organic acids	Organic acids	56-12-2	3	4.85816e+06	4.2639e+06	4.40109e+06	4.21984e+06	4.52749e+06	4.21133e+06	0.613196	0.427585	0.609745	1.04356	0.0615156	insig
Zmdp001647	C10H18N2O5	γ-Glutamyl-L-valine	Amino acids and derivatives	Amino acids and derivatives	-	3	351405	408043	393140	632471	586939	613529	1.45845	0.000614296	0.0188581	0.62882	-0.669282	insig
Zmdn001564	C14H18N2O5	γ-Glutamylphenylalanine	Amino acids and derivatives	Amino acids and derivatives	7432-24-8	1	286378	341718	319585	387895	382592	396984	1.33447	0.0377198	0.15814	0.811738	-0.300913	insig
Zmdp001857	C14H18N2O6	γ-Glutamyltyrosine	Amino acids and derivatives	Amino acids and derivatives	7432-23-7	1	151629	135920	119524	212264	143352	307095	1.03489	0.211165	0.404461	0.614255	-0.703092	insig
Zmdp000446	C9H16N2O5S	γ-L-Glutamyl-S-methyl-L-cysteine	Amino acids and derivatives	Amino acids and derivatives	-	3	35005	35005	28461.2	29296.7	20005	5081.08	0.906212	0.164085	0.352782	1.81071	0.856552	insig
mws0366	C18H30O2	γ-Linolenic Acid*	Lipids	Free fatty acids	506-26-3	1	1.35501e+07	1.3851e+07	1.51396e+07	1.41354e+07	1.65177e+07	1.66653e+07	0.952088	0.186332	0.377847	0.89903	-0.153559	insig
Zmdp001663	C10H18N2O5S	γ-glutamylmethionine	Amino acids and derivatives	Amino acids and derivatives	17663-87-5	3	998677	922194	1.08784e+06	487236	503824	475865	1.47756	0.00724083	0.0604123	2.05104	1.03635	up
Zmdp000917	C6H13N3O2	δ-Guanidinovaleric acid	Organic acids	Organic acids	462-93-1	3	76509.3	92013.3	64693	34589.5	50201.2	37075.2	1.34997	0.0231898	0.124662	1.91371	0.93637	insig
