# Supplementary material for: Integrated transcriptomic and metabolomic analysis provides insight into the pollen development of CMS-D1 rice
Source: BMC Plant Biol. 2024 Jun 12;24:535. doi: 10.1186/s12870-024-05259-2 (PMC11167768; doi:10.1186/s12870-024-05259-2)
Supplement: Supplementary file 7 — Supplementary Material 7 [file 12870_2024_5259_MOESM7_ESM.xlsx]

## Sheet: Sheet1
Table S6. Metabolite differences in XYA vs. XYB at meiosis stage.
Index	Formula	Compounds	Class I	Class II	CAS	Level	XYA-meiosis-1	XYA-meiosis-2	XYA-meiosis-3	XYB-meiosis-1	XYB-meiosis-2	XYB-meiosis-3	VIP	P-value	FDR	Fold_Change	Log2FC	Type
ZBN0263	C34H38O17	"""""""Tricin-4'-O-eugenolether-7""""""""-O-glucoside"""""""	Flavonoids	Flavones	-	3	20005	6670	20005	14680.9	13629.2	24532.3	0.333226	0.735185	0.815953	0.883382	-0.17889	insig
ZBN0226	C25H26O13	"""""""Tricin-7-O-(6""""""""-O-acetyl)-D-glucopyranoside"""""""	Flavonoids	Flavones	-	3	306670	283340	390005	174035	210878	207631	1.26682	0.0444508	0.122203	1.65391	0.725881	insig
Lmnn102709	C26H34O12	(-)-olivil 4'-O-bate-D-glucopyranoside	Lignans and Coumarins	Lignans	-	3	58340	31046.3	48340	60005	56670	50087.3	0.691817	0.350717	0.50572	0.825884	-0.275989	insig
Wcdp007388	C18H26O2	(10Z,14E,16E)-10,14,16-Octadecatrien-12-Ynoic Acid	Lipids	Free fatty acids	-	2	41374.8	32152.7	42869.5	119826	123434	103107	1.36838	0.0015587	0.0196537	0.33605	-1.57325	down
MWSHC2027	C13H14N2O2	(1R,3S)-1-Methyl-1,2,3,4-tetrahydro-β-carboline-3-carboxylic acid*	Alkaloids	Alkaloids	42438-72-2	3	48575.3	45787.9	65761.6	70067.2	89682.9	75448.1	1.151	0.0432962	0.120611	0.680808	-0.55468	insig
MWSHC2028	C13H14N2O2	(1S,3S)-1-Methyl-1,2,3,4-tetrahydro-β-carboline-3-carboxylic acid*	Alkaloids	Alkaloids	40678-46-4	3	48575.3	45787.9	65761.6	70067.2	89682.9	75448.1	1.151	0.0432962	0.120611	0.680808	-0.55468	insig
MWSHC2042	C12H16O4	(2E)-3-(1-Hydroxy-2,6,6-trimethyl-4-oxo-2-cyclohexen-1-yl)-2-propenoic acid	Others	Others	26690-86-8	3	94207.1	105005	145925	211670	69237.2	223340	0.444151	0.399216	0.552837	0.68446	-0.546961	insig
MWSHC2069	C15H24O3	(2R,5S,8S)-3,4,5,6,7,8-Hexahydro-2,5-dihydroxy-2,5-dimethyl-8-(1-methylethyl)-1(2H)-naphthalenone	Others	Others	953425-61-1	2	37980.2	37370.6	18307.8	51340.9	65316.9	40237.1	0.979756	0.0967254	0.208762	0.596951	-0.744316	insig
Zmmp000635	C6H11NO2	(2S)-2-amino-4-methyl-4-pentenoic acid*	Amino acids and derivatives	Amino acids and derivatives	-	1	3.35268e+07	3.82377e+07	3.4357e+07	2.54389e+07	2.58276e+07	2.50096e+07	1.35099	0.0184934	0.0714596	1.39128	0.476414	insig
Wcfn003299	C17H20O6	(2S)-3,3-bis-(4-hydroxy-3-methoxyphenyl)-propane-1,2-diol	Others	Others	-	3	514183	483791	540280	670163	770253	685484	1.32258	0.0111744	0.0534124	0.723578	-0.466779	insig
Wcfn003882	C16H20O10	(2S,3S,4S,5R,6R)-6-(3-benzoyloxy-2-hydroxypropoxy)-3,4,5-trihydroxyoxane-2-carboxylic acid	Others	Others	-	3	197463	151795	201844	271914	317428	344422	1.27798	0.0102579	0.0515045	0.590194	-0.760739	insig
Zbqp002641	C14H25N3O6	(2S,4R)-4-amino-2-(1-amino-3-(((S)-1-carboxyethyl)amino)-3-oxopropyl)-6-methyl-3-oxoheptanoic acid	Amino acids and derivatives	Amino acids and derivatives	-	2	3.41456e+06	3.19533e+06	2.33964e+06	2.01545e+06	2.2024e+06	2.21976e+06	1.10995	0.120128	0.242536	1.39019	0.475285	insig
Wcfn006909	C17H14O7	(2Z)-4,6-Dihydroxy-2-[(4-Hydroxy-3,5-Dimethoxyphenyl)Methylidene]-1-Benzofuran-3-One	Others	Others	-	3	498578	553215	651528	1.52333e+06	1.492e+06	1.52513e+06	1.37617	0.00137738	0.0189333	0.375142	-1.41449	down
Zmyp004317	C16H18O8	(3,4,5-trihydroxytetrahydro-2H-pyran-2-yl)methyl (E)-3-(4-hydroxy-3-methoxyphenyl)acrylate	Phenolic acids	Phenolic acids	-	3	953790	2141670	1.13844e+06	3095980	1643340	3242110	0.979993	0.125232	0.246495	0.530469	-0.914659	insig
Zmmp002946	C14H18N2O5	(3-(carboxyamino)-2-methylpropanoyl)phenylalanine*	Amino acids and derivatives	Amino acids and derivatives	-	1	3.01295e+06	3.64453e+06	3.76959e+06	3.40692e+06	3.40921e+06	2.91621e+06	0.497289	0.468257	0.616522	1.07138	0.0994757	insig
MWSHC20121	C13H20O3	(3E)-4-[(1R,3S,6R)-3-Hydroxy-5,5,6-trimethyl-7-oxabicyclo[4.1.0]hept-1-yl]-3-buten-2-one	Others	Others	1416779-58-2	3	16670	29157.1	12307.1	21306.6	10005	16915.5	0.338764	0.617286	0.731066	1.20543	0.269542	insig
Zmgp005229	C20H24O2	(5S)-5-Methoxy-1,7-diphenyl-3-heptanone	Others	Ketone compounds	-	2	31158.1	24521.3	23637.4	35572.8	25072.2	37057.3	0.770746	0.253415	0.405126	0.811821	-0.300766	insig
Wcsn011122	C18H32O2	(5Z,10E,14S)-14-hydroxy-2,6,10-trimethylpentadeca-5,10-dien-4-one	Others	Others	-	3	1.18608e+07	1.22524e+07	1.41142e+07	2.16016e+07	2.30326e+07	1.90577e+07	1.33475	0.00632872	0.0395618	0.600194	-0.736499	insig
Lafp004533	C22H32O10	(6R,9R)-3-Oxo-α-ionol-β-D-malonyl-glucoside	Terpenoids	Sesquiterpenoids	-	2	46670	94057.5	23340	33340	17166.4	28340	0.787255	0.303899	0.459548	2.08085	1.05717	insig
Zahn005590	C20H24O6	(7'S,8R,8'R)-3,5'-dimethoxy-3',4,9'-trihydroxy-7',9-epoxy-8,8'-lignan	Lignans and Coumarins	Lignans	-	1	89864.8	178734	168084	219671	206045	223215	0.982477	0.123001	0.245229	0.672928	-0.571476	insig
Lmcn009122	C16H30O2	(7Z)-Hexadecenoic acid*	Lipids	Free fatty acids	2416-19-5	1	23455.8	30124.2	32778.3	58596.7	52020	53650.4	1.3244	0.00236185	0.0235181	0.525719	-0.927636	insig
Lmbn006152	C18H32O2	(9Z,11E)-Octadecadienoic acid	Lipids	Free fatty acids	2540-56-9	1	30102	38339	34681.2	52419.5	55371.3	48589	1.30315	0.00505915	0.0349144	0.659434	-0.600699	insig
Wcdp006929	C18H26O3	(9Z,11E,13E,15Z)-4-Oxo-9,11,13,15-Octadecatetraenoic Acid	Lipids	Free fatty acids	17699-21-7	2	33621.3	26156.6	30738.2	60887.7	37524.1	41727.4	1.09883	0.138807	0.261318	0.645902	-0.630612	insig
Wmmn002441	C10H16O3	(E)-Linalool-1-oic acid	Lipids	Free fatty acids	-	3	73587.5	78113.9	17274.7	86151.9	80572.8	23758.1	0.183316	0.81012	0.877824	0.887094	-0.172841	insig
Labn003679	C15H20O8	(E)-caffeyl alcohol 4-O-β-D-glucopyranoside	Phenolic acids	Phenolic acids	-	2	141670	210005	175005	96670	183340	188340	0.404607	0.619096	0.732175	1.12454	0.16934	insig
Walp012785	C21H36O3	(Oxiran-2-yl)methyl octadeca-9,12-dienoate*	Lipids	Glycerol ester	856386-19-1	2	267515	282351	220028	367460	341493	341061	1.24382	0.0232029	0.0799298	0.733224	-0.447675	insig
MWSHC2025	C12H12N2O2	(R)-1,2,3,4-Tetrahydro-3-carboxy-2-carboline*	Alkaloids	Alkaloids	72002-54-1	3	188314	188411	186362	359676	244944	296670	1.25416	0.0766956	0.178389	0.624756	-0.678634	insig
Zmbn004194	C8H14O5	(R)-2-hydroxy-2-isobutylsuccinic acid	Others	Others	-	3	36248.4	15005	55964.7	43066.4	50273.8	51442.8	0.673949	0.401514	0.55556	0.740544	-0.433343	insig
Zbfn013528	C16H32O3	(R)-Beta-Hydroxypalmitic Acid*	Lipids	Free fatty acids	-	1	80921.1	89646	84642.8	149383	151423	154820	1.38507	8.8758e-05	0.00618035	0.560129	-0.836168	insig
Hasp010605	C21H36O4	(S)-2,3-dihydroxypropyl (9Z,12Z,15Z)-octadeca-9,12,15-trienoate	Others	Others	129828-41-7	3	1.23748e+06	1.20714e+06	1.04485e+06	1.75916e+06	1.44826e+06	1.40302e+06	1.17551	0.0589458	0.146862	0.756861	-0.401899	insig
Lmrn001951	C9H10O4	(S)-2-Hydroxy-3-(4-Hydroxyphenyl)Propanoic Acid*	Phenolic acids	Phenolic acids	23508-35-2	2	123479	129077	139260	132858	160067	156667	0.977846	0.139853	0.262341	0.871494	-0.198438	insig
zjgp122014	C21H20O11	(Z)-6-O-β-D-glucopranosyl-6,7,3',4'-tetrahydroxyaurone	Flavonoids	Aurones	-	3	32877	36009.7	25057.8	123340	43420.2	86767.3	1.13592	0.145312	0.268155	0.370549	-1.43226	down
ZbLn003143	C17H30O12	1'-(3-methylisobutyryl)sucrose	Lipids	Free fatty acids	-	2	2.30186e+06	2.18755e+06	2.51925e+06	3.11156e+06	2.6121e+06	3.3237e+06	1.16265	0.0662012	0.159282	0.774664	-0.368358	insig
pme2831	C4H11N5	1,1-Dimethylbiguanide	Alkaloids	Alkaloids	657-24-9	3	211836	209599	204678	261092	276976	283890	1.36626	0.00635918	0.0395618	0.761733	-0.392642	insig
MWSslk133	C14H26O4	1,14-Tetradecanedioic Acid	Lipids	Free fatty acids	821-38-5	1	19620.3	20564.5	19547	24236.1	29258.1	31081.8	1.27031	0.0527467	0.136423	0.706252	-0.501746	insig
Lmfn002465	C22H28O13	1,2,4-Trihydroxynaphthalene-1,4-di-glucoside (Lawsoniaside)	Others	Others	116964-02-4	3	4658.98	14251	12272.2	8260.19	9306.98	9466.18	0.0748352	0.683858	0.776986	1.15347	0.205981	insig
Zmjn005125	C42H46O20	1,3,6'-Triferuloyl-sucrose	Phenolic acids	Phenolic acids	-	2	3914.91	6004.45	4783.23	1300.39	1726.78	2595.18	1.25913	0.019175	0.0729898	2.61503	1.38683	up
Wbtn005631	C19H18O10	1,3,7-trihydroxy-2-[3,4,5-trihydroxy-6-(hydroxymethyl)oxan-2-yl]xanthen-9-one	Flavonoids	Other Flavonoids	-	3	1.87904e+06	1.98024e+06	1.93813e+06	932286	451670	456670	1.29377	0.0121357	0.0559108	3.14969	1.65521	up
Hmcp006520	C25H48O4	1,3-Dihydroxypropan-2-yl 12-methyl-6-(6-methylheptyl)tridec-12-enoate	Others	Others	-	2	18031.5	17771	17388.2	66964.1	58367.4	51315	1.3823	0.011768	0.0549185	0.301114	-1.73162	down
Lasp003143	C11H12O3	1,4-Benzodioxin-6-propanol	Others	Alcohol compounds	-	3	116254	169736	118117	570005	490005	289501	1.29269	0.0579485	0.145545	0.299447	-1.73963	down
MWS0559	C6H10O5	1,6-anhydro-β-D-glucose	Others	Saccharides	498-07-7	1	957253	1.00463e+06	1.04906e+06	1.19941e+06	1.27322e+06	1.11398e+06	1.2288	0.0328003	0.100929	0.839497	-0.252403	insig
Hmjp003400	C19H16O3	1,7-Bis-(4-hydroxyphenyl)-2,4,6-heptatrienone	Others	Ketone compounds	-	3	556420	235780	537793	1.07289e+06	1.1774e+06	1.17931e+06	1.21807	0.0139296	0.0602062	0.387798	-1.36662	down
Waln010743	C28H54NO9P	1-(2,3-dihydroxypropoxy)-3-(((2-(dimethylamino)ethoxy)(hydroxy)phosphoryl)oxy)propan-2-yl (11Z,14Z)-octadeca-11,14-dienoate	Lipids	LPE	-	1	6.14344e+06	6.35991e+06	6.35583e+06	7.75602e+06	7.14617e+06	7.26121e+06	1.3188	0.0175131	0.0686202	0.850915	-0.232913	insig
Waln009920	C28H52NO9P	1-(2,3-dihydroxypropoxy)-3-(((2-(dimethylamino)ethoxy)(hydroxy)phosphoryl)oxy)propan-2-yl (8E,11Z,14Z)-octadeca-8,11,14-trienoate	Lipids	LPE	-	1	522966	545335	591259	1.45215e+06	1.30727e+06	1.34066e+06	1.38573	0.000659608	0.0145548	0.404763	-1.30485	down
Waln010449	C26H52NO9P	1-(2,3-dihydroxypropoxy)-3-(((2-(dimethylamino)ethoxy)(hydroxy)phosphoryl)oxy)propan-2-yl (E)-hexadec-9-enoate	Lipids	LPE	-	2	74393.8	75466.2	76455.5	139573	107311	102253	1.26838	0.0723588	0.170991	0.648215	-0.625456	insig
Waln011704	C28H56NO9P	1-(2,3-dihydroxypropoxy)-3-(((2-(dimethylamino)ethoxy)(hydroxy)phosphoryl)oxy)propan-2-yl (Z)-14-Octadecenoic Acid	Lipids	LPE	-	1	744169	730118	790359	1.8232e+06	1.56317e+06	1.71811e+06	1.38257	0.00437303	0.0326227	0.443659	-1.17248	down
WaYn011606	C27H56NO9P	1-(2,3-dihydroxypropoxy)-3-(((2-(dimethylamino)ethoxy)(hydroxy)phosphoryl)oxy)propan-2-yl heptadecanoate	Lipids	LPE	-	3	18417.9	14490.8	15880	18874	11065.2	15694.9	0.337943	0.707213	0.792168	1.06913	0.0964359	insig
Waln011524	C26H54NO9P	1-(2,3-dihydroxypropoxy)-3-(((2-(dimethylamino)ethoxy)(hydroxy)phosphoryl)oxy)propan-2-yl palmitate*	Lipids	LPE	-	1	1.51256e+06	1.52069e+06	1.42626e+06	1.34717e+06	1.31106e+06	1.21446e+06	1.23163	0.0195231	0.0737391	1.15153	0.203549	insig
Zbzp010481	C21H34O3	1-(3,5-Dihydroxyphenyl)pentadecan-1-one	Quinones	Quinones	-	2	116749	85007	104657	95860.3	75346	72983.1	0.92557	0.156591	0.282674	1.25482	0.327477	insig
Wchn005575	C21H28O8	1-(4'-Hydroxy-3'-methoxyphenyl)-2-[4''-(3-hydroxypropyl)-2'',6''-dimethoxyphenyl]-propane-1,3-Diol	Others	Others	-	2	858340	736670	880005	813340	918340	855005	0.459473	0.533537	0.662289	0.956829	-0.0636671	insig
Zbfn002690	C13H16O8	1-(4-Hydroxybenzoyl)Glucose; 25545-07-7	Phenolic acids	Phenolic acids	-	2	352667	354442	393312	457686	531532	513537	1.30632	0.0112994	0.0536786	0.732269	-0.449554	insig
pmn001681	C10H14O2	1-(4-Methoxyphenyl)-1-propanol	Phenolic acids	Phenolic acids	5349-60-0	3	493610	548854	599789	613098	531756	755782	0.709415	0.323602	0.480673	0.864055	-0.210806	insig
MEDL00392	C26H52NO7P	1-(9Z-octadecenoyl)-sn-glycero-3-phosphocholine	Lipids	LPC	19420-56-5	3	700138	661444	707410	1.61561e+06	1.58621e+06	1.62072e+06	1.39148	1.93345e-06	0.0010808	0.429025	-1.22086	down
Lmqn000432	C9H19O11P	1-(sn-Glycero-3-phospho)-1D-myo-inositol	Others	Saccharides	-	1	1.62398e+06	1.55846e+06	2.5941e+06	2.24362e+06	2.21872e+06	2.49111e+06	0.74439	0.362341	0.514082	0.830746	-0.267521	insig
Wbtn002952	C13H19NO7	1-(β-D-Glucopyranosyl)-3-ethyl-4-methyl-1H-pyrrole-2,5-dione	Others	Ketone compounds	-	3	194073	126189	205886	421028	424542	518160	1.31572	0.00282005	0.0261283	0.385815	-1.37402	down
MWS00330g	C5H9NO2	1-Amino-1-cyclobutane-carboxylic-acid*	Amino acids and derivatives	Amino acids and derivatives	-	1	3.24891e+06	3.55491e+06	3.30037e+06	3.34026e+06	3.57882e+06	2.46376e+06	0.472815	0.556611	0.677878	1.07688	0.106856	insig
Lcsp013823	C22H41NO2	1-Amino-2-hydroxydocosa-10,13-dien-3-one	Others	Others	-	3	822054	533407	923982	628950	873738	652421	0.142228	0.784843	0.857704	1.05769	0.0809206	insig
mws4052	C4H7NO2	1-Aminocyclopropane-1-carboxylic acid*	Organic acids	Organic acids	22059-21-8	3	1.38442e+06	1.06413e+06	1.73662e+06	2653857	2707371	2.61029e+06	1.28154	0.0210439	0.0751029	0.525017	-0.929565	insig
MWS2050	C3H9NO	1-Aminopropan-2-ol	Alkaloids	Alkaloids	78-96-6	3	16699.8	23443.7	40003	51670	26250.8	26580.1	0.530687	0.49922	0.638103	0.766946	-0.382803	insig
pmf0174	C10H22O	1-Decanol*	Others	Alcohol compounds	112-30-1	3	3.39481e+06	3.51927e+06	4.05798e+06	5.06853e+06	5.07593e+06	5.45081e+06	1.32016	0.00544667	0.0363907	0.703551	-0.507273	insig
pmf0297	C20H42O	1-Eicosanol	Lipids	Free fatty acids	629-96-9	3	130538	113657	140577	143707	133784	138951	0.741924	0.31082	0.467485	0.923952	-0.114111	insig
Zmjn005011	C36H42O19	1-Feruloyl-3-p-coumaroyl-2',6'-diacetylsucrose	Phenolic acids	Phenolic acids	-	1	9127.07	10349	9861.34	27561.9	21179.6	24774.3	1.36994	0.012939	0.0577095	0.399063	-1.32531	down
pmp000086	C13H16O6	1-Feruloyl-sn-glycerol	Phenolic acids	Phenolic acids	-	3	56670	105005	66670	121670	95005	96670	0.908013	0.18909	0.324902	0.728734	-0.456537	insig
pmn001375	C26H32O12	1-Hydroxypinoresinol-1-O-Glucoside	Lignans and Coumarins	Lignans	81495-71-8	1	28340	67808.4	63128	118058	71670	130928	1.02885	0.077685	0.180119	0.49672	-1.0095	down
Zbfn007626	C25H48NO7P	1-Linoleoyl-2-Lysophosphatidic Acid Monobutylamine Ester	Lipids	Glycerol ester	-	1	187604	372181	625420	286218	470705	504237	0.256154	0.87133	0.920164	0.939774	-0.0896142	insig
Lmhp112042	C21H38O4	1-Linoleoylglycerol*	Lipids	Glycerol ester	2277-28-3	1	1.26693e+06	1.1774e+06	1.35207e+06	1.91205e+06	1.70883e+06	1.6569e+06	1.31238	0.00915355	0.0478209	0.719317	-0.4753	insig
Lmhp009384	C33H58O14	1-Linoleoylglycerol-2,3-di-O-glucoside*	Lipids	Glycerol ester	-	1	880282	1.11163e+06	673308	845922	700377	1.55834e+06	0.268921	0.65378	0.752009	0.858464	-0.220171	insig
Lmhp010573	C27H48O9	1-Linoleoylglycerol-3-O-glucoside*	Lipids	Glycerol ester	-	1	30313.4	30910.5	31639.4	14873.4	25349.4	21154.1	1.13275	0.0725973	0.170991	1.513	0.597412	insig
Wcdp003364	C13H14N2O2	1-Methyl-1,2,3,4-tetrahydro-β-carboline-3-carboxylic acid*	Alkaloids	Alkaloids	-	3	62677.5	48340	55005	64152.8	53575.4	42482.1	0.21144	0.810823	0.877824	1.03628	0.0514116	insig
mws0847	C6H7N5	1-Methyladenine	Nucleotides and derivatives	Nucleotides and derivatives	5142-22-3	1	440570	485349	439758	465972	393022	368963	0.80853	0.256522	0.408809	1.11215	0.153356	insig
MWSmce549	C17H34O4	1-Monomyristin	Lipids	Glycerol ester	589-68-4	1	384011	209149	273115	252194	303507	307601	0.0869963	0.986755	0.991484	1.00344	0.0049604	insig
Zmzn002460	C11H8O2	1-Naphthoic acid	Organic acids	Organic acids	86-55-5	2	168604	195463	184258	107992	136884	124081	1.29117	0.00645684	0.0396635	1.48615	0.571581	insig
MWS2066	C10H8O	1-Naphthol*	Phenolic acids	Phenolic acids	90-15-3	3	109865	102795	134741	151815	172677	151302	1.20698	0.0271293	0.0890329	0.730153	-0.45373	insig
Wasn002933	C16H22O10	1-O-(3,4,5-Trimethoxybenzoyl)-B-D-Glucopyranoside	Phenolic acids	Phenolic acids	-	2	505071	425612	525668	731562	702778	755332	1.32271	0.00600339	0.0380461	0.6651	-0.588357	insig
Wafn004792	C18H32O8	1-O-Acetyl-Glucopyranose 6-Decanoate	Others	Saccharides	-	3	48921.4	52500.4	61350.2	52143.9	64808.6	54638.6	0.37793	0.612123	0.728036	0.948604	-0.0761227	insig
Yamp001702	C30H31NO8	1-O-Acetyl-N-desmethylrocaglamide	Flavonoids	Other Flavonoids	-	3	678302	643213	668701	1.00099e+06	941842	907324	1.37136	0.00419048	0.0317984	0.698283	-0.518116	insig
Lmsn003778	C22H22O13	1-O-Caffeoyl-4-O-galloyl-β-D-glucose	Phenolic acids	Phenolic acids	-	3	48340	15649.8	15653.2	46670	25005	27808.7	0.515956	0.638688	0.744305	0.800563	-0.320913	insig
Lmsn002937	C22H22O13	1-O-Caffeoyl-6-O-galloyl-β-D-glucose	Phenolic acids	Phenolic acids	-	3	30423.7	10005	26670	45005	51670	31289.2	0.965672	0.0797742	0.183053	0.524355	-0.931384	insig
pmn001420	C15H18O9	1-O-Caffeoyl-β-D-glucose*	Phenolic acids	Phenolic acids	14364-08-0	2	346670	155005	163942	620005	381670	390187	1.10171	0.0757209	0.177352	0.478221	-1.06425	down
Hmbp003234	C12H14O6	1-O-Caffeoylglycerol	Phenolic acids	Phenolic acids	-	3	18010.7	13748.5	29699.9	31014.8	23211.6	25346.7	0.741332	0.340314	0.498434	0.77236	-0.372654	insig
pmb3062	C17H22O10	1-O-Eudesmoylquinic acid	Phenolic acids	Phenolic acids	-	3	39198.9	42700.8	41431.9	37526.7	70316.9	66297	0.84418	0.241845	0.390468	0.70823	-0.49771	insig
Cmbn007148	C22H22O9	1-O-Feruloyl-3-O-caffeoylglycerol	Phenolic acids	Phenolic acids	-	3	256179	339987	249765	129902	153283	185308	1.25676	0.0301604	0.0952524	1.80564	0.852512	insig
Zmhn002422	C16H20O9	1-O-Feruloyl-β-D-glucose*	Phenolic acids	Phenolic acids	7196-71-6	2	745005	352410	616670	1276670	1213340	1043340	1.19195	0.0169235	0.0672577	0.485116	-1.0436	down
pma3724	C17H20O9	1-O-Feruloylquinic acid*	Phenolic acids	Phenolic acids	-	3	1.55966e+07	1.62191e+07	1.55336e+07	1.55725e+07	1.66824e+07	1.69634e+07	0.753458	0.283392	0.436856	0.962026	-0.0558522	insig
Lmfp001509	C13H16O9	1-O-Galloyl-rhamnose	Phenolic acids	Phenolic acids	-	3	96159.4	121025	144462	77966.1	157588	121653	0.1158	0.95932	0.977357	1.01243	0.0178208	insig
pmb2871	C13H16O9	1-O-Gentisoyl-β-D-glucoside*	Phenolic acids	Phenolic acids	23445-11-6	1	2.70299e+06	2.48405e+06	3.23573e+06	3.83698e+06	4.02723e+06	4.15797e+06	1.27019	0.020496	0.0742372	0.700603	-0.513331	insig
Zbfn008705	C24H42O7	1-O-Linolenoyl-3-glucoside	Lipids	Free fatty acids	-	1	1.05956e+06	898987	1.15048e+06	1.71646e+06	1.79761e+06	1.4292e+06	1.27939	0.0143455	0.0611619	0.628943	-0.668999	insig
Zbfn008708	C26H46O9	1-O-Linoleoyl-(6-O-Hydroxyethyl-D-Glucose)	Lipids	Free fatty acids	-	1	3.33592e+06	1.85637e+06	1.28793e+06	2.54884e+06	3.94613e+06	1.7573e+06	0.480876	0.540805	0.668909	0.785265	-0.348749	insig
Zbfn008434	C27H48O9	1-O-Linoleoyl-3-O-galactopyranosyl-L-glycerol	Lipids	Glycerol ester	-	1	734888	1.21505e+06	814460	1.01488e+06	776767	1.54331e+06	0.445673	0.527056	0.6601	0.828917	-0.270701	insig
Zmhn001926	C13H16O8	1-O-Salicyloyl-β-D-glucose	Phenolic acids	Phenolic acids	60517-74-0	2	1.25115e+06	2.2698e+06	2.6301e+06	5.13056e+06	5.33698e+06	6.20874e+06	1.27008	0.00315792	0.0280203	0.36885	-1.43889	down
HJN003	C17H22O10	1-O-Sinapoyl-β-D-glucose	Phenolic acids	Phenolic acids	-	1	143340	198340	171670	138340	146670	216670	0.14672	0.902451	0.941175	1.02326	0.0331754	insig
Lmtn002565	C14H18O9	1-O-Vanilloyl-D-Glucose	Phenolic acids	Phenolic acids	-	1	1410005	959689	1583340	1.39585e+06	2291670	2148340	0.928278	0.143977	0.267386	0.67737	-0.561984	insig
pmn001419	C15H18O8	1-O-p-Coumaroyl-β-D-glucose*	Phenolic acids	Phenolic acids	7139-64-2	2	754540	443340	730382	925839	847402	904741	0.995613	0.122921	0.245229	0.720043	-0.473845	insig
pmb3068	C16H18O8	1-O-p-Coumaroylquinic acid*	Phenolic acids	Phenolic acids	-	1	1.29955e+06	1.09723e+06	1.50106e+06	1.59359e+06	1.57603e+06	1.73285e+06	1.08401	0.0864595	0.193066	0.795075	-0.330838	insig
pmf0293	C18H38O	1-Octadecanol	Lipids	Free fatty acids	112-92-5	3	10594	5405.4	10813.8	9434.6	6192.1	8072.45	0.240439	0.639371	0.744305	1.1314	0.178109	insig
pmb0296	C21H40O4	1-Oleoyl-Sn-Glycerol	Lipids	Glycerol ester	129784-87-8	1	2.46465e+06	2.06921e+06	2.11897e+06	3.19662e+06	2.36095e+06	2.63972e+06	0.975845	0.159465	0.28632	0.811589	-0.301179	insig
Walp012598	C19H36O4	1-Palmitoleoyl-Glycerol*	Lipids	Glycerol ester	-	3	15250.1	13973.3	15908.3	27157.3	24399.4	30374.1	1.35138	0.0125526	0.0571058	0.550852	-0.860263	insig
Wagn011658	C31H58O14	1-Palmitoyl-Sn-Glycerol 3-O-Diglucoside	Lipids	Glycerol ester	-	1	276650	383320	360511	374148	367344	455219	0.778451	0.244874	0.394101	0.852738	-0.229825	insig
Zabn104819	C33H40O18	1-Sinapoyl-2-feruloylgentiobiose	Phenolic acids	Phenolic acids	-	1	10005	5991.99	12974.7	28939.3	60005	30860.3	1.26593	0.0893954	0.197778	0.241824	-2.04797	down
Lhmp102846	C15H22O	1-Trans-5-trans-germacrone*	Terpenoids	Sesquiterpenoids	-	2	9212.69	20629.5	11242.2	14619.5	49874.4	12445.7	0.605926	0.431346	0.584775	0.533982	-0.905136	insig
MWSmce295	C9H12N2O6	1-beta-D-Arabinofuranosyluracil	Nucleotides and derivatives	Nucleotides and derivatives	3083-77-0	3	1.74363e+06	1.99526e+06	1.60671e+06	1.03834e+06	1.54533e+06	1.13494e+06	1.12619	0.0531262	0.136855	1.43753	0.523589	insig
Zmgp004297	C19H20O2	1-phenyl-7-(4-hydroxyphenyl)-4-ene-3-heptanone	Others	Ketone compounds	-	2	120336	108989	194021	243514	330270	269407	1.21684	0.0195037	0.0737391	0.502077	-0.994021	insig
Lmhp011562	C21H36O4	1-α-Linolenoyl-glycerol*	Lipids	Glycerol ester	-	1	1.35816e+06	1.38607e+06	1.43729e+06	2.7357e+06	2.45407e+06	2.31136e+06	1.37228	0.0104508	0.0520682	0.557452	-0.843082	insig
Lmhp008744	C33H56O14	1-α-Linolenoyl-glycerol-2,3-di-O-glucoside	Lipids	Glycerol ester	-	1	235011	355866	265297	205147	125171	107303	1.15895	0.0433948	0.120685	1.95643	0.968223	insig
Lmhp009773	C27H46O9	1-α-Linolenoyl-glycerol-3-O-glucoside*	Lipids	Glycerol ester	-	2	150516	213291	153499	155048	111222	79591	0.959452	0.129293	0.250374	1.49571	0.580828	insig
Hmhp011220	C16H27NO4	10,11-Dihydroxy-N-(2-hydroxy-2-methylpropyl)-2,6,8-dodecatrienam-Ide	Alkaloids	Alkaloids	-	3	128534	51736.6	72453.9	62118.1	141046	59677.5	0.0509648	0.928424	0.959906	0.961509	-0.0566278	insig
pmn001686	C16H32O4	10,16-Dihydroxypalmitic acid	Lipids	Free fatty acids	3233-90-7	1	321377	371534	426878	555842	574768	650720	1.2905	0.00636952	0.0395618	0.628625	-0.669728	insig
pmb1912	C20H23N7O7	10-Formyltetrahydrofolic Acid	Alkaloids	Alkaloids	2800-34-2	1	125284	148179	130782	61374.2	163480	25005	0.791888	0.339749	0.498042	1.61789	0.694113	insig
MWSslk080	C10H20O3	10-Hydroxydecanoic acid	Lipids	Free fatty acids	1679-53-4	1	17401.5	21220	15617.8	31829.4	33426.7	31232.2	1.32897	0.00676841	0.0406832	0.562133	-0.831017	insig
Wcdp006869	C18H28O3	10-Methoxyheptadec-1-En-4,6-Diyne-3,9-Diol	Lipids	Free fatty acids	133921-57-0	2	130431	123752	125242	99109.4	80848.8	84464	1.31437	0.0125994	0.0571058	1.43492	0.52097	insig
MW0012022	C18H33NO4	10-Nitrooleate	Lipids	Free fatty acids	-	3	93686.2	96777.6	81721.1	129202	126592	116753	1.30218	0.00547422	0.0364297	0.730605	-0.452836	insig
Sacn002893	C17H24O11	10-acetylmonomelittoside	Phenolic acids	Phenolic acids	-	3	57832.1	51969.4	72067.1	79275.1	119770	51844.1	0.651904	0.364898	0.517003	0.724895	-0.464155	insig
MWSHC20196	C15H24O2	10α-Hydroxycadin-4-en-15-al	Terpenoids	Sesquiterpenoids	398147-37-0	2	125482	97039.9	127530	171764	81389.9	89530.1	0.195448	0.941908	0.970258	1.0215	0.0306869	insig
mws2623	C18H34O2	11-Octadecanoic acid(Vaccenic acid)*	Lipids	Free fatty acids	506-17-2	1	9.42882e+06	9.54249e+06	8.00606e+06	1.78774e+07	1.67232e+07	1.5614e+07	1.36103	0.000977816	0.0162356	0.537242	-0.896355	insig
MW0015479	C18H30O4	12(13)Ep-9-KODE	Lipids	Free fatty acids	-	3	853040	1.0524e+06	841026	1.34533e+06	1.2857e+06	1.08141e+06	1.1694	0.0388732	0.112982	0.739801	-0.434791	insig
Lmbn005487	C18H34O4	12,13-DHOME; (9Z)-12,13-Dihydroxyoctadec-9-enoic acid	Lipids	Free fatty acids	263399-35-5	1	19303.6	18587.2	20654.9	22642.9	22278.4	28907.5	1.08784	0.132862	0.254639	0.792992	-0.334621	insig
pmb2799	C18H32O3	12,13-Epoxy-9-Octadecenoic Acid	Lipids	Free fatty acids	6799-85-5	1	85009.7	84856.2	91253.1	394027	378630	366629	1.3922	0.000349302	0.0100997	0.229195	-2.12535	down
MWS5235	C18H36O3	12-Hydroxyoctadecanoic acid	Lipids	Free fatty acids	106-14-9	3	45915	38364.4	35626.7	49042	47355.7	43814.5	0.975621	0.145572	0.268155	0.855176	-0.225707	insig
Zmyn004548	C18H28O3	12-Oxo-phytodienoic acid	Lipids	Free fatty acids	85551-10-6	3	7385.34	11504.5	13579.5	20656.2	23398.4	23617.7	1.25133	0.0104633	0.0520682	0.479802	-1.05949	down
Lmbn005369	C18H32O3	13(S)-HODE;13(S)-Hydroxyoctadeca-9Z,11E-dienoic acid*	Lipids	Free fatty acids	10219-69-9	1	1.54924e+06	1.73605e+06	1.85208e+06	4.90964e+06	4.92413e+06	4.97719e+06	1.3866	0.000422425	0.0114259	0.346863	-1.52756	down
Wcdp006870	C18H30O4	13(s)-hydroperoxy-(9z,11e,15z)-octadecatrienoic acid	Lipids	Free fatty acids	67597-26-6	2	85090	81201.1	69347.9	43059.3	53028.4	58498.7	1.24056	0.0145838	0.0611619	1.52432	0.608164	insig
MWS80007	C18H32O4	13-Hydroperoxy-9Z,11E-octadecadienoic acid*	Lipids	Free fatty acids	23017-93-8	2	103909	115122	132388	129618	115011	120487	0.361079	0.65771	0.755983	0.962484	-0.0551658	insig
Lmbn005443	C18H30O3	13-KODE; (9Z,11E)-13-Oxooctadeca-9,11-dienoic acid*	Lipids	Free fatty acids	54739-30-9	3	24453.7	21047.9	27200.4	166701	147383	166620	1.38774	0.00118069	0.0175222	0.15124	-2.72508	down
MWS2430	C15H30O2	13-methylmyristic acid	Lipids	Free fatty acids	2485-71-4	1	110015	93847	133350	115326	105874	116727	0.0753082	0.985677	0.990996	0.997885	-0.00305394	insig
pmb2789	C18H30O4	13S-Hydroperoxy-6Z,9Z,11E-octadecatrienoic acid	Lipids	Free fatty acids	121107-97-9	3	112474	124141	120312	328126	334126	338272	1.39086	1.52226e-06	0.0010808	0.35674	-1.48706	down
pmb2804	C18H32O4	13S-Hydroperoxy-9Z,11E-octadecadienoic acid	Lipids	Free fatty acids	33964-75-9	3	1.77348e+07	1.82957e+07	1.84456e+07	1.88828e+07	1.99516e+07	1.96027e+07	1.20699	0.0313443	0.0977032	0.932218	-0.101261	insig
Zmpn003368	C18H30O3	13S-Hydroxy-9Z,11E,15Z-octadecatrienoic acid	Lipids	Free fatty acids	87984-82-5	2	127235	138535	143959	235685	229678	229734	1.37971	0.000791233	0.0152851	0.589458	-0.762539	insig
pma0461	C18H28O2	14,15-Dehydrocrepenynic acid*	Lipids	Free fatty acids	4154-44-3	3	7.60852e+06	9.80009e+06	7.98042e+06	9.20438e+06	9.0419e+06	8.00954e+06	0.291339	0.732747	0.814325	0.966987	-0.0484323	insig
Wcsn010224	C18H30O2	14-hydroxy-2,6,10-trimethylpentadeca-2,5,10-trien-4-one*	Others	Others	-	1	1.48006e+07	1.32056e+07	1.57603e+07	2.38174e+07	2.09523e+07	1.97205e+07	1.29814	0.0131746	0.0584491	0.678653	-0.559254	insig
Hmqp005455	C18H32O3	15(R)-Hydroxylinoleic Acid*	Lipids	Free fatty acids	177931-23-6	2	183133	186244	184592	244055	58905.7	76363.7	0.77075	0.427954	0.581588	1.46041	0.546374	insig
Qmjp080402	C18H28O2	15,16-Bisnor-13-oxo-8(17),11-labdadien-19-ol	Terpenoids	Sesquiterpenoids	-	2	89323.3	74684.5	65100.5	64973.8	61146.1	59398.9	1.01577	0.169632	0.300077	1.23496	0.304464	insig
Zmyn004676	C18H30O3	17-Hydroxylinolenic acid	Lipids	Free fatty acids	-	1	502698	528423	552470	1.72906e+06	1.70408e+06	1.80382e+06	1.39123	6.28599e-05	0.00501981	0.302388	-1.72553	down
Zmyn003394	C9H10O4	2',6'-Dihydroxy-4'-methoxyacetophenone	Others	Ketone compounds	7507-89-3	2	163659	163292	186041	71025.5	83557.4	72550	1.37483	0.00146474	0.0195004	2.25855	1.1754	up
pme3184	C10H14N5O6P	2'-Deoxyadenosine-5'-monophosphate	Nucleotides and derivatives	Nucleotides and derivatives	653-63-4	2	113202	147256	141891	273340	248340	258340	1.34859	0.00107722	0.0167269	0.515818	-0.955065	insig
pme1194	C9H13N3O4	2'-Deoxycytidine	Nucleotides and derivatives	Nucleotides and derivatives	951-77-9	3	397751	235281	324093	470005	295280	396670	0.609172	0.379218	0.531285	0.82372	-0.279774	insig
pme1184	C10H13N5O4	2'-Deoxyguanosine	Nucleotides and derivatives	Nucleotides and derivatives	961-07-9	1	1.45907e+06	1.35615e+06	1.59441e+06	1.25334e+06	1.29974e+06	1.16817e+06	1.1569	0.059025	0.146862	1.18499	0.244869	insig
MW0168500	C10H14N5O7P	2'-Deoxyguanosine 5'-monophosphate*	Nucleotides and derivatives	Nucleotides and derivatives	902-04-5	3	5.17956e+07	4.82197e+07	68604050	4.97784e+07	4.89944e+07	5.52716e+07	0.462008	0.526407	0.6601	1.09462	0.130424	insig
pmc0066	C10H13N4O7P	2'-Deoxyinosine-5'-monophosphate	Nucleotides and derivatives	Nucleotides and derivatives	3393-18-8	3	6454115	5579470	6302660	3533130	3010095	3543470	1.35676	0.00196445	0.021232	1.81786	0.862245	insig
Hmhp001812	C11H15N5O4	2'-O-Methyladenosine	Nucleotides and derivatives	Nucleotides and derivatives	2140-79-6	1	139129	146748	107856	111491	150420	159706	0.300789	0.650857	0.75043	0.933866	-0.0987124	insig
Lmxn006423	C7H5NOS	2(3H)-Benzothiazolone	Alkaloids	Alkaloids	934-34-9	3	41777.9	53566.4	42166.9	124772	119803	111591	1.37081	0.000181005	0.00820393	0.386087	-1.373	down
Wmzn000227	C6H10O4	2,2-Dimethylsuccinic acid	Organic acids	Organic acids	597-43-3	2	522770	931670	404025	494356	569928	495151	0.309804	0.597967	0.718847	1.19176	0.253088	insig
Zahp011689	C12H12O3	2,2-dimethylchromene-6-carboxylic acid	Others	Others	34818-56-9	3	1.72545e+07	1.54526e+07	1.68116e+07	1.73952e+07	1.60554e+07	1.6287e+07	0.083751	0.920233	0.954614	0.995597	-0.00636597	insig
Zmyn005245	C32H38O17	2,3'-Di-feruloyl sucrose	Phenolic acids	Phenolic acids	-	1	5005	13613.7	6090.66	30041	13340	25871	1.12138	0.0781557	0.180418	0.356803	-1.4868	down
pmn001407	C30H48O6	2,3,16,21-Tetrahydroxyolean-12-en-28-oic acid (Platycogenic acid C)	Terpenoids	Triterpene	26121-81-3	3	97687	90022.2	91580.6	156318	126381	139248	1.32581	0.0251417	0.0848342	0.661907	-0.595299	insig
Wbmn009702	C30H48O5	2,3,23-Trihydroxyurs-12-en-28-oic acid	Terpenoids	Triterpene	-	1	8682.75	10656.8	10372.6	4481.18	14595.2	10084.9	0.24327	0.956211	0.977188	1.01889	0.0269936	insig
Zbfn008704	C21H38O5	2,3,3-trihydroxypropyl octadeca-9,12-dienoate	Lipids	Free fatty acids	-	1	238939	270275	268105	483121	494506	471902	1.38106	0.000146399	0.00743972	0.536256	-0.899007	insig
pmn001394	C20H22O9	2,3,5,4'-Tetrahydroxystilbene-2-O-glucoside	Others	Stilbene	82373-94-2	3	2.29456e+06	1.31551e+06	1.48713e+06	1.75669e+06	1.92501e+06	2.23813e+06	0.597429	0.474023	0.618147	0.861037	-0.215853	insig
Zahn004036	C10H8O2	2,3-Dihydro-1,4-naphthoquinone	Quinones	Quinones	21545-31-3	2	181670	290480	336348	232313	288326	315409	0.192098	0.870853	0.920164	0.967047	-0.0483414	insig
Lafp002342	C11H14O6	2,3-Dihydroxy-1-(4-hydroxy-3,5-dimethoxyphenyl)propan-1-one	Phenolic acids	Phenolic acids	33900-74-2	3	166775	144776	198732	170414	206214	178555	0.533341	0.480994	0.625948	0.919126	-0.121666	insig
mws0639	C7H6O4	2,3-Dihydroxybenzoic Acid*	Phenolic acids	Phenolic acids	303-38-8	3	371090	384784	369359	699923	678703	654812	1.38937	0.000578322	0.014448	0.553365	-0.853697	insig
Lmzn106284	C30H48O4	2,3-Dihydroxylup-20(29)-en-28-oic acid (Alphitolic acid)*	Terpenoids	Triterpene	19533-92-7	3	78617.3	75452.7	75716.6	278631	66038.6	178610	0.855796	0.252114	0.403431	0.439128	-1.18729	insig
Xmgp006913	C20H20O5	2,4,2',4'-tetrahydroxy-3'-prenylchalcone	Flavonoids	Chalcones	-	3	209223	184850	208728	348474	281499	234764	1.14705	0.11076	0.228469	0.697091	-0.52058	insig
pmn001399	C20H22O9	2,4,6,4'-Tetrahydroxy-stilbene-2-O-glucoside*	Others	Stilbene	-	2	824396	1.14236e+06	1.00228e+06	1.56173e+06	1.5393e+06	1.36671e+06	1.24739	0.0145884	0.0611619	0.664549	-0.589552	insig
Lmbn013410	C14H22O	2,4-Di-Tert-Butylphenol*	Phenolic acids	Phenolic acids	96-76-4	1	329809	333467	314015	535182	394945	603026	1.20107	0.0927826	0.20155	0.637438	-0.649643	insig
Lmyp001815	C14H17NO9	2,4-Dihydroxy-1,4-benzoxazin-3(4H)-one glucoside (DIBOA glucose)	Alkaloids	Alkaloids	155835-54-4	3	35381.1	14656.9	46670	28348.8	10005	18088.7	0.680778	0.297106	0.45213	1.71339	0.776852	insig
mws0885	C7H6O4	2,4-Dihydroxybenzoic acid	Phenolic acids	Phenolic acids	89-86-1	3	1.33991e+06	1.5519e+06	1.5888e+06	1.73771e+06	1.97296e+06	1.66719e+06	1.08667	0.0701986	0.166983	0.833158	-0.263337	insig
NK10246260	C9H7NO2	2,4-Dihydroxyquinoline	Alkaloids	Quinoline alkaloids	86-95-3	3	71124.7	89998.4	100005	140005	115005	98895.4	1.01849	0.110053	0.22785	0.737847	-0.438606	insig
MA10002917	C6H4N2O5	2,4-Dinitrophenol	Phenolic acids	Phenolic acids	51-28-5	2	55736.2	32278.1	52822.5	44751.6	43719.2	38646.2	0.287387	0.603062	0.722899	1.10793	0.147866	insig
MWSmce363	C8H8O3	2,5-Dihydroxyacetophenone	Others	Ketone compounds	490-78-8	3	337942	341800	386769	481176	531376	416277	1.21041	0.050124	0.130931	0.746424	-0.421933	insig
Lmbn001981	C7H6O3	2,5-Dihydroxybenzaldehyde	Others	Aldehyde compounds	1194-98-5	1	4.28752e+07	3.79995e+07	4.85532e+07	5.22082e+07	5.82911e+07	6.23236e+07	1.19329	0.0269644	0.0889008	0.748905	-0.417146	insig
mws0180	C7H6O4	2,5-Dihydroxybenzoic acid; Gentisic Acid*	Phenolic acids	Phenolic acids	490-79-9	3	264968	255708	269769	480658	461686	345462	1.27714	0.057975	0.145545	0.613792	-0.704178	insig
Wmhp000055	C8H8O4	2,5-Dimethoxybenzoquinone*	Quinones	Quinones	3117-03-1	1	2425005	1.38091e+06	1045005	2778480	1.06938e+06	1.5458e+06	0.169118	0.797261	0.866645	0.899373	-0.153008	insig
MEDN0689	C6H4O5	2,5-Furandicarboxylic acid	Others	Others	3238-40-2	3	100753	83824.8	111294	121760	140885	128075	1.16327	0.0372756	0.110034	0.757247	-0.401165	insig
Zbfn006124	C26H28O12	2,6-Di-Feruloyl glucoside	Phenolic acids	Phenolic acids	-	2	36670	50005	46670	33340	40005	43340	0.660851	0.331545	0.489008	1.14278	0.192545	insig
Lmln010063	C14H22O	2,6-Di-tert-butylphenol*	Phenolic acids	Phenolic acids	128-39-2	1	329809	333467	314015	535182	394945	603026	1.20107	0.0927826	0.20155	0.637438	-0.649643	insig
pme0278	C7H14N2O4	2,6-Diaminooimelic acid	Organic acids	Organic acids	583-93-7	3	141695	108488	111021	105473	97765.3	93098.9	0.999959	0.170962	0.301476	1.2189	0.285577	insig
Zmjn004640	C34H40O18	2,6-Diferuloyl-2'-acetylsucrose	Phenolic acids	Phenolic acids	-	1	25005	12942.8	28340	16573.8	10531	20848.7	0.613466	0.34274	0.501112	1.38234	0.467108	insig
Zmsp001834	C8H8O4	2,6-Dimethoxy-1,4-benzoquinone*	Quinones	Quinones	530-55-2	1	2433340	1.45098e+06	2410005	2769910	1.26056e+06	1.39758e+06	0.408864	0.648493	0.748467	1.15959	0.213616	insig
Zmxn110201	C14H20O9	2,6-Dimethoxy-4-hydroxyphenol-1-O-ß-D-glucopyranoside	Others	Others	-	1	1.00552e+06	1.1043e+06	1.06962e+06	1.63455e+06	1.57104e+06	1.64727e+06	1.37828	0.000151218	0.00745858	0.655169	-0.610061	insig
Lmbn005172	C9H10O3	2,6-Dimethoxybenzaldehyde*	Others	Aldehyde compounds	3392-97-0	2	140005	140542	166670	173340	233340	195005	1.13652	0.0802376	0.183572	0.743275	-0.428033	insig
Hmcn006267	C9H10O4	2,6-Dimethoxybenzoic acid	Phenolic acids	Phenolic acids	1466-76-8	1	79795.1	95606.3	85266	112529	77194.6	110408	0.606193	0.374242	0.525631	0.86851	-0.203385	insig
pmf0348	C10H20O3	2,6-Dimethyl-7-octene-2,3,6-triol	Others	Alcohol compounds	73815-21-1	3	154855	26252	26670	98600.6	64040.5	67046.7	0.490421	0.882351	0.926136	0.904605	-0.144639	insig
Zjbn102547	C28H30O9	2,7-Dihydroxy-1-(p-hydroxybenzyl)-4-methoxy-9,10-dihydrophenanthrene-4'-O-glucose	Others	Others	-	2	8384.45	8864.95	12062	9274.77	15469.5	15613	0.827958	0.217258	0.359657	0.726299	-0.461364	insig
Zmmp002167	C14H18N2O6	2-((L-tyrosyl)oxy)-5-amino-5-oxopentanoic acid	Amino acids and derivatives	Amino acids and derivatives	-	1	336402	176476	192660	401737	887889	496541	1.15156	0.125052	0.246495	0.395001	-1.34007	down
WaYn010475	C26H52NO9P	2-(2,3-dihydroxypropoxy)-3-(((2-(dimethylamino)ethoxy)(hydroxy)phosphoryl)oxy)propan-2-yl (E)-hexadec-9-enoate	Lipids	LPE	-	2	218437	211361	220259	76511.8	121847	130227	1.26058	0.0210959	0.0751029	1.97835	0.984295	insig
WaYn011395	C28H56NO9P	2-(2,3-dihydroxypropoxy)-3-(((2-(dimethylamino)ethoxy)(hydroxy)phosphoryl)oxy)propan-2-yl (Z)-14-Octadecenoic Acid	Lipids	LPE	-	1	722467	674526	677989	1.64829e+06	1.59978e+06	1.64687e+06	1.39113	1.87622e-06	0.0010808	0.423903	-1.23819	down
Waln011009	C28H54NO9P	2-(2,3-dihydroxypropoxy)-3-(((2-(dimethylamino)ethoxy)(hydroxy)phosphoryl)oxy)propyl (11Z,14Z)-octadeca-11,14-dienoate	Lipids	LPE	-	1	6.00673e+06	5.87026e+06	6.30544e+06	7.73022e+06	7.07593e+06	7.65738e+06	1.32195	0.0072969	0.0420065	0.80942	-0.30504	insig
Waln010192	C28H52NO9P	2-(2,3-dihydroxypropoxy)-3-(((2-(dimethylamino)ethoxy)(hydroxy)phosphoryl)oxy)propyl (8E,11Z,14Z)-octadeca-8,11,14-trienoate	Lipids	LPE	-	1	564182	548125	555253	1.47359e+06	1.25345e+06	1.24697e+06	1.38242	0.00904972	0.0474262	0.419616	-1.25286	down
Waln011222	C26H54NO9P	2-(2,3-dihydroxypropoxy)-3-(((2-(dimethylamino)ethoxy)(hydroxy)phosphoryl)oxy)propyl palmitate*	Lipids	LPE	-	1	1.51184e+06	1.4453e+06	1.467e+06	1.28351e+06	1.28399e+06	1.26263e+06	1.3661	0.00496122	0.0347862	1.15508	0.207998	insig
Lmbp010056	C17H14O2	2-(2-Phenylethyl)chromone	Others	Chromone	61828-53-3	3	56325.3	63643.9	44764.9	54875.3	56985.2	60723.4	0.35082	0.687486	0.777945	0.954516	-0.0671591	insig
Jmwn002117	C14H20O9	2-(3,4-dihydroxyphenyl)ethanediol 1-O-β-D-glucopyranoside*	Phenolic acids	Phenolic acids	-	3	27769.8	35871.1	32574.6	49565.5	48121.3	50950.2	1.31585	0.0108226	0.0527356	0.647318	-0.627452	insig
Wdjp004614	C21H22O8	2-(7-hydroxy-4-methoxyphenanthren-2-yl)oxy-6-(hydroxymethyl)oxane-3,4,5-triol	Others	Others	-	2	71268.1	207067	88340	146153	100821	120565	0.207002	0.995359	0.998575	0.99765	-0.00339473	insig
Hmtn001358	C14H17NO7	2-(D-Glucosyloxy)-4-hydroxybenzeneacetonitrile	Alkaloids	Phenolamine	-	3	8340	8340	16670	11670	2601.19	9724.86	0.555093	0.470131	0.616909	1.38981	0.47489	insig
pme3083	C8H7NO3	2-(Formylamino)benzoic acid	Phenolic acids	Phenolic acids	3342-77-6	3	2.00732e+06	1.88756e+06	2.07565e+06	2.36506e+06	2.35576e+06	2.15926e+06	1.21007	0.0265962	0.0880935	0.867799	-0.204567	insig
WaYn002146	C19H28O12	2-(Hydroxymethyl)Phenyl 2-O-Beta-D-Glucopyranosyl-Beta-D-Glucopyranoside	Phenolic acids	Phenolic acids	-	2	149116	172239	188991	260885	276934	280585	1.33274	0.00417638	0.0317984	0.623587	-0.681337	insig
Zbfn005474	C29H36O14	2-(p-Hydroxyphenethoxy)-6-feruloyl-O-glucosyl-xylose	Phenolic acids	Phenolic acids	-	2	63134	87744.3	90585.9	238340	340224	12246.7	0.153272	0.352372	0.507001	0.4087	-1.29089	insig
Lmbn001609	C6H10O4	2-Acetyl-2-Hydroxybutanoic Acid	Organic acids	Organic acids	-	1	2.72516e+06	2.83563e+06	2.98236e+06	2.13253e+06	2.20777e+06	2.30699e+06	1.34384	0.00345299	0.0289533	1.28521	0.362	insig
NK10253223	C8H9NO3	2-Amino-3-methoxybenzoic acid	Phenolic acids	Phenolic acids	3177-80-8	3	63340	81985.5	66684.1	114721	72079.6	99271.4	0.936386	0.175954	0.308332	0.741105	-0.43225	insig
Lmcp000611	C5H9N3O2	2-Amino-4,5-dihydro-1H-imidazole-4-acetic acid	Alkaloids	Alkaloids	69098-41-5	3	1.02053e+07	1.20709e+07	1.06737e+07	7.67792e+06	1.141e+07	1.11774e+07	0.469083	0.552235	0.676094	1.0887	0.122607	insig
Zmmp000606	C6H13NO3	2-Amino-4-hydroxy-3-methylpentanoic acid	Amino acids and derivatives	Amino acids and derivatives	-	2	3.713e+07	3.61299e+07	3.5177e+07	2.36302e+07	6.6143e+07	23472054	0.166409	0.920459	0.954614	0.95754	-0.0625946	insig
Wccp002870	C14H18N2O5	2-Amino-5-[(1-Carboxy-2-Phenylethyl)Amino]-5-Oxopentanoic acid*	Alkaloids	Alkaloids	-	1	3.3821e+06	3.72254e+06	3.34579e+06	2.83738e+06	3.75926e+06	2.60801e+06	0.712904	0.361104	0.51349	1.13534	0.183125	insig
Walp007095	C14H31NO	2-Amino-7-methyltridecan-1-ol*	Lipids	Sphingolipids	-	2	21280.6	21408	17916.9	22723.7	19423.5	20739.5	0.348474	0.637934	0.744305	0.963726	-0.0533056	insig
Walp004995	C12H27NO3	2-Aminododecane-1,3,4-triol	Lipids	Sphingolipids	-	3	32158.6	8510.67	14195.7	26280.4	16085.8	16061.4	0.302409	0.890422	0.932108	0.939025	-0.0907638	insig
Walp004752	C12H27NO2	2-Aminododecane-1,4-diol*	Lipids	Sphingolipids	-	3	108537	157733	134320	156754	143072	144817	0.637038	0.412758	0.566908	0.900927	-0.150518	insig
mws0236	C2H7NO3S	2-Aminoethanesulfonic acid	Organic acids	Organic acids	107-35-7	3	13858.2	22231.6	18195.1	33252.2	19398.1	55005	0.946301	0.22422	0.368229	0.504247	-0.987799	insig
WaYp007721	C16H35NO3	2-Aminohexadecane-1,16,16-triol	Lipids	Sphingolipids	-	2	238463	142682	166029	133557	247470	196916	0.138109	0.826493	0.887911	0.946759	-0.0789303	insig
Walp007043	C16H35NO2	2-Aminohexadecane-1,4-diol*	Lipids	Sphingolipids	-	1	5.44496e+06	4.21393e+06	4.08884e+06	6.79528e+06	7.27987e+06	6.68414e+06	1.27082	0.0200736	0.0740571	0.662245	-0.594563	insig
WaYp006462	C16H35NO3	2-Aminohexadecane-1,5,15-triol	Lipids	Sphingolipids	-	1	83125.4	50959.1	84115.4	117172	116657	126336	1.17592	0.0403098	0.115357	0.605835	-0.723003	insig
Walp007214	C16H35NO3	2-Aminohexadecane-1,5,6-triol	Lipids	Sphingolipids	-	1	61129.1	28591.5	43243.3	39925.8	67076.3	49687.7	0.465508	0.556507	0.677878	0.84858	-0.236877	insig
Walp007190	C20H43NO4	2-AminoicoSane-1,5,7,19-tetraol	Lipids	Sphingolipids	-	1	891542	1.03081e+06	1.04689e+06	1.76035e+06	1.5318e+06	1.32472e+06	1.27571	0.0350419	0.106652	0.643127	-0.636824	insig
pme3017	C4H9NO2	2-Aminoisobutyric acid*	Organic acids	Organic acids	62-57-7	2	29293074	2.91518e+07	2.938e+07	2.46903e+07	2.90654e+07	2.4512e+07	1.01333	0.165517	0.294033	1.12211	0.166212	insig
WaYp007695	C18H39NO4	2-Aminooctadecane-1,16,18,18-tetraol	Lipids	Sphingolipids	-	2	19061.9	10369.2	17274.7	51691.3	55797.4	66699.6	1.33331	0.00284854	0.0262443	0.268134	-1.89898	down
Walp008102	C18H39NO2	2-Aminooctadecane-1,4-diol	Lipids	Sphingolipids	-	1	331710	245772	348888	368089	338493	318594	0.599046	0.420908	0.575276	0.90362	-0.146211	insig
WaYp007548	C14H31NO	2-Aminotetradecan-1-ol*	Lipids	Sphingolipids	-	2	14798.1	12149.8	16168	29527	27552	12424	0.81457	0.241918	0.390468	0.620345	-0.688856	insig
Walp004906	C14H31NO3	2-Aminotetradecane-1,11,13-triol	Lipids	Sphingolipids	-	1	28385.7	40005	32604.3	35005	34109.7	61670	0.645794	0.391266	0.542723	0.772223	-0.37291	insig
Walp006011	C14H31NO2	2-Aminotetradecane-1,4-diol	Lipids	Sphingolipids	-	1	156493	102025	164097	172342	184275	181394	0.90948	0.184473	0.319257	0.785514	-0.348291	insig
WaYp005128	C14H31NO3	2-Aminotetradecane-1,5,13-triol	Lipids	Sphingolipids	-	1	92979.7	46670	81391.3	123845	81480.1	120023	0.883274	0.147736	0.271066	0.679399	-0.55767	insig
pmf0175	C10H22O	2-Decanol*	Others	Alcohol compounds	1120-06-5	3	4.1179e+06	4.31314e+06	4.72904e+06	6.20586e+06	5.80515e+06	6.5056e+06	1.33161	0.0028997	0.0262443	0.710718	-0.492651	insig
Zmyn000230	C5H8O5	2-Dehydro-3-deoxy-L-arabinonate*	Others	Saccharides	-	3	607872	668318	710418	1.14303e+06	1.0962e+06	998608	1.35341	0.00205466	0.0214016	0.613561	-0.704721	insig
pmb2507	C5H11O7P	2-Deoxyribose-1-phosphate*	Nucleotides and derivatives	Nucleotides and derivatives	17210-42-3	3	6.41778e+06	5.86035e+06	6.06933e+06	4.42263e+06	4.2789e+06	5.03912e+06	1.30025	0.0078023	0.043326	1.33527	0.417131	insig
mws0863	C5H11O7P	2-Deoxyribose-5'-phosphate*	Nucleotides and derivatives	Nucleotides and derivatives	102916-66-5	3	449123	515132	636278	233668	207384	203665	1.35318	0.0255065	0.0857201	2.48254	1.31182	up
MWStz063	C10H19NO	2-Ethyl-2,6,6-trimethylpiperidin-4-one	Alkaloids	Piperidine alkaloids	133568-79-3	3	93665.8	100887	77837.9	64799.7	76045.2	50866.4	1.09641	0.0544729	0.13949	1.42084	0.506744	insig
pmp000087	C13H16O6	2-Feruloyl-sn-glycerol	Phenolic acids	Phenolic acids	-	3	87320.1	76670	79893.8	41670	138340	172741	0.313909	0.452813	0.605556	0.691376	-0.532457	insig
Lmzn006582	C30H46O4	2-Formyl-3-hydroxy-A(1)-norlup-20(29)-en-28-oic acid (Colubrinic acid)	Terpenoids	Triterpene	-	2	143858	185144	265567	82193.5	134757	101560	1.11715	0.108005	0.224935	1.86671	0.9005	insig
mws0177	C5H4O3	2-Furoic acid	Organic acids	Organic acids	88-14-2	3	258340	1.00401e+06	852198	1.13138e+06	1.53191e+06	391670	0.420681	0.486622	0.630653	0.692169	-0.530804	insig
Wagp006039	C6H15O4P	2-Hexylphosphoric Acid	Others	Others	-	2	443343	228606	250956	374992	385918	343771	0.655957	0.469101	0.616522	0.835449	-0.259376	insig
Hmlp002408	C14H17NO8	2-Hydroxy-1,4-benzoxazine-3(2H)-one glucoside (HBOA glucoside)	Alkaloids	Alkaloids	27625-86-1	3	128532	480005	171976	371670	108340	405005	0.167682	0.822329	0.885138	0.88192	-0.18128	insig
Lmbn001288	C5H8O4	2-Hydroxy-2-methyl-3-oxobutanoic acid*	Organic acids	Organic acids	71698-08-3	3	568420	616568	661268	900732	976366	851441	1.33451	0.00381267	0.0310381	0.676647	-0.563526	insig
Lmrn003000	C9H10O3	2-Hydroxy-3-phenylpropanoic acid	Phenolic acids	Phenolic acids	7326-19-4	3	18340	13340	28340	30005	17351.4	36670	0.660474	0.330937	0.48854	0.7143	-0.485399	insig
Lmmn006932	C20H38O5	2-Hydroxy-4-methyl-3-tridecanoyloxypentanoic acid methyl ester	Lipids	Free fatty acids	-	3	84910.8	79101.5	89110.6	146919	104891	130617	1.23733	0.0649502	0.157174	0.661885	-0.595347	insig
Lmmn004951	C18H34O5	2-Hydroxy-4-methyl-3-undecanoyloxypentanoic acid methyl ester	Lipids	Free fatty acids	-	1	2.3803e+07	2.88623e+07	2.83799e+07	3.74009e+07	4.20467e+07	4.45256e+07	1.30317	0.00668275	0.0404584	0.653732	-0.61323	insig
Lmrn002746	C6H12O3	2-Hydroxy-4-methylpentanoic acid	Organic acids	Organic acids	498-36-2	1	153363	113219	153395	188063	170433	197219	1.1071	0.056385	0.142836	0.755742	-0.404034	insig
Lmbn001930	C7H6O2	2-Hydroxybenzaldehyde (Salicylaldehyde)	Phenolic acids	Phenolic acids	90-02-8	3	163831	263719	203946	259991	310328	298340	1.04451	0.0941745	0.203519	0.726977	-0.460018	insig
mws0206	C4H8O3	2-Hydroxybutyric Acid*	Organic acids	Organic acids	3347-90-8	3	151565	167176	190919	180621	111847	159523	0.548235	0.467867	0.616522	1.12759	0.17324	insig
Lmmn001643	C9H8O3	2-Hydroxycinnamic acid*	Phenolic acids	Phenolic acids	583-17-5	1	1.85333e+07	1.60433e+07	1.95688e+07	28735405	28565655	1.86605e+07	1.00875	0.151415	0.276003	0.712801	-0.48843	insig
Zmgn000216	C2H7O4P	2-Hydroxyethylphosphonic acid	Organic acids	Organic acids	22987-21-9	3	89563.5	114597	105990	145393	147542	151841	1.29154	0.0202869	0.0742258	0.697319	-0.52011	insig
Zmyn000247	C5H8O5	2-Hydroxyglutaric Acid*	Organic acids	Organic acids	13095-48-2	3	713869	719580	1.2175e+06	927854	936505	1.08954e+06	0.488567	0.613638	0.72932	0.897442	-0.15611	insig
Lmmn003323	C16H32O3	2-Hydroxyhexadecanoic acid*	Organic acids	Organic acids	764-67-0	1	62407.3	58761.5	76450.5	138936	133040	130628	1.35889	0.00191579	0.021232	0.490853	-1.02664	down
mws0574	C4H8O3	2-Hydroxyisobutyric acid*	Organic acids	Organic acids	594-61-6	3	221694	162043	203969	164257	192079	189629	0.422761	0.533544	0.662289	1.07646	0.106289	insig
mws0341	C6H12O3	2-Hydroxyisocaproic acid	Organic acids	Organic acids	20312-37-2	1	969011	784121	783975	1.80167e+06	1.67064e+06	1.5578e+06	1.35577	0.000963899	0.0162356	0.504384	-0.987405	insig
Lcsn006335	C14H28O3	2-Hydroxymyristic acid	Organic acids	Organic acids	2507-55-3	3	7729.18	8790.4	9356.05	14571.7	15427.4	14881.4	1.36311	0.00127247	0.0179323	0.576545	-0.794496	insig
Hmsn002948	C18H26O11	2-Hydroxyphenol-1-O-glucosyl(6→1)rhamnoside	Phenolic acids	Phenolic acids	-	3	95287.5	89837.4	92672.1	79324.2	62642.5	81222.3	1.11521	0.0822982	0.186505	1.24467	0.315765	insig
Lmzn006284	C30H48O4	2-Hydroxyursolic acid*	Terpenoids	Triterpene	-	3	163907	80142	80264.1	333553	82456.5	274070	0.765626	0.244128	0.393278	0.469966	-1.08937	insig
pmb3101	C7H12O5	2-Isopropylmalic Acid	Organic acids	Organic acids	49601-06-1	1	270141	291087	301265	197122	165849	183566	1.34846	0.00121929	0.0176532	1.57811	0.658193	insig
Lmhp012042	C21H38O4	2-Linoleoylglycerol*	Lipids	Glycerol ester	3443-82-1	1	2.81659e+06	2.86162e+06	2.76233e+06	3.49777e+06	3.37277e+06	3.26965e+06	1.35564	0.00591983	0.0378914	0.832385	-0.264678	insig
Lmhp009190	C33H58O14	2-Linoleoylglycerol-1,3-di-O-glucoside*	Lipids	Glycerol ester	-	1	880282	1.11163e+06	673308	845922	700377	1.55834e+06	0.268921	0.65378	0.752009	0.858464	-0.220171	insig
Lmhp010334	C27H48O9	2-Linoleoylglycerol-1-O-glucoside*	Lipids	Glycerol ester	-	1	87028.9	72182.9	75718.4	70744.4	86522.2	71312.4	0.226035	0.77259	0.849596	1.02779	0.0395391	insig
MWS2069	C8H10O2	2-Methoxy-4-methylphenol	Phenolic acids	Phenolic acids	93-51-6	3	384876	280947	342554	344534	354078	381301	0.508008	0.520849	0.656985	0.933758	-0.0988796	insig
NK10252689	C7H7NO4	2-Methoxy-5-nitrophenol	Phenolic acids	Phenolic acids	636-93-1	2	104528	90304.6	95894.1	90883.1	100817	83240.6	0.524696	0.46904	0.616522	1.05742	0.0805435	insig
Zbzp007301	C18H28O3	2-Methoxy-6-undecyl-1,4-benzoquinone	Quinones	Quinones	-	1	1.16208e+06	1.23103e+06	1.29122e+06	1.20165e+06	1.2336e+06	1.13305e+06	0.516354	0.464744	0.615571	1.03252	0.0461686	insig
Wcgp003250	C10H10O2	2-Methyl-3-hydroxyindan-1-one	Others	Others	-	2	1.72763e+06	2.53118e+06	1.90457e+06	4465545	2.31477e+06	2.22401e+06	0.775839	0.325177	0.481733	0.684492	-0.546895	insig
Lmgn000224	C5H6O5	2-Methyl-3-oxosuccinic acid	Organic acids	Organic acids	-	1	101025	120327	106708	358095	385308	347352	1.38659	0.000291132	0.00945531	0.300764	-1.73329	down
Latp003004	C19H22O9	2-Methyl-5-acetonyl-7-hydroxychromone glucoside	Others	Chromone	-	3	151341	140224	136121	184657	164607	160927	1.19412	0.0435538	0.120927	0.838285	-0.254487	insig
Lcsp002966	C7H10O2	2-Methylcyclohexane-1,3-dione	Others	Ketone compounds	1193-55-1	1	1.4075e+06	959664	1.19848e+06	1.77111e+06	1.87339e+06	1.85963e+06	1.24423	0.0316635	0.0985151	0.647814	-0.626349	insig
mws0924	C6H10O4	2-Methylglutaric acid*	Organic acids	Organic acids	617-62-9	1	1.80158e+07	2.16028e+07	2.10316e+07	1.74224e+07	1.70338e+07	1.47692e+07	1.12014	0.0562992	0.142836	1.23209	0.301107	insig
mws0473	C5H8O4	2-Methylsuccinic acid*	Organic acids	Organic acids	498-21-5	3	884393	910230	1.02817e+06	384882	676591	719573	1.07636	0.0641965	0.156276	1.58491	0.664398	insig
MWS1875	C10H8O	2-Naphthol*	Phenolic acids	Phenolic acids	135-19-3	3	108592	128644	117638	154865	160091	171743	1.30862	0.00486501	0.0347862	0.729144	-0.455724	insig
Wafn005118	C18H32O8	2-O-Acetyl-Glucopyranose 6-Decanoate	Others	Saccharides	-	3	57811.6	59654.8	68297.7	64808.6	45342.4	67704.1	0.282646	0.756934	0.835667	1.04447	0.0627692	insig
Wacn002584	C15H14O11	2-O-Caffeoylhydroxycitric Acid	Phenolic acids	Phenolic acids	-	2	23786.9	23332.6	22697.7	27900.8	27615.8	25054.1	1.23895	0.045916	0.125401	0.866534	-0.206672	insig
Wacn003456	C16H16O11	2-O-Feruloylhydroxycitric Acid	Phenolic acids	Phenolic acids	-	2	48517	86670	33948.8	50919.7	69304	48686.6	0.145651	0.996786	0.998575	1.00133	0.00192422	insig
Zbfn004397	C24H26O12	2-O-caffeoyl-5-O-(3-hydroxy-4-phenoxy)-6-acetylglucose	Phenolic acids	Phenolic acids	-	2	25005	18340	15005	15903.4	20080.1	8340	0.643366	0.36084	0.51349	1.31646	0.396662	insig
Wasn000528	C12H18O11	2-O-α-D-Glucopyranosyl-L-ascorbic acid	Others	Vitamin	129499-78-1	1	110254	147212	148599	140267	111799	125870	0.379945	0.571038	0.69193	1.07443	0.10357	insig
Walp012413	C19H36O4	2-Palmitoleoyl-Glycerol*	Lipids	Glycerol ester	-	3	16159.7	17135	15834.3	30026.4	35319.8	33218.7	1.37729	0.00597319	0.0380461	0.498443	-1.0045	down
Wagn012030	C31H58O14	2-Palmitoyl-Sn-Glycerol 3-O-Diglucoside	Lipids	Glycerol ester	-	1	417068	393122	483807	299312	442379	455929	0.409582	0.611304	0.727919	1.08047	0.111665	insig
Lmxp006440	C19H38O4	2-Palmitoylglycerol*	Lipids	Glycerol ester	23470-00-0	1	41939	43595.3	44166.1	52312.2	48979.8	53780.4	1.31136	0.0143535	0.0611619	0.836386	-0.257759	insig
MWS1844	C14H18O	2-Pentyl-3-phenyl-2-propenal	Others	Aldehyde compounds	122-40-7	3	15304.1	25910.7	13934.9	28379	25154.9	28379	1.02961	0.133796	0.255554	0.673272	-0.570739	insig
Lmgp000659	C8H9NO	2-Phenylacetamide*	Alkaloids	Alkaloids	103-81-1	2	1.05233e+07	1.12459e+07	8.96791e+06	1.51353e+07	1.0863e+07	1.54871e+07	1.02877	0.122429	0.245229	0.740914	-0.432622	insig
Labn004625	C19H28O10	2-Phenylethyl beta-primeveroside	Phenolic acids	Phenolic acids	129932-48-5	2	13340	14841.4	11670	5005	8340	21670	0.47539	0.783192	0.857704	1.13812	0.186657	insig
MWSslk106	C8H11N	2-Phenylethylamine	Alkaloids	Benzylphenylethylamine alkaloids	156-28-5	3	20005	39958.4	36733.2	39787.9	48083.8	39665.9	0.797036	0.233806	0.380303	0.758182	-0.399385	insig
MWS4533	C9H10O2	2-Phenylpropionic Acid*	Organic acids	Organic acids	7782-26-5	3	70916.6	75884.1	79467.2	96735.7	83189.1	80106.5	1.0016	0.145115	0.268155	0.870156	-0.200654	insig
mws2124	C2H5O6P	2-Phosphoglycolate	Organic acids	Organic acids	13147-57-4	3	334989	365681	375367	401369	324886	394566	0.331759	0.62337	0.733385	0.960044	-0.0588275	insig
MWS1787	C6H7N	2-Picoline; 2-Methylpyridine	Alkaloids	Pyridine alkaloids	109-06-8	3	135696	288630	149715	147560	69549.6	111626	0.898266	0.231372	0.377076	1.74621	0.804231	insig
pme1216	C6H5NO2	2-Picolinic acid	Organic acids	Organic acids	98-98-6	3	1.10473e+06	1.24539e+06	853371	1.64141e+06	1.75909e+06	1.85213e+06	1.26394	0.0128718	0.0575629	0.609884	-0.713394	insig
Lmgn002555	C8H14O4	2-Propylglutaric acid	Organic acids	Organic acids	32806-62-5	3	317452	604859	611076	824532	831994	836418	1.07784	0.0805575	0.183836	0.615091	-0.701129	insig
Zmgn001448	C7H12O5	2-Propylmalic Acid*	Organic acids	Organic acids	-	2	346716	366445	309553	152327	216970	228152	1.24974	0.0105082	0.0521369	1.7118	0.775516	insig
Lmbn002072	C7H12O4	2-Propylsuccinic acid*	Organic acids	Organic acids	618-57-5	2	647072	608724	593629	598828	685083	819795	0.748357	0.316977	0.47377	0.879127	-0.185856	insig
MWS1812	C11H22O	2-Undecanone	Others	Ketone compounds	112-12-9	3	46820	49081.8	49038.6	103371	92969.4	96443.6	1.38668	0.00247857	0.0238883	0.495042	-1.01438	down
Wagp000980	C16H25NO9	2-[(4-hydroxyphenethyl)amino]ethane-1,1,2-triol O-Glucoside	Alkaloids	Alkaloids	-	2	405266	515463	491531	275477	324182	285548	1.30167	0.0208174	0.0747555	1.5954	0.673921	insig
Wcfn005424	C18H30O8	2-[2-[(Z)-pent-2-enyl]-3-[3,4,5-trihydroxy-6-(hydroxymethyl)oxan-2-yl]oxycyclopentyl]acetic acid	Others	Others	-	3	278340	219071	320005	529669	489324	524769	1.31496	0.00657022	0.0399212	0.529496	-0.917308	insig
MW0168271	C15H29N3O5	2-[[2-[(2-Amino-3-methylpentanoyl)amino]-4-methylpentanoyl]amino]-3-hydroxypropanoic acid	Amino acids and derivatives	Amino acids and derivatives	-	3	1.29807e+06	737909	1.1259e+06	873970	628380	959806	0.682728	0.307165	0.46365	1.28419	0.360858	insig
Zbqp000579	C6H9N3O2	2-amino-3-(1H-pyrazol-1-yl)propanoic acid	Organic acids	Organic acids	2734-48-7	1	3.06801e+07	3.18308e+07	3.06744e+07	4.58933e+07	4.22059e+07	4.21355e+07	1.37074	0.00601205	0.0380461	0.715518	-0.48294	insig
Zmmp001941	C9H17NO8	2-amino-4-hydroxy-3-((3,4,5-trihydroxytetrahydro-2H-pyran-2-yl)oxy)butanoic acid	Amino acids and derivatives	Amino acids and derivatives	-	3	1.48534e+07	1.49502e+07	1.33439e+07	1.83021e+07	1.70254e+07	1.8099e+07	1.29223	0.00763357	0.0428144	0.807605	-0.308279	insig
Walp007192	C22H47NO5	2-aminodocoSane-1,6,19,20,21-pentaol	Lipids	Sphingolipids	-	1	127583	100077	111619	186226	195754	166331	1.31489	0.0041782	0.0317984	0.61877	-0.692525	insig
Jmgn005927	C15H12O6	2-hydroxynaringenin	Flavonoids	Flavanones	-	3	13572.8	13492.5	13171.5	157767	145683	136188	1.39259	0.00218527	0.0219443	0.0915227	-3.44973	down
Lmhp011388	C21H36O4	2-α-Linolenoyl-glycerol*	Lipids	Glycerol ester	55268-58-1	1	2.05537e+06	1.7294e+06	2.00432e+06	2.90732e+06	3.462e+06	2.9253e+06	1.32284	0.00997859	0.0509495	0.622843	-0.683059	insig
Lmhp008513	C33H56O14	2-α-Linolenoyl-glycerol-1,3-di-O-glucoside	Lipids	Glycerol ester	-	1	654095	437447	501069	401233	320389	773038	0.291656	0.846013	0.902522	1.06553	0.0915763	insig
Lmhp009526	C27H46O9	2-α-Linolenoyl-glycerol-1-O-glucoside*	Lipids	Glycerol ester	-	2	150516	213291	153499	155048	111222	79591	0.959452	0.129293	0.250374	1.49571	0.580828	insig
Lakn001671	C14H18O9	2-β-D-Glucopyranosyloxy-5-hydroxy-phenylacetic acid	Phenolic acids	Phenolic acids	-	2	102581	93511.9	77084.5	211448	181224	214611	1.35168	0.00163749	0.0201917	0.449835	-1.15253	down
Lakn003294	C15H20O9	2-β-D-Glucopyranosyloxy-5-hydroxyphenylacetic acidmethylester*	Phenolic acids	Phenolic acids	-	2	300975	362087	381136	548813	532624	445425	1.24328	0.0185846	0.071647	0.683884	-0.548176	insig
MWS20033	C20H30O4	20-Carboxyarachidonic Acid	Lipids	Free fatty acids	79551-84-1	1	48196.7	53450.7	58440.8	37685.1	38377.1	40539.9	1.30273	0.0310667	0.0970183	1.37294	0.457272	insig
pmn001700	C30H48O3	24,30-Dihydroxy-12(13)-ene-lupeol*	Terpenoids	Triterpene	-	2	492137	513611	436446	964952	1.21197e+06	1.40552e+06	1.34557	0.0272943	0.0890517	0.402572	-1.31268	down
Zmyn005384	C18H36O3	2R-Hydroxyoctadecanoic Acid*	Lipids	Free fatty acids	26633-48-7	2	15586.7	16509	13285.6	34442.7	29052.8	31151.8	1.36041	0.00198577	0.021232	0.47948	-1.06046	down
Zmyn004732	C18H30O3	2R-hydroxy-9Z,12Z,15Z-octadecatrienoic acid	Lipids	Free fatty acids	-	1	6.83069e+06	7.24753e+06	7.36785e+06	9.02807e+06	8.87783e+06	1.00049e+07	1.3203	0.0137287	0.0598226	0.768378	-0.380111	insig
Lssp210167	C32H48O12	2α,5α,14β-Triacetoxy-10β-O-(B-D glucopyranosy)taxa-4(20),11-diene	Others	Others	-	2	79118.9	78251.7	80548.9	72219.9	72472.9	70452.3	1.35288	0.00120693	0.0176532	1.10586	0.145163	insig
Lmtp003948	C22H24O12	3',5',5,7-Tetrahydroxy-4'-methoxyflavanone-3'-O-glucoside	Flavonoids	Flavones	-	3	15005	16670	11670	25005	11670	15005	0.367412	0.569274	0.690412	0.838719	-0.25374	insig
Lmsp004301	C21H22O11	3',5,5',7-Tetrahydroxyflavanone-7-O-glucoside*	Flavonoids	Flavanones	-	3	8340	11670	5627.87	3340	12166.4	5230.65	0.476268	0.640892	0.744305	1.23633	0.306066	insig
MW0112809	C18H32O15	3'-Fucosyllactose	Others	Saccharides	41312-47-4	3	884003	711652	458248	732823	683225	758627	0.317841	0.77735	0.852594	0.944465	-0.0824315	insig
mws4113	C21H22O5	3'-Hydroxy-4'-O-methylglabridin	Flavonoids	Other Flavonoids	175554-11-7	3	151908	158189	179277	248703	223293	226201	1.32037	0.00380935	0.0310381	0.700912	-0.512694	insig
Lmmn002131	C22H22O11	3'-Methoxyorobol-7-O-glucoside	Phenolic acids	Phenolic acids	-	2	40005	35005	45005	46670	27109.6	41670	0.227227	0.83135	0.890846	1.03954	0.0559514	insig
ZBN0151	C16H16O6	3'-O-Methyl-epicatechin	Flavonoids	Flavanols	76549-34-3	3	29317.5	33440.9	42454.6	255005	320005	401670	1.37684	0.0199593	0.0740571	0.107725	-3.21457	down
ZbYn010300	C28H52O12	3'-Palmitoyl sucrose	Lipids	Free fatty acids	-	1	93982.7	89243.2	93470.8	76832.2	70871.4	71232.9	1.34695	0.00178533	0.0206483	1.26382	0.337793	insig
ZbYn009262	C30H50O12	3'-linoleoyl sucrose	Lipids	Free fatty acids	-	1	210797	200157	194468	240457	213262	236990	1.15104	0.058973	0.146862	0.876523	-0.190136	insig
Zblp004717	C28H32O16	3'-methoxyquercetin-3-O-L-rhamnosyl(1→2)-glucopyranoside*	Flavonoids	Flavonols	-	3	53340	15129	60005	153340	93740.2	193340	1.12708	0.0507238	0.131882	0.291708	-1.7774	down
Zbfn002169	C21H28O13	3'-p-Coumaroyl-sucrose	Phenolic acids	Phenolic acids	-	2	531868	643468	717251	573340	490644	421957	0.969802	0.125563	0.246568	1.27366	0.348983	insig
Lmzn006169	C30H48O4	3,19-Dihydroxyurs-12-en-28-oic acid (Pomolic acid)	Terpenoids	Triterpene	13849-91-7	3	281584	297574	330636	310417	320630	313204	0.527617	0.512118	0.650394	0.963509	-0.0536306	insig
Wayn005368	C22H20O13	3,3'-Di-O-Methylellagic acid 4'-glucoside	Tannins	Tannin	51803-68-0	3	603303	964907	1.05211e+06	2.74205e+06	3.2589e+06	3.2954e+06	1.3404	0.000806543	0.0152851	0.281865	-1.82692	down
Zbbn008607	C28H50O13	3,3'-Di-Octanoyl sucrose	Others	Saccharides	-	2	115016	91300.3	100944	114240	116901	85154.8	0.137371	0.819883	0.883757	0.971433	-0.0418141	insig
Zbln006102	C16H10O8	3,3'-O-Dimethylellagic Acid	Tannins	Tannin	2239-88-5	3	488459	528577	613205	1.45312e+06	1.61798e+06	1.61621e+06	1.37923	0.00023851	0.00928826	0.347798	-1.52368	down
Lmsp004137	C15H12O6	3,4,2',4',6'-Pentahydroxychalcone	Flavonoids	Chalcones	73692-51-0	3	35272.4	16670	17107.2	5005	22451.6	13340	0.743205	0.303181	0.458876	1.69253	0.759184	insig
Wdtp004079	C18H24O8	3,4,5-Trihydroxy-6-[4-(4-methyl-3-oxopentyl)phenoxy]oxane-2-carboxylic acid	Phenolic acids	Phenolic acids	-	2	392758	327386	348537	245078	561278	388346	0.164305	0.693795	0.783498	0.894516	-0.16082	insig
Wdtp003420	C16H20O9	3,4,5-Trihydroxy-6-[[3-(4-methoxyphenyl)oxiran-2-yl]methoxy]oxane-2-carboxylic acid	Phenolic acids	Phenolic acids	-	1	64158260	5.50934e+07	54323490	66712945	64027540	65572045	1.05253	0.131385	0.252385	0.884178	-0.177592	insig
pme0428	C12H14O5	3,4,5-Trimethoxycinnamic acid	Phenolic acids	Phenolic acids	90-50-6	3	9205.44	9646.84	17381.9	26004.2	1670	28576.9	0.0551	0.523656	0.658299	0.64415	-0.63453	insig
Layp003558	C15H22O9	3,4,5-Trimethoxyphenol-1-O-β-D-glucoside	Phenolic acids	Phenolic acids	-	3	340005	131700	266670	199079	365005	189405	0.0946696	0.954785	0.976919	0.979941	-0.0292335	insig
Layp004192	C18H24O12	3,4,5-Trimethoxyphenol-1-O-β-D-malonylglucoside	Phenolic acids	Phenolic acids	-	1	228725	453340	183409	971670	454126	1040005	1.13118	0.0848121	0.191169	0.350991	-1.51049	down
Wdtp010604	C20H30O7	3,4,5-trihydroxy-6-(4-octylphenoxy)oxane-2-carboxylic acid	Phenolic acids	Phenolic acids	-	1	15585	19823.6	19649.9	19111.4	16350.6	21502.6	0.205728	0.770341	0.848235	0.966539	-0.0491008	insig
Wdtp003528	C17H20O9	3,4,5-trihydroxy-6-[4-[[(2R)-5-oxooxolan-2-yl]methyl]phenoxy]oxane-2-carboxylic acid	Phenolic acids	Phenolic acids	-	3	673340	293340	486670	262967	601670	403340	0.274409	0.696592	0.785547	1.1462	0.196854	insig
Hmdn006855	C30H48O3	3,4-Cycloopen-cycloaltin-4(29),25-diene-24(R)-hydroxy-3-carboxylic acid	Terpenoids	Triterpene	-	3	6774.95	6052.85	5945.08	13053	11749.5	13899.3	1.37167	0.00359562	0.0298379	0.485064	-1.04375	down
Wbmn006600	C21H22O6	3,4-Dihydro-4-(4-hydroxy-3-methoxyphenyl)-3-(hydroxymethyl)-6,7-dimethoxy-(3R,4S)-2-naphthalenecarboxaldehyde	Lignans and Coumarins	Lignans	-	2	42257.8	46670	153147	148522	134270	127329	0.904678	0.260488	0.412194	0.590251	-0.760599	insig
pme3827	C9H11NO4	3,4-Dihydroxy-L-phenylalanine (L-Dopa)	Amino acids and derivatives	Amino acids and derivatives	59-92-7	3	1.2324e+06	1.41231e+06	1.22393e+06	1.22074e+06	1.59154e+06	1.29468e+06	0.398489	0.580207	0.701001	0.941973	-0.0862418	insig
pme2598	C8H8O4	3,4-Dihydroxybenzeneacetic acid*	Phenolic acids	Phenolic acids	102-32-9	3	612599	569501	624092	550920	648389	660107	0.280996	0.676695	0.771984	0.971376	-0.0418987	insig
mws0183	C7H6O4	3,4-Dihydroxybenzoic acid (Protocatechuic acid)*	Phenolic acids	Phenolic acids	99-50-3	3	550862	245005	674001	833258	899422	888446	1.01811	0.0914086	0.200644	0.560777	-0.8345	insig
Sakn002857	C19H28O12	3,4-Dihydroxyphenethyl alcohol-8-O-[β-D-apinosyl(1→3)]-β-D-glucoside	Phenolic acids	Phenolic acids	-	2	28292.4	31060.9	35504.6	60297.3	57819.4	76719.4	1.33085	0.0206128	0.0744994	0.48686	-1.03842	down
pmb2620	C11H12O4	3,4-Dimethoxycinnamic acid	Phenolic acids	Phenolic acids	2316-26-9	1	484147	497024	525387	727823	735311	698944	1.37661	0.000196835	0.00859271	0.69681	-0.521162	insig
Lmmp003530	C20H24O5	3,4-Divanillyltetrahydrofuran*	Phenolic acids	Phenolic acids	34730-78-4	1	196260	213187	628340	376670	380005	365005	0.407163	0.861436	0.91364	0.925207	-0.112151	insig
Zahp007439	C10H8O3	3,4-Methylenedioxycinnamaldehyde	Others	Aldehyde compounds	58095-77-5	3	62010.3	60410.4	57724.4	75244.9	57698.8	67569	0.747819	0.311705	0.467976	0.898422	-0.154535	insig
Laln002027	C18H24O12	3,4-dihydroxybenzaldehyde-xylose-glucoside*	Phenolic acids	Phenolic acids	-	1	95319.4	71670	91128.5	92597.1	94231.1	132450	0.79975	0.261431	0.412825	0.808443	-0.306782	insig
Jmwn002172	C14H20O8	3,4-dihydroxyphenylethanol-β-D-glucopyranoside	Phenolic acids	Phenolic acids	-	1	113759	102088	146362	172546	235439	151490	1.09652	0.103432	0.218733	0.647408	-0.627252	insig
Jmzn006005	C10H10O3	3,4-methylenedioxy cinnamyl alcohol	Others	Alcohol compounds	58095-76-4	1	95931.7	101845	120946	122880	118796	128651	1.01053	0.138184	0.260669	0.860654	-0.216494	insig
Lmjp004941	C16H12O6	3,5,4'-Trihydroxy-7-methoxyflavone (Rhamnocitrin)*	Flavonoids	Flavonols	569-92-6	3	16605.8	14827.9	20671.4	25342.9	26320.7	20014.3	1.08606	0.0679955	0.162898	0.726934	-0.460104	insig
mws0914	C15H12O5	3,5,7-Trihydroxyflavanone (Pinobanksin)*	Flavonoids	Flavanonols	548-82-3	1	15911.9	9819.89	16068.1	7.24104e+06	6.8532e+06	7.00124e+06	1.3915	0.000258045	0.0093598	0.00198146	-8.97922	down
Wasn002043	C20H22O14	3,5-Di-Galloyl Sorbitol	Phenolic acids	Phenolic acids	-	3	19292.8	18252.5	28984.2	24006.5	23107.5	16838.8	0.108248	0.845569	0.902522	1.04029	0.0569855	insig
Lahp002608	C11H9NO2	3,5-Dihydro-2H-Furo[3,2-C]Quinolin-4-One*	Alkaloids	Quinoline alkaloids	-	1	1.81907e+07	18672570	1.69806e+07	2.59271e+07	2.75752e+07	2.85069e+07	1.36866	0.000969506	0.0162356	0.656558	-0.607006	insig
HJN037	C8H8O5	3,5-Dihydroxy-4-methoxybenzoic acid; 4-O-Methylgallic Acid	Phenolic acids	Phenolic acids	4319-02-2	3	56387.8	77579.1	63175.9	58874.1	61426.2	74776.9	0.0456663	0.935433	0.965367	1.01059	0.0151957	insig
Wmlp000056	C9H10O4	3,5-Dimethoxy-4-hydroxybenzaldehyde	Others	Aldehyde compounds	-	3	48933.4	48520.5	50934.9	80548	27051.9	100047	0.325802	0.460918	0.61346	0.714621	-0.484749	insig
Latp011219	C10H12O	3,5-Dimethyl-2,3-dihydrobenzofuran	Others	Others	-	2	2.3565e+07	2.38946e+07	2.34889e+07	2.41934e+07	2.44496e+07	2.45187e+07	1.27799	0.0109632	0.0529835	0.969749	-0.0443161	insig
Lmjn003562	C32H38O17	3,6'-Diferuloylsucrose	Phenolic acids	Phenolic acids	107172-40-7	1	40005	22339.8	21366.9	97071.5	124249	77446.8	1.30498	0.0203969	0.0742372	0.28019	-1.83552	down
Wbsp000191	C12H23N3O	3,7,11-trimethyl-2-oxa-6,10,13-triazatricyclo[7.3.1.05,13]tridecane	Alkaloids	Alkaloids	-	2	11704.2	20567.7	13081.6	25233.2	22005.3	18206.5	0.980758	0.128095	0.249496	0.693002	-0.529069	insig
Zmbp002461	C15H10N2O3	3-(2'-Hydroxyl-phenyl)-4-(3H)-quinazolone	Alkaloids	Alkaloids	-	3	37469.3	53106.1	42345.6	44034.2	54939.6	46282.1	0.503977	0.513757	0.651225	0.915081	-0.128028	insig
HJAP051	C12H18O4	3-(3,4,5-Trimethoxyphenyl)propan-1-ol	Phenolic acids	Phenolic acids	-	3	166297	146265	121072	69001.9	98802.5	200005	0.514662	0.64328	0.745575	1.17896	0.23752	insig
mws0467	C9H10O3	3-(4-Hydroxyphenyl)-propionic acid*	Phenolic acids	Phenolic acids	501-97-3	2	139017	162178	141367	189697	155232	139814	0.540791	0.457485	0.609859	0.912985	-0.131337	insig
Wcgp010745	C18H26O2	3-(4-hydroxycyclohex-1-en-1-yl)-4a,5-dimethyl-3,4,4a,5,6,8a-hexahydronaphthalen-1(2H)-one	Others	Others	-	3	191784	183478	183298	161484	194227	166579	0.711503	0.356965	0.510776	1.06944	0.0968576	insig
Wasn003197	C13H24O9	3-(Beta-D-Glucopyranosyloxy)-5-Hydroxyhexanoic Acid Methyl Ester	Organic acids	Organic acids	-	1	91670	29267.5	42150.9	40005	71670	83340	0.409088	0.67078	0.767848	0.836286	-0.257931	insig
Wcgp010223	C18H28O2	3-(Cyclohexen-1-yl)-2-hydroxy-4a,5-dimethyl-2,3,4,5,6,7,8,8a-octahydronaphthalen-1-one*	Others	Others	-	3	8.71783e+06	9.90702e+06	9.80509e+06	8.61251e+06	8.70752e+06	8.32502e+06	1.06092	0.125099	0.246495	1.10859	0.148731	insig
Zbfn003303	C16H18O8	3-(Hydroxycinnamoyl)-quinic acid*	Phenolic acids	Phenolic acids	-	1	1.29955e+06	1.09723e+06	1.50106e+06	1.59359e+06	1.57603e+06	1.73285e+06	1.08401	0.0864595	0.193066	0.795075	-0.330838	insig
Zbqp000676	C8H18N4O2	3-(triazan-2-yl)propyl L-prolinate	Amino acids and derivatives	Amino acids and derivatives	-	1	769123	572236	777526	639679	737754	526065	0.493208	0.473592	0.618147	1.11315	0.154652	insig
pme1738	C7H9N2O	3-Carbamyl-1-methylpyridinium;(1-Methylnicotinamide)	Alkaloids	Pyridine alkaloids	1005-24-9	3	3.07378e+06	3.16187e+06	3.34537e+06	2.70315e+06	2.57828e+06	2.54847e+06	1.33216	0.00640963	0.0396635	1.22364	0.291185	insig
MWS1777	C6H6ClN	3-Chloroaniline	Alkaloids	Alkaloids	108-42-9	1	1.8661e+07	1.74361e+07	1.87797e+07	1.69836e+07	1.68596e+07	1.74428e+07	1.10436	0.0925647	0.20155	1.07002	0.0976318	insig
Lmbn000198	C4H6O5	3-Dehydro-L-Threonic Acid*	Others	Saccharides	-	1	9.35835e+07	9.59849e+07	1.0182e+08	1.10411e+08	1.11115e+08	1.08985e+08	1.29192	0.0272588	0.0890517	0.881629	-0.181756	insig
ML10176345	C7H8O5	3-Dehydroshikimic acid	Organic acids	Organic acids	2922-42-1	3	87458.5	87414.8	135367	92943.6	61393.1	72736.6	0.873608	0.224406	0.368229	1.36626	0.450227	insig
Zmpn000638	C4H9N3O2	3-Guanidinopropionic acid	Organic acids	Organic acids	353-09-3	2	218750	219511	215521	211092	222056	262122	0.552467	0.466821	0.616261	0.940326	-0.0887672	insig
MWSHC20102	C10H12O4	3-Hydroxy-1-(4-Hydroxy-3-Methoxyphenyl)Propan-1-One	Phenolic acids	Phenolic acids	2196-18-1	3	216670	378340	194508	316670	296670	368340	0.713752	0.388289	0.540201	0.804252	-0.314281	insig
Lmyp003951	C11H14O5	3-Hydroxy-1-(4-hydroxy-3,5-dimethoxyphenyl)propan-1-one	Others	Ketone compounds	-	3	30005	17258.7	20843.8	18439.5	19335.9	15005	0.757377	0.30983	0.466833	1.29039	0.367812	insig
Zjxp110301	C18H30O3	3-Hydroxy-3,7,11-trimethyldodeca-1,6E,10-trien-9-yl isobutyrate	Terpenoids	Sesquiterpenoids	-	2	1.8244e+06	1.95271e+06	1.98931e+06	1.98942e+06	1.84851e+06	1.87166e+06	0.192068	0.789691	0.861061	1.00995	0.0142886	insig
Lmbn001676	C6H10O4	3-Hydroxy-3-Methyl-2-Oxopentanoic Acid*	Organic acids	Organic acids	-	2	1.40816e+06	1.33917e+06	1.39557e+06	1.11931e+06	1.12407e+06	1.15296e+06	1.37132	0.00204886	0.0214016	1.21981	0.286654	insig
Lcsn001739	C9H9NO2	3-Hydroxy-3-methyloxindole	Alkaloids	Plumerane	3040-34-4	3	83753.6	76598.1	78050.7	71307.8	89377	88756	0.345001	0.607696	0.725505	0.955747	-0.0652988	insig
MWSslk066	C8H8O4	3-Hydroxy-4-methoxybenzoic acid; Isovanillic Acid	Phenolic acids	Phenolic acids	645-08-9	1	1.48849e+07	28034850	1.30699e+07	18608420	1.26885e+07	23668535	0.0164591	0.955365	0.976919	1.01863	0.0266357	insig
MWS04559g	C9H11NO3	3-Hydroxy-L-phenylalanine*	Amino acids and derivatives	Amino acids and derivatives	587-33-7	1	6.7938e+06	8978520	5.06614e+06	7.24221e+06	9.84257e+06	8.07611e+06	0.672624	0.358901	0.511439	0.828208	-0.271935	insig
mws0576	C4H8O3	3-Hydroxybutyric acid	Organic acids	Organic acids	300-85-6	3	8.12489e+06	9.07059e+06	8.53574e+06	5.29611e+06	4.91424e+06	5.95465e+06	1.34436	0.00152575	0.0195293	1.59179	0.670646	insig
MWSmce248	C9H8O3	3-Hydroxycinnamic Acid*	Phenolic acids	Phenolic acids	14755-02-3	1	38740945	41605450	44584015	29659505	30299265	32578040	1.32367	0.0106404	0.052482	1.35006	0.433025	insig
MWS3036	C5H8O5	3-Hydroxyglutaric acid*	Organic acids	Organic acids	638-18-6	3	416525	357453	452983	350180	368484	423667	0.508822	0.473814	0.618147	1.07409	0.10311	insig
HJN110	C30H48O3	3-Hydroxylup-20(29)-en-28-oic acid (Betulinic acid)*	Terpenoids	Triterpene	472-15-1	2	10870.6	14169.9	13239.6	29865.6	31336.9	28843.6	1.3683	0.000243699	0.00928826	0.425116	-1.23407	down
Lmqn008288	C18H36O3	3-Hydroxyoctadecanoic Acid	Lipids	Free fatty acids	45261-96-9	1	1.24446e+06	1.255e+06	1.23123e+06	1.52134e+06	1.13363e+06	1.26068e+06	0.323082	0.643323	0.745575	0.95276	-0.0698146	insig
mws1389	C30H48O3	3-Hydroxyolean-12-en-28-oic acid (Oleanolic acid)*	Terpenoids	Triterpene	508-02-1	2	14979.4	13907.6	12927.3	28037.2	38493.5	34575.3	1.35658	0.0198472	0.0740571	0.413569	-1.2738	down
pme2601	C3H6O3	3-Hydroxypropanoic acid	Organic acids	Organic acids	503-66-2	3	14095	23059.7	34379.9	13712.9	46670	10005	0.235325	0.978494	0.9883	1.01629	0.0233157	insig
pmb0819	C10H8N2	3-Indoleacetonitrile	Alkaloids	Plumerane	771-51-7	3	536817	500061	603304	704147	802602	795029	1.29057	0.00731419	0.0420065	0.712572	-0.488893	insig
Hmmp001310	C11H9NO2	3-Indoleacrylic acid*	Alkaloids	Plumerane	1204-06-4	1	1.81907e+07	18672570	1.69806e+07	2.59271e+07	2.75752e+07	2.85069e+07	1.36866	0.000969506	0.0162356	0.656558	-0.607006	insig
pme2244	C11H11NO2	3-Indolepropionic acid	Alkaloids	Plumerane	830-96-6	1	140047	113130	154428	165860	181358	199866	1.1347	0.0428408	0.120516	0.74505	-0.424592	insig
Lmbn001754	C7H12O5	3-Isopropylmalic Acid*	Organic acids	Organic acids	921-28-8	2	300060	268294	321270	220636	199376	243446	1.23198	0.0207948	0.0747555	1.34089	0.423193	insig
mws0823	C5H8O3	3-Methyl-2-Oxobutanoic acid	Organic acids	Organic acids	759-05-7	3	204505	196362	228362	286378	288321	294047	1.34088	0.0107823	0.0527356	0.724295	-0.46535	insig
Lmbn002737	C8H8O	3-Methylbenzaldehyde*	Others	Aldehyde compounds	620-23-5	2	145005	124449	154685	243340	263340	201670	1.29525	0.0196901	0.0738709	0.59877	-0.739925	insig
Wafn003429	C16H30O10	3-Methylbutyl 6-O-(alpha-L-arabinopyranosyl)-beta-D-glucopyranoside	Others	Others	-	3	14301.3	11670	12096.7	20005	18340	7970.43	0.285547	0.54389	0.67094	0.821928	-0.282916	insig
Zmgn001989	C7H8O2	3-Methylcatechol	Phenolic acids	Phenolic acids	488-17-5	3	23340	19348.3	13340	56670	48340	63340	1.32453	0.00330307	0.0284584	0.332808	-1.58724	down
Lmbn000216	C5H8O5	3-Methylmalic acid*	Organic acids	Organic acids	152204-30-3	3	835307	736016	244526	967161	962461	1.05889e+06	0.870464	0.16227	0.290029	0.60761	-0.718782	insig
MWS2058	C8H8O3	3-Methylsalicylic Acid	Phenolic acids	Phenolic acids	83-40-9	3	7409.26	9287.42	6472.86	16665.6	10862.2	16276	1.21818	0.0497154	0.130634	0.528939	-0.918826	insig
mws1174	C17H14O6	3-O-Acetylpinobanksin	Flavonoids	Flavanonols	52117-69-8	3	16170.8	35752.1	18377	70012.3	75823.8	54057.9	1.25439	0.00864262	0.0463057	0.351686	-1.50764	down
pmb0752	C17H20O9	3-O-Feruloylquinic acid*	Phenolic acids	Phenolic acids	1899-29-2	1	1.55954e+07	1.6148e+07	1.61873e+07	1.67247e+07	1.68067e+07	1.45635e+07	0.0245846	0.948356	0.973742	0.996585	-0.00493498	insig
pmb2833	C23H30O14	3-O-Feruloylquinic acid-O-glucoside*	Phenolic acids	Phenolic acids	-	1	408310	338888	479254	535319	530521	598702	1.14907	0.0487057	0.129384	0.73681	-0.440635	insig
Hmjp000461	C10H16O8	3-O-Glucoside-3-hydroxy-y-butyrolactone*	Others	Lactones	-	2	385888	168902	319362	446330	525087	610780	1.07301	0.0462122	0.125401	0.552492	-0.855973	insig
MWSmce387	C8H8O5	3-O-Methylgallic acid	Phenolic acids	Phenolic acids	3934-84-7	3	197545	188090	162392	236801	212030	240243	1.18665	0.0280063	0.0902979	0.795309	-0.330413	insig
Lhmp122021	C26H26O12	3-O-caffeioyl feruloyl quinic acid	Others	Others	-	3	65005	75448.1	66670	107980	88946.8	95005	1.28123	0.019499	0.0737391	0.709492	-0.495141	insig
Zaln004082	C16H16O8	3-O-caffeoylshikimic acid*	Phenolic acids	Phenolic acids	-	2	57177.7	221670	116670	91931	100972	93340	0.308755	0.528001	0.660296	1.38176	0.466504	insig
ZbBn004947	C17H18O8	3-O-feruloyl-shikimicAcid	Phenolic acids	Phenolic acids	-	2	77491	78469.9	105005	58340	78723.2	72775.5	0.875289	0.201524	0.343451	1.24365	0.31458	insig
pmn001421	C16H18O8	3-O-p-Coumaroylquinic acid	Phenolic acids	Phenolic acids	87099-71-6	1	116587	134255	102184	194196	192714	192212	1.32898	0.0145127	0.0611619	0.609589	-0.714092	insig
pmb3075	C16H16O7	3-O-p-Coumaroylshikimic acid	Phenolic acids	Phenolic acids	-	3	17543.9	25826.5	22309.1	46670	50005	25716.2	1.08728	0.120183	0.242536	0.536635	-0.897986	insig
pmb3072	C22H26O12	3-O-p-Coumaroylshikimic acid-O-glucoside	Phenolic acids	Phenolic acids	-	3	10193.4	4013.34	10005	5005	15005	10005	0.309146	0.615848	0.730394	0.806654	-0.309978	insig
ZbYn009419	C30H50O12	3-Oleoyl sucrose	Lipids	Free fatty acids	-	1	220163	222061	232915	242921	238009	246286	1.2251	0.0284381	0.0910565	0.928389	-0.107198	insig
Lmmn009550	C30H46O3	3-Oxo-9,19-cyclolanost-24-en-26-oic acid (Mangiferonic acid)*	Terpenoids	Triterpene	13878-90-5	3	254821	218757	217108	254609	289324	346147	1.06915	0.114552	0.233703	0.775982	-0.365904	insig
Wagp005779	C22H32O10	3-Oxo-Alpha-Ionol 3'-(6''-Malonyl)Glucoside	Others	Others	-	3	401077	353429	416335	300647	342086	297405	1.18803	0.0352493	0.106702	1.24539	0.316601	insig
Ysjn001064	C5H6O5	3-Oxopentanedioic acid	Organic acids	Organic acids	542-05-2	2	73532.6	104755	91663.9	216162	220273	252291	1.35387	0.00084625	0.0155952	0.391957	-1.35123	down
Lmzn006795	C30H46O3	3-Oxours-12-en-28-oic acid (Ursonic acid)*	Terpenoids	Triterpene	6246-46-4	3	254821	218757	217108	254609	289324	346147	1.06915	0.114552	0.233703	0.775982	-0.365904	insig
Zmgn000447	C3H7O7P	3-Phospho-D-glyceric acid	Others	Saccharides	820-11-1	3	6.38271e+06	7.85051e+06	10100500	6.3856e+06	5.74697e+06	5.01035e+06	1.03954	0.145559	0.268155	1.41946	0.505344	insig
Lmgn000160	C4H8N2O3	3-Ureidopropionic Acid	Organic acids	Organic acids	462-88-4	1	372543	274121	303156	1.46824e+06	1.43456e+06	1.35812e+06	1.38303	1.62193e-05	0.00339203	0.222915	-2.16544	down
Lamp006064	C29H34O16	3-[(3,4-dihydroxyphenyl)methylidene]-5,7-dihydroxy-6-methoxy-2h-1-benzopyran-4-one glucosyl rhamnoside	Flavonoids	Other Flavonoids	-	1	2.30859e+06	1.82461e+06	6072285	3288560	2.6472e+06	3471085	0.102143	0.862402	0.91364	1.0849	0.117562	insig
Lamp006750	C26H26O15	3-[(3,4-dihydroxyphenyl)methylidene]-5,7-dihydroxy-6-methoxy-2h-1-benzopyran-4-one malonyl glucoside*	Flavonoids	Other Flavonoids	-	2	13426.5	21670	30696	28340	12681.6	40005	0.258377	0.621133	0.73311	0.811986	-0.300473	insig
Lamp006484	C32H36O19	3-[(3,4-dihydroxyphenyl)methylidene]-5,7-dihydroxy-6-methoxy-2h-1-benzopyran-4-one malonyl glucosyl rhamnoside*	Flavonoids	Other Flavonoids	-	2	32069.6	26974.5	29200.5	38780.6	52200.4	38795.7	1.20283	0.0782736	0.180418	0.679972	-0.556452	insig
Hmgp002327	C11H9NO2	3-amino-2-naphthoic acid*	Alkaloids	Alkaloids	-	1	1.77899e+07	1.81009e+07	1.71116e+07	2.42709e+07	2.90171e+07	2.7961e+07	1.34536	0.0191941	0.0729898	0.652345	-0.616292	insig
Zmsp000608	C6H13NO3	3-epi-fagomine	Alkaloids	Piperidine alkaloids	-	3	161056	181915	175705	131314	114886	124677	1.32843	0.00397349	0.0312842	1.39851	0.483892	insig
Yacp000453	C5H9NO2	3-hydroxy-1-methylpyrrolidin-2-one*	Alkaloids	Pyrrole alkaloids	132996-63-5	1	4.5297e+06	4.83156e+06	4.76309e+06	4.52702e+06	5.36796e+06	4.70572e+06	0.376221	0.607281	0.725505	0.967375	-0.0478529	insig
Wcgn007904	C15H20O5	3-hydroxy-6-(2-hydroxyethyl)-2,7-bis(hydroxymethyl)-2,5-dimethyl-3H-inden-1-one	Others	Others	-	3	272057	287100	271184	513139	497643	523648	1.38904	3.81971e-05	0.0035587	0.54114	-0.885926	insig
MWS4301	C8H8O3	3-hydroxyphenylacetic acid*	Phenolic acids	Phenolic acids	621-37-4	3	56466.6	62818.5	63860.6	89528	79320.1	86229.6	1.32792	0.00396825	0.0312842	0.717999	-0.477945	insig
ZbBn002068	C8H12O5	3-methyl-ShikimicAcid	Organic acids	Organic acids	-	2	44446.3	21670	98753	50450.7	103328	66462.6	0.565919	0.546253	0.671111	0.748584	-0.417764	insig
Zblp001009	C12H17NO6	3-pyridine-methanol-O-β-D-glucopyranosyl*	Alkaloids	Pyridine alkaloids	-	2	113396	159317	131216	183503	192274	250222	1.17738	0.0500356	0.130904	0.645256	-0.632057	insig
Ladp002935	C10H7NO3	3-quinolinecarboxylic acid	Alkaloids	Quinoline alkaloids	-	1	505175	595363	624701	852762	827767	907773	1.31809	0.00431591	0.0324564	0.666553	-0.58521	insig
Wbsp010182	C39H54O6	3α,21α-dihydroxy-16-oxoserrat-14-en-24-ylp-coumarate	Terpenoids	Triterpene	-	2	206754	220347	232817	237081	238382	219844	0.729463	0.290075	0.443846	0.949101	-0.0753658	insig
Smgp104547	C27H34N2O10	3β-Isodihydrocadambine	Alkaloids	Plumerane	62014-69-1	3	102259	122936	80005	95399.8	110005	80782.2	0.252911	0.697015	0.785547	1.06644	0.0927965	insig
Lmjp101403	C10H10O4	3ξ-(1ξ-Hydroxyethyl)-7-hydroxy-1-isobenzofuranone	Others	Others	-	1	13978100	13681700	7.84058e+06	11678790	9704370	8.63594e+06	0.448076	0.469669	0.616785	1.18259	0.241954	insig
pmp000004	C17H14O7	4',5,7-Trihydroxy-3',6-dimethoxyflavone (Jaceosidin)	Flavonoids	Flavones	18085-97-7	3	94548.3	85628.4	98673.8	171514	166340	169153	1.37937	0.000811197	0.0152851	0.549994	-0.862513	insig
MWSmce283	C9H10O2	4'-Hydroxypropiophenone	Others	Ketone compounds	70-70-2	3	77276.5	86406.9	104449	92965.2	103429	86504.8	0.386895	0.632802	0.74055	0.947801	-0.0773433	insig
MWSslk146	C27H30O15	4'-O-Glucosylvitexin	Flavonoids	Flavones	38950-94-6	3	30429.4	40005	24709.5	141670	20005	118340	0.739481	0.238992	0.387237	0.339782	-1.55732	insig
Hmtp000776	C8H9NO3	4,5,6-Trihydroxy-2-cyclohexen-1-ylideneacetonitrile	Alkaloids	Alkaloids	-	3	1.39081e+06	1.27203e+06	1.41226e+06	2.11063e+06	2.20231e+06	1.96494e+06	1.36277	0.00179891	0.0206628	0.64912	-0.623442	insig
Zmcn005156	C26H26O12	4,5-O-Dicaffeoylquinic Acid Methyl Ester	Phenolic acids	Phenolic acids	-	3	25406.3	23284.5	16933.3	19044.3	17908.4	25791.6	0.182435	0.799704	0.86859	1.0459	0.064742	insig
Lmgp001898	C9H7NO2	4,6-Dihydroxyquinoline	Alkaloids	Quinoline alkaloids	3517-61-1	3	112740	173755	143903	114234	132974	124957	0.620228	0.387451	0.539664	1.15647	0.209728	insig
Cmhp005227	C16H18O8	4,8-Dihydroxy Naphthol-1-O-glucoside	Quinones	Quinones	-	2	788108	789962	795411	1.15179e+06	1.00957e+06	960226	1.29468	0.0489648	0.129517	0.760345	-0.395274	insig
Zmtn001464	C10H7NO4	4,8-Dihydroxyquinoline-2-carboxylic acid	Organic acids	Organic acids	59-00-7	2	846266	806576	902075	1.16458e+06	1.21572e+06	1.17443e+06	1.36346	0.00147271	0.0195004	0.718736	-0.476467	insig
pme0295	C6H11NO3	4-Acetamidobutyric acid	Organic acids	Organic acids	3025-96-5	2	467450	564883	403982	262137	425366	427462	0.809055	0.212876	0.355571	1.28822	0.365374	insig
MWSmce467	C9H10O2	4-Allylcatechol	Phenolic acids	Phenolic acids	1126-61-0	3	12654.6	3958.87	8306.74	7272.06	4848.84	5154.31	0.495093	0.419927	0.574403	1.44254	0.528614	insig
Zmzp000616	C6H7NO	4-Aminophenol	Alkaloids	Phenolamine	123-30-8	3	51951.2	58903.9	60096	62783.6	54496.5	49890.2	0.207955	0.797243	0.866645	1.02262	0.0322649	insig
Jmwn004308	C30H38O15	4-Dihydroxyphenethoxy-8-O-β-D-[6-O-(4-O-β-D-glucopyranosyl)-feruloyl]glucopyranoside	Phenolic acids	Phenolic acids	-	2	130817	160134	125215	160741	192436	151160	0.944172	0.151197	0.275905	0.825176	-0.277226	insig
mws0567	C5H11N3O2	4-Guanidinobutyric acid	Organic acids	Organic acids	463-00-3	1	2.25092e+07	2.38656e+07	2.36463e+07	2.2273e+07	2.36305e+07	2.23322e+07	0.610309	0.385066	0.537682	1.02617	0.0372663	insig
Lmbn001364	C5H8O4	4-Hydroxy-2-Oxopentanoic Acid*	Organic acids	Organic acids	3318-73-8	3	569101	621142	674850	960738	978700	980845	1.36068	0.00572413	0.0367792	0.638669	-0.646861	insig
pme2761	C5H6O6	4-Hydroxy-2-oxoglutaric acid	Organic acids	Organic acids	1187-99-1	3	359576	348332	281577	443547	382039	444230	1.12725	0.044278	0.121928	0.779236	-0.359869	insig
pmb2497	C9H10O5	4-Hydroxy-3-methoxymandelate	Phenolic acids	Phenolic acids	55-10-7	3	616358	687915	848573	562659	681937	683929	0.585534	0.41201	0.566908	1.11632	0.158747	insig
MWSmce190	C6H13NO3	4-Hydroxy-L-Isoleucine	Amino acids and derivatives	Amino acids and derivatives	781658-23-9	3	282505	778431	323010	246921	539270	225663	0.447687	0.552395	0.676094	1.36773	0.451788	insig
pme2758	C5H9NO5	4-Hydroxy-L-glutamic acid	Amino acids and derivatives	Amino acids and derivatives	3913-68-6	3	49759.9	42536.2	54330	88994.6	70018.2	73309.2	1.27314	0.0211381	0.0751029	0.631133	-0.663983	insig
MWSmce466	C8H8O2	4-Hydroxyacetophenone	Others	Ketone compounds	99-93-4	3	137201	286670	216670	248150	208060	186470	0.123641	0.988908	0.993053	0.996672	-0.00480968	insig
mws0628	C7H6O2	4-Hydroxybenzaldehyde	Others	Aldehyde compounds	123-08-0	1	245542	301320	284974	1.00538e+06	752997	726412	1.36133	0.0219968	0.0768536	0.334771	-1.57876	down
mws0749	C7H6O3	4-Hydroxybenzoic acid	Phenolic acids	Phenolic acids	99-96-7	1	6.00523e+07	4.31877e+07	5.56598e+07	7.74428e+07	8.17283e+07	7.99317e+07	1.25498	0.0280984	0.0902979	0.664567	-0.589513	insig
Lakn002075	C18H24O12	4-Hydroxybenzoic acid glucosyl xyloside*	Phenolic acids	Phenolic acids	-	1	109795	87856.2	186007	114383	144631	193340	0.46743	0.577348	0.69907	0.848137	-0.237631	insig
Lmqn005404	C20H20O12	4-Hydroxybenzoyl-1-O-(6''-O-galloyl)glucoside	Phenolic acids	Phenolic acids	-	3	40160.7	33811.1	44665.4	44688.5	31709.2	38663.7	0.182088	0.819991	0.883757	1.03108	0.0441518	insig
Jmwn004371	C31H40O16	4-Hydroxyphenethoxy-8-O-β-D-[6-O-(4-O-β-D-glucopyranosyl)-sinapoyl]glucopyranoside	Phenolic acids	Phenolic acids	-	2	115029	107133	121831	139840	163786	201917	1.19217	0.0895638	0.19789	0.680442	-0.555456	insig
MWSmce370	C8H8O3	4-Hydroxyphenylacetic acid*	Phenolic acids	Phenolic acids	156-38-7	3	56466.6	62818.5	63860.6	89528	79320.1	86229.6	1.32792	0.00396825	0.0312842	0.717999	-0.477945	insig
MWS5206	C9H10O4	4-Hydroxyphenyllactic Acid*	Phenolic acids	Phenolic acids	306-23-0	2	121524	112269	126694	130335	133727	125317	0.972284	0.136819	0.258967	0.9258	-0.111227	insig
pmb2221	C18H39NO3	4-Hydroxysphinganine; Phytosphingosine	Lipids	Sphingolipids	554-62-1	1	1.48031e+06	1.46883e+06	1.44635e+06	1.31107e+06	1.32304e+06	1.31716e+06	1.38048	0.00202313	0.0213383	1.11243	0.153708	insig
pmf0440	C10H10O2	4-MethoxycinnaMaldehyde	Others	Aldehyde compounds	1963-36-6	3	77876.4	45116.9	61650.7	63755.5	55270	52914.3	0.20362	0.70632	0.792168	1.07389	0.102843	insig
Lmbn004847	C10H12O3	4-Methoxyphenylpropionic acid	Phenolic acids	Phenolic acids	-	1	156687	226670	168466	194408	197691	165155	0.109661	0.944769	0.972011	0.990254	-0.0141302	insig
mws0373	C6H10O3	4-Methyl-2-oxovalerate	Organic acids	Organic acids	816-66-0	3	22642.2	13789.6	10787.5	32321.2	46325.7	42995.6	1.24768	0.0116239	0.054603	0.388181	-1.3652	down
Lamp000484	C5H9NO2	4-Methylazetidine-2-Carboxylic acid*	Alkaloids	Alkaloids	1779725-63-1	1	6.77479e+07	6.84728e+07	7.1395e+07	7.56937e+07	8.48864e+07	7.67593e+07	1.19822	0.0614085	0.151222	0.874762	-0.193037	insig
Lmbn002644	C8H8O	4-Methylbenzaldehyde*	Others	Aldehyde compounds	104-87-0	2	143340	103340	161670	221670	193340	168340	1.06535	0.0657978	0.158767	0.700009	-0.514556	insig
pme2828	C6H5NO3	4-Nitrophenol	Phenolic acids	Phenolic acids	100-02-7	3	9.0104e+06	9.08708e+06	8.68252e+06	8.36469e+06	8.23138e+06	9.72761e+06	0.252185	0.784138	0.857704	1.01733	0.0247939	insig
zjgp122317	C26H26O11	4-O-(2''-O-acetyl-6''-P-coumaroyl-β-D-glucopyranosyl)-P-coumaric acid	Others	Others	-	2	229442	188643	219712	183620	169216	162582	1.16287	0.0606264	0.149956	1.23744	0.307353	insig
Zalp003488	C17H20O9	4-O-Caffeoylquinic acid methyl ester*	Phenolic acids	Phenolic acids	-	1	1.61045e+07	1.69309e+07	1.71616e+07	1.59689e+07	1.8964e+07	1.77239e+07	0.545809	0.451893	0.605556	0.953288	-0.0690165	insig
Zmhn000892	C13H18O8	4-O-Glucosyl-3,4-dihydroxybenzyl alcohol	Phenolic acids	Phenolic acids	-	2	54622.7	83869.4	104279	109315	128036	82869.6	0.758739	0.256211	0.408809	0.758138	-0.399467	insig
Zmhn001358	C13H16O8	4-O-Glucosyl-4-hydroxybenzoic acid	Phenolic acids	Phenolic acids	-	1	1785005	1.66345e+06	2.00172e+06	5609230	5.22542e+06	5.01581e+06	1.38406	0.000298826	0.00945531	0.34385	-1.54015	down
Lmyp003301	C15H19NO9	4-O-Methyl-DIBOA-Glucoside	Alkaloids	Alkaloids	-	3	10459680	7113025	10663290	3.59868e+06	9675475	5455235	0.83936	0.223835	0.368011	1.50758	0.592231	insig
Wasn000977	C11H20O10	4-O-galactopyranosylxylose	Others	Saccharides	14087-31-1	3	28185.9	17460.8	17513.7	129450	106117	103092	1.36522	0.00312583	0.027883	0.186501	-2.42274	down
pma6460	C16H18O8	4-O-p-Coumaroylquinic acid	Phenolic acids	Phenolic acids	32451-86-8	3	315005	241451	280466	240192	276970	237551	0.666843	0.343166	0.501298	1.10893	0.149164	insig
pme2596	C8H9NO4	4-Pyridoxic acid	Others	Vitamin	82-82-6	3	68062.9	72415.3	93299.8	66859.7	75998	46864.2	0.740268	0.275027	0.427849	1.23221	0.301252	insig
Wcsn010254	C18H30O2	4-[3-(4,8-dimethylnona-3,7-dienyl)-3-methyloxiran-2-yl]butan-2-one*	Others	Others	-	1	1.44893e+07	1.28885e+07	1.61898e+07	2.25046e+07	2.25049e+07	2.04531e+07	1.31335	0.00467131	0.0340449	0.665535	-0.587415	insig
Zaln004057	C16H16O8	4-caffeoylshikimic acid*	Phenolic acids	Phenolic acids	-	2	268340	353340	365005	203340	275005	370005	0.556031	0.472225	0.618147	1.16306	0.21793	insig
MWSCX017	C9H8O3	4-hydroxyphenyl acrylaldehyde	Others	Aldehyde compounds	-	1	2.24861e+06	3.0247e+06	2.62597e+06	2.10996e+06	1.59496e+06	2.30377e+06	0.983574	0.110511	0.228469	1.31464	0.394669	insig
MWSHC20105	C20H20O7	4-ketopinoresinol	Lignans and Coumarins	Lignans	66288-89-9	1	90500.1	82526.4	282219	397818	395980	447701	1.15253	0.0490539	0.129549	0.36669	-1.44737	down
Wbmp001002	C8H9NO2	4-methoxybenzamide	Alkaloids	Alkaloids	3424-93-9	3	83342	103887	79863.2	53453.5	42936.1	40875.9	1.3152	0.01432	0.0611619	1.9458	0.960366	insig
pme1474	C11H15N5O3S	5'-Deoxy-5'-(methylthio)adenosine	Nucleotides and derivatives	Nucleotides and derivatives	2457-80-9	1	3.70585e+07	2.97608e+07	3.85306e+07	3.2484e+07	41153856	3.21058e+07	0.022203	0.97547	0.98784	0.996276	-0.00538242	insig
MWSmce116	C10H13N5O3	5'-Deoxyadenosine	Nucleotides and derivatives	Nucleotides and derivatives	4754-39-6	1	6.12421e+06	6.56417e+06	6.34584e+06	6.76121e+06	7.65167e+06	6.90389e+06	1.10483	0.0931511	0.202089	0.892923	-0.163393	insig
Lmzn001582	C18H28O9	5'-Glucosyloxyjasmanic acid*	Phenolic acids	Phenolic acids	-	3	19855.2	31882	33063.1	88340	59707.9	67047.8	1.28173	0.0213176	0.075421	0.394245	-1.34284	down
Hmln002355	C27H34O12	5'-Methoxymatairesinoside*	Lignans and Coumarins	Lignans	1691201-82-7	2	51883.7	79877.8	83474.2	72838.2	58869.3	118037	0.331959	0.611591	0.727919	0.861825	-0.214533	insig
Lajp005753	C23H24O12	5,3'-dihydroxy-6,7,4'-trimethoxyflavone-8-O-β-D-glucoside*	Flavonoids	Flavones	-	2	81670	66670	27440.3	137682	211670	157243	1.18005	0.0188412	0.0721387	0.346984	-1.52706	down
mws0038	C17H14O6	5,4'-Dihydroxy-3,7-dimethoxyflavone(Kumatakenin)*	Flavonoids	Flavonols	3301-49-3	3	2912.59	2229.04	3184.9	14504.6	15672.8	12433.3	1.37736	0.00395739	0.0312842	0.195409	-2.35543	down
Zmjp004852	C23H24O13	5,6,3',4'-Tetrahydroxy-3,7-dimethoxyflavone-6-O-glucoside*	Flavonoids	Flavones	-	3	26735.7	28340	8340	36670	71670	34092.8	0.962474	0.149327	0.273386	0.445232	-1.16737	insig
Lmdp006479	C17H14O7	5,6,4'-Trihydroxy-7,3'-dimethoxyflavone	Flavonoids	Flavones	-	2	5149.14	2700.7	5749.18	10415.2	11485.7	10024.7	1.23176	0.0111793	0.0534124	0.42596	-1.23121	down
Hagn002801	C20H18O8	5,6,7,5'-tetramethoxy-3',4'-methylenedioxyflavonoid	Flavonoids	Flavones	-	2	61956.7	104391	102095	189763	211951	212825	1.28963	0.00465981	0.0340449	0.436819	-1.19489	down
Zbzp007397	C11H16O2	5,6,7,7a-tetrahydro-4,4,7a-trimethyl-2(4H)-benzofuranone	Others	Others	15356-74-8	2	32943	33617.8	34785.8	37018	43139.8	36645.7	1.09422	0.126593	0.247136	0.867667	-0.204787	insig
Zmhn003257	C16H12O6	5,7,2'-Trihydroxy-8-methoxyflavone*	Flavonoids	Flavones	-	1	54438	51086.8	47718.7	98046.1	100014	119206	1.36529	0.0102449	0.0515045	0.483014	-1.04986	down
Hajp007218	C16H12O6	5,7,3',5'-tetrahydroxy-6-methylfavanone*	Flavonoids	Flavones	-	3	15429.1	20773.9	15773	17979.9	32125.2	18437.4	0.704938	0.358953	0.511439	0.758304	-0.399152	insig
Hagn002504	C19H16O7	5,7,5'-Trimethoxy-3',4'-methylenedioxyflavonoid	Flavonoids	Flavones	-	2	203367	145080	176995	215762	214408	235452	1.06783	0.0939074	0.203466	0.7894	-0.341172	insig
pmf0367	C9H6O4	5,7-Dihydroxychromone	Others	Chromone	31721-94-5	2	129782	158569	154814	109941	112338	159232	0.714218	0.342179	0.500728	1.16161	0.216121	insig
Hmtn001120	C14H20O8	5-(2-Hydroxyethyl)-2-O-glucosylphenol*	Phenolic acids	Phenolic acids	-	1	2.55861e+06	2.53669e+06	2.43663e+06	4.05524e+06	3.91146e+06	3.47102e+06	1.3567	0.0145399	0.0611619	0.658517	-0.602707	insig
Lmbn001467	C7H13NO3	5-Acetamidopentanoic Acid	Organic acids	Organic acids	1072-10-2	3	229202	209878	268965	320772	290621	287011	1.16056	0.0461817	0.125401	0.788114	-0.343524	insig
Lmqp000329	C8H14N3O7P	5-Aminoimidazole ribonucleotide	Nucleotides and derivatives	Nucleotides and derivatives	25635-88-5	1	681168	625785	592511	1.07564e+06	1.00342e+06	1.08456e+06	1.3697	0.000319866	0.00957884	0.600409	-0.735983	insig
pma3649	C5H9NO3	5-Aminolevulinic Acid*	Alkaloids	Alkaloids	106-60-5	3	5.23462e+06	4.84822e+06	4.91757e+06	7.27796e+06	7.77269e+06	7.52226e+06	1.37835	0.000207226	0.00868794	0.664532	-0.58959	insig
pme0120	C5H11NO2	5-Aminovaleric acid	Organic acids	Organic acids	660-88-8	3	33898.4	24553.4	26773.1	38112.8	35336.4	37668.7	1.12885	0.0813583	0.185126	0.766978	-0.382744	insig
Lmmn003663	C14H18O9	5-Glucosyloxy-2-Hydroxybenzoic acid methyl ester	Phenolic acids	Phenolic acids	-	3	816183	1428340	1403340	1.06724e+06	1.15545e+06	1.29503e+06	0.030655	0.852872	0.906954	1.03699	0.0524082	insig
MWStz073	C4H7NO2	5-Hydroxy-2-pyrrolidinone	Alkaloids	Pyrrole alkaloids	62312-55-4	3	279067	518337	320854	222316	284169	199365	0.990244	0.195789	0.335039	1.58427	0.663819	insig
MWSprf117	C11H12N2O3	5-Hydroxy-DL-tryptophan(5-HTP)	Amino acids and derivatives	Amino acids and derivatives	56-69-9	1	372361	404358	318599	722394	693536	654459	1.35647	0.000679741	0.0146033	0.52904	-0.918552	insig
mws0597	C10H9NO3	5-Hydroxyindole-3-acetic acid	Alkaloids	Plumerane	54-16-0	3	66243.6	60838.3	54436.7	53171.1	61000.3	53168.5	0.670204	0.336949	0.495236	1.08473	0.117336	insig
MWS20172	C6H6O3	5-Hydroxymethylfurfural	Others	Aldehyde compounds	67-47-0	3	1.10503e+06	1.10294e+06	1.05277e+06	1.81327e+06	1.61525e+06	1.76138e+06	1.3747	0.00525723	0.0355813	0.628283	-0.670513	insig
MEDN0669	C20H30O3	5-KETE	Lipids	Free fatty acids	126432-17-5	3	651987	669519	582171	1.13067e+06	1.05192e+06	991686	1.36029	0.00172438	0.0203647	0.599721	-0.737637	insig
pme2566	C8H14N2O5	5-L-Glutamyl-L-amino acid	Amino acids and derivatives	Amino acids and derivatives	5875-41-2	2	937399	1.08965e+06	927768	1.09396e+06	705436	796389	0.634638	0.425571	0.579759	1.13831	0.1869	insig
mws0572	C5H7N3O	5-Methylcytosine	Nucleotides and derivatives	Nucleotides and derivatives	554-01-8	3	365238	260764	258351	464860	322082	286271	0.625295	0.395763	0.548508	0.824024	-0.279242	insig
MWSHC20125	C16H16O8	5-O-Caffeoylshikimic acid	Phenolic acids	Phenolic acids	73263-62-4	1	240005	253340	351670	166670	238340	351670	0.388978	0.674564	0.770078	1.11674	0.159294	insig
pmb2554	C23H30O14	5-O-Feruloyl quinic acid glucoside*	Phenolic acids	Phenolic acids	-	1	412427	377682	433155	693884	609548	636713	1.35528	0.00238702	0.0235181	0.630501	-0.665429	insig
Lmgn003073	C17H20O9	5-O-Feruloylquinic acid	Phenolic acids	Phenolic acids	-	1	2.0447e+07	2.2086e+07	3.06078e+07	5.43612e+07	3.17223e+07	3.93419e+07	1.114	0.103083	0.21827	0.583142	-0.778081	insig
Lhmp122205	C18H20O4	5-O-Methyllatifolin	Others	Others	-	1	20001.8	16750.3	17621.5	12156.5	19591.7	11215.4	0.817061	0.285737	0.439212	1.26557	0.339789	insig
pmb3074	C16H18O8	5-O-p-Coumaroylquinic acid	Phenolic acids	Phenolic acids	1899-30-5	3	17759.8	32513.5	20226.7	53213.5	52082.7	45534.8	1.25682	0.0135771	0.0596043	0.46741	-1.09724	down
Lakp003115	C14H16O8	5-O-β-D-Glucopyranosyl-3-hydrobenzo(b)fu-ran-2-one	Phenolic acids	Phenolic acids	-	2	2.03826e+06	2.92027e+06	2.22887e+06	2.66958e+06	2.03038e+06	2.98313e+06	0.283273	0.692026	0.782027	0.935484	-0.0962158	insig
mws0263	C5H7NO3	5-Oxo-L-Proline	Amino acids and derivatives	Amino acids and derivatives	98-79-3	3	29823	40199.4	24356.9	35819.8	31522.8	38340	0.53748	0.515328	0.652484	0.893044	-0.163197	insig
Zmmp000969	C11H14N2O5	5-Ribofuranosylnicotinamide	Nucleotides and derivatives	Nucleotides and derivatives	107325-67-7	2	7.5228e+06	8.15873e+06	8.11953e+06	8.09836e+06	8.79417e+06	7.77026e+06	0.507539	0.481125	0.625948	0.96506	-0.0513102	insig
Wbwp010459	C20H22O5	5-[(2r,3s,4s,5s)-5-(2h-1,3-benzodioxol-5-yl)-3,4-dimethyloxolan-2-yl]-2-methoxyphenol*	Lignans and Coumarins	Lignans	-	3	224281	202231	195522	218244	181753	203385	0.317617	0.674338	0.770078	1.03091	0.0439239	insig
Zahn007990	C11H18O3	5-hydroxy-3,4-dimethyl-5-pentylfuran-2(5H)-one*	Others	Others	-	1	396383	380817	403543	565203	571471	544711	1.38268	0.00011463	0.00678639	0.702244	-0.509956	insig
Wcfp005519	C9H6O3	5-hydroxyindene-1,3-dione	Terpenoids	Sesquiterpenoids	131977-61-2	3	97346.9	86642.1	116110	198728	150883	82569.7	0.690576	0.320444	0.478099	0.694382	-0.526198	insig
Zbqp000949	C9H17NO4	5-methyl 1-propyl L-glutamate	Amino acids and derivatives	Amino acids and derivatives	-	3	1.54548e+06	1.49766e+06	1.04946e+06	1.42026e+06	1.74267e+06	706150	0.246475	0.842709	0.901291	1.05777	0.0810302	insig
Lmbn004685	C18H32O4	5S,8R-DiHODE; (5S,8R,9Z,12Z)-5,8-Dihydroxyoctadeca-9,12-dienoate	Lipids	Free fatty acids	-	2	572170	654569	664710	1.61112e+06	1.6885e+06	1.7077e+06	1.38572	1.52757e-05	0.00339203	0.377737	-1.40455	down
MW0014840	C20H30O4	5S-HpEPE	Lipids	Free fatty acids	143292-98-2	3	2.03276e+06	2.13671e+06	2.19079e+06	3.85202e+06	3.4917e+06	3.55503e+06	1.38035	0.00186414	0.0210117	0.583577	-0.777004	insig
Labp005050	C12H18O9	5β,6β-dihydroxycyclohex-2-en-1-O-β-glucopyranoside	Others	Ketone compounds	-	2	392481	206046	371550	289986	481475	293208	0.267134	0.734038	0.81522	0.911153	-0.134235	insig
Hmbn002692	C22H30O14	6'-O-Feruloyl-D-sucrose*	Phenolic acids	Phenolic acids	118230-77-6	2	715074	263085	637957	1.12787e+06	964807	289826	0.406858	0.444417	0.599105	0.678326	-0.559949	insig
Lmsn003628	C23H32O15	6'-O-Sinapoylsucrose*	Phenolic acids	Phenolic acids	-	1	22085.7	28045.3	36054	75354.3	52055.7	87096.3	1.26552	0.0392578	0.113509	0.401783	-1.31551	down
Wcsn010496	C18H30O2	6,10,14-Trimethylpentadeca-5,9-Diene-2,13-Dione	Others	Others	-	1	254125	236591	269141	388701	349263	333150	1.31865	0.0103766	0.051945	0.709408	-0.495312	insig
Zmhp003514	C16H12O6	6,7,8-Tetrahydroxy-5-methoxyflavone*	Flavonoids	Flavones	-	3	14897.2	21204.8	21694.4	23595	22365.5	24857.7	0.909364	0.177385	0.310174	0.816123	-0.293141	insig
MWSmce159	C10H8O4	6,7-Dihydroxy-4-methylcoumarin	Lignans and Coumarins	Coumarins	529-84-0	3	14928.3	21670	8599.52	48340	22026.5	21437.4	0.948524	0.215341	0.357517	0.49233	-1.0223	insig
Lmyp003317	C9H9NO4	6,7-Dimethoxy-2-benzoxazolinone (DMBOA)	Alkaloids	Alkaloids	29550-09-2	3	89919.1	82031.6	30005	95823.8	101390	77936.1	0.689343	0.324657	0.481598	0.733984	-0.44618	insig
Zbdn007423	C11H12O4	6,7-Dimethoxy-4-chromanone	Flavonoids	Other Flavonoids	-	1	748047	750637	765688	1.0051e+06	956761	923642	1.36406	0.00979566	0.0502364	0.78474	-0.349713	insig
zjbp110819	C19H18O4	6,7-dimethoxy-2-[2-phenylethyl]chromone	Others	Chromone	-	3	25814.7	18050.3	18496.4	26666.3	27669.7	21656	0.83372	0.226086	0.369898	0.820631	-0.285195	insig
pme0274	C6H13NO2	6-Aminocaproic acid	Organic acids	Organic acids	60-32-2	1	48362.6	90261.6	82992.1	180585	221762	162237	1.2717	0.00803197	0.0441627	0.392531	-1.34912	down
mws1305	C12H11N5	6-Benzylaminopurine	Nucleotides and derivatives	Nucleotides and derivatives	1214-39-7	3	4657.81	1670	1670	6611.13	6670	3340	0.978895	0.125536	0.246568	0.481183	-1.05534	insig
Lmjp003655	C22H22O11	6-C-MethylKaempferol-3-glucoside*	Flavonoids	Flavones	-	3	126670	116670	98340	70925.9	193340	55163.9	0.371639	0.881907	0.926136	1.06966	0.0971467	insig
MWSslk102	C5H3ClN4	6-Chloropurine	Nucleotides and derivatives	Nucleotides and derivatives	87-42-3	3	255379	262005	291863	208320	233767	233142	1.18633	0.0370593	0.110034	1.19848	0.261202	insig
Lmdn001560	C15H22O9	6-DeoxyCatalpol	Terpenoids	Monoterpenoids	99499-99-7	2	537238	572869	709952	1.48814e+06	1.57873e+06	1.83876e+06	1.36265	0.00337699	0.0284584	0.371014	-1.43045	down
pmp001198	C6H13NO2	6-Deoxyfagomine	Alkaloids	Piperidine alkaloids	197449-09-5	1	1.55715e+07	1.47196e+07	1.3554e+07	2.61719e+07	2.3409e+07	2.32328e+07	1.36131	0.0021763	0.0219443	0.602154	-0.731796	insig
Zbsp004940	C10H8O4	6-Hydroxy-7-methoxycoumarin	Lignans and Coumarins	Coumarins	-	3	257692	407924	315691	515273	261804	390080	0.429097	0.516011	0.652602	0.840767	-0.250222	insig
Lcsp001036	C11H12N2O3	6-Hydroxy-DL-tryptophan	Amino acids and derivatives	Amino acids and derivatives	4350-09-8	3	103011	98694.3	101565	95447.8	91277.4	96037.5	1.20553	0.026417	0.0878993	1.07253	0.101012	insig
pmb2673	C9H9NO5	6-Hydroxydopaquinone	Amino acids and derivatives	Amino acids and derivatives	135791-48-9	3	8515.02	10005	8072.93	11717.3	12696.2	8249.5	0.767046	0.270913	0.423412	0.814161	-0.296613	insig
mws0972	C6H12O3	6-Hydroxyhexanoic acid	Organic acids	Organic acids	1191-25-9	3	428094	458229	456549	660005	459899	490867	0.836547	0.286315	0.439295	0.833683	-0.26243	insig
ZBN0063	C27H30O17	6-Hydroxykaempferol-3,6-O-Diglucoside	Flavonoids	Flavonols	-	3	13577.5	40005	45005	12010.6	16625.1	23269.8	0.760133	0.247079	0.396508	1.89936	0.925517	insig
Latp003160	C10H10O4	6-Hydroxymellein	Others	Chromone	70901-60-9	1	3.17891e+06	3.39647e+06	3.31936e+06	3.45546e+06	3.31545e+06	3.52237e+06	0.83383	0.206441	0.350052	0.961281	-0.0569702	insig
Lmbp010382	C18H16O3	6-Methoxy-2-(2-phenylethyl)chromone	Others	Chromone	84294-89-3	3	20031.2	28801	39060.8	26446.2	27933.6	43247.4	0.315445	0.694616	0.783897	0.900292	-0.151535	insig
Ymjm000116	C14H18O8	6-O-Acetylarbutin	Phenolic acids	Phenolic acids	10338-88-2	2	42402.4	47506.5	35445.5	54938.5	65445.3	70586.6	1.2274	0.0219975	0.0768536	0.656408	-0.607336	insig
Zmhn001793	C15H18O9	6-O-Caffeoyl-D-glucose*	Phenolic acids	Phenolic acids	-	2	730154	828340	942152	876694	781484	645183	0.474932	0.509827	0.648695	1.08565	0.11856	insig
Zmhn002334	C16H20O9	6-O-Feruloyl-β-D-glucose	Phenolic acids	Phenolic acids	137887-25-3	1	9.6225e+06	3602100	8337070	1.1783e+07	1.28055e+07	10182045	0.926071	0.123828	0.246042	0.620114	-0.689395	insig
Wasn000495	C11H20O10	6-O-alpha-L-arabinopyranosyl-D-glucopyranose	Others	Saccharides	14116-69-9	3	94318	117438	80756.7	241120	191281	243872	1.32713	0.00559151	0.0367329	0.432536	-1.20911	down
MWS4525	C6H7N5O	6-O-methylguanine	Nucleotides and derivatives	Nucleotides and derivatives	20535-83-5	1	250005	257572	197715	312006	209255	294465	0.578537	0.386733	0.539112	0.864618	-0.209865	insig
Lmfn003035	C15H18O8	6-O-p-Coumaroyl-β-D-glucose	Phenolic acids	Phenolic acids	114297-65-3	2	261932	425165	476216	432705	598340	457185	0.75211	0.263678	0.415231	0.781676	-0.355357	insig
Walp004391	C15H16O7	7-C-Glucosylcoumarin	Lignans and Coumarins	Coumarins	-	3	32980.9	5249.01	16670	20005	32609.8	23031.4	0.61851	0.496454	0.636995	0.725746	-0.462464	insig
Hmmn003964	C16H24O9	7-Deoxyloganic acid	Terpenoids	Monoterpenoids	22487-36-1	2	343695	386799	358344	1345005	1205005	1335005	1.38904	0.00122662	0.0176532	0.280266	-1.83513	down
Hmqn002118	C9H6O3	7-Hydroxycoumarin;Umbelliferone	Lignans and Coumarins	Coumarins	93-35-6	3	18340	31670	28647.5	13307.2	18789.4	14679.3	1.09795	0.103973	0.219325	1.68158	0.749817	insig
Lmhn004960	C22H18O10	7-O-Galloyltricetiflavan	Flavonoids	Flavanols	-	2	10005	190005	8340	3340	13340	25712.7	0.487655	0.455972	0.60881	4.91476	2.29712	insig
HX1341	C9H6O3	7-hydroxy-2H-1-benzopyran-2-one	Lignans and Coumarins	Coumarins	-	3	148255	95563.7	125155	80628.9	56284.4	98428.6	1.03555	0.0879685	0.195654	1.56782	0.648758	insig
Zbln003676	C21H22O7	7-hydroxy-4-methoxyphenanthrene-2-O-glucoside	Quinones	PhenAnthraquinones	-	2	530903	311726	390111	660005	899280	767707	1.22224	0.0182394	0.0709688	0.529757	-0.916597	insig
Wbjp003348	C26H24N4O2	7-methoxy-1-methyl-3-[(1-methyl-4,9-dihydro-3H-pyrido[3,4-b]indol-6-yl)oxymethyl]-9H-pyrido[3,4-b]indole	Alkaloids	Alkaloids	-	2	81546.1	64499.7	180005	72962.8	127757	83846.7	0.124736	0.751938	0.831794	1.14578	0.19633	insig
MW0015225	C12H20O3	7-oxo-11-Dodecenoic acid	Lipids	Free fatty acids	54921-60-7	3	7.28515e+06	6.2543e+06	6.61329e+06	6.38761e+06	7.4062e+06	7.27252e+06	0.450493	0.526869	0.6601	0.956633	-0.0639625	insig
Cmsn001914	C25H34O12	7R,8S-erythro-3',4,9,9'-tetrahydroxy-3-methoxy-8-O-4'-neolignan-7-O-glucopyr-anoside,	Lignans and Coumarins	Lignans	-	2	87977.7	115005	94366.7	69894.3	46223.9	77117.1	1.09679	0.0497763	0.130634	1.53879	0.6218	insig
Lmbn005287	C18H32O4	7S,8S-DiHODE; (9Z,12Z)-(7S,8S)-Dihydroxyoctadeca-9,12-dienoic acid*	Lipids	Free fatty acids	143288-65-7	2	128353	135231	135543	153242	150542	145037	1.29029	0.00794375	0.0438213	0.88928	-0.16929	insig
Wcsn010524	C17H30O2	8,11-Heptadecadienoic acid	Lipids	Free fatty acids	-	1	229799	230612	252131	548845	502595	532954	1.38647	0.00028168	0.00945531	0.449725	-1.15288	down
MWS2984	C4H4N6O	8-Azaguanine	Nucleotides and derivatives	Nucleotides and derivatives	134-58-7	3	396561	513813	390563	134609	205737	171560	1.3262	0.0102069	0.0515045	2.54136	1.3456	up
Hmgn004693	C20H20O7	8-Hydroxy-α-conidendrin	Lignans and Coumarins	Lignans	-	2	63813.3	77099.3	87059.5	121625	154604	184481	1.27755	0.0377725	0.110936	0.494827	-1.015	down
MWSHC20110	C16H12O6	8-Methoxyapigenin*	Flavonoids	Flavones	57096-02-3	3	15429.1	20773.9	15773	17979.9	32125.2	18437.4	0.704938	0.358953	0.511439	0.758304	-0.399152	insig
Wcjp002598	C9H7NO	8-hydroxyquinoline	Alkaloids	Quinoline alkaloids	148-24-3	1	2.12659e+06	2.04239e+06	2.25157e+06	2.65159e+06	2.75521e+06	2.66151e+06	1.34584	0.0037565	0.0308806	0.795773	-0.329571	insig
Lmbn005662	C18H32O3	9(10)-EpOME;(9R,10S)-(12Z)-9,10-Epoxyoctadecenoic acid	Lipids	Free fatty acids	16833-56-0	1	402921	407589	391422	1.79472e+06	1.69084e+06	1.73032e+06	1.39281	0.000383561	0.0109022	0.230437	-2.11756	down
Hmqn003054	C18H34O5	9,10,11-Trihydroxy-12-octadecenoic acid	Lipids	Free fatty acids	61911-67-9	1	6.57913e+06	7.7405e+06	7.54601e+06	1.14044e+07	1.09982e+07	1.05953e+07	1.3473	0.0018842	0.0210654	0.662638	-0.593706	insig
pmn001694	C18H34O5	9,10,13-Trihydroxy-11-Octadecenoic Acid	Lipids	Free fatty acids	29907-57-1	1	411043	407265	423965	565409	567594	578643	1.38783	2.51627e-05	0.00339203	0.725778	-0.4624	insig
Lmyn007622	C18H36O5	9,10,18-Trihydroxystearic acid	Lipids	Free fatty acids	496-86-6	3	62971.1	65556.2	65254.8	107842	106776	91779.7	1.35723	0.0166557	0.0669823	0.632453	-0.66097	insig
Lmbn004240	C18H34O5	9,10-Dihydroxy-12,13-epoxyoctadecanoic acid	Lipids	Free fatty acids	-	1	229659	243902	299923	850343	808773	860960	1.37987	4.90483e-05	0.00412642	0.306929	-1.70402	down
Lmbn003970	C18H34O5	9,12,13-TriHOME; 9(S),12(S),13(S)-Trihydroxy-10(E)-octadecenoic acid	Lipids	Free fatty acids	97134-11-7	1	474670	509455	466312	655154	728865	749833	1.34926	0.00682133	0.0408549	0.679727	-0.556973	insig
pmn001691	C18H32O5	9,12,13-Trihydroxy-10,15-octadecadienoic acid	Lipids	Free fatty acids	-	1	9.30028e+06	1.19718e+07	1.21225e+07	1.49128e+07	1.6367e+07	1.72755e+07	1.24147	0.0137173	0.0598226	0.687764	-0.540015	insig
pmb1574	C18H28O2	9,12-Octadecadien-6-Ynoic Acid	Lipids	Free fatty acids	61481-29-6	3	314072	244083	271205	216486	182824	235295	1.10087	0.0683163	0.1632	1.30689	0.386138	insig
Zasn010433	C20H36O2	9,12-Octadecadienoic acid,ethyl ester*	Others	Others	6114-21-2	1	888259	734743	759759	2.90848e+06	2.0486e+06	1.66527e+06	1.3179	0.0592432	0.147187	0.359806	-1.47471	down
Lmyn007883	C16H32O4	9,16-Dihydroxypalmitic acid	Lipids	Free fatty acids	38076-49-2	3	9.96787e+06	1.04501e+07	11895731	1.67572e+07	1.73651e+07	1.68865e+07	1.35653	0.00486284	0.0347862	0.633494	-0.658597	insig
pmf0085	C30H50O	9,19-Cyclolanost-24-en-3-ol (Cycloartenol)	Terpenoids	Triterpene	469-38-5	3	182585	183304	175709	154482	150222	149318	1.36758	0.0011061	0.0168629	1.19289	0.254459	insig
mws1060	C10H12N4O5	9-(Arabinosyl)hypoxanthine	Nucleotides and derivatives	Nucleotides and derivatives	7013-16-3	1	2.46013e+06	2.74661e+06	2.52854e+06	830187	768484	913057	1.38595	0.000454932	0.0118185	3.07966	1.62277	up
Wcjp001256	C10H13N5O4	9-Alpha-Ribofuranosyladenine*	Nucleotides and derivatives	Nucleotides and derivatives	-	1	1.48534e+07	1.49502e+07	1.33439e+07	1.83021e+07	1.70254e+07	1.8099e+07	1.29223	0.00763357	0.0428144	0.807605	-0.308279	insig
MWS1894	C13H10O	9-Fluorenol	Others	Others	1689-64-1	2	435172	263477	338727	433059	405210	330061	0.520461	0.50426	0.644055	0.887914	-0.171509	insig
pmb2791	C18H30O4	9-Hydroperoxy-10E,12,15Z-octadecatrienoic acid	Lipids	Free fatty acids	111004-08-1	3	72331.2	79822.9	53005.7	219764	228400	231457	1.36476	0.000617975	0.014517	0.301874	-1.72798	down
MWS80006	C18H32O4	9-Hydroperoxy-9Z,11E-Octadecadienoic Acid	Lipids	Free fatty acids	-	1	79669.3	64772.2	80011.7	103521	99055.5	107058	1.27059	0.0167393	0.0671574	0.724897	-0.464153	insig
pmb2786	C18H30O3	9-Hydroxy-10,12,15-octadecatrienoic acid*	Lipids	Free fatty acids	89886-42-0	3	19891.1	19677.8	25067.9	145537	139816	157227	1.38772	0.000594461	0.014448	0.146045	-2.77551	down
Zmyn004449	C18H30O4	9-Hydroxy-12-oxo-10(E),15(Z)-octadecadienoic acid	Lipids	Free fatty acids	-	1	730394	682625	695916	1.58316e+06	1.45001e+06	1.36093e+06	1.38193	0.00528309	0.0355813	0.479948	-1.05905	down
pmn001689	C18H32O4	9-Hydroxy-12-oxo-15(Z)-octadecenoic acid*	Lipids	Free fatty acids	-	2	47480.5	50929	52100.5	236516	243356	247633	1.39222	3.34802e-05	0.00339203	0.206885	-2.2731	down
Rfmb087	C18H32O4	9-Hydroxy-13-oxo-10-octadecenoic Acid	Lipids	Free fatty acids	-	3	1.09866e+06	1.19928e+06	1.21959e+06	2.26169e+06	2.25749e+06	2.15501e+06	1.38488	3.41881e-05	0.00339203	0.527036	-0.924027	insig
Wcdp007645	C18H30O3	9-Oxo-10,12-Octadecadienoic Acid	Lipids	Free fatty acids	54665-32-6	1	3.99529e+06	4.61717e+06	4.29401e+06	4.28568e+06	4.07507e+06	4.15682e+06	0.434759	0.553192	0.676094	1.03107	0.0441402	insig
pmb2787	C18H30O3	9-Oxo-10E,12Z-octadecadienoic acid*	Lipids	Free fatty acids	54232-59-6	2	69527.9	65241	80956.3	263030	275774	302072	1.38459	0.000917213	0.0160226	0.256548	-1.9627	down
Hmqp005411	C18H32O3	9-Oxo-12Z-Octadecenoic acid*	Lipids	Free fatty acids	112543-32-5	2	184215	185585	192217	483972	442902	428298	1.38829	0.00335857	0.0284584	0.41472	-1.26979	down
Lmbn003524	C9H16O3	9-Oxononanoic acid	Organic acids	Organic acids	2553-17-5	3	60843.4	56048.5	76032.6	194985	176868	196894	1.37153	0.000142802	0.00743972	0.339209	-1.55975	down
Zmjn004133	C18H32O4	9S-Hydroperoxy-10E,12Z-octadecadienoic acid	Lipids	Free fatty acids	5502-91-0	3	1.65008e+06	1.8347e+06	1.91072e+06	2.93725e+06	2.9658e+06	2.85397e+06	1.37006	0.00147677	0.0195004	0.616134	-0.698683	insig
Rfmb091	C18H32O3	9S-Hydroxy-10E,12Z-octadecadienoic acid*	Lipids	Free fatty acids	15514-85-9	1	1.77317e+06	1.94501e+06	1.95765e+06	5.47967e+06	5.057e+06	5.3678e+06	1.38914	0.000216041	0.00883661	0.35687	-1.48653	down
MW0017099	C18H28O3	9s,13r-12-Oxophytodienoic Acid	Lipids	Free fatty acids	71606-07-0	3	2.70082e+06	2.67849e+06	2.7838e+06	3.14413e+06	3.15352e+06	3.13461e+06	1.3752	0.00468954	0.0340449	0.865446	-0.208485	insig
Lcsp000409	C10H18N4O6	ARGININOSUCCINATE	Amino acids and derivatives	Amino acids and derivatives	-	3	109089	156801	151961	128773	122211	102550	0.704877	0.298254	0.453464	1.18193	0.24114	insig
Cmmn012997	C20H30O2	Abietic acid	Terpenoids	Ditepenoids	514-10-3	2	41273.7	32344.5	39038.4	47586.8	51179	53027.1	1.23002	0.0211864	0.0751154	0.742173	-0.430173	insig
Lcsn006585	C15H20O4	Abscisic acid	Others	Others	21293-29-8	3	16315.8	20972.7	23943.1	29655.3	35253.7	29228.4	1.20508	0.0211299	0.0751029	0.650449	-0.620492	insig
pmf0319	C10H12O4	Acetosyringone	Others	Ketone compounds	2478-38-8	3	20005	7411.29	8340	17422	17983.9	7817.58	0.371838	0.659637	0.757334	0.827241	-0.27362	insig
Smcn001947	C29H36O15	Acteoside; Verbascoside	Phenolic acids	Phenolic acids	61276-17-3	3	7008.5	12839.7	8100.11	15171.7	9365.42	6670	0.203834	0.744015	0.824117	0.895575	-0.159114	insig
Lhsp101905	C10H14O2	Actinidialactone*	Terpenoids	Monoterpenoids	76729-80-1	3	358866	320175	265412	292581	116670	247568	0.816882	0.204822	0.348011	1.43792	0.523984	insig
MWSHC2054	C5H5N5	Adenine*	Nucleotides and derivatives	Nucleotides and derivatives	73-24-5	2	1.29159e+07	1.24423e+07	1.32214e+07	1.26538e+07	1.17898e+07	1.26241e+07	0.791626	0.240267	0.388551	1.04079	0.057676	insig
Zmjn001030	C10H14N5O7P	Adenosine 2'-Phosphate	Nucleotides and derivatives	Nucleotides and derivatives	130-49-4	3	1.04658e+07	1.00132e+07	1.07948e+07	1.75076e+07	1.61934e+07	1.57512e+07	1.37466	0.00278985	0.0259921	0.632404	-0.661081	insig
pme2117	C10H15N5O10P2	Adenosine 5'-diphosphate	Nucleotides and derivatives	Nucleotides and derivatives	58-64-0	3	1.71111e+06	1.36818e+06	1.97051e+06	1.16082e+06	1.14912e+06	1.01142e+06	1.21374	0.0716012	0.169953	1.52041	0.604456	insig
pmb0981	C10H14N5O7P	Adenosine 5'-monophosphate*	Nucleotides and derivatives	Nucleotides and derivatives	61-19-8	3	5.57558e+07	5.71611e+07	5.67618e+07	4.61473e+07	5.01149e+07	3.94318e+07	1.18231	0.0656508	0.15864	1.25045	0.32245	insig
pme0230	C10H13N5O4	Adenosine*	Nucleotides and derivatives	Nucleotides and derivatives	58-61-7	1	1.48534e+07	1.49502e+07	1.33439e+07	1.83021e+07	1.70254e+07	1.8099e+07	1.29223	0.00763357	0.0428144	0.807605	-0.308279	insig
MWS0155	C14H18N5O11P	Adenylocuccinic Acid	Organic acids	Organic acids	19046-78-7	2	149596	168735	171232	125548	158621	185808	0.293823	0.753516	0.832991	1.04167	0.0588997	insig
mws0208	C6H10O4	Adipic Acid*	Organic acids	Organic acids	124-04-9	1	1.5117e+07	1.93714e+07	1.90345e+07	1.5138e+07	1.62845e+07	1.32095e+07	0.924193	0.155076	0.280844	1.19921	0.26208	insig
pmb0501	C5H14N4	Agmatine	Alkaloids	Alkaloids	306-60-5	3	863689	844061	970840	1.17548e+06	1.0927e+06	1.2901e+06	1.26646	0.0173175	0.0682757	0.752778	-0.409704	insig
Wmhp000012	C17H26O10	Ajugoside	Terpenoids	Monoterpenoids	52916-96-8	2	131223	406670	363340	283340	128567	280005	0.327401	0.530214	0.660681	1.30253	0.381312	insig
Lcsp001337	C12H23N3O4	Ala-Ile-Ala	Amino acids and derivatives	Amino acids and derivatives	-	1	2.86307e+06	2.59589e+06	1.43553e+06	2.93929e+06	2.82276e+06	2.84676e+06	0.728207	0.321838	0.479543	0.800865	-0.32037	insig
Lcsp001369	C13H23N3O6	Ala-Ile-Asp	Amino acids and derivatives	Amino acids and derivatives	-	1	968235	964583	902461	962154	1.00689e+06	1.03505e+06	0.945137	0.134896	0.256216	0.943805	-0.0834393	insig
Lcsp003132	C15H29N3O4	Ala-Ile-Leu	Amino acids and derivatives	Amino acids and derivatives	-	1	975064	1.39499e+06	1.47849e+06	1.41362e+06	1.36001e+06	1.56975e+06	0.615509	0.407506	0.562459	0.886071	-0.174506	insig
Lcsp001437	C14H25N3O6	Ala-Leu-Glu	Amino acids and derivatives	Amino acids and derivatives	-	2	3.33029e+06	3.58106e+06	3.58706e+06	2.32158e+06	2.05366e+06	2.57487e+06	1.32214	0.00543663	0.0363907	1.51054	0.595063	insig
MW0144704	C11H19N3O4	Ala-Pro-Ala	Amino acids and derivatives	Amino acids and derivatives	-	3	1.71279e+06	1.54956e+06	1.51656e+06	1.4249e+06	1.51597e+06	981671	0.838575	0.219402	0.362142	1.21832	0.284889	insig
Lchn000012	C26H34O12	Alangilignoside D	Others	Others	-	2	14949.5	30005	21670	26861.4	28162.8	24581.9	0.650034	0.426711	0.580522	0.836926	-0.256827	insig
Lcsp000520	C8H14N2O3	Alanylproline	Amino acids and derivatives	Amino acids and derivatives	13485-59-1	2	2.31045e+06	2.38413e+06	2.29819e+06	1.92382e+06	1.96256e+06	1.79418e+06	1.33958	0.00455522	0.0335048	1.231	0.29983	insig
MWS0205	C4H6N4O3	Allantoin	Organic acids	Organic acids	97-59-6	3	32526.8	71670	41670	188340	176670	230005	1.31916	0.00242017	0.0235966	0.245148	-2.02827	down
MWSslk235	C6H14O6	Allitol	Others	Saccharides	488-44-8	3	332127	368410	355388	407966	315840	394585	0.40301	0.553535	0.676094	0.944147	-0.0829166	insig
pme1173	C5H4N4O	Allopurinol	Nucleotides and derivatives	Nucleotides and derivatives	315-30-0	3	205556	277007	251533	40029.6	45880.2	43775.1	1.38482	0.0102145	0.0515045	5.66061	2.50096	up
pme3351	C6H11NO3	Allysine(6-Oxo DL-Norleucine)	Amino acids and derivatives	Amino acids and derivatives	1962-83-0	3	111033	85937.8	80005	169341	181437	125381	1.21777	0.0395723	0.11383	0.581687	-0.781685	insig
Zmdn006929	C15H12O4	Aloe-Emodin-9-Anthrone	Quinones	Anthraquinone	6247-99-0	1	22515.4	26548.7	30280.9	134797	119876	129477	1.38397	0.000253755	0.0093598	0.206547	-2.27546	down
pmn001336	C21H20O10	Aloeemodin-8-O-glucoside	Quinones	Anthraquinone	-	3	82357.8	81300.1	61199.9	105585	125634	94536.8	1.15144	0.0459895	0.125401	0.690265	-0.534778	insig
pme3096	C3H5NO4	Aminomalonic acid	Organic acids	Organic acids	1068-84-4	3	3.44544e+06	3.56224e+06	3.18387e+06	2.51437e+06	2.83693e+06	2.67335e+06	1.29257	0.00836119	0.0452313	1.27003	0.344864	insig
Lacp003788	C17H20O9	Amurenlaetone A*	Phenolic acids	Phenolic acids	-	3	2.14839e+07	2.34234e+07	2.67425e+07	2.88482e+07	2.80888e+07	2.62513e+07	1.03093	0.112652	0.231011	0.861296	-0.215419	insig
YC512112	C16H24O5N2	Anabasine-glucoside	Alkaloids	Pyridine alkaloids	-	3	151748	180158	159488	150902	188564	178891	0.405892	0.561628	0.6825	0.947986	-0.0770626	insig
Lmyp003934	C22H36O3	Anacardic acid	Organic acids	Organic acids	16611-84-0	2	136669	129092	116636	324140	318320	323471	1.38633	0.000336282	0.00989378	0.395884	-1.33685	down
Lmtn002233	C15H20O8	Androsin	Phenolic acids	Phenolic acids	531-28-2	1	583163	1276670	971670	1.15718e+06	1.17509e+06	1.16684e+06	0.689669	0.382958	0.535595	0.809208	-0.305418	insig
Zdcp005372	C20H24O5	Anhydrosecoisolariciresinol (AHS)*	Lignans and Coumarins	Lignans	29388-33-8	1	210680	215633	566670	398340	163583	370005	0.0360109	0.892048	0.933228	1.06551	0.0915499	insig
pmp000452	C13H20O3	Annuionone D	Others	Ketone compounds	-	2	295085	115402	282580	236981	475005	259992	0.617706	0.388481	0.540201	0.713049	-0.487928	insig
pmb2654	C19H27NO12	Anthranilate-1-O-Sophoroside	Phenolic acids	Phenolic acids	-	3	5.58203e+06	7.13667e+06	6.38482e+06	8.18423e+06	8.00509e+06	6.17516e+06	0.780612	0.245362	0.394508	0.85419	-0.227371	insig
mws1078	C7H7NO2	Anthranilic Acid	Phenolic acids	Phenolic acids	118-92-3	3	210005	290005	288340	408340	308340	341670	1.03548	0.0857352	0.192474	0.744886	-0.424909	insig
ZBN0289	C21H20O10	Apigenin-4'-O-glucoside	Flavonoids	Flavones	-	3	331951	348081	404902	297079	323021	318418	1.02639	0.147071	0.270139	1.15601	0.209151	insig
MWSN0170	C21H20O10	Apigenin-5-O-glucoside*	Flavonoids	Flavones	28757-27-9	3	70005	93048.1	63970.8	88422.6	61661.3	60005	0.322619	0.681536	0.775397	1.08061	0.111844	insig
Lmtp002474	C26H28O14	Apigenin-6-C-(2''-glucosyl)arabinoside	Flavonoids	Flavones	-	1	66096.3	67085.9	42648.5	85569.9	140005	125139	1.18887	0.0506056	0.131779	0.50135	-0.996109	insig
mws1434	C21H20O10	Apigenin-6-C-glucoside (Isovitexin)	Flavonoids	Flavones	38953-85-4	3	46619.8	28340	65005	166670	183340	196670	1.31611	0.000702182	0.0147195	0.256027	-1.96563	down
Lmpp003930	C30H26O12	Apigenin-7-O-(6''-p-Coumaryl)glucoside	Flavonoids	Flavones	-	3	67134.1	60679.8	31670	62234.3	102218	59838.2	0.73358	0.288906	0.442866	0.711059	-0.491958	insig
Zbsn004929	C21H20O10	Apigenin-7-O-glucoside(Cosmosiin)*	Flavonoids	Flavones	578-74-5	3	72114.1	73276	103798	121364	63340	79092.1	0.107294	0.823773	0.885928	0.944624	-0.082188	insig
MWSN0150	C27H30O14	Apigenin-7-O-neohesperidoside (Rhoifolin)*	Flavonoids	Flavones	17306-46-6	3	13127.8	15323.4	33340	45342.4	53692.2	40386.6	1.15808	0.0352189	0.106702	0.443198	-1.17398	down
MWSN0165	C27H30O14	Apigenin-7-O-rutinoside (Isorhoifolin)*	Flavonoids	Flavones	552-57-8	3	38340	35005	18979.8	38201.9	35843.5	44052.5	0.739222	0.286151	0.439295	0.781765	-0.355194	insig
Lmtp002642	C26H28O14	Apigenin-8-C-(2''-glucosyl)arabinoside	Flavonoids	Flavones	-	3	23457.3	61981.5	24590	111675	82089.5	165818	1.1925	0.0570874	0.14418	0.30599	-1.70844	down
pmf0397	C20H40O2	Arachidic acid	Lipids	Free fatty acids	506-30-9	3	78991.7	58022	85898	44553.1	50452.7	67116.8	0.956311	0.136149	0.257991	1.37496	0.459388	insig
Lcsp013839	C22H37NO2	Arachidonoylethanolamine	Others	Others	-	3	322958	207689	155142	289589	285707	293070	0.768314	0.344308	0.502528	0.789747	-0.340538	insig
MWSmce675	C12H16O7	Arbutin	Phenolic acids	Phenolic acids	497-76-7	1	508754	615329	606300	729733	745112	777480	1.25621	0.0235237	0.0808385	0.768265	-0.380324	insig
Zmdp000292	C7H16N4O2	Arginine methyl ester*	Amino acids and derivatives	Amino acids and derivatives	-	1	6.08213e+06	5.7253e+06	6.70513e+06	8.54347e+06	8.33512e+06	7.29531e+06	1.24566	0.0200192	0.0740571	0.765808	-0.384946	insig
pmb2657	C10H18N4O6	Argininosuccinic acid	Organic acids	Organic acids	2387-71-5	3	23451.4	25455.5	24213.6	88799.5	34537.3	78046.4	1.176	0.123126	0.245229	0.363091	-1.4616	down
Lmtn002796	C21H22O11	Aromadendrin-7-O-glucoside*	Flavonoids	Flavanonols	28189-90-4	2	8340	11670	9299.11	3340	18725.8	11670	0.0967588	0.774263	0.85032	0.868783	-0.202931	insig
MWS201388	C9H15N3O5	Asn-Hyp	Amino acids and derivatives	Amino acids and derivatives	844640-50-2	3	45827.7	27506.2	39721.2	36666.2	46445.8	45225.6	0.542924	0.468565	0.616522	0.88092	-0.182917	insig
MWS201391	C10H19N3O4	Asn-Ile	Amino acids and derivatives	Amino acids and derivatives	438533-59-6	1	135975	196640	268052	185764	194836	284818	0.340794	0.686414	0.777781	0.902691	-0.147696	insig
Lcsp001308	C14H24N4O7	Asn-Ile-Asp	Amino acids and derivatives	Amino acids and derivatives	-	2	398615	383884	408568	342342	304922	331897	1.29525	0.00922565	0.0478509	1.21642	0.282637	insig
MWS201449	C10H19N3O4	Asn-Leu	Amino acids and derivatives	Amino acids and derivatives	22601-71-4	1	498379	438390	230187	382724	333723	415617	0.0495076	0.901677	0.940954	1.03082	0.0437958	insig
MWS201408	C9H14N2O7	Asp-Glu	Amino acids and derivatives	Amino acids and derivatives	6157-06-8	3	99414.9	92687	30005	82172.3	97781.6	82993.1	0.488165	0.604092	0.722956	0.844684	-0.243517	insig
Zbqp003309	C16H29N3O6	Asp-Ile-Leu	Amino acids and derivatives	Amino acids and derivatives	-	1	3.56067e+06	1426670	2285005	1661670	1.50917e+06	1873340	0.677178	0.353307	0.507001	1.44173	0.527801	insig
MWS201455	C10H19N3O5	Asp-Lys	Amino acids and derivatives	Amino acids and derivatives	5891-51-0	3	345539	363829	400306	434552	408108	459795	1.1478	0.0432191	0.120611	0.851986	-0.231098	insig
MW0146363	C9H16N2O5S	Asp-Met	Amino acids and derivatives	Amino acids and derivatives	-	3	7.14018e+06	15527025	10686173	8.71809e+06	1.18274e+07	1.08299e+07	0.057617	0.818645	0.883741	1.06304	0.0881993	insig
Lcsp002752	C18H23N3O6	Asp-Pro-Phe	Amino acids and derivatives	Amino acids and derivatives	-	1	334487	376138	353743	222498	285835	314269	1.08353	0.0798217	0.183053	1.2939	0.371729	insig
mws1629	C15H22O9	Aucubin	Terpenoids	Sesquiterpenoids	479-98-1	3	20895.8	22288.9	18134.9	33818.1	54499.2	29992.8	1.18865	0.126582	0.247136	0.518295	-0.948153	insig
pmp000608	C23H24O12	Aurantio-obtusin-6-O-Glucoside*	Quinones	Anthraquinone	129025-96-3	2	131670	61608.8	118340	126020	183519	118131	0.748866	0.263698	0.415231	0.728645	-0.456712	insig
Qmzp101807	C20H22O5	Avicennol*	Lignans and Coumarins	Coumarins	56110-68-0	3	1.68201e+06	1.56074e+06	1.67139e+06	1.90366e+06	1.82057e+06	1.93424e+06	1.28166	0.00893895	0.0471847	0.868458	-0.203472	insig
mws0237	C9H16O4	Azelaic acid	Organic acids	Organic acids	123-99-9	1	859316	956515	885538	449301	470641	490862	1.38282	0.00152082	0.0195293	1.91477	0.937172	insig
MWSmce331	C4H7NO2	Azetidine-2-carboxylic acid*	Alkaloids	Alkaloids	2517-04-6	3	3.91537e+06	3.82382e+06	4.207e+06	4.73845e+06	5.55125e+06	5.41788e+06	1.28462	0.0232116	0.0799298	0.760537	-0.39491	insig
MWSN0173	C21H18O11	Baicalin	Flavonoids	Flavones	21967-41-9	3	5443.44	4861.8	924.168	3713.97	4283.19	7923.47	0.561182	0.465073	0.615571	0.705337	-0.503616	insig
Zmbp102502	C16H22O8	Baihuaqianhuoside	Others	Others	-	2	140005	52570.9	83340	105005	83340	83340	0.137479	0.961951	0.978878	1.01557	0.0222935	insig
Lssp210086	C20H20O7	Balanophonin B	Lignans and Coumarins	Lignans	92216-41-6	1	156236	155574	281210	370569	218157	398278	0.956067	0.139074	0.261465	0.600828	-0.734975	insig
MWS2027	C4H4N2O3	Barbituric acid;Malonylurea;2,4,6-Pyrimidinetrione	Nucleotides and derivatives	Nucleotides and derivatives	67-52-7	3	870005	1.44897e+06	885767	1315005	1376670	1346670	0.853998	0.281395	0.434931	0.793579	-0.333554	insig
pmp001045	C15H22O8	Bartsioside	Terpenoids	Monoterpenoids	62133-72-6	3	77301.7	78455.6	129312	132053	101277	142007	0.83153	0.233691	0.380303	0.759501	-0.396876	insig
pmp001220	C20H16O6	Bavacumestan A	Lignans and Coumarins	Coumarins	-	3	94091.7	106020	105735	86026.9	149406	132444	0.584267	0.389442	0.540721	0.831386	-0.26641	insig
pmb0069	C7H7NO	Benzamide	Alkaloids	Alkaloids	55-21-0	3	31670	23557.1	26670	18134.8	14212.7	17134.6	1.2705	0.0275027	0.0892109	1.65508	0.726905	insig
Lmhn002629	C11H10O7	Benzoyltartaric acid	Phenolic acids	Phenolic acids	-	3	60005	34294.8	33765.2	53797.5	52021	69705.5	0.880263	0.211682	0.354764	0.729616	-0.454791	insig
Lmtn002324	C19H28O11	Benzyl-(2''-O-glucosyl)glucoside	Phenolic acids	Phenolic acids	-	3	8340	13040.2	6955.41	18340	8416.73	12190.8	0.642471	0.370031	0.520569	0.727534	-0.458913	insig
Zmmp003443	C16H19N3O5	Bestim	Amino acids and derivatives	Amino acids and derivatives	66471-20-3	1	238776	301026	299858	254341	219420	255412	0.839715	0.212842	0.355571	1.15152	0.203541	insig
MWSmce548	C5H11NO2	Betaine	Alkaloids	Alkaloids	107-43-7	3	330402	346119	347757	333650	363340	333744	0.123324	0.860886	0.91364	0.993736	-0.00906576	insig
MWSHC20178	C30H48O2	Betulone	Terpenoids	Triterpene	7020-34-0	2	32160.4	29196.6	32086.4	15412.5	13214.8	12696.3	1.37447	0.00019983	0.00859271	2.26126	1.17713	up
pme2266	C10H16N2O3S	Biotin	Others	Vitamin	58-85-5	3	174831	360005	227443	680005	286634	841670	1.00222	0.159075	0.286233	0.421543	-1.24625	down
Lalp013087	C24H38O4	Bis(2-ethyl-hexyl)-phthalate	Phenolic acids	Phenolic acids	-	1	1.14093e+06	1.10878e+06	1.09231e+06	1.01559e+06	1.18681e+06	927290	0.603169	0.452075	0.605556	1.06784	0.094701	insig
Lmwp011196	C24H38O4	Bis(2-ethylhexyl)phthalate*	Phenolic acids	Phenolic acids	117-81-7	1	288407	218605	204953	284001	336919	342734	1.09891	0.0640109	0.156276	0.738818	-0.436709	insig
mws2120	C13H8O8	Brevifolin carboxylic acid	Phenolic acids	Phenolic acids	18490-95-4	3	35601.3	33016	42519.6	56274.5	52743.6	63732.5	1.28351	0.00922471	0.0478509	0.643337	-0.636353	insig
WaYn006188	C31H36O11	Buddlenol E	Lignans and Coumarins	Lignans	97399-82-1	3	9648.64	12544.2	9625.81	43340	16825	17033.4	1.07627	0.226827	0.37075	0.412167	-1.2787	down
HJN090	C21H22O10	Butin-7-O-glucoside*	Flavonoids	Flavanones	-	3	45638.3	58913.4	58945.7	91620.4	84141.2	81494.5	1.29364	0.0062987	0.0395615	0.635543	-0.653938	insig
Lazn002744	C10H12O5	C-Veratroylglycol	Phenolic acids	Phenolic acids	168293-10-5	3	43874.6	45430.6	73340	91670	36454.9	42898.6	0.0118829	0.896932	0.937169	0.951011	-0.0724659	insig
mws2212	C9H8O4	Caffeic acid	Phenolic acids	Phenolic acids	331-39-5	1	2780195	2.15793e+06	2.7178e+06	2075005	2110005	2548340	0.724277	0.289572	0.443482	1.13702	0.185252	insig
MWSCX015	C9H8O3	Caffeic aldehyde	Phenolic acids	Phenolic acids	141632-15-7	1	3.2589e+06	6135555	3.85418e+06	4115340	2.15511e+06	4592330	0.464003	0.528502	0.660431	1.21964	0.28645	insig
Zbfn002396	C15H20O9	Caffeoyl-O-mannitol	Phenolic acids	Phenolic acids	-	2	545570	552244	569076	805121	815229	879615	1.37731	0.00408934	0.0317984	0.666765	-0.584749	insig
mad2085	C22H18O11	Caffeoyl-p-coumaroyltartaric acid	Phenolic acids	Phenolic acids	-	3	65662	43340	56670	85005	70005	121670	1.08126	0.123073	0.245229	0.598786	-0.739889	insig
Hmlp001852	C22H26N4	Calycanthine	Alkaloids	Pyridine alkaloids	595-05-1	2	992238	905371	758823	985468	1.03083e+06	1.11993e+06	0.973397	0.129219	0.250374	0.847013	-0.239544	insig
Hmcp009963	C11H18NO+	Candicine	Alkaloids	Phenolamine	6656-13-9	1	126562	118538	111980	251191	226050	211506	1.37022	0.00564186	0.0367329	0.518449	-0.947725	insig
Xmgp003697	C21H20O13	Cannabiscitrin*	Flavonoids	Flavonols	520-14-9	3	7085.09	15005	6670	20005	11670	9741.49	0.694788	0.368636	0.519782	0.694412	-0.526137	insig
Lhlp120627	C12H18O2	Carvylacetate	Terpenoids	Monoterpenoids	97-42-7	2	3.22647e+06	3.21275e+06	3.41612e+06	3.35043e+06	3.31806e+06	3.43445e+06	0.68211	0.346371	0.50466	0.975492	-0.0357985	insig
MWSmce679	C15H24O	Caryophyllene oxide	Terpenoids	Sesquiterpenoids	1139-30-6	2	45239.7	36526.7	25709.9	45250.6	30553.5	32345.8	0.0591023	0.977	0.988196	0.993771	-0.00901403	insig
mws0054	C15H14O6	Catechin	Flavonoids	Flavanols	154-23-4	3	56193.7	58237	73340	65173.1	56153	51670	0.48022	0.50699	0.646318	1.0854	0.118232	insig
mws0355	C22H18O10	Catechin gallate*	Flavonoids	Flavanols	130405-40-2	1	4701.87	123552	16670	11670	35005	36434.4	0.0960045	0.643132	0.745575	1.74378	0.802216	insig
MWSHC20163	C16H32O2	Cetostearic acid	Lipids	Free fatty acids	-	1	1.23895e+07	1.18381e+07	1.10866e+07	2.162e+07	1.85513e+07	1.99342e+07	1.36473	0.00492885	0.0347862	0.587537	-0.767249	insig
mws1714	C22H18O12	Chicoric Acid	Phenolic acids	Phenolic acids	70831-56-0	3	52927.1	43169.8	63340	63131.5	68969.6	44429.5	0.37674	0.579517	0.700685	0.903169	-0.146933	insig
mws0178	C16H18O9	Chlorogenic acid (3-O-Caffeoylquinic acid)*	Phenolic acids	Phenolic acids	327-97-9	1	301822	325195	374627	260683	294500	263557	1.11557	0.0861926	0.193066	1.2234	0.290892	insig
mws0179	C17H20O9	Chlorogenic acid methyl ester	Phenolic acids	Phenolic acids	29708-87-0	2	2.05128e+06	1.73834e+06	1.76914e+06	1.67401e+06	1.3822e+06	1.82673e+06	0.788372	0.246299	0.395636	1.1384	0.187012	insig
mws0120	C8H20NO6P	Choline Alfoscerate	Lipids	PC	28319-77-9	3	1.38634e+06	1.39459e+06	1.2948e+06	1.89344e+06	1.90299e+06	1.76051e+06	1.3605	0.00151426	0.0195293	0.733447	-0.447236	insig
ZBN0009	C28H32O16	Chrysoeriol-6-C-glucoside-4'-O-glucoside	Flavonoids	Flavones	-	3	136670	128340	215005	190005	210005	226670	0.905279	0.2115	0.354764	0.765965	-0.384649	insig
ZBN0234	C28H32O16	Chrysoeriol-6-C-glucoside-7-O-glucoside	Flavonoids	Flavones	-	3	3662.96	6670	5005	13183.8	22986	11670	1.2553	0.0849474	0.191217	0.320611	-1.64111	down
pmb3012	C22H22O11	Chrysoeriol-7-O-glucoside	Flavonoids	Flavones	19993-32-9	2	38055	40005	50226.7	61554	86670	60270.7	1.19182	0.0724011	0.170991	0.615299	-0.700639	insig
HJAP011	C22H22O11	Chrysoeriol-8-C-glucoside (Scoparin)*	Flavonoids	Flavones	301-16-6	2	51975.1	35705.8	73340	60005	49936.1	91670	0.54352	0.462614	0.614741	0.798671	-0.324327	insig
Zmdn011161	C15H12O3	Chrysophanol-9-anthrone	Quinones	Anthraquinone	491-58-7	2	364450	410427	330741	474723	362396	382862	0.584996	0.417798	0.571957	0.906258	-0.142007	insig
Zmpn002553	C15H16O9	Cichoriin*	Lignans and Coumarins	Coumarins	531-58-8	3	7831.43	9956.98	11999.9	6088.78	11670	11670	0.11436	0.959873	0.977357	1.01222	0.0175171	insig
pmn001553	C14H20O8	Cimidahurinine*	Phenolic acids	Phenolic acids	142542-89-0	1	1.79983e+06	1.78727e+06	1.97844e+06	2.7155e+06	2.60319e+06	2.33168e+06	1.31517	0.0118455	0.0549851	0.727487	-0.459007	insig
MWS20194	C9H8O2	Cinnamic acid	Phenolic acids	Phenolic acids	140-10-3	3	144262	107824	109674	332531	379205	315376	1.36456	0.00137502	0.0189333	0.352211	-1.50549	down
Lmjp005016	C17H14O7	Cirsiliol (3',4',5-Trihydroxy-6,7-Dimethoxyflavone)	Flavonoids	Flavanones	34334-69-5	3	5668.46	3340	3596.46	10291.9	8756.31	11582.4	1.29103	0.00563355	0.0367329	0.411515	-1.28098	down
pme2550	C6H6O6	Cis-Aconitic acid	Organic acids	Organic acids	585-84-2	3	3.30373e+06	3.47355e+06	4.49255e+06	5.00407e+06	4.29811e+06	4.91046e+06	1.03976	0.100832	0.215408	0.792944	-0.334709	insig
Laxp004467	C18H17NO5	Cis-N-(4-hydroxycinnamyl)tyrosine	Alkaloids	Alkaloids	-	3	75005	22639.5	63340	16536.3	50005	21670	0.71263	0.280401	0.434596	1.82499	0.867887	insig
pmb0891	C16H23N5O6	Cis-Zeatin-7-N-glucoside	Alkaloids	Alkaloids	38165-56-9	3	252734	256901	238473	219726	244520	201446	0.976842	0.14567	0.268155	1.12381	0.168395	insig
mws0425	C5H6O4	Citraconic acid	Organic acids	Organic acids	498-23-7	3	818843	181435	401267	990433	1.04057e+06	968920	1.02189	0.102372	0.21704	0.467194	-1.09791	down
mws0281	C6H8O7	Citric Acid	Organic acids	Organic acids	77-92-9	1	3.5258e+07	3.47057e+07	4.27726e+07	4.04109e+07	4.09012e+07	3.7729e+07	0.527098	0.513376	0.651225	0.947037	-0.078507	insig
WaYn000716	C18H28O17	Citric Acid diglucoside	Organic acids	Organic acids	-	1	6.29128e+06	7.43605e+06	7.54729e+06	7.31426e+06	6.8378e+06	6.37374e+06	0.324578	0.637189	0.744305	1.03648	0.0516964	insig
Wayn000884	C12H18O12	Citric acid glucoside	Organic acids	Organic acids	-	3	201670	120844	105005	223084	365005	221588	1.0926	0.0985035	0.211783	0.528012	-0.921358	insig
Wayn000597	C18H28O17	Citric acid-1-O-diglucoside	Organic acids	Organic acids	-	3	1.27445e+06	1.07553e+06	1.17891e+06	1.27133e+06	1.30937e+06	1.02763e+06	0.149093	0.815747	0.881726	0.977983	-0.032119	insig
Lmyp003025	C11H11NO3	Coixlactam	Alkaloids	Quinoline alkaloids	-	3	0	0	0	929693	0	807694	0.983805	0.185509	0.32039	0	#DIV/0!	insig
Sakn004616	C28H34O15	Conandroside	Phenolic acids	Phenolic acids	-	3	12212.5	7939.07	8991.16	45043.2	31490.3	38872.8	1.3554	0.0116587	0.0546137	0.252523	-1.98551	down
mws0093	C10H12O3	Coniferyl alcohol	Phenolic acids	Phenolic acids	458-35-5	1	1053340	1378340	1250005	895005	741079	1241670	0.856316	0.213975	0.356342	1.27936	0.355423	insig
Zmsn002206	C16H24O10	Cornusoside A	Others	Others	-	3	2.71857e+06	2.79797e+06	3.39122e+06	4.29501e+06	4.23724e+06	3.82806e+06	1.26062	0.0145179	0.0611619	0.720674	-0.472581	insig
Lafp007563	C15H22O	Costal	Terpenoids	Sesquiterpenoids	-	2	110486	132305	129721	138904	107957	144819	0.283025	0.66214	0.759513	0.951062	-0.0723882	insig
Hmcp004865	C15H20O2	Costunolide*	Terpenoids	Sesquiterpenoids	553-21-9	2	49269.2	46046.1	35118.4	35732.4	32604.7	50265.2	0.411739	0.601	0.721458	1.09976	0.137185	insig
ML10197929	C4H9N3O2	Creatine	Organic acids	Organic acids	57-00-1	2	182782	170161	290203	304172	309439	277067	1.00315	0.155494	0.280996	0.722086	-0.469758	insig
pme1936	C4H7N3O	Creatinine	Organic acids	Organic acids	60-27-5	3	120058	120047	120056	183199	187382	209996	1.37106	0.0125919	0.0571058	0.620351	-0.688844	insig
Lmbn005923	C18H30O2	Crepenynic acid	Lipids	Free fatty acids	2277-31-8	1	204962	195381	246079	331025	317020	313065	1.31131	0.0135134	0.0594802	0.672578	-0.572226	insig
MWSmce333	C10H13N5O5	Crotonoside; 2-Hydroxyadenosine	Nucleotides and derivatives	Nucleotides and derivatives	1818-71-9	3	7081150	5.50733e+06	10712425	5803730	7107710	6163685	0.525292	0.459803	0.612462	1.22153	0.288693	insig
mws2108	C16H18O9	Cryptochlorogenic acid (4-O-Caffeoylquinic acid)*	Phenolic acids	Phenolic acids	905-99-7	1	239201	268134	261482	250834	189757	249934	0.700677	0.32903	0.486582	1.11338	0.154947	insig
Lssp210412	C13H24N2O	Cuscohygrine	Alkaloids	Pyrrole alkaloids	454-14-8	1	166941	201173	169235	181456	198705	186349	0.54366	0.486534	0.630653	0.948526	-0.0762403	insig
Lmpp003789	C30H27O13+	Cyanidin-3-O-(6''-O-p-Coumaroyl)glucoside	Flavonoids	Anthocyanidins	-	3	10090	15005	4078.81	130005	45005	96670	1.27573	0.0799014	0.183053	0.107383	-3.21916	down
MWSslk070	C8H20N4	Cyclen	Alkaloids	Alkaloids	294-90-6	3	784447	876392	727934	707937	644954	668783	1.12381	0.0893398	0.197778	1.18158	0.240721	insig
mws0884	C10H12N5O6P	Cyclic 3',5'-Adenylic acid	Nucleotides and derivatives	Nucleotides and derivatives	60-92-4	1	1.07588e+06	1.16465e+06	1.28801e+06	2.0868e+06	2.00548e+06	2.01662e+06	1.36794	0.00176705	0.0205788	0.577605	-0.791845	insig
MWSmce706	C5H8N2O2	Cyclo(Ala-Gly)	Amino acids and derivatives	Amino acids and derivatives	4526-77-6	3	473508	246739	452261	196521	366501	257016	0.743434	0.260036	0.412173	1.42982	0.515835	insig
MWStz261	C11H18N2O2	Cyclo(D-Leu-L-Pro)*	Amino acids and derivatives	Amino acids and derivatives	36238-67-2	2	8684.17	20005	11670	12582.3	5373.5	21670	0.161443	0.968625	0.983283	1.01851	0.0264569	insig
MWStz205	C14H16N2O2	Cyclo(D-Phe-L-Pro)	Amino acids and derivatives	Amino acids and derivatives	26488-24-4	3	21670	14046	18340	4880.57	12069.9	4787.06	1.15983	0.0304213	0.0958958	2.48676	1.31427	up
Lmhp001430	C10H14N2O4	Cyclo(Pro-Glu)	Amino acids and derivatives	Amino acids and derivatives	-	3	380221	394869	377392	411046	390126	431200	0.998697	0.140189	0.262678	0.935173	-0.0966942	insig
Lmhp002764	C11H18N2O2	Cyclo(Pro-Leu)*	Amino acids and derivatives	Amino acids and derivatives	5654-86-4	2	15374.6	5508.49	13340	9444.29	8999.16	15731.3	0.104264	0.996762	0.998575	1.00141	0.00203947	insig
ML10181668	C6H11NO2	Cycloleucine	Amino acids and derivatives	Amino acids and derivatives	52-52-8	1	5.68283e+06	6.1059e+06	6.00637e+06	1.08401e+07	1.13017e+07	1.15011e+07	1.38782	7.27383e-05	0.00551042	0.52894	-0.918824	insig
Zmdn003480	C26H34O12	Cycloolivil-6-O-glucoside	Lignans and Coumarins	Lignans	-	3	51670	29949.7	30046	23492.8	53675.1	51137	0.229691	0.671456	0.768098	0.870316	-0.200389	insig
ML10180524	C9H13N3O5	Cytarabine	Nucleotides and derivatives	Nucleotides and derivatives	147-94-4	1	1.08853e+07	1.34144e+07	9.42294e+06	9.25064e+06	6.42132e+06	9.87518e+06	0.899588	0.159747	0.286395	1.32002	0.400556	insig
pme3732	C9H13N3O5	Cytidine	Nucleotides and derivatives	Nucleotides and derivatives	65-46-3	3	3.23405e+06	5975680	3.32765e+06	2.85556e+06	2.76151e+06	2.85014e+06	0.917668	0.270119	0.422959	1.4807	0.566276	insig
MWSslk257	C9H14N3O8P	Cytidine 5'-monophosphate(Cytidylic acid)	Nucleotides and derivatives	Nucleotides and derivatives	63-37-6	3	348673	323220	338490	168011	173881	131260	1.35432	0.00109394	0.0168306	2.13543	1.09453	up
mws0255	C4H5N3O	Cytosine	Nucleotides and derivatives	Nucleotides and derivatives	71-30-7	1	650507	665053	774077	484842	599649	611016	1.05166	0.0791957	0.182183	1.23246	0.301535	insig
MWS04555g	C6H13NO2	D-Allo-Isoleucine*	Amino acids and derivatives	Amino acids and derivatives	-	1	5.94697e+06	5.39425e+06	5.86457e+06	8.75262e+06	9.53792e+06	8.88052e+06	1.3723	0.000640305	0.0145548	0.633239	-0.659177	insig
ML10171848	C5H8O5	D-Arabinono-1,4-lactone*	Others	Saccharides	2782-09-4	3	416525	357453	452983	350180	368484	423667	0.508822	0.473814	0.618147	1.07409	0.10311	insig
MWSmce676	C5H10O5	D-Arabinose*	Others	Saccharides	10323-20-3	3	315280	362096	328172	539666	429558	462140	1.27087	0.033886	0.103888	0.70251	-0.509409	insig
mws0437	C5H12O5	D-Arabitol*	Others	Saccharides	488-82-4	3	201327	275034	293495	372825	324056	372079	1.12032	0.050312	0.131218	0.720192	-0.473547	insig
MWSmce203	C12H22O11	D-Cellobiose	Others	Saccharides	528-50-7	3	96393.5	95006.5	112774	136012	152414	123710	1.22848	0.0286513	0.0915204	0.738044	-0.438221	insig
Zmzn000079	C4H9O7P	D-Erythrose-4-phosphate	Others	Saccharides	585-18-2	2	143522	223244	166944	134866	180038	148538	0.543862	0.449201	0.604583	1.15162	0.203666	insig
MWS2442	C6H13O9P	D-Fructose 6-Phosphate*	Others	Saccharides	643-13-0	1	25612550	37691285	36852295	1.56668e+07	2.1248e+07	37177750	0.740606	0.325492	0.481775	1.35177	0.43485	insig
mws1164	C6H12O6	D-Fructose*	Others	Saccharides	57-48-7	3	3.39176e+07	2.88213e+07	3.03635e+07	3.57196e+07	4.24793e+07	3.78848e+07	1.17655	0.0411818	0.117253	0.802028	-0.318276	insig
pme3311	C6H14O12P2	D-Fructose-1,6-biphosphate	Others	Saccharides	488-69-7	3	317479	706139	411521	255540	247976	298674	1.02736	0.211578	0.354764	1.78903	0.839177	insig
Zmpn000199	C6H10O8	D-Galactaric acid	Others	Saccharides	526-99-8	3	200762	212064	229064	265174	290251	230292	1.10221	0.092641	0.20155	0.816949	-0.291683	insig
pmf0139	C6H12O6	D-Galactose*	Others	Saccharides	59-23-4	3	1.56452e+07	1.90308e+07	1.97507e+07	2.68803e+07	2.17496e+07	1.77543e+07	0.784178	0.27047	0.423114	0.819874	-0.286526	insig
mws1189	C6H10O7	D-Galacturonic acid*	Others	Saccharides	685-73-4	3	449649	390803	369857	517716	470122	547079	1.18761	0.0300306	0.0950236	0.788517	-0.342786	insig
MWSmce220	C6H10O6	D-Glucono-1,5-lactone	Others	Saccharides	90-80-2	3	122594	117249	91495.2	123218	95636.6	107743	0.0698086	0.905562	0.94347	1.01452	0.0207949	insig
pme3705	C6H10O7	D-Glucoronic acid*	Others	Saccharides	6556-12-3	3	351664	365005	406080	380826	545478	390184	0.71384	0.350629	0.50572	0.852837	-0.229658	insig
pmb0786	C6H13NO5	D-Glucosamine	Others	Saccharides	3416-24-8	3	2.52437e+06	3.07754e+06	3.50744e+06	4.91316e+06	3.77321e+06	5.20546e+06	1.16552	0.0460885	0.125401	0.655734	-0.608818	insig
Zmyn000110	C6H14NO8P	D-Glucosamine 1-phosphate	Others	Saccharides	2152-75-2	3	166948	132900	273340	231102	226831	281418	0.768505	0.322606	0.479619	0.775258	-0.367252	insig
Zmyn000083	C6H14O12P2	D-Glucose 1,6-bisphosphate	Others	Saccharides	10139-18-1	3	154286	106653	128698	99038.1	101705	79734.9	1.0787	0.100675	0.215346	1.38919	0.474241	insig
mws4170	C6H12O6	D-Glucose*	Others	Saccharides	50-99-7	3	2.8767e+07	2.92436e+07	2.93486e+07	3.46238e+07	3.4154e+07	3.43085e+07	1.38795	3.38065e-05	0.00339203	0.847439	-0.238819	insig
mws1090	C6H13O9P	D-Glucose-1-phosphate*	Others	Saccharides	59-56-3	1	2.03001e+07	2.30908e+07	2.42902e+07	2.878e+07	2.86951e+07	2.9257e+07	1.28045	0.03065	0.0961441	0.780347	-0.357813	insig
mws4175	C6H8O6	D-Glucurono-6,3-lactone	Others	Saccharides	32449-92-6	2	63264.3	39399.2	51570.9	64176.8	59128.8	55871.7	0.703595	0.352616	0.507001	0.860792	-0.216264	insig
Lmgn000188	C3H6O3	D-Lactic Acid	Organic acids	Organic acids	10326-41-7	3	20784.2	24940.2	28209.7	33944.1	37840.5	29233.1	1.12251	0.0527956	0.136423	0.731891	-0.4503	insig
Lmxn000398	C12H22O11	D-Lactose*	Others	Saccharides	63-42-3	1	5.72969e+06	6.45334e+06	6.46735e+06	6.81497e+06	6.86989e+06	8.41563e+06	1.00294	0.146616	0.269599	0.843889	-0.244874	insig
Lmsn000381	C12H22O11	D-Maltose*	Others	Saccharides	69-79-4	1	4.40491e+06	5.87885e+06	4.85728e+06	6.17728e+06	6.116e+06	5.79636e+06	1.01479	0.145098	0.268155	0.837001	-0.256699	insig
pmf0138	C6H12O6	D-Mannose*	Others	Saccharides	3458-28-4	3	3.04824e+07	2.98655e+07	3.29448e+07	3.63282e+07	3.70439e+07	3.70975e+07	1.31057	0.0202682	0.0742258	0.84451	-0.243814	insig
pme0500	C18H32O16	D-Melezitose	Others	Saccharides	597-12-6	1	261580	271269	490214	215908	268937	344014	0.495632	0.495313	0.636019	1.2343	0.303697	insig
mws1589	C18H32O16	D-Panose*	Others	Saccharides	33401-87-5	3	20807.1	38895.9	11072.2	29124.2	18005.5	38817	0.42343	0.645956	0.747597	0.823477	-0.2802	insig
mws1337	C9H17NO5	D-Pantothenic Acid	Others	Vitamin	79-83-4	1	3.01579e+07	3.08707e+07	3.1246e+07	3.1683e+07	3.20557e+07	3.43063e+07	1.03575	0.130519	0.251298	0.941146	-0.0875098	insig
mws2104	C7H14O6	D-Pinitol	Others	Saccharides	10284-63-6	3	318172	725112	1.21273e+06	463272	357924	351560	0.762037	0.29652	0.451648	1.92369	0.943876	insig
Zmgn000173	C5H10O5	D-Ribose	Others	Saccharides	50-69-1	3	20805	21846.3	44383.6	76782.2	73261.9	75544.6	1.25493	0.0249203	0.0842567	0.385812	-1.37403	down
Zmyn000108	C6H10O8	D-Saccharic acid	Others	Saccharides	87-73-0	3	209208	188404	265660	250443	271200	278260	0.945131	0.178011	0.310316	0.829191	-0.270224	insig
pme3163	C7H15O10P	D-Sedoheptuiose 7-phosphate	Others	Saccharides	2646-35-7	3	8.05417e+06	9.55883e+06	9.9844e+06	8.51362e+06	8.72939e+06	1.04094e+07	0.012958	0.983591	0.990085	0.998011	-0.00287214	insig
mws0214	C6H14O6	D-Sorbitol	Others	Saccharides	50-70-4	3	132243	121220	281670	139163	157240	164166	0.193462	0.679694	0.774353	1.16189	0.216478	insig
pme0519	C12H22O11	D-Sucrose*	Others	Saccharides	57-50-1	1	1.14136e+07	1.45254e+07	1.21753e+07	1.39372e+07	1.43284e+07	1.42205e+07	0.85955	0.258904	0.411157	0.897099	-0.156661	insig
pme2134	C4H10O4	D-Threitol	Others	Saccharides	2418-52-2	3	1.21946e+06	376343	1.48552e+06	1.26179e+06	2.01699e+06	1.84215e+06	0.807251	0.177744	0.310174	0.601709	-0.732861	insig
Lmzn001983	C16H24O10	D-Threo-guaiacylglycerol-7-O-β-D-glucoside	Phenolic acids	Phenolic acids	-	1	535485	532125	582332	656622	692948	732800	1.3059	0.00780002	0.043326	0.792339	-0.335811	insig
mws0889	C4H8O5	D-Threonic Acid	Others	Saccharides	3909-12-4	3	526334	537424	569365	597035	661416	706071	1.19707	0.0573687	0.144673	0.831309	-0.266544	insig
pma0134	C4H8O4	D-Threose	Others	Saccharides	95-43-2	3	217515	214643	212282	165623	246097	175577	0.558784	0.53067	0.660681	1.0973	0.133956	insig
mws0264	C12H22O11	D-Trehalose*	Others	Saccharides	99-20-7	1	2.25555e+06	3.68531e+06	4.36246e+06	4.86328e+06	4.96499e+06	4.36577e+06	0.921873	0.163864	0.291997	0.72589	-0.462177	insig
mws0344	C5H10O6	D-Xylonic acid	Others	Saccharides	526-91-0	1	3.59699e+06	3.51505e+06	4.30828e+06	4.68093e+06	4.70353e+06	4.4833e+06	1.15982	0.074254	0.174159	0.823515	-0.280133	insig
pmb0064	C15H19NO10	DIMBOA glucoside	Alkaloids	Alkaloids	18607-79-9	3	1.01589e+06	1.13165e+06	961623	594564	708277	570339	1.3259	0.00361187	0.0298379	1.65984	0.731041	insig
mws1346	C6H11NO4	DL-2-Aminoadipic acid*	Alkaloids	Alkaloids	542-32-5	3	1.35508e+06	905460	940185	2.67145e+06	1.79685e+06	2.66446e+06	1.26573	0.0284518	0.0910565	0.448736	-1.15606	down
MWS4295	C18H36O3	DL-2-hydroxystearic acid*	Lipids	Free fatty acids	629-22-1	2	19903	19646.5	13895.6	34985.5	36508.9	31794.4	1.30652	0.00334443	0.0284584	0.517433	-0.950555	insig
MWS0274	C9H10O3	DL-3-Phenyllactic acid*	Organic acids	Organic acids	828-01-3	2	153340	149615	161670	216670	208340	198340	1.35767	0.00201995	0.0213383	0.745368	-0.423974	insig
pme3186	C3H7O6P	DL-Glyceraldehyde-3-phosphate	Organic acids	Organic acids	591-59-3	3	1.03437e+06	1.22833e+06	1.33669e+06	533676	488396	472937	1.36825	0.0127558	0.0573497	2.4076	1.2676	up
mws0267	C3H6O4	DL-Glyceric Acid	Organic acids	Organic acids	473-81-4	3	1.25148e+06	1.54931e+06	1.56188e+06	1.79297e+06	1.76782e+06	1.64752e+06	1.06301	0.0920512	0.201527	0.837638	-0.255602	insig
mws0224	C5H11NO2S	DL-Methionine	Amino acids and derivatives	Amino acids and derivatives	59-51-8	3	1.40782e+07	1.64121e+07	1.66023e+07	1.18831e+07	1.49744e+07	1.20184e+07	1.01115	0.104997	0.220652	1.21136	0.276626	insig
MWS00275g	C9H11NO3	DL-O-tyrosine	Amino acids and derivatives	Amino acids and derivatives	2370-61-8	1	94282.5	99504.8	132271	122489	149738	139792	0.987108	0.125938	0.246727	0.791367	-0.337581	insig
MWSmce607	C4H9NO3	DL-Threonine	Amino acids and derivatives	Amino acids and derivatives	80-68-2	3	2.48396e+06	2.31291e+06	2.46739e+06	2.8565e+06	2.87876e+06	2.7067e+06	1.2961	0.00690121	0.0408839	0.860494	-0.216762	insig
pmb2653	C24H42O20	DMelezitose O-rhamnoside	Others	Saccharides	-	3	67000.1	51239.6	73011.7	120977	114181	100462	1.28541	0.00566615	0.0367329	0.569845	-0.811359	insig
Lmsn000954	C8H16O6	Dambonitol	Others	Saccharides	523-94-4	3	50876.5	115185	102769	110216	104353	202642	0.779641	0.269717	0.422724	0.644353	-0.634076	insig
Wcfn008271	C14H8O4	Danthron; 1,8-Dihydroxyanthraquinone	Quinones	Anthraquinone	117-10-2	2	7.10286e+07	6.92824e+07	6.62769e+07	7.24468e+07	7.14664e+07	7.03812e+07	0.89965	0.197057	0.336866	0.964038	-0.0528385	insig
Cmyn001328	C15H16O9	Daphnin*	Lignans and Coumarins	Coumarins	486-55-5	3	7831.43	9956.98	11999.9	6088.78	11670	11670	0.11436	0.959873	0.977357	1.01222	0.0175171	insig
Wcdp003967	C12H27NO2	Deacetylclavaminol H*	Others	Others	-	3	108537	157733	134320	156754	143072	144817	0.637038	0.412758	0.566908	0.900927	-0.150518	insig
MA10039492	C6H6O6	Dehydroascorbic acid	Others	Vitamin	490-83-5	1	1.81152e+06	1.88368e+06	1.80989e+06	1.77019e+06	1.87431e+06	2.25865e+06	0.547511	0.466925	0.616261	0.93257	-0.100716	insig
Lmsp004450	C20H22O6	Dehydrodiconiferyl alcohol	Lignans and Coumarins	Lignans	4263-87-0	1	187161	338962	279886	389082	178296	378246	0.284867	0.603545	0.722956	0.852356	-0.230471	insig
Cmsp003083	C26H32O11	Dehydrodiconiferyl alcohol-4-O-glucoside*	Lignans and Coumarins	Lignans	107870-88-2	2	233316	291670	301997	373340	378711	308491	1.07265	0.0666294	0.160082	0.779774	-0.358873	insig
Lmsp003655	C26H32O11	Dehydrodiconiferyl alcohol-gamma'-O-glucoside*	Phenolic acids	Phenolic acids	-	2	246670	222572	141500	528932	440005	473310	1.29157	0.00288947	0.0262443	0.423466	-1.23968	down
MWSHC20122	C13H18O3	Dehydrovomifoliol	Terpenoids	Sesquiterpenoids	39763-38-7	1	42938.5	49670	25835.6	44006.6	55603.9	46165.3	0.688363	0.335629	0.493728	0.812509	-0.299545	insig
Hmsn002272	C15H20O8	Demethyl coniferin	Phenolic acids	Phenolic acids	-	2	57761.6	62370.2	14086.5	113406	139989	138072	1.09919	0.0149739	0.0621563	0.34286	-1.54431	down
Lmyn006453	C19H22O5	Demethyl-Anhydrosecoisolariciresinol	Lignans and Coumarins	Lignans	-	1	32377.5	35703.6	38980.5	59855.4	63002.9	67143.2	1.36057	0.000658951	0.0145548	0.563477	-0.827571	insig
MW0114186	C9H15N3O10P2	Deoxycytidine diphosphate	Nucleotides and derivatives	Nucleotides and derivatives	800-73-7	3	548796	616864	628949	875800	848839	835851	1.35183	0.00328396	0.0284584	0.700885	-0.51275	insig
Zbsn012113	C21H32O6	Diacetoxy-[6]-gingerdiol	Phenolic acids	Phenolic acids	143615-75-2	2	119228	119115	141444	184723	178682	185693	1.32933	0.0116105	0.054603	0.691657	-0.531872	insig
MWSHC20164	C16H22O4	Dibutyl phthalate*	Phenolic acids	Phenolic acids	84-74-2	1	8.77696e+06	7.80112e+06	8.06122e+06	8.57116e+06	8.5836e+06	8.52211e+06	0.720569	0.35754	0.511163	0.959591	-0.0595078	insig
Lcyn000106	C26H32O13	Dichotomoside A	Lignans and Coumarins	Lignans	-	1	979239	981530	1.10841e+06	1.56161e+06	1.69671e+06	1.73854e+06	1.36209	0.000892425	0.0159212	0.61422	-0.703172	insig
MWSmce232	C19H12O6	Dicumarol	Lignans and Coumarins	Coumarins	66-76-2	3	33694.2	40033.3	41482.2	47875.8	46226.1	35768.5	0.642103	0.34725	0.505219	0.887113	-0.17281	insig
pme2433	C4H11NO2	Diethanolamine	Alkaloids	Alkaloids	111-42-2	3	890292	870616	757821	686073	1.13465e+06	1.14425e+06	0.507397	0.431327	0.584775	0.849494	-0.235324	insig
Lmhp005872	C25H30N2O6	Diferuloylcadaverine	Alkaloids	Phenolamine	-	3	19410.3	15774.3	8569.36	11141.7	8048.25	13557.3	0.56745	0.380132	0.532121	1.33611	0.418042	insig
Cmyp007180	C11H16O2	Dihydroactinidiolide	Others	Lactones	17092-92-1	3	48646.4	48130.5	41879.5	50714.9	54458.7	57507.3	1.11207	0.0528819	0.136435	0.852321	-0.230531	insig
Lmmn000774	C15H20O9	Dihydrocaffeoylglucose*	Phenolic acids	Phenolic acids	-	2	278979	478340	349232	359456	577703	468565	0.707042	0.310539	0.467482	0.787175	-0.345244	insig
HJN055	C21H24O10	Dihydrocharcone-4'-O-glucoside	Flavonoids	Chalcones	-	3	208044	204654	217589	423903	382092	440746	1.38024	0.0052714	0.0355813	0.505547	-0.984082	insig
MWS20182	C10H12O4	Dihydroferulic Acid	Phenolic acids	Phenolic acids	1135-23-5	1	1546670	1543340	1401670	1148340	1158340	1175005	1.34843	0.0174772	0.0686202	1.29009	0.367469	insig
Wafn002827	C16H22O9	Dihydroferulic acid glucoside	Phenolic acids	Phenolic acids	-	2	103417	351670	296670	613521	477086	450145	1.01279	0.0518556	0.134408	0.487915	-1.0353	down
pme2710	C12H20O3	Dihydrojasmonic acid	Organic acids	Organic acids	3572-64-3	3	46356.1	62575.9	73513.1	83948.2	123826	103386	1.16713	0.0437056	0.120948	0.586338	-0.770194	insig
Lmmn004625	C21H22O11	Dihydrokaempferol-7-O-glucoside	Flavonoids	Flavanonols	-	3	52639.6	49564.3	52267.8	143966	104705	101585	1.34235	0.0403883	0.115385	0.441025	-1.18107	down
Wcfp008029	C18H39NO2	Dihydrosphingosine	Lipids	Sphingolipids	764-22-7	1	157508	179110	148746	90456.1	97923.2	90375.1	1.36044	0.0119846	0.0553669	1.74119	0.800073	insig
Zmzn000078	C3H7O6P	Dihydroxyacetone phosphate	Others	Saccharides	57-04-5	3	455250	632234	617086	317024	307241	331461	1.30294	0.0459086	0.125401	1.78353	0.834737	insig
Lcsp003242	C15H23N5O5	Dihydrozeatin ribonucleoside	Alkaloids	Alkaloids	22663-55-4	1	34912.8	78967.1	41602.9	73583.6	48340	73560.9	0.604321	0.462446	0.614741	0.795371	-0.3303	insig
Lmxp011770	C16H22O4	Diisobutyl phthalate*	Phenolic acids	Phenolic acids	84-69-5	1	8.72301e+06	7.67108e+06	7.93498e+06	8.77339e+06	8.23384e+06	8.2888e+06	0.584922	0.43437	0.587808	0.961774	-0.0562299	insig
Lmmp010562	C24H38O4	Diisooctyl Phthalate*	Phenolic acids	Phenolic acids	27554-26-3	1	160552	151608	180432	207087	99528.9	88748	0.659308	0.48363	0.627753	1.24592	0.317211	insig
MWSslk097	C10H10O4	Dimethyl phthalate	Phenolic acids	Phenolic acids	131-11-3	3	152188	145600	181011	136703	144637	163462	0.546472	0.451352	0.605556	1.07643	0.106254	insig
Lmmn000806	C5H8O4	Dimethylmalonic acid*	Organic acids	Organic acids	595-46-0	3	584777	643433	770984	984753	971844	1.10565e+06	1.2834	0.00822047	0.0448009	0.652853	-0.615171	insig
MW0015451	C18H32O3	Dimorphecolic acid	Lipids	Free fatty acids	15514-85-9	3	104821	88420.4	88926.8	160670	191343	171767	1.35374	0.00331341	0.0284584	0.538715	-0.892406	insig
mws0058	C16H12O6	Diosmetin (5,7,3'-Trihydroxy-4'-methoxyflavone)*	Flavonoids	Flavones	520-34-3	1	69173.7	79461.9	75579.9	127511	121924	138742	1.36512	0.00169031	0.0203647	0.577612	-0.791828	insig
MWSslk165	C28H32O15	Diosmetin-7-O-Neohesperidoside (Neodiosmin)	Flavonoids	Flavones	38665-01-9	1	91670	175005	91670	170487	276670	138339	0.89405	0.216178	0.358232	0.612036	-0.708311	insig
pmp000579	C22H22O11	Diosmetin-7-O-galactoside*	Flavonoids	Flavones	-	3	132478	166670	212813	233340	123340	173340	0.0607385	0.886626	0.928715	0.965928	-0.0500121	insig
Hmmp004965	C22H22O11	Diosmetin-7-O-glucoside*	Flavonoids	Flavones	20126-59-4	3	11670	7582.63	28454	8340	24270.7	12602	0.00655784	0.922295	0.955336	1.05516	0.0774597	insig
MWSHY0190	C28H32O15	Diosmetin-7-O-rutinoside (Diosmin)	Flavonoids	Flavones	520-27-4	1	130559	106404	126771	128340	127605	153340	0.775815	0.251332	0.402563	0.888705	-0.170223	insig
Lmyn003131	C10H9NO4	Dioxindole-3-acetic acid	Alkaloids	Plumerane	-	3	19723.4	11689.7	30150	20233.4	25774	25019	0.482215	0.622249	0.73311	0.866762	-0.206292	insig
Lazp005033	C20H24O5	Divanillyltetrahydrofuran*	Lignans and Coumarins	Lignans	-	1	116213	96384.6	100374	108726	121003	99946.5	0.438246	0.552616	0.676094	0.949333	-0.0750134	insig
pmf0400	C22H44O2	Docosanoic acid (Behenic acid)	Lipids	Free fatty acids	112-85-6	3	253930	523396	624497	1.94612e+06	202636	2.13575e+06	0.593155	0.256694	0.408809	0.327184	-1.61182	insig
pmb2640	C12H24O2	Dodecanoic acid (Lauric acid)	Lipids	Free fatty acids	143-07-7	3	129444	130989	125703	232533	196537	203331	1.36258	0.0160955	0.0656745	0.610587	-0.71173	insig
Hmyn001360	C18H20O4	Doitungbiphenyl A	Phenolic acids	Phenolic acids	-	2	585482	591712	618142	268154	1.98214e+06	1.5589e+06	0.466944	0.322595	0.479619	0.471316	-1.08523	insig
Lmcn009539	C19H34O2	E,E,Z-1,3,12-Nonadecatriene-5,14-diol	Lipids	Free fatty acids	-	2	90225.4	89097.5	61735.5	110014	120233	118252	1.15938	0.049626	0.130634	0.691706	-0.53177	insig
Lwhp010633	C10H9NO	Echinopsine	Alkaloids	Quinoline alkaloids	83-54-5	1	1.08505e+07	8.7677e+06	7.69241e+06	7.63024e+06	4.25698e+06	9.15346e+06	0.716002	0.301384	0.456981	1.29799	0.376282	insig
Lmlp004754	C14H17NO7	Ehretioside B	Alkaloids	Phenolamine	156368-84-2	3	307984	327258	295480	619665	533569	488022	1.34647	0.0207479	0.0747555	0.567078	-0.81838	insig
pmn001610	C20H36O2	Eicosadienoic acid*	Lipids	Free fatty acids	5598-38-9	1	2.17476e+06	1.76509e+06	1.99389e+06	6.98684e+06	5.32417e+06	1.5962e+06	0.836969	0.236846	0.384503	0.426666	-1.22882	insig
mws0396	C18H34O2	Elaidic Acid*	Lipids	Free fatty acids	112-79-8	1	3.02259e+07	2.99772e+07	2.54774e+07	5.36447e+07	5.0615e+07	4.70938e+07	1.35676	0.00102764	0.0166984	0.566095	-0.820883	insig
Wcdp009119	C18H30O2	Elaidolinolenic acid	Phenolic acids	Phenolic acids	28290-79-1	1	2.62009e+07	2.77418e+07	2.35166e+07	2.96455e+07	2.85487e+07	2.57708e+07	0.748815	0.268843	0.422144	0.922517	-0.116352	insig
MWSmce294	C12H16O3	Elemicin	Phenolic acids	Phenolic acids	487-11-6	3	54822.3	58040.7	58504.7	33475.5	59090.4	63014	0.440601	0.628151	0.736968	1.10148	0.139439	insig
Hmcp003852	C15H26O	Elemol	Terpenoids	Sesquiterpenoids	639-99-6	3	3.89407e+07	3.63593e+07	3.95769e+07	4.21709e+07	4.2764e+07	4.02098e+07	1.11952	0.0553014	0.140943	0.917953	-0.123508	insig
Ladp005441	C20H18O6	Elliptinol	Flavonoids	Other Flavonoids	-	3	85145.7	87890.7	63386.7	81302.4	76631.7	83788.1	0.203818	0.843966	0.901485	0.978078	-0.0319791	insig
Zbzn008048	C17H26O4	Embelin	Quinones	Quinones	550-24-3	1	98757.9	106905	111395	160496	136389	141515	1.3049	0.0166077	0.0669497	0.723216	-0.467502	insig
Qmxp101615	C22H36O3	Ent-3β-Acetoxyisopimar-15-8β-ol	Terpenoids	Ditepenoids	-	2	460919	453021	428800	1.12576e+06	1.22325e+06	1.25214e+06	1.3888	0.00153719	0.0195293	0.372865	-1.42328	down
mws1397	C22H18O10	Epicatechin gallate*	Flavonoids	Flavanols	1257-08-5	1	11639.3	383340	33340	17457	23340	37224.1	0.472761	0.434634	0.587808	5.48979	2.45675	insig
MWSN0025	C15H14O7	Epigallocatechin	Flavonoids	Flavanols	970-74-1	3	8626.8	13817.4	18533.6	23634.2	17259.9	13150.6	0.653264	0.356633	0.510737	0.758221	-0.39931	insig
MWSHC2016	C22H18O11	Epigallocatechin-3-O-gallate	Flavonoids	Flavanols	989-51-5	1	11215.6	686670	40005	33340	61670	23141.4	0.336529	0.447806	0.60319	6.2453	2.64277	insig
Zmbp000449	C5H7NOS	Epigoitrin	Others	Others	1072-93-1	2	5.73981e+06	5.79375e+06	6.04017e+06	3.31397e+06	3046160	6.90702e+06	0.785038	0.367946	0.519782	1.32461	0.405563	insig
MWSHC20189	C20H22O6	Epipinoresinol*	Lignans and Coumarins	Lignans	24404-50-0	2	13916.5	13327.1	17486.6	39804.4	29847.6	38163.6	1.34153	0.0111619	0.0534124	0.414877	-1.26925	down
Xmzn007677	C33H35N5O5	Ergotamine	Alkaloids	Plumerane	113-15-5	3	2.78353e+06	2.64621e+06	2.63171e+06	3.32931e+06	3.31589e+06	3.1918e+06	1.36022	0.000856524	0.0156129	0.819504	-0.287178	insig
Hmpp103270	C21H20O12	Eriodictyol-7-O-glucoronide	Flavonoids	Flavanones	133360-47-1	3	13972.7	10718.7	2152.3	16076.4	12902.4	10751.6	0.663508	0.352631	0.507001	0.675645	-0.565663	insig
MWS20145	C21H22O11	Eriodictyol-7-O-glucoside*	Flavonoids	Flavanones	38965-51-4	3	8340	11670	5627.87	3340	12166.4	5230.65	0.476268	0.640892	0.744305	1.23633	0.306066	insig
Hmmn002379	C39H52O25	Eriodictyol-7-O-rutinoside-4'-O-Sophoroside	Flavonoids	Flavanones	-	2	2336.66	9263.57	10438	25005	18818.3	9378.87	0.923349	0.135785	0.257593	0.414235	-1.27148	insig
pmb3023	C21H22O11	Eriodictyol-8-C-glucoside*	Flavonoids	Flavanones	1023271-51-3	2	8340	11670	9299.11	3340	18725.8	11670	0.0967588	0.774263	0.85032	0.868783	-0.202931	insig
Wcdp011414	C22H43NO	Erucamide	Others	Others	112-84-5	3	2.87368e+06	2.83352e+06	3.02027e+06	3.26574e+06	3.35476e+06	3.13996e+06	1.25382	0.0152961	0.0628716	0.894166	-0.161385	insig
Lmyn011997	C22H42O2	Erucic acid	Lipids	Free fatty acids	112-86-7	1	311847	722252	702524	520111	543335	784749	0.250795	0.827637	0.888571	0.939632	-0.0898328	insig
MWSmce690	C6H8O6	Erythorbic Acid; Isoascorbic Acid	Others	Vitamin	89-65-6	1	469197	586069	416736	487532	377407	392119	0.718811	0.311483	0.467976	1.17099	0.227729	insig
Lazn003893	C20H24O7	Erythro-Guaiacylglycerol-β-Coniferyl Ether	Lignans and Coumarins	Lignans	890317-92-7	1	24911.5	32328.1	34424.2	25866.7	34215.1	29489.2	0.109557	0.862255	0.91364	1.02336	0.0333202	insig
Lazn006735	C31H36O11	Erythro-Guaiacylglycerol-β-O-4'-dehydrodisinapyl Ether	Lignans and Coumarins	Lignans	613684-55-2	1	13516.4	11457.8	12907.8	13604.7	17003.7	17503.6	1.08885	0.0901951	0.199023	0.787372	-0.344883	insig
Lazn005262	C21H26O8	Erythro-Guaiacylglycerol-β-Sinapyl Ether	Lignans and Coumarins	Lignans	877875-96-2	1	306347	370834	412540	600904	708114	744377	1.31831	0.00510593	0.0350928	0.530692	-0.914053	insig
Lazn003996	C20H26O7	Erythro-Guaiacylglycerol-β-dihydroconiferyl Ether	Lignans and Coumarins	Lignans	135820-77-8	3	24286.4	45338.8	36531	30067.6	35924.6	32821	0.153738	0.731989	0.814022	1.07431	0.103414	insig
Lazn003953	C26H36O12	Erythro-Guaiacylglycerol-β-dihydroconiferyl Ether glucoside	Lignans and Coumarins	Lignans	-	3	39362.9	27178.9	40789.6	111646	124522	90633.6	1.34078	0.00869011	0.0464118	0.32843	-1.60634	down
Lazn002600	C21H28O10	Erythro-Guaiacylglycerol-β-threo-syringylglycerol Ether	Lignans and Coumarins	Lignans	1313434-74-0	3	13340	6670	13340	10429.2	8340	11304	0.175403	0.683061	0.776606	1.10896	0.14921	insig
MWS4305	C4H8O4	Erythrose	Others	Saccharides	583-50-6	3	159671	193279	177792	292274	274764	278095	1.35191	0.00214553	0.0218064	0.627999	-0.671166	insig
mws1013	C9H6O4	Esculetin (6,7-Dihydroxycoumarin)	Lignans and Coumarins	Coumarins	305-01-1	3	76649.1	102143	60530.2	13340	58838.7	76040.7	0.731067	0.255628	0.408274	1.61465	0.691221	insig
pmb0808	C16H16O9	Esculetin-6-O-quinic acid	Lignans and Coumarins	Coumarins	-	3	62172.2	60154.9	69591	42070.3	59400.1	46558.7	1.07129	0.0872002	0.194225	1.29649	0.374611	insig
Lmbn001162	C15H16O9	Esculetin-7-O-glucoside*	Lignans and Coumarins	Coumarins	-	3	7831.43	9956.98	11999.9	6088.78	11670	11670	0.11436	0.959873	0.977357	1.01222	0.0175171	insig
mws1015	C15H16O9	Esculin (6,7-Dihydroxycoumarin-6-O-glucoside)*	Lignans and Coumarins	Coumarins	531-75-9	3	7831.43	9956.98	11999.9	6088.78	11670	11670	0.11436	0.959873	0.977357	1.01222	0.0175171	insig
MWSmce177	C12H14O4	Ethyl ferulate	Phenolic acids	Phenolic acids	4046-02-0	2	70409.5	69874	61982.4	98642.1	101466	114903	1.33993	0.00653385	0.0398446	0.642093	-0.639146	insig
Lmmn013100	C20H36O2	Ethyl linoleate*	Lipids	Free fatty acids	544-35-4	1	888773	775788	795336	3.06841e+06	2.29913e+06	2.10679e+06	1.36151	0.0281	0.0902979	0.329113	-1.60335	down
pme3034	C5H8O4	Ethylmalonic acid*	Organic acids	Organic acids	601-75-2	3	118789	132077	145225	93220.9	58377.3	69746	1.2477	0.0124662	0.0571058	1.78948	0.839537	insig
MWS1839	C9H10O3	Ethylparaben	Phenolic acids	Phenolic acids	120-47-8	3	26650.3	25051.5	27701.9	31172.2	35793.4	36134.6	1.2786	0.0230343	0.0797189	0.770161	-0.376768	insig
Lmqn009304	C19H18O5	Eucalyptin (5-Hydroxy-7,4'-dimethoxy-6,8-dimethylflavone)	Flavonoids	Flavanones	3122-88-1	3	48892	57558.7	64831	110632	101378	114346	1.34324	0.00114792	0.0173429	0.524832	-0.930073	insig
pmn001371	C27H34O12	Eucommin A*	Lignans and Coumarins	Lignans	99633-12-2	2	73952.3	66075.8	87495.4	86487.8	101563	96044.8	1.07122	0.076486	0.178389	0.800869	-0.320361	insig
pmn001380	C9H16O4	Eucommiol	Others	Alcohol compounds	55930-44-4	1	306928	391133	402985	608171	680468	647664	1.32584	0.00257555	0.0244023	0.568633	-0.814431	insig
Lhhp120814	C10H12O2	Eugenol	Phenolic acids	Phenolic acids	97-53-0	3	1093340	1536670	1.02749e+06	1295005	860307	992978	0.548	0.456613	0.60918	1.16174	0.216291	insig
MWSmce471	C6H13NO3	Fagomine	Alkaloids	Piperidine alkaloids	53185-12-9	3	9838.93	9179.25	5904.93	13772.9	20318.6	10453.2	1.04625	0.139541	0.26205	0.559507	-0.837771	insig
mws1212	C11H12O4	Ferulic acid methyl ester	Phenolic acids	Phenolic acids	2309-07-1	3	1.16051e+06	1.07476e+06	1.0369e+06	1.27047e+06	1.08701e+06	1.31561e+06	0.894495	0.188292	0.324059	0.890852	-0.166742	insig
mws0014	C10H10O4	Ferulic acid*	Phenolic acids	Phenolic acids	537-98-4	1	3940585	2.58824e+06	3536575	3490040	3092540	2937995	0.215563	0.706633	0.792168	1.05723	0.0802832	insig
Hmmn002544	C16H20O9	Ferulic acid-4-O-glucoside	Phenolic acids	Phenolic acids	117405-51-3	1	716670	923340	1300005	760875	697075	1461670	0.0867004	0.983049	0.990085	1.00699	0.0100427	insig
MWSHC2062	C16H20O9	Ferulic β-glucoside*	Phenolic acids	Phenolic acids	14364-12-6	2	281561	1055005	828340	722144	652846	790880	0.231497	0.999018	0.9996	0.999555	-0.000642594	insig
Lmhn002895	C23H20O12	Feruloylcaffeoyltartaric acid	Phenolic acids	Phenolic acids	-	3	135005	564332	636191	556819	612943	645124	0.62738	0.415023	0.569553	0.735875	-0.442468	insig
pmp001245	C15H22NO4+	Feruloylcholine	Alkaloids	Phenolamine	85927-25-9	3	13112.4	23354.7	25082.1	18340	38084.6	21488.5	0.483364	0.497604	0.637053	0.789972	-0.340126	insig
Lmhn003074	C14H14O8	Feruloylmalic acid	Phenolic acids	Phenolic acids	-	1	765712	1.03441e+06	1.02369e+06	1.71778e+06	1.83171e+06	2.00748e+06	1.32763	0.00171535	0.0203647	0.508157	-0.976654	insig
Lmhn003801	C25H24O13	Feruloylsinapoyltartaric acid	Phenolic acids	Phenolic acids	-	3	9269.04	19205.7	18362	13340	11689	15005	0.308509	0.555744	0.677878	1.16992	0.226414	insig
WaYn006966	C31H36O11	Ficusesquilignan B	Lignans and Coumarins	Lignans	-	3	6146.16	7298.85	7689.6	10495.7	5798.54	7786.72	0.385203	0.553362	0.676094	0.877647	-0.188288	insig
Lahp004593	C23H24O12	Flavoyadorinin A*	Flavonoids	Flavonols	-	2	75005	57181.1	40085.3	86522.1	255005	136978	1.11064	0.173245	0.304222	0.36002	-1.47385	down
Wbmp003302	C10H12O2	Frambinone	Others	Ketone compounds	-	3	215005	102086	123340	161670	138340	93451	0.211631	0.720184	0.803024	1.11938	0.162694	insig
Lmqn002978	C10H8O5	Fraxetin (7,8-Dihydroxy-6-methoxycoumarin)	Lignans and Coumarins	Coumarins	574-84-5	3	90196.2	101327	113374	131226	141710	142001	1.26785	0.0162859	0.0660081	0.734803	-0.444571	insig
mws0376	C4H4O4	Fumaric acid	Organic acids	Organic acids	110-17-8	1	3.30599e+06	3.20015e+06	2.87098e+06	3.68713e+06	4.52467e+06	3.73898e+06	1.16612	0.0681072	0.162933	0.784644	-0.349889	insig
pmn001672	C23H32O15	Furanofructosyl-α-D-(3-mustard acyl)glucoside*	Phenolic acids	Phenolic acids	-	1	65242.3	77106.7	86670	123359	81933.5	93340	0.921507	0.193419	0.33166	0.766892	-0.382904	insig
pmn001671	C23H32O15	Furanofructosyl-α-D-(6-mustard acyl)glucoside*	Phenolic acids	Phenolic acids	-	1	86858.7	96670	65539	81670	98319.7	128340	0.711409	0.304899	0.460644	0.807797	-0.307936	insig
Lmjn010508	C17H26O3	Fusarester B	Others	Ketone compounds	-	3	68495	69940.1	67228.6	88968.1	81757.5	80737.7	1.32595	0.0203158	0.0742258	0.817867	-0.290061	insig
mws1080	C12H22O11	Galactinol	Others	Saccharides	3687-64-7	3	2.6553e+07	3.06767e+07	2.75043e+07	2.88661e+07	3.01267e+07	2.87111e+07	0.509176	0.51868	0.655483	0.966137	-0.0497006	insig
mws0024	C7H6O5	Gallic acid	Phenolic acids	Phenolic acids	149-91-7	3	753785	828782	743723	473559	445944	761691	0.999915	0.159848	0.286395	1.38371	0.468543	insig
mws2220	C22H18O11	Gallocatechin 3-O-gallate	Flavonoids	Flavanols	5127-64-0	1	27742.8	380036	28092.3	35876.5	68340	42565.6	0.267002	0.498223	0.637314	2.96951	1.57023	insig
MWSN0066	C22H18O11	Gallocatechin gallate	Flavonoids	Flavanols	4233-96-9	3	12394.9	55016	5005	2213.29	8340	5005	0.839154	0.347772	0.505219	4.65449	2.21862	insig
HJAP154	C23H16O11	Galloylisorhamnetin	Flavonoids	Flavonols	-	3	60089.5	28340	74625.3	60005	36486.2	38826.5	0.273852	0.593398	0.714377	1.20498	0.269006	insig
mws1546	C16H20O9	Gentiopicroside	Terpenoids	Monoterpenoids	20831-76-9	2	55005	18552.2	53340	39989.7	51670	53610.7	0.425531	0.666724	0.764249	0.873524	-0.195081	insig
HX1223	C15H24O	Germacra-1(10),4,7(11)-trien-9α-ol	Terpenoids	Monoterpenoids	-	2	33052.4	39503.3	35375.1	63152.4	39688.2	53691.2	1.07848	0.132199	0.253659	0.689514	-0.536349	insig
MWSmce564	C15H22O	Germacrone*	Terpenoids	Sesquiterpenoids	6902-91-6	2	241139	221575	230626	309961	241541	253308	0.930885	0.215534	0.357517	0.861496	-0.215084	insig
Lcsn007794	C20H26O5	Gibberellin A24	Others	Others	19427-32-8	3	109882	134849	162357	222681	217801	227719	1.27206	0.0256161	0.0857448	0.609229	-0.714942	insig
Lmyn005812	C33H56O14	Gingerglycolipid A	Lipids	Glycerol ester	145937-22-0	2	901967	931485	1.08463e+06	1.33277e+06	1.07503e+06	1.2585e+06	1.11207	0.0640477	0.156276	0.79592	-0.329304	insig
Lmyn006011	C33H58O14	Gingerglycolipid B	Lipids	Glycerol ester	88168-90-5	1	4.54368e+06	3.93286e+06	2.86047e+06	4.81574e+06	5.05869e+06	4.77959e+06	0.98305	0.149788	0.273932	0.773645	-0.370256	insig
Lmyn006221	C33H60O14	Gingerglycolipid C	Lipids	Glycerol ester	-	1	96924.4	228900	151742	158462	201733	212553	0.563158	0.507188	0.646318	0.833817	-0.262198	insig
Lmjp009734	C15H20O2	Glechomanolide*	Terpenoids	Sesquiterpenoids	38146-68-8	2	51619.1	45858.9	38042.3	35367.2	53700	37189.1	0.343091	0.686321	0.777781	1.07337	0.102154	insig
MWS201444	C7H13N3O4	Gln-Gly	Amino acids and derivatives	Amino acids and derivatives	2650-65-9	3	1.72583e+07	1.66133e+07	2.02782e+07	1.28954e+07	2.08849e+07	1.54937e+07	0.472553	0.579363	0.700685	1.09895	0.136126	insig
WaYn003347	C23H28O11	Glochiflavanoside A	Flavonoids	Flavanols	-	3	20005	16670	31670	36670	30976.8	46670	1.06755	0.07661	0.178389	0.597856	-0.74213	insig
MWS201469	C11H21N5O5	Glu-Arg	Amino acids and derivatives	Amino acids and derivatives	7219-59-2	3	321102	207033	272726	270870	319607	348654	0.692529	0.321983	0.479543	0.852767	-0.229777	insig
MW0107009	C9H15N3O6	Glu-Asn	Amino acids and derivatives	Amino acids and derivatives	36314-37-1	3	52434.7	54951.1	55893.1	119828	107655	107355	1.38466	0.00335867	0.0284584	0.487636	-1.03612	down
Lcsp001468	C16H27N3O8	Glu-Ile-Glu	Amino acids and derivatives	Amino acids and derivatives	-	1	445858	468154	135005	415210	381238	432498	0.474068	0.634324	0.741814	0.853592	-0.228382	insig
MWS201465	C14H18N2O5	Glu-Phe	Amino acids and derivatives	Amino acids and derivatives	20556-22-3	1	1.39873e+06	1.34126e+06	1.31391e+06	1.79898e+06	1.76726e+06	1.73512e+06	1.37671	0.000296493	0.00945531	0.764691	-0.387051	insig
Zmmp003258	C16H27N3O6	Glu-Pro-Leu	Amino acids and derivatives	Amino acids and derivatives	-	3	186244	427037	171335	185998	212320	178556	0.484355	0.491869	0.632565	1.36012	0.443732	insig
Zmmp002373	C15H27N3O7	Glu-Thr-Leu	Amino acids and derivatives	Amino acids and derivatives	-	2	337567	416691	946389	370929	356475	421609	0.577954	0.437746	0.591539	1.48009	0.56569	insig
pmb3081	C6H11PO11	Glucaric acid-1-Phosphate	Others	Saccharides	-	3	7.22316e+06	8.25717e+06	3.38627e+06	8.36078e+06	8.17108e+06	9.79945e+06	0.801715	0.229471	0.374341	0.716508	-0.480945	insig
pme0534	C6H12O7	Gluconic acid	Others	Saccharides	526-95-4	1	1.02323e+06	967814	1.11839e+06	933808	947127	887851	1.081	0.108108	0.224935	1.12303	0.167398	insig
Wasn001627	C11H20O9	Glucosyl 2,3-Dihydroxy-2-Methylbutanoic Acid	Organic acids	Organic acids	-	1	42973	18664	36903.5	56176.9	129356	105753	1.16169	0.0840808	0.189776	0.338295	-1.56365	down
Wasn003353	C16H26O8	Glucosyl 6-Hydroxy-2,6-Dimethyl-2E,7-Octadienoate	Others	Others	-	3	119234	171637	179331	201327	218404	265605	1.08937	0.056324	0.142836	0.686089	-0.543533	insig
Wasn001446	C14H26O10	Glucosyl 6-methylhept-6-ene-1,2,3,4,5-pentaol	Others	Others	-	2	493094	694102	592822	844201	927499	1.09243e+06	1.23581	0.0196206	0.0737751	0.621486	-0.686205	insig
Wasn005621	C17H30O8	Glucosyl 9-hydroxy-3-methyldec-2-enoic acid	Others	Others	-	2	717021	644705	680705	907660	874284	885141	1.35394	0.00353426	0.0294873	0.765792	-0.384976	insig
MWSHC2022	C15H20O10	Glucosyringic acid	Phenolic acids	Phenolic acids	33228-65-8	1	927635	1.05886e+06	1.11367e+06	2.12196e+06	2.12302e+06	1.98233e+06	1.37424	0.000159684	0.00765114	0.497832	-1.00627	down
Zmmp004587	C17H31N3O6	Glutamyl-Leucyl-Leucine	Amino acids and derivatives	Amino acids and derivatives	-	3	18172.5	5472.65	15040.3	8340	16177.2	11670	0.028655	0.862429	0.91364	1.06904	0.0963109	insig
MW0107019	C10H16N2O5	Glutamylproline	Amino acids and derivatives	Amino acids and derivatives	41745-47-5	3	245035	222198	261322	229608	310942	278133	0.674429	0.338017	0.49637	0.889909	-0.16827	insig
pme0243	C5H8O4	Glutaric acid*	Organic acids	Organic acids	110-94-1	3	834089	1.13451e+06	1.01699e+06	727382	724214	792146	1.15343	0.0975861	0.210079	1.33063	0.412107	insig
Zmmp004497	C11H19NO5	Glutaryl-L-Leucine	Amino acids and derivatives	Amino acids and derivatives	-	2	795005	372243	861670	418122	769469	531670	0.282445	0.610395	0.727529	1.18011	0.238922	insig
pme1086	C10H17N3O6S	Glutathione reduced form	Amino acids and derivatives	Amino acids and derivatives	70-18-8	1	709253	742392	594207	685756	628610	689885	0.159014	0.797396	0.866645	1.02076	0.0296382	insig
Lcsp001749	C13H23N3O6	Gly-Glu-Leu	Amino acids and derivatives	Amino acids and derivatives	-	3	549081	513575	544172	520569	515010	269674	0.689628	0.347959	0.505219	1.23105	0.299886	insig
Lcsn001527	C13H17N3O4	Gly-Gly-Phe	Amino acids and derivatives	Amino acids and derivatives	6234-26-0	1	67135	61065.1	58681.9	79125.8	64866.4	57745.4	0.460022	0.524333	0.658656	0.926361	-0.110353	insig
Lcsn002767	C17H25N3O4	Gly-Leu-Phe	Amino acids and derivatives	Amino acids and derivatives	103213-38-3	2	57208.8	47856.9	40005	92409.9	70430.1	59494.2	1.09926	0.0991588	0.212918	0.652489	-0.615974	insig
Lcsp001899	C16H21N3O6	Gly-Phe-Glu	Amino acids and derivatives	Amino acids and derivatives	-	2	325929	316849	320630	351967	321513	314220	0.444419	0.559282	0.680636	0.975405	-0.0359271	insig
Lcsp002249	C17H20N4O6	Gly-Trp-Asp	Amino acids and derivatives	Amino acids and derivatives	-	1	138129	144695	157177	150843	103821	155843	0.414797	0.621248	0.73311	1.07184	0.100096	insig
MWS20645	C11H14N2O4	Gly-Tyr*	Amino acids and derivatives	Amino acids and derivatives	-	1	2.16377e+06	2.31237e+06	2.49674e+06	1.50194e+06	1.61952e+06	1.65812e+06	1.34549	0.00716669	0.041731	1.45889	0.544869	insig
MW0150526	C10H19N3O4	Gly-Val-Ala	Amino acids and derivatives	Amino acids and derivatives	-	3	990462	1.02067e+06	792214	973795	862379	1.00059e+06	0.118984	0.901401	0.940954	0.988221	-0.0170943	insig
Lcsp002477	C13H25N3O4	Gly-Val-Leu	Amino acids and derivatives	Amino acids and derivatives	-	1	1.54279e+06	1.65277e+06	1.65228e+06	1.31724e+06	1.44347e+06	1.41405e+06	1.25664	0.0132472	0.0586162	1.16123	0.215648	insig
Lcsp002875	C16H23N3O4	Gly-Val-Phe	Amino acids and derivatives	Amino acids and derivatives	82985-55-5	1	289125	418836	499482	545005	288340	610005	0.362023	0.540871	0.668909	0.836556	-0.257466	insig
Lmfp009701	C21H36O4	Glycerol 9(E),11(Z),13(E)-octadecatrienoyl ester*	Lipids	Glycerol ester	-	1	1.46524e+06	1.39303e+06	1.50819e+06	2.57056e+06	2.44761e+06	2.41608e+06	1.38493	0.00012167	0.00678639	0.587344	-0.767723	insig
Walp013004	C21H36O3	Glycidyl Linoleate*	Lipids	Glycerol ester	24305-63-3	2	232148	253506	247354	308381	253822	336560	1.04175	0.143298	0.266716	0.815574	-0.294113	insig
Zmmp001429	C8H16N2O3	Glycyl-L-leucine	Amino acids and derivatives	Amino acids and derivatives	-	1	7.80468e+06	4.95041e+06	7.75935e+06	4.48934e+06	4.68119e+06	4.24781e+06	1.10875	0.126737	0.247136	1.52884	0.612434	insig
MWS4296	C11H14N2O3	Glycylphenylalanine*	Amino acids and derivatives	Amino acids and derivatives	3321-03-7	1	1.08309e+07	1.15462e+07	1.10108e+07	9.21429e+06	9.92646e+06	9.51189e+06	1.30385	0.00612513	0.0386159	1.16527	0.220662	insig
Xmyn008071	C16H12O6	Gnetifolin B*	Flavonoids	Flavones	140671-06-3	1	65525.3	57225.7	82169.5	124595	122755	124789	1.31622	0.0162785	0.0660081	0.550656	-0.860777	insig
Lman002731	C15H18O9	Grevilloside F	Phenolic acids	Phenolic acids	1094004-50-8	3	298340	119080	163735	321670	360005	211064	0.845729	0.214274	0.356486	0.65098	-0.619316	insig
Labn002264	C14H20O8	Grevilloside G	Phenolic acids	Phenolic acids	791846-69-0	3	2.88649e+06	2.86629e+06	3.4036e+06	4.27197e+06	4.12068e+06	4.34206e+06	1.31502	0.0127116	0.0573046	0.719009	-0.475918	insig
Lman004071	C22H26O11	Grevilloside M	Phenolic acids	Phenolic acids	1407163-62-5	3	136722	177230	207909	410005	309855	285208	1.24758	0.0325461	0.100643	0.519228	-0.945559	insig
Lazn002951	C17H20O6	Guaiacylglycerol-β-Guaiacyl Ether	Lignans and Coumarins	Lignans	7382-59-4	3	413497	452470	466507	660588	717597	728477	1.36421	0.000869807	0.0156846	0.632505	-0.660851	insig
Lazn002030	C23H30O11	Guaiacylglycerol-β-Guaiacyl Ether glucoside	Lignans and Coumarins	Lignans	-	3	148278	152779	132211	161289	192008	157097	1.01121	0.130279	0.251298	0.848887	-0.236355	insig
pme1109	C5H5N5O	Guanine	Nucleotides and derivatives	Nucleotides and derivatives	73-40-5	1	266549	238285	283154	185198	186005	143880	1.2641	0.0089755	0.0471847	1.52983	0.613367	insig
pme1178	C10H13N5O5	Guanosine	Nucleotides and derivatives	Nucleotides and derivatives	118-00-3	1	8.82562e+07	9.22112e+07	9.54562e+07	8.91774e+07	8.54669e+07	8.01538e+07	1.00291	0.106583	0.222722	1.08291	0.114915	insig
mws0609	C10H12N5O7P	Guanosine 3',5'-cyclic monophosphate	Nucleotides and derivatives	Nucleotides and derivatives	7665-99-8	1	173116	206311	265242	684725	336429	565754	1.21407	0.0830343	0.187914	0.406242	-1.29959	down
pmb0998	C10H14N5O8P	Guanosine 5'-monophosphate	Nucleotides and derivatives	Nucleotides and derivatives	85-32-5	1	1.7802e+06	1.74451e+06	2.29976e+06	1.80513e+06	1.80653e+06	2.04596e+06	0.161666	0.796969	0.866645	1.02949	0.0419316	insig
pmp000097	C7H11NO2	Guvacoline	Alkaloids	Piperidine alkaloids	495-19-2	3	179696	211271	192090	204479	242919	241087	1.04142	0.0923802	0.20155	0.846868	-0.23979	insig
Zbqp001884	C14H19N3O4	H-Gly-ala-phe-OH	Amino acids and derivatives	Amino acids and derivatives	17922-87-1	2	557026	445648	534413	464164	552328	500417	0.0909064	0.882594	0.926136	1.0133	0.0190641	insig
Lcsp003035	C17H23N3O3	H-Leu-Trp-OH	Amino acids and derivatives	Amino acids and derivatives	5156-22-9	1	276699	193078	183340	222733	143340	114837	0.796797	0.26083	0.412264	1.35809	0.441575	insig
MW0110229	C27H29N3O7	H-Tyr-tyr-tyr-OH	Amino acids and derivatives	Amino acids and derivatives	7390-78-5	3	3.4063e+06	3.09961e+06	3.90241e+06	4.82175e+06	5.15233e+06	6.20933e+06	1.26499	0.0254698	0.0857201	0.643148	-0.636778	insig
Lcsp001109	C10H20N2O3	H-VAL-VAL-OH	Amino acids and derivatives	Amino acids and derivatives	-	3	8.86823e+06	1.0329e+07	1.0612e+07	7.78059e+06	8.86178e+06	7.94273e+06	1.12985	0.0633901	0.155417	1.21249	0.277976	insig
WaYn005957	C31H36O11	Hedyotol C	Lignans and Coumarins	Lignans	97465-79-7	3	35005	10697.1	13627.4	10790.2	10788.5	7382.51	0.852062	0.316588	0.47377	2.04858	1.03463	insig
mws1326	C15H10O7	Herbacetin	Flavonoids	Flavonols	527-95-7	3	26877	16339.5	18584.1	35018.6	34501	35968.5	1.22759	0.0429974	0.120527	0.585853	-0.771389	insig
Zbhp004510	C22H24O11	Hesperetin-3'-O-glucoside	Flavonoids	Flavanones	-	2	46302.3	68353.1	56585	62350.2	48365.9	56914.9	0.0736518	0.882545	0.926136	1.02153	0.0307335	insig
Lmzp002365	C22H24O11	Hesperetin-7-O-glucoside	Flavonoids	Flavanones	31712-49-9	1	51975.1	85980.7	61013.2	32711.2	60711.3	49046.1	0.823986	0.22473	0.368399	1.39658	0.481901	insig
Hamp011640	C16H33NO	Hexadecanamide	Alkaloids	Alkaloids	629-54-9	1	2.35338e+07	2.22786e+07	2.62415e+07	2.46893e+07	2.67947e+07	2.49347e+07	0.676144	0.354717	0.508428	0.942883	-0.0848488	insig
MWSslk132	C16H30O4	Hexadecanedioic acid	Lipids	Free fatty acids	505-54-4	1	146158	154174	162593	154327	156626	160478	0.386657	0.621281	0.73311	0.981955	-0.0262712	insig
pmp001264	C16H35NO2	Hexadecylsphingosine	Lipids	Sphingolipids	-	1	3.37749e+06	3.08609e+06	3.50566e+06	5.44688e+06	4.40989e+06	4.86943e+06	1.30694	0.021498	0.0758808	0.676974	-0.562828	insig
ZbWn004505	C6H14O4S	Hexyl Hydrogen Sulfate	Others	Others	3233-49-6	2	35005	38340	40005	18362	45005	20005	0.782874	0.365933	0.517428	1.35957	0.443149	insig
MW0107268	C15H18N4O3	His-Phe	Amino acids and derivatives	Amino acids and derivatives	16874-81-0	3	1.48505e+06	1.66925e+06	1.72958e+06	1.26744e+06	1.46693e+06	1.27881e+06	1.15589	0.0422678	0.119332	1.21696	0.283284	insig
MW0107275	C17H19N5O3	His-Trp	Amino acids and derivatives	Amino acids and derivatives	-	3	101377	91393.9	121106	273222	177803	228276	1.29782	0.0375374	0.110439	0.462058	-1.11385	down
MWS201405	C15H18N4O4	His-Tyr	Amino acids and derivatives	Amino acids and derivatives	35979-00-1	3	271946	318657	302623	290098	328812	251169	0.224918	0.786448	0.858641	1.0266	0.0378784	insig
pmp000970	C20H30O3	Hispanolone	Terpenoids	Ditepenoids	18676-07-8	2	253087	254453	278276	410049	355034	372418	1.34077	0.0079303	0.0438213	0.690827	-0.533604	insig
MWSHY0069	C16H12O6	Hispidulin (5,7,4'-Trihydroxy-6-methoxyflavone)*	Flavonoids	Flavones	1447-88-7	3	16605.8	14827.9	20671.4	25342.9	26320.7	20014.3	1.08606	0.0679955	0.162898	0.726934	-0.460104	insig
Hmgp002121	C31H28O13	Hispidulin-7-O-(6''-O-p-Coumaroyl)Glucoside	Flavonoids	Flavones	-	3	26670	61670	16670	21762.1	73340	20798.9	0.0800322	0.877773	0.925802	0.906032	-0.142366	insig
MWSslk237	C22H22O11	Hispidulin-7-O-glucoside(Homoplantaginin)*	Flavonoids	Flavones	17680-84-1	3	140005	133340	105005	90005	185005	75848.9	0.341846	0.818923	0.883741	1.07835	0.10883	insig
Lmnp002584	C28H32O16	Hispidulin-8-C-(2''-O-glucosyl)glucoside	Flavonoids	Flavones	-	3	16670	16670	10504	32719.7	46670	15005	0.952366	0.202955	0.345539	0.464475	-1.10633	insig
Lmnp002845	C22H22O11	Hispidulin-8-C-glucoside*	Flavonoids	Flavones	-	2	50005	61206.1	55554.3	49062.1	78340	51461.6	0.21859	0.717136	0.800158	0.932361	-0.10104	insig
pme2122	C5H9N3	Histamine	Alkaloids	Alkaloids	51-45-6	3	43815	50276.8	55350.5	48819.8	77232.5	67035.7	0.870365	0.215312	0.357517	0.77396	-0.36967	insig
pma2987	C6H11N3O	Histidinol	Alkaloids	Alkaloids	501-28-0	3	1.90318e+07	1.70181e+07	1.75316e+07	1.78562e+07	1.79326e+07	1.76376e+07	0.0360733	0.939954	0.96884	1.0029	0.00418185	insig
Wahp006589	C16H14O6	Homeriodictyol	Flavonoids	Flavanones	-	3	4412.74	3340	5367.61	14424.5	8756.31	12241.5	1.29087	0.0342522	0.104674	0.370397	-1.43285	down
pme3388	C7H16N4O2	Homoarginine	Amino acids and derivatives	Amino acids and derivatives	156-86-5	2	1.37656e+06	1.25738e+06	1.3877e+06	1.73464e+06	1.69239e+06	1.81123e+06	1.34064	0.00194674	0.021232	0.767743	-0.381304	insig
Wayn001528	C7H10O7	Homocitrate	Organic acids	Organic acids	13052-73-8	3	814187	1.08686e+06	939510	1.1518e+06	1.2004e+06	1.26862e+06	1.13678	0.0639048	0.156276	0.784506	-0.350143	insig
pme1292	C8H8O4	Homogentisic acid*	Phenolic acids	Phenolic acids	451-13-8	3	403803	675510	637120	385257	614121	735648	0.00153666	0.965211	0.981005	0.989284	-0.0155434	insig
MWS04447	C6H11NO2	Homoproline	Amino acids and derivatives	Amino acids and derivatives	56879-46-0	2	3.96238e+07	4.71496e+07	3.93753e+07	4.87603e+07	5.66699e+07	4.95514e+07	1.1243	0.0550767	0.140584	0.813959	-0.296972	insig
WaYn002313	C16H22O10	Homosyringic Acid 4'-O-Glucoside	Phenolic acids	Phenolic acids	-	1	58243.2	86117.4	89613.4	126093	102293	112272	1.10395	0.04876	0.129384	0.686828	-0.541979	insig
mws0008	C9H10O2	Hydrocinnamic acid*	Phenolic acids	Phenolic acids	501-52-0	3	70916.6	75884.1	79467.2	96735.7	83189.1	80106.5	1.0016	0.145115	0.268155	0.870156	-0.200654	insig
Zadn009075	C18H32O4	Hydroperoxylinoleic acid*	Lipids	Free fatty acids	-	2	52731	52700.6	50668.7	254542	242965	264582	1.39238	0.000844676	0.0155952	0.204832	-2.28749	down
Labn004865	C21H22O10	Hydroxy isoliquiritigenin glucoside	Flavonoids	Chalcones	-	3	56670	48416	53340	43340	63340	43575.5	0.337801	0.729505	0.811798	1.05438	0.0763918	insig
Lmbn007891	C18H34O4	Hydroxy ricinoleic acid*	Lipids	Free fatty acids	-	2	50029.1	37675	44842	126045	129065	138531	1.37578	7.55753e-05	0.00551042	0.336718	-1.57039	down
Lmxn008846	C11H18O3	Hydroxydihydrobovolide*	Others	Lactones	6067-11-4	1	373428	374394	422254	561729	523763	527825	1.33983	0.00246097	0.0238558	0.725261	-0.463427	insig
MW0103939	C6H13NO3	Hydroxyisoleucine	Amino acids and derivatives	Amino acids and derivatives	55399-93-4	3	3.80758e+06	5.53073e+06	4.85144e+06	7.94064e+06	6.64516e+06	7.76794e+06	1.23032	0.0147383	0.0613467	0.634782	-0.655667	insig
Layp000971	C14H21NO8	Hydroxymenisdaurin D*	Alkaloids	Alkaloids	-	3	1.20998e+06	1691670	1.07903e+06	1.90577e+06	1.97676e+06	2.28207e+06	1.17068	0.0384133	0.112235	0.645733	-0.630991	insig
Lamp006225	C16H18O8	Hydroxymethyl coumarin glucoside	Lignans and Coumarins	Coumarins	-	3	111528	100906	110582	77227	77756.2	99293.4	1.1317	0.0693244	0.165138	1.27033	0.345209	insig
ML10172161	C3H4O4	Hydroxypyruvic acid*	Organic acids	Organic acids	1113-60-6	3	653385	671776	900493	483098	498463	525075	1.2186	0.0913202	0.200644	1.47723	0.562898	insig
MWS201398	C8H14N2O5	Hyp-Ser	Amino acids and derivatives	Amino acids and derivatives	-	2	1.49355e+06	1.49522e+06	1.41733e+06	1.28019e+06	1.38933e+06	1.2343e+06	1.17077	0.0471128	0.126653	1.12867	0.174621	insig
Lmbn006032	C15H10O7	Hypolaetin	Flavonoids	Flavones	27696-41-9	3	4036.03	3340	5418.07	5419.46	10914.2	7231.12	1.06769	0.144793	0.268155	0.542934	-0.881151	insig
pme0033	C5H4N4O	Hypoxanthine	Nucleotides and derivatives	Nucleotides and derivatives	68-94-0	3	257073	240612	265069	54763	43405.4	43164.2	1.38636	0.000120051	0.00678639	5.39687	2.43212	up
Hmln003754	C26H34O11	Icariside E5*	Others	Ketone compounds	126176-79-2	1	166783	197432	132925	238843	423043	227222	1.07194	0.167773	0.297416	0.559146	-0.838702	insig
MWS201424	C10H19N3O4	Ile-Asn	Amino acids and derivatives	Amino acids and derivatives	59652-59-4	3	604068	589228	577585	445311	597288	528290	0.826903	0.266715	0.419589	1.12731	0.172885	insig
Lcsp002583	C16H29N3O6	Ile-Glu-Val	Amino acids and derivatives	Amino acids and derivatives	-	1	132607	204584	211205	184631	179959	142226	0.254234	0.659789	0.757334	1.08204	0.113756	insig
MW0107567	C12H24N2O3	Ile-Ile	Amino acids and derivatives	Amino acids and derivatives	42537-99-5	3	86988.1	75946.5	56447.7	109503	82951.7	67735.3	0.565641	0.42354	0.577981	0.843163	-0.246117	insig
Zbqp003125	C15H22N2O3	Ile-Phe	Amino acids and derivatives	Amino acids and derivatives	-	1	1715005	3231790	1.91345e+06	2889945	2093340	2541670	0.382064	0.704443	0.79179	0.911666	-0.133423	insig
Lcsp002647	C17H23N3O3	Ile-Trp	Amino acids and derivatives	Amino acids and derivatives	13589-06-5	1	1038340	849372	1101670	2.16764e+06	2.23372e+06	1.49895e+06	1.27286	0.0430507	0.120527	0.506648	-0.980945	insig
Lcsp001414	C13H25N3O4	Ile-Val-Gly	Amino acids and derivatives	Amino acids and derivatives	-	2	565273	293321	270185	291103	240208	346361	0.518647	0.475622	0.61975	1.28611	0.36301	insig
pmb0812	C5H6N2O2	Imidazole-4-Acetic Acid	Alkaloids	Alkaloids	645-65-8	3	703762	727748	871179	448380	295971	272495	1.29232	0.00490108	0.0347862	2.26454	1.17922	up
MWS1882	C4H7NO4	Iminodiacetic acid*	Organic acids	Organic acids	142-73-4	1	3.91005e+06	3.70272e+06	4.30276e+06	8.66745e+06	7.46695e+06	7.60371e+06	1.37008	0.00323794	0.0284584	0.501958	-0.994363	insig
pmb1096	C8H7N	Indole	Alkaloids	Plumerane	120-72-9	1	1.88781e+06	1.44102e+06	1.97417e+06	2.62151e+06	2.5586e+06	2.08948e+06	1.11023	0.0496599	0.130634	0.729478	-0.455065	insig
Lcsp006584	C10H9NO2	Indole-3-acetic acid	Others	Others	87-51-4	3	164012	142488	152037	67538.2	57269.3	59538.4	1.37951	0.00105313	0.0166984	2.48738	1.31463	up
Lcsn004327	C14H14N2O5	Indole-3-acetyl-L-aspartic acid	Alkaloids	Plumerane	2456-73-7	1	58091.6	36932.4	45171	24641.2	35123.7	48584.4	0.711066	0.316849	0.47377	1.29392	0.371744	insig
mws0103	C9H7NO	Indole-3-carboxaldehyde	Alkaloids	Plumerane	487-89-8	3	65285.6	62333.4	91079.6	101514	62934.4	92184.1	0.527045	0.44296	0.597622	0.852186	-0.230759	insig
mws1417	C9H7NO2	Indole-3-carboxylic acid*	Alkaloids	Plumerane	771-50-6	3	298603	292668	270107	285737	285347	304427	0.301973	0.685194	0.777781	0.983858	-0.0234775	insig
mws0102	C9H7NO2	Indole-5-carboxylic acid*	Alkaloids	Plumerane	1670-81-1	3	202017	211215	212357	262917	385005	203963	0.832194	0.292512	0.446353	0.734359	-0.445443	insig
pme1119	C10H12N4O5	Inosine	Nucleotides and derivatives	Nucleotides and derivatives	58-63-9	3	626058	554610	763896	108291	60240.4	69406.1	1.36903	0.00852292	0.045958	8.17257	3.03079	up
pmb0532	C10H13N4O8P	Inosine 5'-monophosphate	Nucleotides and derivatives	Nucleotides and derivatives	131-99-7	3	5.18765e+06	4.68495e+06	4.71256e+06	4.48001e+06	4.58973e+06	4.20285e+06	1.03419	0.101211	0.215917	1.09889	0.136052	insig
pme0516	C6H12O6	Inositol	Others	Saccharides	87-89-8	3	982340	1.01898e+06	1.04837e+06	1.24998e+06	1.26911e+06	1.11057e+06	1.23064	0.0466669	0.126226	0.840215	-0.251169	insig
Wasn001007	C12H18O11	Isoascorbic acid 2-O-glucoside	Others	Vitamin	-	1	90213.4	78644.9	97898.2	123940	117746	103973	1.17895	0.031976	0.0991196	0.771732	-0.373828	insig
pmp000804	C19H20O4	Isobavachalcone D	Flavonoids	Chalcones	-	3	112095	64684.6	159033	325037	284277	295543	1.24554	0.00999547	0.0509495	0.371122	-1.43004	down
Zmyn000453	C6H8O7	Isocitric Acid	Organic acids	Organic acids	320-77-4	1	1.99379e+07	2.13841e+07	2.00489e+07	2.51137e+07	2.33922e+07	2.53394e+07	1.30776	0.00699477	0.0410148	0.831074	-0.266951	insig
Wayn000918	C18H28O17	Isocitric acid-1-O-diglucoside	Organic acids	Organic acids	-	3	797822	652116	560961	672346	659923	664964	0.0246837	0.95339	0.97609	1.00684	0.00983753	insig
MWS5173	C4H5N3O	Isocytosine	Nucleotides and derivatives	Nucleotides and derivatives	108-53-2	2	1.55751e+06	1.72393e+06	1.56514e+06	1.62655e+06	2.00086e+06	1.55628e+06	0.485026	0.511151	0.649886	0.934965	-0.0970157	insig
pme0422	C10H10O4	Isoferulic Acid*	Phenolic acids	Phenolic acids	25522-33-2	1	3.05852e+06	3.14085e+06	2.75978e+06	2.68903e+06	2787050	2.34573e+06	1.00316	0.100201	0.214606	1.14541	0.195861	insig
pme0183	C5H5N5O	Isoguanine	Nucleotides and derivatives	Nucleotides and derivatives	3373-53-3	3	468288	494585	607463	361466	502820	392785	0.926343	0.159402	0.28632	1.2492	0.321007	insig
MWSprf163	C11H14O2	Isohomogenol*	Others	Others	93-16-3	3	234314	211163	297417	156875	222641	197282	0.918834	0.16569	0.294033	1.28796	0.365089	insig
Hmgn004139	C20H22O7	Isohydroxymatairesinol	Lignans and Coumarins	Lignans	-	2	135180	137369	180807	191018	219810	215778	1.17884	0.0391213	0.113506	0.723511	-0.466914	insig
Lmdp003286	C21H20O12	Isohyperoside	Flavonoids	Flavonols	35589-21-0	3	53693.3	43517.7	40883	77981.2	43217.9	33532.7	0.150966	0.726241	0.808703	0.892473	-0.164119	insig
Lmmn003748	C20H24O6	Isolariciresinol	Lignans and Coumarins	Lignans	548-29-8	3	6104.88	5585.44	5629.12	11784.7	10977.7	9148.66	1.34774	0.0208867	0.0748439	0.542742	-0.881663	insig
Cmsn002371	C25H32O10	Isolariciresinol-9-O-xyloside	Lignans and Coumarins	Lignans	-	3	6541.8	13340	17404	23505.7	22475.7	13055.8	0.819872	0.189732	0.325671	0.631564	-0.662999	insig
Zmmp004279	C17H31N3O6	Isoleucyl-Glutamyl-Leucine	Amino acids and derivatives	Amino acids and derivatives	-	2	578768	597345	477548	468612	493068	500362	0.882436	0.223786	0.368011	1.13106	0.177679	insig
MW0107559	C10H18N2O5	Isoleucylaspartic acid	Amino acids and derivatives	Amino acids and derivatives	-	3	725310	833233	869061	813770	845878	863596	0.470799	0.544927	0.67094	0.962096	-0.0557472	insig
MW0168290	C12H24N2O3	Isoleucylleucine	Amino acids and derivatives	Amino acids and derivatives	-	3	3.00014e+07	2.33269e+07	3.46724e+07	2.12323e+07	3.21439e+07	1.58333e+07	0.688666	0.349473	0.50572	1.27151	0.346546	insig
mws5038	C12H22O11	Isomaltulose*	Others	Saccharides	13718-94-0	1	3.23195e+06	4.00585e+06	5.17454e+06	5.58812e+06	5.13481e+06	4.27064e+06	0.752298	0.285193	0.438778	0.827844	-0.272569	insig
ZBN0296	C19H18O11	Isomangiferin*	Flavonoids	Other Flavonoids	24699-16-9	2	49136.1	47485.2	62016.9	63552.5	48340	67788.5	0.575436	0.404516	0.558792	0.882888	-0.179698	insig
MWSmce039	C6H5NO2	Isonicotinic acid	Others	Vitamin	55-22-1	3	986913	1.00996e+06	967499	1.30491e+06	1.28437e+06	1.2582e+06	1.38293	9.21341e-05	0.00618035	0.77047	-0.376189	insig
MWS2044	C9H14O	Isophorone	Others	Ketone compounds	78-59-1	3	3.2981e+06	2.04493e+06	3.36597e+06	3.30732e+06	3.13373e+06	3.40596e+06	0.568476	0.471587	0.618147	0.884431	-0.177179	insig
Zaxn006988	C20H30O2	Isopimaric acid*	Terpenoids	Ditepenoids	5835-26-7	2	19826.7	20369.8	20823.6	75089.4	27556.1	20660	0.796067	0.348816	0.50572	0.49487	-1.01488	insig
MWSmce709	C9H7N	Isoquinoline	Alkaloids	Isoquinoline alkaloids	119-65-3	2	516602	503396	525353	853575	797677	771252	1.37968	0.00447157	0.0331806	0.637915	-0.648565	insig
ZBN0193	C28H32O16	Isorhamnetin-3-O-glucoside-7-O-rhamnoside	Flavonoids	Flavonols	17331-71-4	3	1670	8340	18340	35005	23864.8	33340	1.02793	0.0274946	0.0892109	0.307451	-1.70157	down
ZBN0040	C28H32O16	Isorhamnetin-3-O-neohesperidoside*	Flavonoids	Flavonols	55033-90-4	3	5898.25	18340	10005	45005	43340	46670	1.27294	0.0082282	0.0448009	0.253625	-1.97923	down
ZBN0084	C28H32O16	Isorhamnetin-3-O-rutinoside (Narcissin)*	Flavonoids	Flavonols	604-80-8	3	5898.25	18340	10005	45005	43340	46670	1.27294	0.0082282	0.0448009	0.253625	-1.97923	down
mws1292	C26H28O14	Isoschaftoside	Flavonoids	Flavones	52012-29-0	3	56871.2	36544.8	46908.3	81224	106605	73008.7	1.22335	0.037259	0.110034	0.537975	-0.89439	insig
MWSmce040	C8H8O3	Isovanillin	Others	Aldehyde compounds	621-59-0	3	1588340	1696670	1330005	1243340	1100005	930005	1.16972	0.0357517	0.107834	1.40988	0.495567	insig
Zbzp004703	C37H38O18	Isovitexin-4'-O-(6''-feruloyl)glucoside	Flavonoids	Flavones	-	3	51670	15762	33340	22737.4	80005	25829.1	0.238632	0.691622	0.782027	0.783782	-0.351476	insig
ZBN0177	C27H30O15	Isovitexin-7-O-glucoside(Saponarin)*	Flavonoids	Flavones	20310-89-8	3	1670	14916.7	8340	40005	26670	21842.9	1.05555	0.0386154	0.112427	0.281601	-1.82827	down
mws0981	C6H5N5O2	Isoxanthopterin	Nucleotides and derivatives	Nucleotides and derivatives	529-69-1	1	5005	18657.2	36837.5	21124.8	48789.6	36046.3	0.737821	0.283422	0.436856	0.570964	-0.808528	insig
Zmgn000217	C5H6O4	Itaconic acid	Organic acids	Organic acids	97-65-4	3	121870	160060	137231	214850	206199	202098	1.29289	0.0173437	0.0682757	0.672652	-0.572067	insig
Hmgp002238	C23H24O12	Jaceosidin-7-O-Glucoside*	Flavonoids	Flavones	25474-11-7	2	45324.3	43818.5	80005	281670	194645	310005	1.33049	0.0186796	0.0718481	0.215113	-2.21683	down
pme1654	C12H18O3	Jasmonic acid	Organic acids	Organic acids	77026-92-7	3	1.61975e+06	1.56861e+06	1.5613e+06	948128	976149	997556	1.38949	2.09777e-05	0.00339203	1.62558	0.700952	insig
pme2074	C18H29NO4	Jasmonoyl-L-Isoleucine	Amino acids and derivatives	Amino acids and derivatives	120330-93-0	3	624357	668908	721159	568213	609014	605198	1.10007	0.0923604	0.20155	1.13016	0.176527	insig
Wchn004079	C16H20O9	Juglanoside D	Others	Others	-	3	1.05402e+07	3840330	5560215	6960815	5483225	1.48352e+07	0.475534	0.530874	0.660681	0.730985	-0.452087	insig
Zmcn003728	C27H30O16	Kaempferol-3,7-O-diglucoside	Flavonoids	Flavonols	25615-14-9	3	2739.92	10005	1818.6	5005	4627	6464.92	0.458962	0.863444	0.914139	0.904739	-0.144426	insig
Lmzn001894	C21H18O12	Kaempferol-3-O-glucuronide*	Flavonoids	Flavonols	22688-78-4	3	25138.5	20818.4	24317.9	12861.7	21670	11670	1.04274	0.110897	0.228469	1.52104	0.605062	insig
Lmsn002815	C27H30O15	Kaempferol-3-O-rutinoside(Nicotiflorin)*	Flavonoids	Flavonols	17650-84-9	3	5005	1670	5123.95	11670	11694.3	6670	1.0826	0.0465866	0.126213	0.392848	-1.34796	down
MWSslk208	C20H30O2	Kaurenoic Acid*	Terpenoids	Ditepenoids	6730-83-2	2	98612.1	69693.9	87935.4	75731.8	55083	82023.4	0.715897	0.284876	0.438694	1.20393	0.267746	insig
Lcsn000415	C9H16O9	Keto-Deoxy-Nonulonic acid	Organic acids	Organic acids	153666-19-4	1	210549	278225	278890	292169	319393	316073	0.989775	0.130403	0.251298	0.82755	-0.273081	insig
Hmjp000572	C10H16O8	Kinsenoside*	Others	Lactones	151870-74-5	2	375241	234314	313834	531822	363002	579276	1.05955	0.0890688	0.197577	0.626409	-0.674823	insig
Lmmn001294	C14H20O9	Koaburaside*	Phenolic acids	Phenolic acids	41653-73-0	3	32868.6	17270.1	33404.8	40654.2	33068.6	41464	0.860037	0.174526	0.306151	0.725286	-0.463379	insig
Wbmn003185	C14H22O2	Kobusone	Terpenoids	Sesquiterpenoids	24173-71-5	3	212832	234904	207941	282982	318997	305638	1.32866	0.00392754	0.0312842	0.722416	-0.469098	insig
MWS00411g	C6H11NO4	L-2-Aminoadipate*	Amino acids and derivatives	Amino acids and derivatives	-	3	553746	351301	502871	1.16883e+06	734362	1.05293e+06	1.22949	0.0403085	0.115357	0.476273	-1.07014	down
pme1987	C3H7NO2	L-Alanine	Amino acids and derivatives	Amino acids and derivatives	56-41-7	3	7415.05	4719.89	12132.1	9823.39	16021.3	13353.1	0.91223	0.154053	0.279294	0.61909	-0.691779	insig
pme0128	C6H12N2O3	L-Alanyl-L-Alanine	Amino acids and derivatives	Amino acids and derivatives	1948-31-8	3	51954.2	56802.1	57779.1	75504.1	72734.2	58880.1	1.09662	0.106646	0.222722	0.804059	-0.314627	insig
mws5037	C9H18N2O3	L-Alanyl-L-leucine	Amino acids and derivatives	Amino acids and derivatives	3303-34-2	3	1.12447e+07	1.09184e+07	1.08753e+07	3.33419e+06	1.03995e+06	5.38145e+06	1.15081	0.0243043	0.0830109	3.38662	1.75984	up
mws0260	C6H14N4O2	L-Arginine	Amino acids and derivatives	Amino acids and derivatives	74-79-3	1	13845660	9.30379e+06	1.2471e+07	2.01744e+07	1.629e+07	20130425	1.20122	0.0199222	0.0740571	0.629393	-0.667967	insig
Hmfn000531	C6H8O6	L-Ascorbic acid (Vitamin C)	Others	Vitamin	50-81-7	1	161207	141812	334422	128338	133218	121760	0.874867	0.300555	0.456137	1.66296	0.733757	insig
mws0001	C4H8N2O3	L-Asparagine	Amino acids and derivatives	Amino acids and derivatives	70-47-3	1	1.2492e+07	1.07382e+07	9.30589e+06	2.84086e+07	3.32504e+07	2.8234e+07	1.36734	0.00166382	0.0203647	0.361942	-1.46617	down
mws0219	C4H7NO4	L-Aspartic Acid*	Amino acids and derivatives	Amino acids and derivatives	56-84-8	1	3.62097e+07	3.96662e+07	4.12029e+07	4.37242e+07	4.43513e+07	4.33692e+07	1.16118	0.0783209	0.180418	0.890708	-0.166976	insig
pmb0464	C16H27NO14	L-Aspartic acid-O-diglucoside	Amino acids and derivatives	Amino acids and derivatives	-	3	9.54931e+06	1.31988e+07	9.42176e+06	10029162	1.10092e+07	1.02768e+07	0.0930113	0.841772	0.900863	1.02729	0.0388502	insig
mws0629	C13H16N2O5	L-Aspartyl-L-Phenylalanine	Amino acids and derivatives	Amino acids and derivatives	13433-09-5	1	717877	792700	1.0549e+06	1.04316e+06	1.1887e+06	1.05196e+06	1.01085	0.129205	0.250374	0.781249	-0.356145	insig
MWSmce461	C4H7NO2	L-Azetidine-2-carboxylic acid*	Alkaloids	Alkaloids	2133-34-8	3	3.38561e+06	2.94848e+06	3.07816e+06	4.78908e+06	4.61536e+06	5.15046e+06	1.35483	0.00128773	0.0179961	0.646672	-0.628893	insig
pmb2826	C5H8O5	L-Citramalic acid	Organic acids	Organic acids	6236-09-5	3	853089	814237	1.69439e+06	1.37426e+06	754393	997250	0.101653	0.830064	0.890606	1.07544	0.104926	insig
pme0008	C6H13N3O3	L-Citrulline	Amino acids and derivatives	Amino acids and derivatives	372-75-8	3	783120	911724	965912	1.04434e+06	1.14501e+06	1.22229e+06	1.18368	0.0287601	0.0916934	0.779904	-0.358632	insig
mws0875	C5H10N2O3S	L-Cysteinyl-L-glycine	Amino acids and derivatives	Amino acids and derivatives	19246-18-5	3	388511	334468	440614	365723	345672	384313	0.426333	0.546215	0.671111	1.06195	0.0867212	insig
MWSmce165	C6H14O5	L-Fucitol	Others	Saccharides	13074-06-1	2	387190	395003	414834	477740	587831	449050	1.12528	0.124545	0.246495	0.790314	-0.339502	insig
pme0014	C5H9NO4	L-Glutamic acid	Amino acids and derivatives	Amino acids and derivatives	56-86-0	1	941212	899121	971018	812738	1.38574e+06	658128	0.104076	0.951977	0.975835	0.984158	-0.0230375	insig
pmb2857	C11H19NO9	L-Glutamic acid-O-glycoside	Amino acids and derivatives	Amino acids and derivatives	-	3	40726.2	30482.2	35347.2	42435.4	61292.4	44866.2	1.05242	0.126427	0.247136	0.717093	-0.479769	insig
pme0193	C5H10N2O3	L-Glutamine	Amino acids and derivatives	Amino acids and derivatives	56-85-9	1	444660	470406	438113	854680	813896	911345	1.3827	0.00213591	0.0218064	0.524503	-0.930976	insig
pmb2855	C11H20N2O8	L-Glutamine-O-glycoside	Amino acids and derivatives	Amino acids and derivatives	-	3	112833	147881	52977.9	198695	233796	214547	1.10391	0.0438128	0.121045	0.484812	-1.0445	down
Lcsp001322	C11H21N3O4	L-Glutaminyl-L-isoleucine	Amino acids and derivatives	Amino acids and derivatives	86416-45-7	1	1.15071e+06	1.04211e+06	1.12917e+06	901329	827624	835313	1.32866	0.00482091	0.0347862	1.29549	0.373503	insig
Lcsp002225	C16H20N4O4	L-Glutaminyl-L-tryptophan	Amino acids and derivatives	Amino acids and derivatives	66851-83-0	2	377804	332589	395968	227978	273889	343154	1.02783	0.103886	0.219325	1.30927	0.388764	insig
mws5041	C8H16N2O3	L-Glycyl-L-isoleucine*	Amino acids and derivatives	Amino acids and derivatives	19461-38-2	2	1.02319e+07	9.03566e+06	9.64076e+06	7.89673e+06	8.19892e+06	8191480	1.27609	0.0381488	0.111845	1.19027	0.251292	insig
mws5042	C11H14N2O3	L-Glycyl-L-phenylalanine*	Amino acids and derivatives	Amino acids and derivatives	721-66-4	1	1.12214e+07	1.12962e+07	1.19181e+07	1.01056e+07	1.04035e+07	1.00377e+07	1.30707	0.0139296	0.0602062	1.12731	0.172884	insig
pme0124	C7H12N2O3	L-Glycyl-L-proline	Amino acids and derivatives	Amino acids and derivatives	704-15-4	3	1.02463e+06	965393	982133	913898	882000	833496	1.23305	0.020093	0.0740571	1.13036	0.176781	insig
mws0254	C6H9N3O2	L-Histidine	Amino acids and derivatives	Amino acids and derivatives	71-00-1	1	1.31635e+07	1.25631e+07	1.51721e+07	2.47e+07	2.55302e+07	2.44658e+07	1.36851	0.00170512	0.0203647	0.547537	-0.868971	insig
mws0193	C7H15N3O3	L-Homocitrulline	Amino acids and derivatives	Amino acids and derivatives	1190-49-4	3	1.13394e+06	1.06978e+06	799028	1.05892e+06	1.1995e+06	1.03156e+06	0.547095	0.467065	0.616261	0.912695	-0.131795	insig
pme0057	C4H9NO2S	L-Homocysteine	Amino acids and derivatives	Amino acids and derivatives	6027-13-0	3	39997.6	40727.6	38182.6	68736.1	58713.9	40727.6	1.00607	0.18192	0.315735	0.707037	-0.500142	insig
pme2890	C8H16N2O4S2	L-Homocystine	Amino acids and derivatives	Amino acids and derivatives	626-72-2	3	132826	194275	398272	321958	188338	249262	0.247046	0.906578	0.943719	0.954994	-0.066436	insig
Lmbp000123	C6H13NO2S	L-Homomethionine	Amino acids and derivatives	Amino acids and derivatives	25148-30-5	1	8.57799e+07	8.93771e+07	8.97929e+07	9.92447e+07	9.84993e+07	1.00016e+08	1.34832	0.00773236	0.0432239	0.889811	-0.16843	insig
mws0671	C4H9NO3	L-Homoserine*	Amino acids and derivatives	Amino acids and derivatives	672-15-1	3	5.32094e+06	5.44323e+06	5.6873e+06	5.90246e+06	6.32271e+06	6.01028e+06	1.22044	0.0239651	0.0821388	0.902169	-0.14853	insig
Lcsp000558	C12H20N4O3	L-ISOLEUCYL-L-HISTIDINE	Amino acids and derivatives	Amino acids and derivatives	-	3	2.86632e+06	2.87313e+06	2.99198e+06	2.05721e+06	1.93703e+06	2.12111e+06	1.37442	0.000317442	0.00957884	1.42779	0.513783	insig
mws0258	C6H13NO2	L-Isoleucine*	Amino acids and derivatives	Amino acids and derivatives	73-32-5	1	5.56923e+06	4.5005e+06	4.98377e+06	8.06157e+06	8.26083e+06	7.56692e+06	1.33967	0.00238106	0.0235181	0.630135	-0.666267	insig
Lmrj002087	C10H18N2O5	L-Isoleucyl-L-Aspartate	Amino acids and derivatives	Amino acids and derivatives	-	1	4.8202e+06	4.8006e+06	5.39811e+06	4.46703e+06	4.5117e+06	4.15775e+06	1.1424	0.0646125	0.15684	1.1433	0.193202	insig
MWS00327g	C3H7NO3	L-Isoserine	Amino acids and derivatives	Amino acids and derivatives	632-13-3	3	1.0534e+07	1.05233e+07	1.03168e+07	1.42597e+07	1.25743e+07	1.43367e+07	1.32586	0.028107	0.0902979	0.762048	-0.392046	insig
mws0227	C6H13NO2	L-Leucine*	Amino acids and derivatives	Amino acids and derivatives	61-90-5	1	5.82603e+06	5.72914e+06	6.01763e+06	9.22094e+06	9.56253e+06	8.97023e+06	1.3864	0.000458083	0.0118185	0.633169	-0.659337	insig
Lmhp002031	C12H24N2O3	L-Leucyl-L-Leucine	Amino acids and derivatives	Amino acids and derivatives	3303-31-9	1	3.42874e+07	3.9552e+07	3.79935e+07	3.70339e+07	2.86007e+07	3.28854e+07	0.842625	0.211759	0.354764	1.13513	0.182856	insig
mws5035	C15H22N2O3	L-Leucyl-L-phenylalanine	Amino acids and derivatives	Amino acids and derivatives	56217-82-4	2	1.19643e+06	1.77075e+06	1.8188e+06	1882722	1.71545e+06	2.09796e+06	0.748407	0.273089	0.425622	0.840216	-0.251167	insig
pme0026	C6H14N2O2	L-Lysine	Amino acids and derivatives	Amino acids and derivatives	56-87-1	1	573483	511153	556171	895544	1.04663e+06	986547	1.36697	0.00437693	0.0326227	0.560247	-0.835865	insig
pmb0962	C10H22N2O4	L-Lysine-Butanoic Acid	Amino acids and derivatives	Amino acids and derivatives	80407-71-2	3	499952	415126	410732	1.97842e+06	990021	1.7394e+06	1.31014	0.0619072	0.152003	0.281618	-1.82819	down
mws0275	C4H6O5	L-Malic acid*	Organic acids	Organic acids	97-67-6	1	2.44674e+06	2.52223e+06	3.14192e+06	2.97304e+06	2.84053e+06	3.03105e+06	0.69032	0.383252	0.535595	0.917041	-0.124941	insig
pme1210	C5H11NO2S	L-Methionine	Amino acids and derivatives	Amino acids and derivatives	63-68-3	1	2.98483e+07	1.93523e+07	2.86751e+07	2.36169e+07	2.91181e+07	2.22648e+07	0.111575	0.821225	0.884518	1.03834	0.0542857	insig
pme2617	C5H11NO3S	L-Methionine Sulfoxide	Amino acids and derivatives	Amino acids and derivatives	3226-65-1	3	3.98004e+06	4.13223e+06	4.04744e+06	4.61366e+06	4.90222e+06	5.46076e+06	1.24926	0.059448	0.147477	0.811912	-0.300605	insig
pme1419	C6H13NO2S	L-Methionine methyl ester	Amino acids and derivatives	Amino acids and derivatives	10332-17-9	3	323265	315099	321486	274833	297911	245241	1.13972	0.0864426	0.193066	1.17343	0.230734	insig
mws1587	C6H13NO2	L-Norleucine*	Amino acids and derivatives	Amino acids and derivatives	327-57-1	1	5.9564e+06	5.45269e+06	5.98527e+06	8.72737e+06	7.35952e+06	8.6074e+06	1.3111	0.0195838	0.0737751	0.704388	-0.505559	insig
pme2527	C5H12N2O2	L-Ornithine	Amino acids and derivatives	Amino acids and derivatives	70-26-8	3	839769	808607	916069	2.16076e+06	2.21268e+06	2.01638e+06	1.38658	0.000263457	0.0093598	0.401333	-1.31713	down
pme0021	C9H11NO2	L-Phenylalanine	Amino acids and derivatives	Amino acids and derivatives	63-91-2	1	1.16893e+06	1.04883e+06	1.12569e+06	1.89477e+06	1.93471e+06	1.75379e+06	1.37422	0.000775563	0.0152851	0.598834	-0.739773	insig
MWS0811	C6H11NO2	L-Pipecolic Acid	Organic acids	Organic acids	3105-95-1	1	1.30936e+07	1.72868e+07	1.18179e+07	1.30907e+07	6.66291e+06	1.33055e+07	0.670136	0.331898	0.489098	1.27645	0.352136	insig
pme0006	C5H9NO2	L-Proline*	Amino acids and derivatives	Amino acids and derivatives	147-85-3	1	4.03608e+06	4.2288e+06	4.17527e+06	4.34342e+06	4.74058e+06	4.13123e+06	0.796635	0.28241	0.436098	0.941349	-0.087199	insig
Lmhp001732	C14H18N2O3	L-Prolyl-L-Phenylalanine	Amino acids and derivatives	Amino acids and derivatives	13589-02-1	1	1.73551e+06	1.73144e+06	1.48174e+06	1.655e+06	1.97932e+06	2.02759e+06	0.872407	0.181289	0.315049	0.874031	-0.194244	insig
pme1712	C11H20N2O6	L-Saccharopine	Amino acids and derivatives	Amino acids and derivatives	997-68-2	3	35389.1	45801.1	43110.1	41239.4	28804.5	34700	0.782417	0.243787	0.393107	1.18671	0.246964	insig
pme0010	C3H7NO3	L-Serine	Amino acids and derivatives	Amino acids and derivatives	56-45-1	3	1.19106e+06	1.12053e+06	1.00125e+06	1.40003e+06	1.45221e+06	1.31852e+06	1.24668	0.0168742	0.0672577	0.7943	-0.332245	insig
Lmrj001698	C9H18N2O4	L-Seryl-L-Isoleucine	Amino acids and derivatives	Amino acids and derivatives	91086-51-0	1	2.31074e+07	2.71803e+07	2.65677e+07	2.5556e+07	2.349e+07	2.49617e+07	0.421097	0.550405	0.675717	1.03848	0.0544714	insig
mws1401	C7H14N2O3	L-Theanine	Amino acids and derivatives	Amino acids and derivatives	3081-61-6	3	974602	825793	887254	1.14785e+06	1.0505e+06	1.22532e+06	1.22469	0.0219466	0.0768536	0.78502	-0.349199	insig
mws0230	C4H9NO3	L-Threonine*	Amino acids and derivatives	Amino acids and derivatives	72-19-5	3	5.36388e+06	5.29047e+06	5.3709e+06	5.80604e+06	6.01578e+06	5.63577e+06	1.26906	0.0429029	0.120516	0.917953	-0.123507	insig
mws0282	C11H12N2O2	L-Tryptophan	Amino acids and derivatives	Amino acids and derivatives	73-22-3	1	4.87564e+07	4.9387e+07	5.13119e+07	8.45863e+07	7.43033e+07	8.20047e+07	1.37204	0.00725377	0.0419468	0.620418	-0.688687	insig
MWSmce584	C8H11NO	L-Tyramine	Alkaloids	Alkaloids	51-67-2	3	254924	224815	265717	229213	229182	200119	0.937218	0.140722	0.263287	1.13203	0.17891	insig
mws0250	C9H11NO3	L-Tyrosine*	Amino acids and derivatives	Amino acids and derivatives	60-18-4	1	6.35954e+06	7807275	6.16428e+06	6.21159e+06	8.49951e+06	6.68849e+06	0.271522	0.704376	0.79179	0.950069	-0.0738951	insig
mws0256	C5H11NO2	L-Valine*	Amino acids and derivatives	Amino acids and derivatives	72-18-4	1	1.10874e+07	1.13447e+07	1.12967e+07	1.65391e+07	1.90318e+07	1.82504e+07	1.37077	0.0111653	0.0534124	0.626679	-0.674202	insig
Lmhp001670	C11H22N2O3	L-Valyl-L-Leucine	Amino acids and derivatives	Amino acids and derivatives	3989-97-7	1	3.58232e+07	3.52321e+07	2.73286e+07	2.61244e+07	3.01355e+07	2.68285e+07	0.892563	0.195345	0.334621	1.18409	0.243774	insig
Lmhp002001	C14H20N2O3	L-Valyl-L-Phenylalanine	Amino acids and derivatives	Amino acids and derivatives	3918-92-1	1	3.37404e+06	3.63835e+06	4.062e+06	3.24494e+06	3.43308e+06	3.74335e+06	0.561344	0.433261	0.586898	1.06266	0.087683	insig
MWSmce199	C5H10O5	L-Xylose*	Others	Saccharides	609-06-3	3	338026	327610	403051	512478	396697	476289	1.10212	0.07165	0.169953	0.771357	-0.374529	insig
Zmzn000113	C5H9NO4	L-threo-3-Methylaspartate	Amino acids and derivatives	Amino acids and derivatives	6061-13-8	1	3.93956e+06	3.7765e+06	4.10027e+06	6.94928e+06	6.71544e+06	6.92833e+06	1.38722	2.46501e-05	0.00339203	0.573802	-0.801376	insig
Lcsp000892	C10H18N2O3	L-valyl-L-proline	Amino acids and derivatives	Amino acids and derivatives	-	3	2.11008e+06	2.0061e+06	1.8376e+06	2.03297e+06	2.04269e+06	2.0182e+06	0.408662	0.616472	0.730618	0.977012	-0.0335517	insig
pmb0034	C10H16N2O7	L-α-Glutamyl-L-Glutamic Acid	Amino acids and derivatives	Amino acids and derivatives	3929-61-1	3	463285	617460	578324	397212	439256	346459	1.16132	0.0544151	0.13949	1.40251	0.488013	insig
Zmmp001356	C18H33NO12	Lactosyl-L-Leucine	Amino acids and derivatives	Amino acids and derivatives	-	1	33626.7	27217.5	32581.2	159938	154843	119500	1.37898	0.0108445	0.0527356	0.215127	-2.21674	down
Hmzp004605	C22H22O11	Ladanetin-6-O-β-D-glucosid*	Flavonoids	Flavones	-	2	250005	191670	268483	125005	261491	173689	0.695058	0.353419	0.507001	1.26772	0.342239	insig
Lmnn004130	C30H34O10	Lappaol C	Lignans and Coumarins	Lignans	64855-00-1	3	1863.66	3328.67	12099.7	13499	13017.4	10127.5	0.956081	0.172305	0.303207	0.471893	-1.08347	insig
HJN083	C26H34O11	Lariciresinol-4'-O-glucoside*	Lignans and Coumarins	Lignans	143663-00-7	1	183340	250005	221670	215479	211544	266800	0.34247	0.648342	0.748467	0.944066	-0.08304	insig
ZBN0149	C22H22O13	Laricitrin-3-O-glucoside*	Flavonoids	Flavonols	39986-90-8	3	197020	208750	227656	190809	217595	291040	0.424169	0.544692	0.67094	0.905614	-0.143031	insig
MWSmce268	C20H30O4	Lathyrol	Terpenoids	Ditepenoids	34420-19-4	2	16993.5	13126.6	19419.8	29799.1	31382.4	32714.2	1.30982	0.0065262	0.0398446	0.527606	-0.922467	insig
Wcdp004275	C14H31NO	Lauramine oxide	Others	Others	1643-20-5	2	36422.7	39651.8	28200.7	43276.9	50510	27835.1	0.434232	0.497639	0.637053	0.857371	-0.222009	insig
MWSmce349	C18H35NO	Laurocapram	Alkaloids	Alkaloids	59227-89-3	3	9.67405e+06	7.55332e+06	9.32498e+06	9.17942e+06	9.15404e+06	8.56873e+06	0.160199	0.878495	0.925982	0.986996	-0.0188841	insig
Wcdp006912	C16H35NO2	Lauryldiethanolamine*	Others	Others	1541-67-9	1	5.57926e+06	4.69407e+06	4.36992e+06	6.85713e+06	7.19744e+06	7.34822e+06	1.29689	0.0146287	0.0611777	0.684175	-0.547562	insig
Lcsn001385	C11H22N2O3	Leu Val	Amino acids and derivatives	Amino acids and derivatives	72121-02-9	1	103039	109490	107587	115105	113946	120507	1.21051	0.0244479	0.0831625	0.915772	-0.12694	insig
MWS201437	C10H18N2O5	Leu-Asp	Amino acids and derivatives	Amino acids and derivatives	32949-40-9	1	6.66162e+06	6.61406e+06	7.05663e+06	4.41842e+06	5.22654e+06	4.5336e+06	1.33072	0.00499183	0.0347862	1.43402	0.520062	insig
Lcsp003066	C17H31N3O6	Leu-Glu-Ile	Amino acids and derivatives	Amino acids and derivatives	-	2	420667	573338	356053	323340	415967	408340	0.585433	0.41587	0.570249	1.17637	0.234343	insig
Lcsp003225	C20H29N3O6	Leu-Glu-Phe	Amino acids and derivatives	Amino acids and derivatives	-	2	312650	167467	117020	63340	130978	62142.7	1.02675	0.183166	0.317324	2.32838	1.21933	up
Lcsp001901	C17H31N3O6	Leu-Ile-Glu	Amino acids and derivatives	Amino acids and derivatives	-	1	238340	261670	311670	174672	241670	221670	0.973692	0.120475	0.242542	1.2722	0.347327	insig
Lcsp001411	C10H20N2O4	Leu-Thr	Amino acids and derivatives	Amino acids and derivatives	-	3	1.06843e+07	9.87868e+06	1.07494e+07	8.75119e+06	8.40015e+06	8.93363e+06	1.3121	0.0108805	0.0527356	1.2004	0.263513	insig
Lcsp001416	C13H25N3O5	Leu-Thr-Ala	Amino acids and derivatives	Amino acids and derivatives	-	1	4.36265e+06	4.15207e+06	6.76511e+06	3.60524e+06	3.80313e+06	4.10864e+06	0.878224	0.271521	0.423573	1.32672	0.407862	insig
MW0107763	C15H22N2O4	Leu-Tyr	Amino acids and derivatives	Amino acids and derivatives	-	3	1.81609e+06	1.80243e+06	1.8981e+06	2.29135e+06	2.2396e+06	2.25251e+06	1.37396	0.001076	0.0167269	0.813245	-0.298237	insig
Lcsp003135	C17H33N3O4	Leu-Val-Leu	Amino acids and derivatives	Amino acids and derivatives	58337-01-2	1	633296	506370	646978	507418	553050	556772	0.684582	0.335241	0.493591	1.10475	0.143718	insig
Cmmn013378	C20H30O2	Levopimaric acid*	Terpenoids	Ditepenoids	79-54-9	2	93712.9	93798.5	81648.3	138461	107177	144814	1.2085	0.0608985	0.150408	0.689353	-0.536685	insig
Qatp010618	C20H22O5	Lignans Machilin F	Lignans and Coumarins	Lignans	-	3	210977	218949	230526	235260	212013	253504	0.615173	0.389499	0.540721	0.942457	-0.0855016	insig
Hmcp001628	C29H34O18	Limocitrin-3,7-di-O-glucoside*	Flavonoids	Flavonols	-	3	588340	500005	513340	790005	890005	1106670	1.28973	0.0424656	0.119689	0.574765	-0.798957	insig
Hmcp001579	C29H34O18	Limocitrin-3-O-sophoroside*	Flavonoids	Flavonols	-	3	720005	426670	688340	255113	1120005	625005	0.0855625	0.852199	0.906813	0.917451	-0.124297	insig
Zbnp004589	C29H34O17	Limocitrin-7-O-glucoside	Flavonoids	Flavonols	-	2	305005	526670	147070	938340	803340	696670	1.12357	0.0272107	0.0890517	0.401396	-1.3169	down
MWSHC2023	C16H20O9	Linocaffein	Phenolic acids	Phenolic acids	499-21-8	1	7403775	5388795	8421105	1.39785e+07	8899515	9430130	1.02067	0.134785	0.256216	0.656605	-0.606902	insig
mws1491	C18H32O2	Linoleic acid	Lipids	Free fatty acids	60-33-3	1	3.07466e+07	3.12501e+07	3.20912e+07	5.05909e+07	5.04386e+07	5.16137e+07	1.39077	3.5895e-06	0.0015049	0.616391	-0.698082	insig
mws0617	C8H14O2S2	Lipoic acid	Organic acids	Organic acids	62-46-4	3	4314.16	7035.22	3744.01	7376.94	3489.9	5050.69	0.108159	0.865347	0.915575	0.948224	-0.0767004	insig
Hmcn002743	C22H26O8	Lirioresinol A	Lignans and Coumarins	Lignans	-	3	13930.5	15911.5	14094.1	21632.4	23941	22316.3	1.35532	0.00105246	0.0166984	0.647167	-0.627789	insig
Cmjp004550	C17H26O10	Loganin	Terpenoids	Monoterpenoids	18524-94-2	3	66224.7	92115	50570.7	53386.3	50171.1	80591	0.354568	0.623617	0.733385	1.13447	0.182016	insig
Qmqp101713	C11H16O3	Loliolide	Terpenoids	Monoterpenoids	5989-02-6	3	32852.1	21091.7	42433.6	40635.6	31484.8	36755.8	0.472617	0.583243	0.703668	0.885201	-0.175922	insig
Hmmn007048	C16H16O4	Loureirin C	Flavonoids	Chalcones	116384-24-8	3	1810.51	1582.91	1206.09	706936	677388	607675	1.3922	0.00196656	0.021232	0.00230899	-8.75852	down
mws1641	C6H4N4O2	Lumazine	Nucleotides and derivatives	Nucleotides and derivatives	487-21-8	3	78056.2	75717.1	65909.5	76342	65569	86727.6	0.25402	0.702054	0.790164	0.96083	-0.0576466	insig
mws1383	C12H10N4O2	Lumichrome	Alkaloids	Alkaloids	1086-80-2	1	51455.5	32678.8	55005	42276.6	41600.9	41235.9	0.334154	0.569374	0.690412	1.11211	0.153294	insig
ZBN0292	C21H20O11	Luteolin-4'-O-glucoside	Flavonoids	Flavones	6920-38-3	3	8340	9486.48	10236.5	22774.7	11670	10955.6	0.924223	0.268782	0.422144	0.618123	-0.694034	insig
MWSN0067	C21H18O12	Luteolin-7-O-glucuronide*	Flavonoids	Flavones	29741-10-4	3	25138.5	20818.4	24317.9	12861.7	21670	11670	1.04274	0.110897	0.228469	1.52104	0.605062	insig
MWSN0090	C27H30O15	Luteolin-7-O-neohesperidoside (Lonicerin)*	Flavonoids	Flavones	25694-72-8	3	4661.3	10671.4	1670	23340	13967	23340	1.1152	0.0248122	0.084231	0.280355	-1.83467	down
pmp000593	C27H30O15	Luteolin-7-O-rutinoside	Flavonoids	Flavones	3563-98-2	3	20005	18373.2	8340	60005	63340	37827.7	1.24539	0.0260979	0.0871835	0.289864	-1.78655	down
Wbsp006529	C30H48O5	Lycoclavanin	Terpenoids	Triterpene	27832-90-2	3	865200	891914	751405	950806	832346	783042	0.198576	0.785078	0.857704	0.977526	-0.0327937	insig
MWSHC2026	C12H12N2O2	Lycoperodine-1*	Alkaloids	Alkaloids	42438-90-4	3	188314	188411	186362	359676	244944	296670	1.25416	0.0766956	0.178389	0.624756	-0.678634	insig
MW0153215	C15H21N3O6	Lys-Abu-OH	Amino acids and derivatives	Amino acids and derivatives	-	3	1.25694e+06	1.1953e+06	1.48058e+06	1.76592e+06	1.94718e+06	2.36649e+06	1.24582	0.0384156	0.112235	0.64689	-0.628409	insig
MWS201403	C9H19N3O3	Lys-Ala	Amino acids and derivatives	Amino acids and derivatives	17043-71-9	3	850546	744144	783807	825474	815914	810243	0.523317	0.515528	0.652484	0.970169	-0.0436922	insig
MWS201411	C10H20N4O4	Lys-Asn	Amino acids and derivatives	Amino acids and derivatives	19908-06-6	3	118641	132516	125796	104497	121416	132478	0.470057	0.545314	0.67094	1.05179	0.072853	insig
MWS201419	C8H17N3O3	Lys-Gly	Amino acids and derivatives	Amino acids and derivatives	7563-03-3	3	1.75103e+07	1.45904e+07	1.71528e+07	1.53476e+07	1.74809e+07	1.6243e+07	0.0184486	0.959309	0.977357	1.00371	0.00534208	insig
MWS201436	C10H21N3O4	Lys-Thr	Amino acids and derivatives	Amino acids and derivatives	97791-84-9	3	217112	218491	218380	188824	260064	215817	0.0570012	0.879193	0.926135	0.983868	-0.0234631	insig
MWS201471	C15H23N3O4	Lys-Tyr	Amino acids and derivatives	Amino acids and derivatives	35978-98-4	3	443909	537358	447273	416714	421728	353033	1.01399	0.111313	0.229045	1.19897	0.261794	insig
pmb0862	C20H42NO7P	LysoPC 12:0	Lipids	LPC	20559-18-6	3	34635.3	40018.1	45518.8	30649.6	26822.9	28732.2	1.22782	0.0561601	0.142836	1.39403	0.479265	insig
pmd0130	C22H46NO7P	LysoPC 14:0	Lipids	LPC	20559-16-4	1	262424	243063	255530	196886	260617	248460	0.581436	0.450185	0.605421	1.07798	0.108337	insig
Lmhp009129	C23H48NO7P	LysoPC 15:0(2n isomer)*	Lipids	LPC	-	2	34383.7	28961.4	26378.6	35739.3	42765.1	33238	0.996087	0.120849	0.243003	0.802951	-0.316616	insig
pmb2319	C23H48NO7P	LysoPC 15:0*	Lipids	LPC	108273-89-8	2	23691.9	18030.7	18043.1	22822.8	33567.6	26240.3	1.03252	0.123417	0.245515	0.723287	-0.46736	insig
pmb2260	C23H46NO7P	LysoPC 15:1	Lipids	LPC	-	3	79361.1	57841.7	70393.4	90354.6	85443.1	92159.2	1.12967	0.0725824	0.170991	0.774738	-0.36822	insig
pmb0855	C24H50NO7P	LysoPC 16:0	Lipids	LPC	17364-16-8	1	1.00295e+07	1.05588e+07	1.03508e+07	9.92046e+06	9.00525e+06	9.14435e+06	1.14862	0.0579422	0.145545	1.10221	0.1404	insig
pmd0132	C24H50NO7P	LysoPC 16:0(2n isomer)	Lipids	LPC	-	1	5.78273e+06	5.58174e+06	5.82969e+06	4.96153e+06	5.17311e+06	4.55347e+06	1.24329	0.0300313	0.0950236	1.17062	0.22727	insig
Lmhp008833	C24H48NO7P	LysoPC 16:1(2n isomer)*	Lipids	LPC	-	1	532363	457714	403450	713994	622245	655583	1.24889	0.0151923	0.0627525	0.699624	-0.515348	insig
pmp001270	C24H48NO7P	LysoPC 16:1*	Lipids	LPC	76790-27-7	1	1.55421e+06	738885	1.58912e+06	743481	811883	826701	0.903347	0.212796	0.355571	1.62977	0.704668	insig
pma1303	C24H46NO7P	LysoPC 16:2	Lipids	LPC	-	3	24594.9	17381.5	19437.5	19587.6	17343	23705.1	0.0557639	0.931733	0.962734	1.01283	0.0183974	insig
Lmhp010515	C25H52NO7P	LysoPC 17:0(2n isomer)*	Lipids	LPC	-	2	26856.8	27160.9	35599.6	22354.5	25593.4	40817.4	0.124249	0.96729	0.982523	1.0096	0.0137829	insig
pmb2406	C25H52NO7P	LysoPC 17:0*	Lipids	LPC	50930-23-9	2	26366.7	15563.4	20049.1	10010	30289.5	18478.5	0.248075	0.882788	0.926136	1.05446	0.076508	insig
Lmhp009590	C25H50NO7P	LysoPC 17:1	Lipids	LPC	-	1	46859.7	42854.8	45342.9	87083.8	92079.3	97771.5	1.38337	0.00163451	0.0201917	0.487687	-1.03597	down
Lmhp008718	C25H48NO7P	LysoPC 17:2	Lipids	LPC	-	3	37819.2	34192.2	42125.7	59304.1	57618.5	46077.2	1.21512	0.0391942	0.113509	0.700229	-0.514101	insig
mws0126	C26H54NO7P	LysoPC 18:0	Lipids	LPC	19420-57-6	1	1.38135e+06	1.33742e+06	1.28766e+06	1.02234e+06	1.17712e+06	1.12981e+06	1.24737	0.0204613	0.0742372	1.2034	0.267113	insig
pmd0136	C26H54NO7P	LysoPC 18:0(2n isomer)	Lipids	LPC	-	1	98487.3	90007.5	88589	80169.5	99941.1	95223.9	0.09131	0.93627	0.965636	1.00635	0.00913721	insig
pmp001281	C26H52NO7P	LysoPC 18:1	Lipids	LPC	-	1	9.3105e+06	8.66069e+06	8.49579e+06	1.073e+07	9.219e+06	9.44863e+06	0.959427	0.162396	0.290029	0.900309	-0.151507	insig
Lmhp010190	C26H52NO7P	LysoPC 18:1(2n isomer)	Lipids	LPC	-	1	1.58137e+07	1.43908e+07	1.62122e+07	3.87949e+07	3.63327e+07	3.60037e+07	1.3868	0.000114256	0.00678639	0.417674	-1.25955	down
pmp001273	C26H50NO7P	LysoPC 18:2	Lipids	LPC	-	1	3.19472e+07	3.73205e+07	3.39722e+07	3.35098e+07	3.68532e+07	3.30844e+07	0.0367503	0.973768	0.986712	0.997994	-0.00289673	insig
pmp001251	C26H50NO7P	LysoPC 18:2(2n isomer)	Lipids	LPC	-	1	23628260	2.10446e+07	2.01445e+07	2.43206e+07	2.50434e+07	2.51643e+07	1.14758	0.0822282	0.186505	0.8697	-0.20141	insig
pmb0854	C26H48NO7P	LysoPC 18:3	Lipids	LPC	-	1	2.32059e+06	1.93667e+06	2.19664e+06	2.97656e+06	3.06857e+06	2.99827e+06	1.32748	0.01284	0.0575629	0.713659	-0.486694	insig
pmb0865	C26H48NO7P	LysoPC 18:3(2n isomer)	Lipids	LPC	-	1	3.70771e+06	3.56244e+06	3.62345e+06	8.52643e+06	9.32651e+06	8.59565e+06	1.39011	0.00193769	0.021232	0.411878	-1.27971	down
Lmhp010908	C27H54NO7P	LysoPC 19:1	Lipids	LPC	-	1	18109.3	18939.9	15062	32830.6	36272.2	26453.5	1.30066	0.0243593	0.0830297	0.545345	-0.874758	insig
pmd0143	C28H58NO7P	LysoPC 20:0	Lipids	LPC	108341-80-6	3	32501.1	31879.6	34359.4	39238.6	43151.4	28507.9	0.519872	0.453179	0.605562	0.890369	-0.167524	insig
Lmhp011549	C28H56NO7P	LysoPC 20:1	Lipids	LPC	-	1	495910	526004	518546	521150	589757	571511	1.01183	0.133527	0.25533	0.915622	-0.127176	insig
pmd0147	C28H54NO7P	LysoPC 20:2	Lipids	LPC	-	3	339456	361880	353902	295640	316348	327245	1.19515	0.0319568	0.0991196	1.12351	0.168013	insig
pmd0146	C28H54NO7P	LysoPC 20:2(2n isomer)	Lipids	LPC	-	3	60412.2	71278.7	75173	77991.3	81668.2	83062	1.06831	0.101357	0.215917	0.852269	-0.23062	insig
MEDP1345	C26H48NO7P	LysoPC(18:3(9Z,12Z,15Z))	Lipids	LPC	-	3	543265	539834	570993	1.38346e+06	1.19223e+06	1.28849e+06	1.38509	0.00450077	0.0332502	0.428058	-1.22412	down
Lmhp008337	C19H40NO7P	LysoPE 14:0(2n isomer)*	Lipids	LPE	-	1	151640	142037	143496	116079	126762	116986	1.31224	0.00501223	0.0347862	1.21496	0.280903	insig
pmb0864	C19H40NO7P	LysoPE 14:0*	Lipids	LPE	-	1	1.01617e+06	1.05595e+06	943171	658542	699016	696017	1.36665	0.00489696	0.0347862	1.46831	0.55416	insig
Lmhp008885	C20H42NO7P	LysoPE 15:0(2n isomer)*	Lipids	LPE	-	1	10496.5	11864.8	12776.1	14110.6	8847.75	10584	0.28525	0.77495	0.850518	1.04755	0.0670258	insig
Lmhp009187	C20H42NO7P	LysoPE 15:0*	Lipids	LPE	-	1	81410.1	70905.8	81852.2	65692.4	66758.9	67684.5	1.18621	0.0831437	0.187914	1.17005	0.226565	insig
Lmhp008273	C20H40NO7P	LysoPE 15:1(2n isomer)*	Lipids	LPE	-	2	9142.85	2753.83	5740.3	8187.48	4111.47	5011.85	0.0896583	0.963632	0.979994	1.01884	0.0269303	insig
Lmhp008440	C20H40NO7P	LysoPE 15:1*	Lipids	LPE	-	2	17999.6	22827	17884	26019.2	24438.6	21504.7	1.01368	0.10594	0.2218	0.81585	-0.293625	insig
pmb0876	C21H44NO7P	LysoPE 16:0	Lipids	LPE	53862-35-4	1	2.73517e+07	2.82107e+07	2.8391e+07	2.1403e+07	2.1783e+07	2.36105e+07	1.34229	0.00568919	0.0367329	1.25685	0.329815	insig
pmd0160	C21H44NO7P	LysoPE 16:0(2n isomer)	Lipids	LPE	-	3	6.72338e+06	6.91008e+06	6.15921e+06	4.70777e+06	4.5656e+06	4.44587e+06	1.36326	0.00712686	0.0416437	1.44269	0.528765	insig
Lmhp008763	C21H42NO7P	LysoPE 16:1(2n isomer)*	Lipids	LPE	-	1	166109	153866	155695	201951	181563	186990	1.27716	0.0172029	0.0682014	0.833772	-0.262275	insig
Lmhp009034	C21H42NO7P	LysoPE 16:1*	Lipids	LPE	-	1	620175	553549	524320	449424	449493	380921	1.23302	0.0202514	0.0742258	1.32676	0.407913	insig
Lmhp009464	C22H44NO7P	LysoPE 17:1(2n isomer)*	Lipids	LPE	-	1	30280.7	33972.3	32495.9	31993.6	32964.5	34761.1	0.483021	0.505215	0.644783	0.970213	-0.0436269	insig
Lmhp009769	C22H44NO7P	LysoPE 17:1*	Lipids	LPE	-	1	39668.8	33424.6	36183.9	37875.9	32595.6	37323.8	0.136435	0.850941	0.90605	1.01375	0.019699	insig
pmb0883	C23H48NO7P	LysoPE 18:0	Lipids	LPE	69747-55-3	3	165367	127174	120219	99205.4	93325.1	88325.1	1.2192	0.0820638	0.186478	1.46965	0.555475	insig
pmb0880	C23H48NO7P	LysoPE 18:0(2n isomer)	Lipids	LPE	-	2	72092.1	49435.9	60540.7	93141.4	47600	41559.9	0.130883	0.996788	0.998575	0.998724	-0.00184156	insig
pmb0856	C23H46NO7P	LysoPE 18:1(2n isomer)*	Lipids	LPE	-	3	2.0378e+06	1.84568e+06	1.82625e+06	4.58719e+06	4.23516e+06	4.34169e+06	1.38643	0.000113581	0.00678639	0.433738	-1.20511	down
mws0289	C23H46NO7P	LysoPE 18:1*	Lipids	LPE	89576-29-4	3	3.72278e+06	3.89319e+06	3.8158e+06	2.89022e+06	3.08729e+06	2.97021e+06	1.36929	0.000441426	0.0117503	1.27762	0.353458	insig
pmb0881	C23H44NO7P	LysoPE 18:2	Lipids	LPE	-	1	1.46169e+07	16685949	1.53322e+07	1.34234e+07	1.34365e+07	1.16952e+07	1.17668	0.0325874	0.100643	1.20957	0.274492	insig
pmb0874	C23H44NO7P	LysoPE 18:2(2n isomer)	Lipids	LPE	-	1	3.15548e+07	3.15041e+07	3.36255e+07	3.6681e+07	3.63219e+07	3.76391e+07	1.31285	0.008885	0.0471847	0.873849	-0.194544	insig
Lmhp008801	C23H42NO7P	LysoPE 18:3	Lipids	LPE	-	1	1.0491e+06	1.03456e+06	963860	1.23396e+06	1.59417e+06	1.29544e+06	1.21728	0.0770992	0.17908	0.739049	-0.436259	insig
Lmhp008589	C23H42NO7P	LysoPE 18:3(2n isomer)	Lipids	LPE	-	1	2.28288e+06	2.24183e+06	2.27408e+06	5.43043e+06	5.11622e+06	5.23729e+06	1.39211	0.000769908	0.0152851	0.430741	-1.21511	down
Lmhp010757	C25H48NO7P	LysoPE 20:2	Lipids	LPE	-	1	360162	329554	322709	228778	261000	202739	1.28402	0.00895201	0.0471847	1.46195	0.547895	insig
Lmhp010514	C25H48NO7P	LysoPE 20:2(2n isomer)	Lipids	LPE	-	1	94597.4	98316.2	96420.3	93913	84943.1	72096.4	0.956985	0.177572	0.310174	1.15294	0.205321	insig
Lmhp009802	C25H46NO7P	LysoPE 20:3(2n isomer)*	Lipids	LPE	-	3	20569.4	15775.9	14097.6	16832.6	10429	17573.9	0.434013	0.565818	0.687094	1.12506	0.170008	insig
Lmhp010040	C25H46NO7P	LysoPE 20:3*	Lipids	LPE	-	3	9727.27	14073.5	20094	11973.1	12872	12526	0.376165	0.544941	0.67094	1.17456	0.232124	insig
Lmhp009349	C25H44NO7P	LysoPE 20:4(2n isomer)*	Lipids	LPE	-	3	8897.78	8770.14	10093.1	15666.5	12868.9	17543.9	1.29119	0.0364792	0.108853	0.60246	-0.731062	insig
Lmhp009497	C25H44NO7P	LysoPE 20:4*	Lipids	LPE	-	3	8897.78	8770.14	10093.1	15666.5	12868.9	17543.9	1.29119	0.0364792	0.108853	0.60246	-0.731062	insig
Lmmn006306	C18H30O3	Machilusolide D	Others	Lactones	-	3	1.81541e+07	1.7989e+07	1.98825e+07	2.31011e+07	2.35101e+07	2.41517e+07	1.33638	0.00569503	0.0367329	0.791737	-0.336907	insig
MW0130408	C15H12O6	Maesopsin	Others	Others	5989-16-2	3	7497.08	28340	11670	263340	333340	160140	1.33136	0.0405076	0.115529	0.062772	-3.99374	down
Li512113	C20H20O12	Maleoyl-caffeoylquinic acid	Phenolic acids	Phenolic acids	-	2	54257.5	41599.1	46154.5	43581.1	43878.4	47929.6	0.347786	0.622051	0.73311	1.04891	0.0688918	insig
Wayn000504	C16H26O15	Malic acid-1-O-diglucoside	Organic acids	Organic acids	-	2	380765	510523	380672	918340	574763	588432	1.11178	0.125102	0.246495	0.611068	-0.710595	insig
pme1975	C3H4O4	Malonic acid	Organic acids	Organic acids	141-82-2	3	8.40973e+06	9.22513e+06	8.6605e+06	5.32289e+06	5.84322e+06	5.98712e+06	1.36405	0.000735917	0.0150504	1.53297	0.616328	insig
Lacn003532	C16H20O11	Malonyl Tachioside	Phenolic acids	Phenolic acids	-	2	357562	293574	376625	438017	448576	517838	1.2016	0.024	0.0821388	0.731798	-0.450482	insig
MWS1983	C12H24O11	Maltitol	Others	Saccharides	585-88-6	3	90926.2	120290	201620	159930	154462	133277	0.375057	0.762744	0.840421	0.922192	-0.116861	insig
pmp000509	C6H6O3	Maltol	Others	Ketone compounds	118-71-8	3	2.59414e+06	2.63305e+06	3.32097e+06	5.79786e+06	4.46427e+06	5.29899e+06	1.30702	0.0112898	0.0536786	0.549328	-0.86426	insig
MWS0442	C18H32O16	Maltotriose	Others	Saccharides	1109-28-0	3	127880	187408	161479	40005	102084	65005	1.16596	0.0227585	0.0790186	2.30218	1.203	up
Lmpp003958	C32H31O14+	Malvidin-3-O-(6''-O-p-coumaroyl)glucoside	Flavonoids	Anthocyanidins	-	3	3848970	3982090	3030700	2.66817e+06	5168725	2.41714e+06	0.294681	0.843952	0.901485	1.05927	0.0830663	insig
pme2362	C8H8O3	Mandelic acid	Organic acids	Organic acids	90-64-2	3	151545	218660	196556	235748	226528	250565	1.01446	0.12033	0.242541	0.795074	-0.330839	insig
Lmyn002403	C14H18O8	Mandelic acid-β-glucoside	Organic acids	Organic acids	-	1	35414.2	31684	48340	45908.5	37613.6	48061.6	0.603892	0.426824	0.580522	0.877299	-0.18886	insig
pmf0516	C19H18O11	Mangiferin*	Flavonoids	Other Flavonoids	4773-96-0	2	38146.4	68340	54937.7	90005	71638.3	58101.7	0.84232	0.201334	0.343451	0.734597	-0.444975	insig
Jmzn003632	C26H34O11	Manglieside D	Lignans and Coumarins	Lignans	-	3	338340	341670	513340	470005	350005	758340	0.588853	0.412605	0.566908	0.756074	-0.4034	insig
Ljmp121505	C15H18O3	Mansonone S	Others	Ketone compounds	-	2	76372.9	61301	60671.3	84841.6	90493.1	96260.1	1.2336	0.0219428	0.0768536	0.730298	-0.453443	insig
Zbsp010221	C30H46O	Marsformosanone	Terpenoids	Triterpene	72093-24-4	2	1.20324e+06	1.23022e+06	1.19542e+06	3.40886e+06	3.27247e+06	1.73311e+06	1.22319	0.0971342	0.209375	0.431267	-1.21335	down
Cmmn005231	C20H24O8	Massoniresinol; Vladinol A	Lignans and Coumarins	Lignans	96087-10-4	3	268340	247240	305005	751670	673340	646670	1.37551	0.00123162	0.0176532	0.396096	-1.33608	down
Lssp210087	C20H22O6	Matairesinol	Lignans and Coumarins	Lignans	580-72-3	2	261475	411434	143123	277932	335700	245968	0.285029	0.872936	0.92128	0.949314	-0.0750425	insig
Lhbp111733	C26H32O11	Matairesinol-4'-O-glucoside (Matairesinoside)*	Lignans and Coumarins	Lignans	23202-85-9	3	246670	222572	141500	528932	440005	473310	1.29157	0.00288947	0.0262443	0.423466	-1.23968	down
Lmtn002997	C22H22O13	Mearnsetin-3-O-glucoside*	Flavonoids	Flavones	-	3	27984	17350.4	30457.7	55498.4	77450.1	82938.9	1.29104	0.0168381	0.0672577	0.351072	-1.51016	down
mws1333	C12H22O11	Melibiose	Others	Saccharides	585-99-9	1	3.74796e+06	3.27976e+06	2.27233e+06	4.15541e+06	5.38283e+06	4.2189e+06	1.06459	0.0661106	0.159282	0.676015	-0.564873	insig
pme1014	C31H40O2	Menatetrenone (Vitamin K2)	Others	Vitamin	11032-49-8	3	272385	308636	219045	194356	189096	215069	1.10896	0.112682	0.231011	1.33674	0.418717	insig
MWSmce463	C10H12O	Mesitaldehyde	Others	Aldehyde compounds	487-68-3	2	236133	207331	366598	289347	240788	329663	0.286057	0.783867	0.857704	0.942153	-0.0859669	insig
MWS201399	C9H17N3O4S	Met-Asn	Amino acids and derivatives	Amino acids and derivatives	36261-61-7	3	72802.6	73175.4	87026.7	51612.8	70317.1	64643.7	1.00424	0.101585	0.215917	1.24886	0.320614	insig
MWS201421	C14H20N2O3S	Met-Phe	Amino acids and derivatives	Amino acids and derivatives	14492-14-9	3	60418.3	77199.9	62523	67324	58340	45578.6	0.707113	0.30844	0.465156	1.16876	0.224977	insig
MWS201429	C8H16N2O4S	Met-Ser	Amino acids and derivatives	Amino acids and derivatives	14517-43-2	3	124928	113512	113798	118199	139527	113523	0.463885	0.527937	0.660296	0.948789	-0.0758404	insig
Lazn003560	C22H30O11	Methoxy-erythro-Guaiacyl glycerol β-threo-syringyl glycerol ether	Lignans and Coumarins	Lignans	-	3	13900.6	23340	43340	15748.5	17601.4	48340	0.0264656	0.97977	0.988613	0.98642	-0.0197257	insig
pmb0818	C11H11NO3	Methoxyindoleacetic acid	Alkaloids	Plumerane	3471-31-6	3	1.11385e+07	9.7972e+06	9.88955e+06	1.29435e+07	1.56017e+07	1.39846e+07	1.28246	0.0197477	0.0739215	0.724792	-0.464362	insig
Wcsn008822	C28H44O2	Methyl (4E,6E,8E,10E,13Z,18E)-5,7,9,11,13,16,17-heptamethylicosa-4,6,8,10,13,18-hexaenoate	Others	Others	-	3	9069.22	4879.36	3610.9	13071.3	16302.2	14231.1	1.21159	0.0172646	0.0682757	0.402698	-1.31223	down
Yalp008047	C19H30O2	Methyl 12-phenyldodecanoate	Lipids	Free fatty acids	38795-65-2	1	93929.1	105226	115709	148914	267744	271344	1.21849	0.0872102	0.194225	0.457651	-1.12768	down
Hmtn001288	C9H10O4	Methyl 2,4-dihydroxyphenylacetate*	Phenolic acids	Phenolic acids	67828-42-6	2	148339	149853	134575	123610	139822	126158	0.998183	0.108907	0.226037	1.11083	0.151635	insig
Lmbn004790	C11H14O4	Methyl 3-(3-hydroxy-4-methoxyphenyl)propanoate*	Phenolic acids	Phenolic acids	129150-61-4	3	346670	350005	370005	413340	308340	428340	0.406902	0.540447	0.668909	0.927532	-0.108532	insig
MWSmce585	C4H9NO2	Methyl 3-aminopropanoate	Amino acids and derivatives	Amino acids and derivatives	4138-35-6	2	2.5826e+07	2.75361e+07	2.58788e+07	2.66638e+07	2.34422e+07	2.5038e+07	0.744648	0.290622	0.444278	1.05452	0.0765887	insig
Zmgn004894	C8H8O3	Methyl 4-hydroxybenzoate*	Phenolic acids	Phenolic acids	99-76-3	1	871670	1098340	903340	448402	354622	488149	1.33627	0.00644818	0.0396635	2.22538	1.15405	up
Wbsp004755	C10H10O3	Methyl Hydroxycinnamate	Phenolic acids	Phenolic acids	80540-55-2	3	20531.6	11670	18709.3	20005	22178.9	29345.5	0.900881	0.153493	0.278581	0.711748	-0.490562	insig
Zaxn005611	C21H32O2	Methyl abieta	Terpenoids	Ditepenoids	-	2	388408	402429	433564	795545	722564	754777	1.38036	0.00041504	0.0114259	0.538699	-0.892449	insig
MWSHC20168	C7H6O4	Methyl cumalate*	Phenolic acids	Phenolic acids	6018-41-3	3	550862	245005	674001	833258	899422	888446	1.01811	0.0914086	0.200644	0.560777	-0.8345	insig
Hmyp002656	C11H11NO4	Methyl dioxindole-3-acetate	Alkaloids	Plumerane	57061-18-4	3	86987.7	79397.4	62166.9	103671	80287.4	83715	0.745008	0.2761	0.429119	0.853847	-0.22795	insig
Lmyn002788	C8H8O5	Methyl gallate	Phenolic acids	Phenolic acids	99-24-1	3	154767	170551	157726	246848	217163	196642	1.26427	0.0442404	0.121928	0.731163	-0.451734	insig
MWSmce689	C19H32O2	Methyl linolenate	Lipids	Free fatty acids	301-00-8	1	10465.4	11243	11146.7	15944.9	15686.4	15597.7	1.38192	0.00068232	0.0146033	0.695657	-0.523553	insig
Zaxn005783	C21H32O2	Methyl neoabietate	Terpenoids	Ditepenoids	3310-97-2	2	389576	370010	400187	731542	622145	763713	1.35964	0.0145536	0.0611619	0.547735	-0.868451	insig
pmn001669	C12H14O5	Methyl sinapate	Phenolic acids	Phenolic acids	20733-94-2	3	1793.22	3491.12	4961.45	11503.4	14377.1	9260.6	1.24737	0.0137439	0.0598226	0.291562	-1.77813	down
pme0109	C10H13NO4	Methyldopa	Amino acids and derivatives	Amino acids and derivatives	555-30-6	3	120818	106797	90108.2	144272	175363	60623.5	0.193317	0.609272	0.726707	0.835543	-0.259214	insig
pme3255	C11H14O2	Methyleugenol*	Phenolic acids	Phenolic acids	93-15-2	3	234314	211163	297417	156875	222641	197282	0.918834	0.16569	0.294033	1.28796	0.365089	insig
mws0470	C4H6O4	Methylmalonic acid*	Organic acids	Organic acids	516-05-2	1	1.41827e+08	1.50448e+08	4.6713e+07	2.97896e+07	3.45048e+07	3.0142e+07	1.1616	0.133394	0.25533	3.5896	1.84382	up
MWS5136	C6H10O4	Mono-Methyl Glutarate*	Organic acids	Organic acids	1501-27-5	2	1.69321e+06	1.77728e+06	1.94192e+06	1.25171e+06	1.43212e+06	1.36797e+06	1.29878	0.0093436	0.048213	1.33581	0.41771	insig
Lmsp010763	C21H36O4	Monolinolenin*	Lipids	Glycerol ester	75685-85-7	1	2.13085e+06	1.92398e+06	2.03595e+06	3.15734e+06	3.09626e+06	2.79399e+06	1.35482	0.00422557	0.0319202	0.673193	-0.570908	insig
Lmmn002164	C5H8O4	Monomethyl succinate*	Organic acids	Organic acids	3878-55-5	3	90048.9	90765.8	92726.1	64569.4	71761.7	48423.5	1.20253	0.0485901	0.129342	1.48056	0.566146	insig
pmp001284	C19H38O4	Monopalmitin*	Lipids	Glycerol ester	542-44-9	1	43060.5	44300	51598.2	59961.2	51166	44251.5	0.640793	0.370328	0.520569	0.894322	-0.161134	insig
Lmhn011365	C30H48O3	Morolic acid*	Terpenoids	Triterpene	559-68-2	2	14485.7	14374.3	17963.2	30295.8	39520.6	27555.8	1.31227	0.0330991	0.101662	0.480868	-1.05629	down
Lmyn000160	C8H14O8	Mucic acid Dimethyl Ester	Phenolic acids	Phenolic acids	-	1	808518	717808	777352	1.0862e+06	1.05348e+06	1.0167e+06	1.35154	0.00142348	0.0192514	0.729848	-0.454332	insig
pme3207	C6H6O4	Muconic acid	Organic acids	Organic acids	1119-72-8	3	7.55833e+06	7.2512e+06	8.18028e+06	9.4092e+06	9.2094e+06	9.30993e+06	1.30836	0.0225359	0.0784082	0.823166	-0.280745	insig
Lajp003585	C17H20O9	Murrayacarpin A glucoside*	Lignans and Coumarins	Coumarins	-	3	2.52793e+07	2.73107e+07	2.56945e+07	2.61137e+07	2.57278e+07	2.84715e+07	0.419735	0.56069	0.681854	0.974741	-0.0369096	insig
Lhfp112926	C20H22O5	Myricatomentogenin	Others	Others	-	3	45098.7	44500.2	42955.9	36880.2	53944	41739.2	0.0763912	0.9996	0.9996	0.999935	-9.42065e-05	insig
Lmfn004235	C18H16O8	Myricetin-3,7,3'-trimethyl ether*	Flavonoids	Flavonols	-	3	12860.3	21050.5	28585.9	81827.3	45005	63134	1.2406	0.0413511	0.117336	0.328988	-1.60389	down
Yaap009385	C24H30O6	Myrtucommulone B	Others	Others	54247-23-3	3	1.36512e+07	1.04507e+07	1.40621e+07	1.65147e+07	2.45427e+07	1.78123e+07	1.13119	0.0918778	0.201411	0.64828	-0.625311	insig
pme1313	C11H12N2O4	N'-Formylkynurenine	Amino acids and derivatives	Amino acids and derivatives	1022-31-7	3	5005	2646.62	8781.27	58256.9	41180.8	46408.2	1.329	0.0076132	0.0428144	0.112673	-3.14979	down
MWS04412	C8H18N2O2	N(6),N(6)-Dimethyl-L-lysine	Amino acids and derivatives	Amino acids and derivatives	2259-86-1	2	4.34512e+07	4.91387e+07	6.0208e+07	7.61046e+07	7.81649e+07	7.189e+07	1.25157	0.0265046	0.0880164	0.67562	-0.565715	insig
MWS5164	C8H18N4O2	N,N'-Dimethylarginine;SDMA	Amino acids and derivatives	Amino acids and derivatives	30344-00-4	1	3.19747e+06	3.14643e+06	3.20444e+06	4.22879e+06	3.80553e+06	3.90205e+06	1.33839	0.0230553	0.0797189	0.799937	-0.322041	insig
pme3005	C3H7NO	N,N-Dimethylformamide	Alkaloids	Alkaloids	68-12-2	3	1.33039e+06	1.11679e+06	1.34178e+06	1.27888e+06	1.36016e+06	1.52176e+06	0.716148	0.292065	0.446078	0.910632	-0.13506	insig
pme3033	C4H9NO2	N,N-Dimethylglycine*	Amino acids and derivatives	Amino acids and derivatives	1118-68-9	2	3.03896e+07	2.95426e+07	3.0069e+07	2.78127e+07	2.88843e+07	2.7222e+07	1.22105	0.0345585	0.105372	1.07248	0.100947	insig
Wayn001257	C12H23NO7	N-(1-Deoxy-1-fructosyl)Leucine	Nucleotides and derivatives	Nucleotides and derivatives	-	1	141816	144666	161148	444443	448027	505323	1.386	0.00198773	0.021232	0.320241	-1.64277	down
Wayn002083	C15H21NO7	N-(1-Deoxy-1-fructosyl)Phenylalanine	Nucleotides and derivatives	Nucleotides and derivatives	-	1	517849	578761	603828	1.26931e+06	1.23606e+06	1.35139e+06	1.38164	0.000125449	0.00678639	0.440898	-1.18148	down
Wayn002636	C17H22N2O7	N-(1-Deoxy-1-fructosyl)Tryptophan	Nucleotides and derivatives	Nucleotides and derivatives	-	1	339207	427962	507112	723468	861705	598552	1.20643	0.0362127	0.108745	0.583535	-0.777108	insig
Wayp001104	C15H21NO8	N-(1-Deoxy-1-fructosyl)Tyrosine	Nucleotides and derivatives	Nucleotides and derivatives	-	2	117856	213084	145768	155109	212075	185038	0.553626	0.494067	0.634905	0.863253	-0.212145	insig
Wayp001024	C11H21NO7	N-(1-Deoxy-1-fructosyl)Valine	Nucleotides and derivatives	Nucleotides and derivatives	-	1	62748	136670	95005	83589.7	96670	112763	0.105654	0.985264	0.990996	1.00478	0.00687605	insig
Zahp014087	C18H37NO	N-(12-methyltetradecyl)propionamide*	Alkaloids	Alkaloids	-	3	1.47619e+07	8.55503e+06	1.46043e+07	1.36655e+07	1.3461e+07	1.20364e+07	0.228429	0.860571	0.91364	0.968295	-0.0464809	insig
MWStz070	C9H11NO3	N-(2-Hydroxy-4-methoxyphenyl)acetamide	Alkaloids	Phenolamine	58469-06-0	1	2.18656e+07	23783365	2.03723e+07	1.89193e+07	2.6909e+07	2.05159e+07	0.0278225	0.970278	0.984365	0.995131	-0.00704105	insig
Zajp000573	C7H13NO2	N-(4-oxopentyl)-acetamide*	Alkaloids	Alkaloids	-	3	1.00806e+07	4.24713e+06	4.47229e+06	4.29244e+06	4.48806e+06	4.21016e+06	0.632982	0.416986	0.571312	1.4472	0.533262	insig
Zbqn004590	C11H13NO3	N-(acetyl)phenylalanine	Amino acids and derivatives	Amino acids and derivatives	-	2	98710.6	85163.8	99359	139962	197120	192483	1.29583	0.0394705	0.113732	0.534841	-0.902817	insig
Zbqn004234	C12H13NO5	N-(malonyl)phenylalanine	Amino acids and derivatives	Amino acids and derivatives	-	2	76448.2	37650.9	65902.8	144591	110444	76469.9	1.03033	0.107213	0.223627	0.542984	-0.881018	insig
mws0677	C12H14N2O2	N-Acetyl-5-hydroxytryptamine	Alkaloids	Plumerane	1210-83-9	3	384116	349364	384101	492346	490424	343151	0.754266	0.293263	0.447093	0.842872	-0.246615	insig
mws2608	C8H15NO6	N-Acetyl-D-galactosamine	Others	Saccharides	1811-31-0	3	691485	687627	827537	726802	755513	659956	0.254977	0.715327	0.79867	1.03005	0.0427162	insig
pme2755	C8H15NO6	N-Acetyl-D-glucosamine	Others	Saccharides	7512-17-6	3	409295	431528	362037	294192	350022	308052	1.17912	0.0362485	0.108745	1.26315	0.33703	insig
pmb3079	C8H16NO9P	N-Acetyl-D-glucosamine-1-phosphate	Others	Saccharides	6866-69-9	1	392315	371967	564905	508795	553146	586684	0.896167	0.217467	0.359657	0.80624	-0.310719	insig
mws4174	C8H15NO6	N-Acetyl-D-mannosamine	Others	Saccharides	7772-94-3	3	119339	114128	113502	83949.3	118517	87389.2	0.914403	0.223111	0.367541	1.19704	0.259473	insig
pme0170	C8H16N4O3	N-Acetyl-L-Arginine	Amino acids and derivatives	Amino acids and derivatives	155-84-0	3	181670	119952	148718	150592	150362	126670	0.2086	0.725974	0.808703	1.05312	0.0746715	insig
pme0137	C7H12N2O4	N-Acetyl-L-Glutamine	Amino acids and derivatives	Amino acids and derivatives	2490-97-3	2	262716	280564	184418	305353	319333	316391	1.00521	0.134907	0.256216	0.773261	-0.370972	insig
pme0075	C7H11NO5	N-Acetyl-L-glutamic acid	Amino acids and derivatives	Amino acids and derivatives	1188-37-0	1	1.64921e+06	1.31435e+06	1.63664e+06	1.75747e+06	1.74426e+06	1.81323e+06	0.981728	0.157461	0.283634	0.865519	-0.208362	insig
pme3382	C6H11NO4	N-Acetyl-L-threonine	Amino acids and derivatives	Amino acids and derivatives	17093-74-2	3	91264.3	80924.8	76854.7	123340	158340	146670	1.32179	0.0169247	0.0672577	0.581403	-0.782391	insig
MWS3020	C7H16N2O	N-Acetylcadaverine	Alkaloids	Alkaloids	32343-73-0	2	248090	267508	237347	279957	223212	302561	0.41149	0.543313	0.670939	0.934489	-0.097751	insig
Zmtn001624	C10H7NO3	N-Acetylisatin	Alkaloids	Plumerane	574-17-4	3	870621	865549	891424	834331	777278	856748	1.00636	0.143658	0.267089	1.06451	0.0901909	insig
pme2693	C6H14N2O	N-Acetylputrescine	Alkaloids	Alkaloids	18233-70-0	3	828669	903987	891058	1.1855e+06	1.1738e+06	1.15377e+06	1.36861	0.00239809	0.0235181	0.746844	-0.421121	insig
MWS4471	C6H10N2O4	N-Alpha-Acetyl-L-Asparagine	Amino acids and derivatives	Amino acids and derivatives	4033-40-3	3	11670	17585.8	17522.2	28258.2	33278.9	28148.1	1.27498	0.00559121	0.0367329	0.521579	-0.939041	insig
MWSprf110	C26H43NO2	N-Benzyloleamide	Alkaloids	Alkaloids	883715-21-7	2	27280	18678.3	27046.2	8298.25	30615.4	18592.6	0.568091	0.520856	0.656985	1.26951	0.344266	insig
Lmhp003013	C15H22N2O3	N-Feruloyl-Cadaverine	Alkaloids	Phenolamine	-	3	354468	380005	244748	250005	298446	286670	0.615585	0.369147	0.519782	1.17255	0.229649	insig
Wafp003601	C16H24N4O3	N-Feruloylmethylagmatine	Alkaloids	Phenolamine	-	3	153340	172073	256670	267107	141670	313551	0.42736	0.489939	0.632565	0.805843	-0.311429	insig
Wafp003720	C24H29NO10	N-Feruloyloctopamine glucoside	Alkaloids	Phenolamine	-	3	42463.2	41699.5	36393.1	36643.8	55191.3	47105.1	0.628075	0.374952	0.526188	0.867681	-0.204763	insig
Lmlp003161	C14H20N2O3	N-Feruloylputrescine	Alkaloids	Phenolamine	501-13-3	3	229511	236705	218959	241089	354376	333519	1.06769	0.141879	0.264662	0.737553	-0.439181	insig
pmb0468	C6H11NO3S	N-Formyl-L-Methionine	Amino acids and derivatives	Amino acids and derivatives	4289-98-9	3	248588	870009	365357	918883	2.20475e+06	899032	1.0332	0.17927	0.312187	0.368898	-1.43871	down
mws0736	C8H16N2O3	N-Glycyl-L-leucine*	Amino acids and derivatives	Amino acids and derivatives	869-19-2	2	1.05489e+07	1.22608e+07	6.87537e+06	1.00992e+07	8.45888e+06	9.24559e+06	0.151773	0.736668	0.817058	1.06767	0.0944631	insig
MWSmce338	C6H11NO3	N-Hydroxypipecolic acid	Alkaloids	Piperidine alkaloids	115819-92-6	3	939849	1.09238e+06	970864	698106	801038	698980	1.28702	0.0118692	0.0549851	1.36621	0.450177	insig
pmb0774	C10H12N2O	N-Hydroxytryptamine	Alkaloids	Plumerane	-	3	7.12228e+06	2.76229e+07	7.05483e+06	1.89864e+07	2.1984e+07	2.60064e+07	0.828709	0.345149	0.503318	0.624097	-0.680158	insig
Zahp011321	C14H29NO	N-Isobutyl Decanamide	Alkaloids	Alkaloids	73785-31-6	2	1.33686e+06	924165	1.25561e+06	1.12944e+06	1.15077e+06	954642	0.384949	0.553383	0.676094	1.08711	0.1205	insig
Yalp000545	C6H11NO2	N-Methyl-L-proline*	Amino acids and derivatives	Amino acids and derivatives	475-11-6	1	3.35268e+07	3.82377e+07	3.4357e+07	2.54389e+07	2.58276e+07	2.50096e+07	1.35099	0.0184934	0.0714596	1.39128	0.476414	insig
Lmqp000427	C6H11NO3	N-Methyl-Trans-4-Hydroxy-L-Proline	Amino acids and derivatives	Amino acids and derivatives	4252-82-8	3	216711	202464	220054	126535	153123	160546	1.291	0.0105793	0.0523347	1.45212	0.538161	insig
MWS5209	C5H11NO2	N-Methyl-α-aminoisobutyric acid	Amino acids and derivatives	Amino acids and derivatives	2566-34-9	3	20005	16548.3	11515.3	42733.8	32661	33340	1.27561	0.00924489	0.0478509	0.442072	-1.17765	down
ML10198895	C3H7NO2	N-Methylglycine	Amino acids and derivatives	Amino acids and derivatives	107-97-1	3	23585.9	20943.2	16080.9	27898	21922	25240.6	0.891186	0.16402	0.291997	0.807481	-0.308499	insig
Qmdp090606	C22H28NO4+	N-Methyltetrahydropalmatine	Alkaloids	Alkaloids	47528-98-3	1	1.25688e+06	961687	1.12673e+06	1.62669e+06	1.10622e+06	1.64244e+06	0.902281	0.181211	0.315049	0.764579	-0.387263	insig
Zmjp000182	C7H16N4O2	N-Monomethyl-L-arginine*	Amino acids and derivatives	Amino acids and derivatives	17035-90-4	1	1.26962e+06	6.3447e+06	5.86519e+06	8.31212e+06	7.80051e+06	7.47413e+06	0.828595	0.170092	0.300574	0.571486	-0.807209	insig
mws0983	C20H39NO2	N-Oleoylethanolamine	Alkaloids	Alkaloids	111-58-0	1	58293.7	49020.8	52921.6	64839.7	63343.6	53009.5	0.839099	0.209426	0.354019	0.884341	-0.177326	insig
mws0712	C5H9NO3	N-Propionylglycine	Amino acids and derivatives	Amino acids and derivatives	21709-90-0	3	47837.8	63957.8	92313.6	81803.8	107880	96121.5	0.924977	0.161633	0.289283	0.714156	-0.48569	insig
Zbqn004681	C13H14N2O3	N-acetyl-tryptophan	Amino acids and derivatives	Amino acids and derivatives	-	1	43340	73008.3	50790.3	100486	81631.5	133340	1.16303	0.061082	0.150639	0.52983	-0.916399	insig
ZbWn002006	C7H13NO3	N-acetylvaline	Amino acids and derivatives	Amino acids and derivatives	-	3	200540	182006	203985	277096	291414	278959	1.36368	0.000915672	0.0160226	0.692097	-0.530953	insig
Smcp000882	C15H21NO7	N-benzoyl-2-aminoethyl-β-D-glucopyranoside	Alkaloids	Alkaloids	-	3	81546.9	74887	58027.7	104525	110357	95860.4	1.2056	0.0249022	0.0842567	0.690157	-0.535004	insig
HJKP000649	C8H9NO	N-benzylformamide*	Alkaloids	Alkaloids	6343-54-0	2	15988720	1.31907e+07	1.13471e+07	1.09557e+07	1.13475e+07	15340170	0.353392	0.647155	0.748467	1.07659	0.10647	insig
Zbqn003921	C12H13NO5	N-carboxy-N-(2-oxo-2-phenylethyl)-L-alanine	Amino acids and derivatives	Amino acids and derivatives	-	1	190010	203307	206757	247087	253637	253883	1.35538	0.003855	0.0312311	0.795214	-0.330584	insig
Lasp001037	C13H18N2O	N-ethylcytisine	Alkaloids	Piperidine alkaloids	-	2	294711	181527	283303	186794	223546	270217	0.353864	0.580614	0.701001	1.11606	0.158414	insig
Zbqn003748	C9H15NO5	N-malonylleucine	Amino acids and derivatives	Amino acids and derivatives	-	3	117000	181902	179651	319226	386948	330637	1.29523	0.00337253	0.0284584	0.461562	-1.1154	down
Wagp003033	C16H24N2O3	N-trans-Feruloyl-1,6-Hexanediamine	Alkaloids	Phenolamine	-	3	14795.9	18340	15833.3	21670	17592.8	12293.5	0.117597	0.789201	0.861061	0.94982	-0.0742743	insig
Zmyn000155	C7H14N2O3	N-α-Acetyl-L-ornithine	Amino acids and derivatives	Amino acids and derivatives	6205-08-9	1	1.33119e+06	1.16574e+06	1.19126e+06	1.75771e+06	1.67736e+06	1.73386e+06	1.34984	0.00402809	0.0315659	0.713532	-0.486951	insig
Wahp003564	C25H31N3O4	N1,N10-Bis(p-coumaroyl)spermidine	Alkaloids	Phenolamine	114916-05-1	1	722684	824291	749969	1.29517e+06	1.11037e+06	1.25652e+06	1.34725	0.00526917	0.0355813	0.627227	-0.672941	insig
Lcsp000380	C11H21N5O5	N2-gamma-L-Glutamyl-L-arginine	Amino acids and derivatives	Amino acids and derivatives	-	3	1.57441e+06	1.21419e+06	1.68099e+06	1.38862e+06	1.70104e+06	1.21411e+06	0.184779	0.796532	0.866645	1.03853	0.0545411	insig
pme0122	C8H16N2O3	N6-Acetyl-L-lysine	Amino acids and derivatives	Amino acids and derivatives	692-04-6	1	2.77419e+06	2.47311e+06	2.66264e+06	4.053e+06	3.70172e+06	3.40754e+06	1.31568	0.0152909	0.0628716	0.708632	-0.496891	insig
Wcfp002357	C15H20N6O8	N6-Threonylcarbamoyladenosine	Others	Others	24719-82-2	3	3.9171e+06	5593475	3.71316e+06	2.55183e+06	4.5303e+06	4.66141e+06	0.39385	0.615405	0.730385	1.12604	0.171263	insig
pmb0197	C11H15N5O5	N7-Methylguanosine	Nucleotides and derivatives	Nucleotides and derivatives	20244-86-4	3	66423.7	80377.4	57742.6	99721.8	98365.9	134310	1.20497	0.047677	0.127722	0.615359	-0.7005	insig
pme2651	C21H28N7O17P3	NADP (Nicotinamide adenine dinucleotide phosphate)	Nucleotides and derivatives	Nucleotides and derivatives	53-59-8	3	214349	176318	238520	264750	264750	374196	1.07707	0.112432	0.231011	0.696237	-0.522349	insig
MW0154272	C20H16N2O6	Nap-Gly-OH	Amino acids and derivatives	Amino acids and derivatives	-	3	2.87391e+06	3.15329e+06	3.01183e+06	3.08209e+06	3.64125e+06	3.96055e+06	1.0002	0.157239	0.283537	0.846044	-0.241196	insig
MW0154297	C27H22N2O7	Nap-Tyr-OH	Amino acids and derivatives	Amino acids and derivatives	-	3	2.11431e+06	2.22117e+06	2.72206e+06	2.74346e+06	3.08261e+06	3.16048e+06	1.1288	0.0544819	0.13949	0.785345	-0.348602	insig
pme0376	C15H12O5	Naringenin (5,7,4'-Trihydroxyflavanone)*	Flavonoids	Flavanones	480-41-1	1	11877.4	9480.71	10158	6.89589e+06	7.71768e+06	6.63507e+06	1.39299	0.00212062	0.0218064	0.00148321	-9.39706	down
pme2960	C15H12O5	Naringenin chalcone; 2',4,4',6'-Tetrahydroxychalcone	Flavonoids	Chalcones	73692-50-9	1	8423.61	10761	9903.66	2.9262e+06	3.15492e+06	2.93475e+06	1.39289	0.000623271	0.014517	0.00322634	-8.27589	down
HJN087	C21H22O10	Naringenin-4'-O-glucoside*	Flavonoids	Flavanones	-	3	37396.3	61757.3	61131.7	95744.7	120507	95707	1.23032	0.0117893	0.0549185	0.513804	-0.960711	insig
pme1816	C16H18O9	Neochlorogenic acid (5-O-Caffeoylquinic acid)*	Phenolic acids	Phenolic acids	906-33-2	1	258152	318590	333978	218527	290054	262524	0.821284	0.210063	0.354402	1.18106	0.240079	insig
MWSprf135	C24H46O2	Nervonic Acid	Lipids	Free fatty acids	506-37-6	1	9318.16	21478.9	17086.1	29595.9	21537.2	21841.3	0.913332	0.137819	0.260566	0.656164	-0.607871	insig
mws1375	C12H21N3O6	Nicotianamine	Alkaloids	Alkaloids	34441-14-0	3	1.87895e+06	1.9377e+06	2.12859e+06	2.09566e+06	1.83364e+06	1.83355e+06	0.364372	0.626627	0.735892	1.03165	0.0449544	insig
mws0133	C6H6N2O	Nicotinamide	Others	Vitamin	98-92-0	3	2.73909e+06	2.92449e+06	2.72925e+06	3.13034e+06	3.1026e+06	3.11975e+06	1.28647	0.0353929	0.106944	0.897371	-0.156224	insig
pma3101	C11H14NO6+	Nicotinate D-ribonucleoside	Others	Vitamin	17720-18-2	3	4.22574e+06	4.50359e+06	4.10106e+06	4.23468e+06	4.30721e+06	4.28726e+06	0.0152045	0.997567	0.998758	1.0001	0.000139369	insig
MW0103633	C11H15NO9P+	Nicotinate mononucleotide	Nucleotides and derivatives	Nucleotides and derivatives	321-02-8	3	14840.7	13782	8405.64	40305.4	28644.2	29057.9	1.28281	0.0178588	0.0697626	0.377812	-1.40426	down
MWSmce016	C7H7NO2	Nicotinic Acid Methyl Ester(Methyl Nicotinate)	Alkaloids	Pyridine alkaloids	93-60-7	3	22477.8	65046	31670	61239.5	108407	68589.9	1.0149	0.113238	0.231599	0.500317	-0.999085	insig
pme0490	C6H5NO2	Nicotinic acid (Vitamin B3)	Others	Vitamin	59-67-6	3	816486	1.05777e+06	889006	936816	1.1807e+06	932111	0.573567	0.430888	0.584775	0.906098	-0.14226	insig
pmb0530	C21H27N7O14P2	Nicotinic acid adenine dinucleotide	Nucleotides and derivatives	Nucleotides and derivatives	53-84-9	1	470449	327816	480291	293308	279465	362350	1.00256	0.13106	0.25205	1.36726	0.451288	insig
mws0043	C21H22O8	Nobiletin (5,6,7,8,3',4'-Hexamethoxyflavone)	Flavonoids	Flavones	478-01-3	3	5171.88	6670	4838.08	17377.7	18723.3	10836.1	1.30043	0.0474231	0.127246	0.355368	-1.49261	down
MWSslk171	C20H24O9	Nodakenin	Lignans and Coumarins	Coumarins	495-31-8	2	14456755	14865760	14176080	17133040	15593150	18961025	1.14682	0.101576	0.215917	0.841574	-0.248839	insig
MWSmce096	C15H22O	Nootkatone	Terpenoids	Sesquiterpenoids	4674-50-4	2	761345	807500	786647	798095	873373	840884	0.997853	0.124614	0.246495	0.937564	-0.0930104	insig
Hmln002100	C26H32O12	Nortrachelogenin-4-O-glucoside	Lignans and Coumarins	Lignans	33464-78-7	3	186673	139742	186756	378099	98340	371397	0.493872	0.349362	0.50572	0.605271	-0.724346	insig
Hmhp005228	C15H10O5	Norwogonin	Flavonoids	Flavones	4443-09-8	3	47073.6	38944	56051.4	50061.9	49701.8	51057.9	0.443083	0.615083	0.730385	0.941968	-0.0862505	insig
MWSslk108	C9H17NO4	O-Acetyl-L-carnitine	Alkaloids	Alkaloids	3040-38-8	3	1.9123e+06	1.08416e+06	1.68387e+06	1.8221e+06	1.08598e+06	1.54807e+06	0.131469	0.830805	0.890831	1.05031	0.0708102	insig
MWS201054	C6H11NO4	O-Acetyl-L-homoserine	Amino acids and derivatives	Amino acids and derivatives	250736-84-6	3	709014	759303	728062	700553	787710	648237	0.339496	0.681351	0.775397	1.02803	0.0398776	insig
mws1050	C5H9NO4	O-Acetylserine	Amino acids and derivatives	Amino acids and derivatives	5147-00-2	3	637553	710272	655958	455466	513727	464716	1.33646	0.00291082	0.0262443	1.39743	0.482773	insig
pmb1207	C19H14O6	O-Feruloyl 3-hydroxycoumarin*	Lignans and Coumarins	Coumarins	-	2	4566270	791670	2691085	2168340	3087390	1108340	0.102077	0.678877	0.773947	1.26476	0.338864	insig
pmb0382	C19H14O6	O-Feruloyl 4-hydroxycoumarin	Lignans and Coumarins	Coumarins	-	2	1086670	2440005	1.28468e+06	2138340	1561670	2126670	0.578886	0.521435	0.656985	0.825745	-0.276232	insig
Wasn003200	C16H18O11	O-Feruloylgalactaric acid	Phenolic acids	Phenolic acids	-	3	14796.9	18163.2	11674.7	24899.1	35005	21670	1.17496	0.0737835	0.173478	0.547168	-0.869945	insig
pmb1178	C19H14O6	O-Feruloylhydroxycoumarin*	Lignans and Coumarins	Coumarins	-	2	268765	412171	391693	539445	493270	610161	1.15427	0.0309108	0.0967117	0.652897	-0.615072	insig
pma6218	C21H22O9	O-MethylNaringenin-8-C-arabinoside	Flavonoids	Flavanones	-	3	16592.4	18340	8853.72	30069.7	26670	20970.5	1.07664	0.0460172	0.125401	0.563455	-0.827629	insig
pme2602	C3H8NO6P	O-Phospho-L-serine	Amino acids and derivatives	Amino acids and derivatives	407-41-0	3	137133	206020	199097	124911	94036.7	75091.7	1.17369	0.0419798	0.118919	1.84414	0.88295	insig
pmb1754	C5H15NO4P+	O-Phosphocholine	Alkaloids	Alkaloids	107-73-3	3	1.52326e+07	1.18505e+07	1.45877e+07	1.6964e+07	1.32352e+07	1.66289e+07	0.645625	0.338574	0.496753	0.889869	-0.168335	insig
mws0704	C2H8NO4P	O-Phosphorylethanolamine	Alkaloids	Alkaloids	1071-23-4	3	177340	214285	208906	406293	393763	448527	1.36741	0.000772733	0.0152851	0.480971	-1.05598	down
Zahp013600	C18H35NO	Octadec-2-enamide	Alkaloids	Alkaloids	-	1	4.73665e+07	3.74967e+07	4.35382e+07	4.50832e+07	4.39088e+07	4.05345e+07	0.115804	0.913914	0.950176	0.991313	-0.0125868	insig
pmb1650	C18H30O2	Octadeca-11E,13E,15Z-trienoic acid	Lipids	Free fatty acids	25575-00-2	3	1.04831e+07	1.0106e+07	1.04766e+07	1.00237e+07	1.01769e+07	1.02981e+07	0.749343	0.281344	0.434931	1.01859	0.0265748	insig
Wcdp010708	C18H30O	Octadeca-2,9,12,15-tetraen-1-ol	Others	Others	-	1	2.53331e+06	2.20432e+06	3.01822e+06	3.27521e+06	3.38775e+06	2.97196e+06	1.04476	0.0999524	0.214348	0.804973	-0.312987	insig
Zahp012577	C18H33NO	Octadecadienamide	Alkaloids	Alkaloids	-	1	3.37448e+07	2.59971e+07	3.30245e+07	3.143e+07	3.26785e+07	3.32795e+07	0.428273	0.599764	0.72049	0.952545	-0.0701414	insig
MW0055437	C18H34O4	Octadecanedioic acid*	Lipids	Free fatty acids	871-70-5	2	852216	886529	957452	4.05644e+06	4.03243e+06	4.0251e+06	1.39194	2.54888e-05	0.00339203	0.222569	-2.16767	down
MW0055336	C14H28O6	Octyl-Beta-D-Glucopyranoside	Others	Saccharides	29836-26-8	3	30884	17020.7	32709.7	12954.1	32114	26356.4	0.29639	0.705463	0.792168	1.12866	0.174616	insig
Zmgp004436	C23H24O13	Okanin-4'-(6''-O-acetyl)glucoside*	Flavonoids	Chalcones	-	3	16723.5	40005	15005	91670	51670	41670	1.09735	0.115675	0.235707	0.387728	-1.36688	down
Cmxp003975	C21H22O11	Okanin-4'-O-glucoside(Marein)*	Flavonoids	Chalcones	535-96-6	3	8340	11670	5627.87	3340	12166.4	5230.65	0.476268	0.640892	0.744305	1.23633	0.306066	insig
YC512118	C18H35NO	Oleamide (9-Octadecenamide)	Lipids	Free fatty acids	301-02-0	1	1.77576e+06	1.35334e+06	1.63363e+06	1.57289e+06	1.67076e+06	1.50448e+06	0.0207173	0.973479	0.986712	1.00307	0.00442801	insig
mws1086	C30H50O3	Olean-12-ene-3,22,23-triol (Soyasapogenol B)	Terpenoids	Triterpene	595-15-3	3	23420.4	22901.1	25865.5	29406.8	30275.3	29548.8	1.31093	0.0183096	0.0710769	0.808991	-0.305805	insig
pmn001738	C17H24O11	Oleoside 11-methyl ester	Terpenoids	Monoterpenoids	60539-23-3	3	143340	71670	148340	255005	155005	268340	1.02929	0.0811952	0.185006	0.535638	-0.90067	insig
Wcfp003695	C13H18O2	Oleracone B	Others	Others	-	3	616670	350005	513340	1011670	683340	798340	1.11241	0.0548466	0.14021	0.593585	-0.752474	insig
Lmfn006097	C10H16O3	Oleuropeic acid	Organic acids	Organic acids	5027-76-9	3	27952.9	29530.8	32622.4	72323.5	72171.5	70962.1	1.38592	0.000417873	0.0114259	0.418209	-1.2577	down
Lmdn001925	C26H34O12	Olivil-4'-O-glucoside	Lignans and Coumarins	Lignans	76880-93-8	3	57002.8	29071.2	20033.7	50945.5	32688.3	61010.2	0.642377	0.410929	0.566252	0.733578	-0.446978	insig
Zbsp003249	C26H28O15	Orientin-6-C-arabinoside	Flavonoids	Flavones	-	3	22407.2	15005	8340	24149.5	19198.1	34390.4	0.91225	0.153097	0.278404	0.588543	-0.764779	insig
Sacn004878	C29H36O16	Orobanchoside	Phenolic acids	Phenolic acids	-	2	22173.2	43114	27738.8	75355.4	59806.4	112293	1.22139	0.0648497	0.157157	0.375931	-1.41146	down
pme2165	C5H4N2O4	Orotic acid (Vitamin B13)	Others	Vitamin	65-86-1	3	330039	340221	435425	374170	340221	324872	0.382935	0.591662	0.712799	1.06391	0.0893801	insig
MWSN0091	C27H30O15	Oroxin B	Flavonoids	Flavones	114482-86-9	3	15005	13963	5876.55	10477	12756.7	28340	0.555199	0.442231	0.597119	0.675626	-0.565704	insig
mws3133	C7H11NO4	Oxaceprol	Amino acids and derivatives	Amino acids and derivatives	33996-33-7	3	20250.9	18757.5	16258.1	21253.1	18972.5	25657.2	0.860048	0.211672	0.354764	0.838861	-0.253496	insig
pmf0096	C2H2O4	Oxalic acid	Organic acids	Organic acids	144-62-7	3	16249.2	18340	9623.7	99590	48105.2	51794.3	1.29006	0.085649	0.192474	0.221631	-2.17377	down
MWS0132	C20H32N6O12S2	Oxiglutatione	Amino acids and derivatives	Amino acids and derivatives	27025-41-8	1	4.76575e+06	3.82137e+06	6.39354e+06	5.99115e+06	7.21598e+06	5.51853e+06	0.806706	0.249509	0.400025	0.800007	-0.321915	insig
pme2827	C16H32O	Palmitaldehyde	Lipids	Free fatty acids	629-80-1	3	6.73362e+07	6.60981e+07	6.68032e+07	7.2339e+07	7.20859e+07	7.06913e+07	1.35271	0.00214452	0.0218064	0.930834	-0.103404	insig
mws1488	C16H32O2	Palmitic acid	Lipids	Free fatty acids	57-10-3	2	22498.7	24757.3	19435.4	32458.4	32542.2	28220.3	1.24649	0.0137695	0.0598226	0.715412	-0.483153	insig
mws0361	C16H30O2	Palmitoleic Acid*	Lipids	Free fatty acids	373-49-9	1	25920.9	28362	29715.7	35096.5	40281.7	36885.8	1.29736	0.00939306	0.0483195	0.748224	-0.418458	insig
mws1038	C11H22N2O4S	Pantetheine	Alkaloids	Alkaloids	496-65-1	3	195005	73102.3	118165	126174	216670	118202	0.42297	0.628423	0.736968	0.837819	-0.25529	insig
MWS0618	C9H19NO4	Pantothenol	Others	Alcohol compounds	16485-10-2	2	64867.8	69221	60857.1	71704.9	65470.2	77855.4	0.852669	0.205377	0.3486	0.906596	-0.141468	insig
Wcdp010180	C18H28O	Parinaraldehyde	Lipids	Free fatty acids	148408-16-6	2	37060.4	49269.9	41634.8	74725.6	67297.8	51224.4	1.15068	0.0687172	0.163924	0.662181	-0.594703	insig
mws0359	C15H30O2	Pentadecanoic Acid	Lipids	Free fatty acids	1002-84-2	1	67548.6	103166	76705	147776	135448	145776	1.26856	0.020075	0.0740571	0.576736	-0.794016	insig
Zasn010461	C17H34O2	Pentadecanoic acid,14-methyl-,methyl ester	Others	Others	5129-60-2	1	140886	131511	144007	140949	139250	134824	0.0606009	0.919403	0.954614	1.00333	0.00479257	insig
Lmpp003929	C31H29O13+	Peonidin-3-O-(6''-O-p-coumaroyl)glucoside	Flavonoids	Anthocyanidins	-	3	210005	211670	115005	177305	235005	155874	0.233991	0.805682	0.873952	0.944552	-0.0822976	insig
Lmyn012331	C18H34O2	Petroselinic acid*	Lipids	Free fatty acids	593-39-5	1	1.06503e+07	1.01124e+07	8.94459e+06	2.01927e+07	1.92615e+07	1.67585e+07	1.35591	0.00499255	0.0347862	0.52848	-0.920079	insig
MWS201447	C12H16N2O3	Phe-Ala	Amino acids and derivatives	Amino acids and derivatives	3918-87-4	1	2.69829e+06	3.71345e+06	3.27267e+06	2.90455e+06	3.62367e+06	3.6541e+06	0.300542	0.687481	0.777945	0.9511	-0.0723305	insig
MWS201478	C12H16N2O4	Phe-Ser	Amino acids and derivatives	Amino acids and derivatives	16053-39-7	3	546136	647425	602932	654600	775903	723323	1.10398	0.0617275	0.151784	0.834094	-0.261718	insig
MWS201442	C13H18N2O4	Phe-Thr	Amino acids and derivatives	Amino acids and derivatives	51352-44-4	3	606475	432974	33340	587856	746732	581826	0.7267	0.23424	0.38064	0.55979	-0.837042	insig
Lacn005875	C20H20O6	Phellodensin D	Flavonoids	Flavanones	-	3	32014.6	88769.3	40453.1	48340	40005	52917.2	0.0857852	0.745362	0.825064	1.1414	0.190807	insig
mws1505	C17H16O4	Phenethyl caffeate	Phenolic acids	Phenolic acids	104594-70-9	1	19583.3	17387.8	19066.9	116163	104980	119769	1.3908	0.00181276	0.0206803	0.164376	-2.60493	down
MWS1848	C8H8O2	Phenyl acetate	Phenolic acids	Phenolic acids	122-79-2	3	265614	299924	300153	274577	266762	331441	0.0403565	0.925628	0.957606	0.991879	-0.0117642	insig
pma0948	C8H11NO	Phenylethanolamine	Alkaloids	Alkaloids	7568-93-6	3	82006.7	82022.4	91626.9	76317.7	89961.5	81253.2	0.368425	0.62585	0.735494	1.03282	0.0465864	insig
Hmhn003067	C15H18O8	Phenylpropionic acid-O-β-D-glucopyranoside	Phenolic acids	Phenolic acids	-	1	40823.7	75005	49977.5	95005	68060.7	63302	0.838284	0.228414	0.37298	0.732464	-0.44917	insig
NK10264324	C6H6O3	Phloroglucinol; 1,3,5-Benzenetriol	Phenolic acids	Phenolic acids	108-73-6	3	1.14421e+06	986160	1.07496e+06	2.0545e+06	1.97025e+06	1.72377e+06	1.35759	0.00557166	0.0367329	0.557592	-0.842718	insig
mws2125	C3H5O6P	Phosphoenolpyruvate	Organic acids	Organic acids	138-08-9	3	2.02596e+06	2.37911e+06	2.81242e+06	1.49847e+06	1.54517e+06	1.73766e+06	1.23805	0.0588282	0.146862	1.50952	0.594093	insig
pmp001285	C8H4O3	Phthalic anhydride	Phenolic acids	Phenolic acids	85-44-9	1	1.24861e+07	1.30571e+07	1.34896e+07	1.39499e+07	1.22498e+07	1.17367e+07	0.362016	0.653803	0.752009	1.02891	0.0411102	insig
Sayp004832	C27H30O12	Phyllamyricoside B	Lignans and Coumarins	Lignans	-	3	61807.3	98340	101061	74262.3	53340	116670	0.23826	0.816004	0.881726	1.06933	0.0967097	insig
Sazp004376	C27H32O11	Phyllamyricoside C	Lignans and Coumarins	Lignans	-	3	56670	146670	56670	131670	90005	98340	0.569589	0.587215	0.70795	0.812493	-0.299572	insig
Lmsn015919	C6H18O24P6	Phytic acid	Organic acids	Organic acids	83-86-3	2	30593.3	28520	26489.3	39297.2	34998.7	38590.8	1.29475	0.00721369	0.0418593	0.758305	-0.39915	insig
Zmhn001746	C20H22O9	Piceatannol-3'-O-glucoside*	Others	Stilbene	94356-26-0	2	824396	1.14236e+06	1.00228e+06	1.56173e+06	1.5393e+06	1.36671e+06	1.24739	0.0145884	0.0611619	0.664549	-0.589552	insig
Zmjn001813	C7H12O4	Pimelic acid*	Organic acids	Organic acids	111-16-0	2	607787	593448	691840	569379	682907	782680	0.419991	0.542381	0.670282	0.930274	-0.104273	insig
mws0789	C15H12O4	Pinocembrin (Dihydrochrysin)	Flavonoids	Flavanones	480-39-7	1	48381.6	46518.2	46315.7	147201	135199	138769	1.39151	0.00105548	0.0166984	0.335294	-1.5765	down
MW0169676	C18H30O2	Pinolenic acid	Lipids	Free fatty acids	16833-54-8	3	2.37574e+07	2.17822e+07	2.41891e+07	2.47325e+07	2.42015e+07	2.19764e+07	0.237366	0.743784	0.824117	0.983334	-0.0242462	insig
mws0097	C20H22O6	Pinoresinol*	Lignans and Coumarins	Lignans	487-36-5	2	10750.8	15300.2	14896.3	24385.3	44966.6	40986.9	1.26644	0.0602853	0.149333	0.371105	-1.4301	down
pmb0782	C5H11N	Piperidine	Alkaloids	Piperidine alkaloids	110-89-4	3	1.80404e+07	1.59756e+07	1.77827e+07	2.38898e+07	2.99956e+07	2.36468e+07	1.27886	0.0436581	0.120948	0.668093	-0.58188	insig
MWSmce583	C8H6O4	Piperonylic acid	Organic acids	Organic acids	94-53-1	3	2260005	878753	2095005	2321670	2475005	2749340	0.817144	0.213181	0.355726	0.69358	-0.527866	insig
Zaxn005652	C20H28O3	Pisiferic acid	Terpenoids	Ditepenoids	67494-15-9	2	389576	370010	400187	731542	622145	763713	1.35964	0.0145536	0.0611619	0.547735	-0.868451	insig
MWS201414	C9H15N3O4	Pro-Asn	Amino acids and derivatives	Amino acids and derivatives	107856-82-6	3	346116	366622	348577	388850	359240	402585	1.00491	0.13042	0.251298	0.922341	-0.116628	insig
MWS201415	C9H14N2O5	Pro-Asp	Amino acids and derivatives	Amino acids and derivatives	85227-98-1	3	3627975	6655150	3676285	4267790	6033635	5422010	0.442666	0.637951	0.744305	0.887809	-0.171678	insig
MEDL00444	C11H20N2O3	Pro-Ile	Amino acids and derivatives	Amino acids and derivatives	-	3	4.18571e+06	4.23277e+06	4.10273e+06	3.82223e+06	3.77921e+06	3.50188e+06	1.2546	0.029932	0.0950236	1.1277	0.173382	insig
Lcsp001547	C15H25N3O6	Pro-Leu-Asp	Amino acids and derivatives	Amino acids and derivatives	-	2	100971	83464.3	97064.4	77376.7	106485	94549.8	0.103642	0.923664	0.956163	1.01109	0.015914	insig
MW0155909	C16H27N3O6	Pro-Leu-Glu	Amino acids and derivatives	Amino acids and derivatives	-	3	172466	282755	193241	181527	176664	167466	0.733283	0.349696	0.50572	1.23362	0.302897	insig
Lcsp00890	C10H16N2O3	Pro-Pro	Amino acids and derivatives	Amino acids and derivatives	-	3	5.96736e+06	6.04387e+06	5.51893e+06	5.13889e+06	5.32587e+06	5.05846e+06	1.22922	0.0370949	0.110034	1.12929	0.17541	insig
MWS201466	C16H19N3O3	Pro-Trp	Amino acids and derivatives	Amino acids and derivatives	35310-39-5	3	25281.5	18190.4	21695	20177.3	29031.7	23943.8	0.518148	0.464935	0.615571	0.890834	-0.166772	insig
Lcsp003475	C16H29N3O4	Pro-Val-Leu	Amino acids and derivatives	Amino acids and derivatives	-	2	192933	204956	222351	227164	242573	153049	0.0601137	0.978871	0.9883	0.995912	-0.00591044	insig
Lcsp001149	C14H25N3O5	Pro-Val-Thr	Amino acids and derivatives	Amino acids and derivatives	-	1	140693	265764	162612	199723	203996	233886	0.489798	0.618891	0.732175	0.892512	-0.164057	insig
MW0156057	C15H27N3O4	Pro-Val-Val	Amino acids and derivatives	Amino acids and derivatives	-	3	170005	183340	119855	109594	190005	136670	0.298752	0.708085	0.792168	1.08465	0.117234	insig
Lmqp010784	C21H30O2	Progesterone	Terpenoids	Ditepenoids	57-83-0	3	32733.6	33648	36092.4	27410.5	19330.2	26616.9	1.15894	0.0489505	0.129517	1.39691	0.482241	insig
Zbqn001667	C10H16N2O4	Prolylhydroxyproline	Amino acids and derivatives	Amino acids and derivatives	18684-24-7	2	37001.4	25650.2	57871.2	67246.7	67248.4	59403.2	1.03504	0.113245	0.231599	0.621577	-0.685995	insig
Lcsp000522	C10H16N2O3	Prolylproline	Amino acids and derivatives	Amino acids and derivatives	20488-28-2	3	1.62872e+06	2.07535e+06	1.67757e+06	1.62152e+06	1.51173e+06	1.58815e+06	0.865803	0.257104	0.409074	1.13984	0.188834	insig
MWSHC2067	C7H6O3	Protocatechualdehyde	Others	Aldehyde compounds	139-85-5	3	237513	165848	220686	202651	75005	194982	0.647037	0.358051	0.511439	1.32035	0.40092	insig
Wasn002449	C19H26O13	Protocatechuic acid 1-O-Rutinoside	Phenolic acids	Phenolic acids	-	3	8340	5005	6670	5624.58	6336.36	8340	0.0779729	0.943432	0.971231	0.985915	-0.0204649	insig
Lakn002165	C18H24O13	Protocatechuic acid glucosyl xyloside	Phenolic acids	Phenolic acids	-	1	159197	48417.4	6670	199333	83191.4	30630.3	0.469409	0.651088	0.75043	0.684276	-0.54735	insig
pmn001367	C13H16O9	Protocatechuic acid-4-O-glucoside*	Phenolic acids	Phenolic acids	-	1	2.70299e+06	2.48405e+06	3.23573e+06	3.83698e+06	4.02723e+06	4.15797e+06	1.27019	0.020496	0.0742372	0.700603	-0.513331	insig
Wbtn007469	C16H12O6	Protogenkwanone*	Flavonoids	Other Flavonoids	-	1	60432.4	61368.7	88619.7	106494	118346	126985	1.23953	0.0178879	0.0697626	0.598085	-0.741577	insig
Lcyp000678	C23H24O12	Prudomenin*	Flavonoids	Flavonols	-	2	123340	123340	66670	137760	218340	152997	0.993563	0.108715	0.225917	0.615503	-0.700163	insig
MWStz040	C5H9NO2	Pterolactam*	Alkaloids	Pyrrole alkaloids	38072-88-7	1	3.24891e+06	3.55491e+06	3.30037e+06	3.34026e+06	3.57882e+06	2.46376e+06	0.472815	0.556611	0.677878	1.07688	0.106856	insig
pmb0889	C18H30O2	Punicic acid (9Z,11E,13Z-octadecatrienoic acid)	Lipids	Free fatty acids	544-72-9	3	2.39295e+07	2.24324e+07	2.52665e+07	2.63517e+07	2.70309e+07	2.38957e+07	0.834052	0.209625	0.354019	0.926889	-0.109532	insig
pme2292	C4H12N2	Putrescine	Alkaloids	Alkaloids	110-60-1	3	3.40286e+06	2962332	3.29816e+06	2.91497e+06	2.89395e+06	2.95507e+06	1.04401	0.150398	0.274747	1.10262	0.140935	insig
Lahp001956	C11H9O2N	Pyran[3,4-b]indole-2-ketone	Alkaloids	Plumerane	-	1	1.81907e+07	18672570	1.69806e+07	2.59271e+07	2.75752e+07	2.85069e+07	1.36866	0.000969506	0.0162356	0.656558	-0.607006	insig
Zmjp000624	C8H9NO3	Pyridoxal	Others	Vitamin	66-72-8	3	68690.2	66655.4	70430.1	137340	89074.4	127059	1.2397	0.0777615	0.180119	0.582154	-0.780527	insig
mws0655	C8H10NO6P	Pyridoxal-5'-phosphate	Others	Vitamin	54-47-7	3	705246	171394	821874	597121	752872	644853	0.465986	0.674113	0.770078	0.851451	-0.232004	insig
pme1383	C8H11NO3	Pyridoxine	Others	Vitamin	65-23-6	1	1.08466e+07	1.053e+07	1.15957e+07	7.87292e+06	8.61772e+06	8.37258e+06	1.34308	0.00329061	0.0284584	1.32615	0.407239	insig
pmb0803	C24H29NO11	Pyridoxine-5'-O-(6''-feruloyl)glucoside	Others	Vitamin	-	3	25494.9	25569.3	9108.07	12142.1	33649.8	20005	0.162489	0.83322	0.892279	0.914515	-0.128921	insig
pmb0789	C14H21NO8	Pyridoxine-5'-O-glucoside*	Others	Vitamin	-	3	343060	289348	346736	329099	462778	721670	0.883053	0.26054	0.412194	0.64692	-0.62834	insig
mws1358	C6H6O2	Pyrocatechol	Phenolic acids	Phenolic acids	120-80-9	1	55427.8	61208.9	46420	185005	163340	140005	1.36468	0.00855746	0.0459963	0.333893	-1.58254	down
mws4516	C5H7NO3	Pyroglutamic acid	Amino acids and derivatives	Amino acids and derivatives	4042-36-8	1	2.05078e+07	2.39698e+07	2.5689e+07	1.67331e+07	1.78729e+07	2.09691e+07	1.08488	0.0721462	0.170889	1.26255	0.336344	insig
mws0601	C5H5NO2	Pyrrole-2-carboxylic acid	Organic acids	Organic acids	634-97-9	3	37910.3	29498.7	40005	46178	85964.1	46324.8	1.00492	0.210881	0.354764	0.601871	-0.732475	insig
MWS1860	C4H9N	Pyrrolidin	Alkaloids	Pyrrole alkaloids	123-75-1	3	1.47378e+06	2.69227e+06	2.4933e+06	2.11477e+06	2.39049e+06	2.28073e+06	0.182552	0.92212	0.955336	0.981337	-0.0271795	insig
Lmqp000377	C4H7N	Pyrroline	Alkaloids	Pyrrole alkaloids	638-31-3	3	181737	209096	188600	190515	264079	183955	0.459696	0.529554	0.660681	0.90742	-0.140157	insig
Lmfp003403	C21H20O13	Quercetagetin-7-O-glucoside(Quercetagitrin)*	Flavonoids	Flavonols	548-75-4	3	7085.09	15005	6670	20005	11670	9741.49	0.694788	0.368636	0.519782	0.694412	-0.526137	insig
ZBN0061	C17H14O7	Quercetin-3',4'-dimethyl ether	Flavonoids	Flavonols	3306-29-4	3	30310.3	33375.3	28718.2	223485	237588	214474	1.39147	0.000801821	0.0152851	0.136784	-2.87003	down
ZBN0188	C27H30O17	Quercetin-3,7-Di-O-glucoside	Flavonoids	Flavonols	-	3	48340	16644.3	17026.7	80005	63340	61670	1.14567	0.0394446	0.113732	0.400024	-1.32184	down
ZBN0306	C27H30O16	Quercetin-3-O-(4''-O-glucosyl)rhamnoside*	Flavonoids	Flavonols	59262-54-3	3	1670	3528.55	3521.03	3520.03	5884.89	7130.71	0.984938	0.117376	0.238017	0.527321	-0.923247	insig
ZBN0004	C21H20O12	Quercetin-3-O-glucoside (Isoquercitrin)*	Flavonoids	Flavonols	482-35-9	3	39830.4	34135.4	25859.4	46952.5	33805.2	32906.7	0.504804	0.49127	0.632565	0.878245	-0.187305	insig
ZBN0146	C27H30O16	Quercetin-3-O-neohesperidoside*	Flavonoids	Flavonols	29662-79-1	3	1670	3528.55	3521.03	3520.03	5884.89	7130.71	0.984938	0.117376	0.238017	0.527321	-0.923247	insig
MWSN0169	C21H20O11	Quercetin-3-O-rhamnoside(Quercitrin)	Flavonoids	Flavonols	522-12-3	3	1052.9	8340	6670	21613.1	17516.5	21743.8	1.08769	0.00759948	0.0428144	0.263874	-1.92208	down
pmn001583	C27H30O16	Quercetin-3-O-robinobioside	Flavonoids	Flavonols	52525-35-6	3	5005	3340	6670	13340	10005	6670	1.07951	0.104598	0.220089	0.50025	-0.999279	insig
mws0059	C27H30O16	Quercetin-3-O-rutinoside (Rutin)*	Flavonoids	Flavonols	153-18-4	3	1670	3528.55	3521.03	3520.03	5884.89	7130.71	0.984938	0.117376	0.238017	0.527321	-0.923247	insig
ZBN0352	C21H20O12	Quercetin-5-O-β-D-glucoside*	Flavonoids	Flavonols	-	3	39830.4	34135.4	25859.4	46952.5	33805.2	32906.7	0.504804	0.49127	0.632565	0.878245	-0.187305	insig
mws1329	C21H20O12	Quercetin-7-O-glucoside*	Flavonoids	Flavonols	491-50-9	3	39830.4	34135.4	25859.4	46952.5	33805.2	32906.7	0.504804	0.49127	0.632565	0.878245	-0.187305	insig
ZBN0197	C21H20O12	Quercetin3-O-galactoside*	Flavonoids	Flavonols	-	3	39830.4	34135.4	25859.4	46952.5	33805.2	32906.7	0.504804	0.49127	0.632565	0.878245	-0.187305	insig
mws0277	C7H12O6	Quinic Acid	Organic acids	Organic acids	77-95-2	1	37288214	3.60801e+07	4.48617e+07	5.07834e+07	5.16557e+07	5.2644e+07	1.24755	0.0421412	0.119175	0.762366	-0.391444	insig
pmb3059	C19H28O18	Quinic acid O-di-glucuronic acid	Organic acids	Organic acids	-	3	26147.3	33645.3	28591.8	26620	31056.4	45219.4	0.490832	0.488947	0.632201	0.858971	-0.219318	insig
MWS3270	C7H5NO4	Quinolinic Acid	Alkaloids	Pyridine alkaloids	89-00-9	3	70459.9	66920.8	73967.7	61991.2	56355.8	59878.2	1.26044	0.0147422	0.0613467	1.18585	0.245922	insig
Hmqn004825	C18H30O3	Rabdosia acid A*	Lipids	Free fatty acids	-	2	66692.3	72949	86656.6	341964	335685	339592	1.38618	0.000171168	0.00797358	0.222462	-2.16837	down
pme2125	C18H32O16	Raffinose*	Others	Saccharides	512-69-6	3	72066	63728.1	82471.9	64422.2	87280.2	96976.1	0.540636	0.42438	0.578607	0.877704	-0.188194	insig
Hmbn003347	C19H26O11	Regaloside F	Phenolic acids	Phenolic acids	120601-65-2	2	13458.7	21374.7	22218.9	11215.6	13538.8	18338.7	0.755818	0.258398	0.410743	1.32393	0.404829	insig
Cmbn003996	C19H26O11	Regaloside G	Phenolic acids	Phenolic acids	120601-64-1	2	21070.2	24337.5	53908.3	103197	99147.1	101541	1.25448	0.021538	0.0758808	0.326821	-1.61343	down
Zbzp000519	C8H13NO2	Retronecine	Alkaloids	Pyrrole alkaloids	480-85-3	2	3.45485e+07	3.29279e+07	3.33267e+07	4.99596e+07	5.07956e+07	5.08127e+07	1.38932	4.92119e-05	0.00412642	0.665069	-0.588424	insig
pmn001338	C21H18O11	Rhein-8-O-glucoside	Quinones	Anthraquinone	34298-86-7	3	25005	48340	41489.2	42892.3	48688.4	41670	0.570449	0.473813	0.618147	0.861791	-0.21459	insig
Lmdp003146	C10H14O2	Rhododendrol*	Phenolic acids	Phenolic acids	501-96-2	3	358866	320175	265412	292581	116670	247568	0.816882	0.204822	0.348011	1.43792	0.523984	insig
mws0213	C5H12O5	Ribitol*	Others	Saccharides	488-81-3	3	44443.9	15046.8	19830	26665.6	23928.5	79968	0.563912	0.464815	0.615571	0.607533	-0.718966	insig
mws0232	C17H20N4O6	Riboflavin (Vitamin B2)	Others	Vitamin	83-88-5	1	827049	448340	708795	334863	845606	327652	0.59974	0.488054	0.63202	1.31567	0.395793	insig
pmc0281	C15H21N5O8	Ribosyladenosine	Nucleotides and derivatives	Nucleotides and derivatives	-	3	56383.2	63519.2	66670	91533.7	103272	46391.2	0.52043	0.404221	0.558792	0.773527	-0.370476	insig
pma6455	C5H11O8P	Ribulose-5-phosphate	Others	Saccharides	4151-19-3	3	540503	652664	670295	567755	557156	477671	0.904589	0.162808	0.290456	1.16279	0.217588	insig
Zmyn004714	C18H34O3	Ricinoleic acid	Lipids	Free fatty acids	141-22-0	2	122386	138563	156036	157279	178212	180045	1.10486	0.058432	0.146254	0.808838	-0.306077	insig
pmn001423	C19H30O8	Roseoside	Others	Ketone compounds	54835-70-0	3	454168	431215	511450	845006	791640	761714	1.36212	0.000611164	0.014517	0.582412	-0.779889	insig
pme0085	C18H16O8	Rosmarinic acid*	Phenolic acids	Phenolic acids	537-15-5	3	12860.3	21050.5	28585.9	81827.3	45005	63134	1.2406	0.0413511	0.117336	0.328988	-1.60389	down
pmn001710	C24H26O13	Rosmarinic acid-3'-O-glucoside	Phenolic acids	Phenolic acids	910028-78-3	2	165567	206670	200005	268412	301561	237391	1.21293	0.0306216	0.0961441	0.708778	-0.496594	insig
MWSslk148	C27H36O19	Rutin Trihydrate	Flavonoids	Flavanols	207671-50-9	3	20005	17880	8340	25005	36670	30496	1.09081	0.0359901	0.108358	0.501514	-0.995639	insig
Lmqn000351	C12H22O10	Rutinose	Others	Saccharides	90-74-4	3	830005	214038	266808	337332	394132	421838	0.0913689	0.815596	0.881726	1.13661	0.184733	insig
pme1286	C14H20N6O5S	S-(5'-Adenosy)-L-homocysteine	Amino acids and derivatives	Amino acids and derivatives	979-92-0	1	705409	634941	499767	525760	533436	563800	0.678214	0.35284	0.507001	1.13378	0.181138	insig
MWStz103	C15H22N6O5S	S-(5'-Adenosyl)-L-methionine	Amino acids and derivatives	Amino acids and derivatives	29908-03-0	1	1.69281e+06	1.6977e+06	2.09256e+06	2.2974e+06	2.12298e+06	2.09208e+06	1.0563	0.10537	0.220882	0.841937	-0.248216	insig
mws0582	C11H19N3O6S	S-(Methyl)glutathione	Amino acids and derivatives	Amino acids and derivatives	2922-56-7	1	1.04975e+06	1.4249e+06	1.12114e+06	494416	681855	439607	1.29401	0.0125806	0.0571058	2.22529	1.15399	up
mws1051	C15H23N6O5S+	S-Adenosylmethionine	Amino acids and derivatives	Amino acids and derivatives	485-80-3	3	6.77251e+06	5.08768e+06	5.35268e+06	4.01219e+06	6.22575e+06	5.05647e+06	0.52714	0.483636	0.627753	1.12544	0.170484	insig
mws1550	C6H11NO2S	S-Allyl-L-cysteine	Amino acids and derivatives	Amino acids and derivatives	21593-77-1	3	65909.5	43111.1	82021.2	34022.1	44716.7	26027.6	1.07057	0.109111	0.22618	1.8235	0.866712	insig
Zmdp000972	C4H9NO2S	S-Methyl-L-cysteine	Amino acids and derivatives	Amino acids and derivatives	1187-84-4	2	15570475	1.21461e+07	1.10765e+07	13767380	1.25183e+07	14803760	0.388556	0.647777	0.748467	0.944113	-0.0829688	insig
Zmgn001039	C9H17NO6S	S-Ribosyl-L-homocysteine	Amino acids and derivatives	Amino acids and derivatives	-	3	9.04257e+06	9.63163e+06	1.08089e+07	1.6051e+07	1.54415e+07	1.39737e+07	1.33302	0.00300114	0.0269139	0.648461	-0.624908	insig
MWS0631	C3H7NO5S2	S-Sulfo-L-Cysteine	Amino acids and derivatives	Amino acids and derivatives	1637-71-4	3	12441.9	10633.3	6651.29	25904	17938	16078.8	1.16134	0.0582894	0.146116	0.496097	-1.01131	down
MWSHC2099	C27H26O11	Salcolin A*	Flavonoids	Flavones	369390-51-2	1	419574	375580	454315	722239	697186	681014	1.36082	0.00153164	0.0195293	0.594861	-0.749376	insig
pmp000235	C27H26O11	Salcolin B*	Flavonoids	Flavones	-	1	473707	477539	525092	924538	914381	750079	1.34612	0.0162954	0.0660081	0.570235	-0.810371	insig
MWSmce274	C7H8O2	Salicyl Alcohol	Phenolic acids	Phenolic acids	90-01-7	2	452799	308171	323374	1501670	1.07479e+06	967875	1.33402	0.0297827	0.0947735	0.305938	-1.70869	down
pmb3142	C13H16O8	Salicylic acid-2-O-glucoside	Phenolic acids	Phenolic acids	10366-91-3	3	5.72943e+06	6.1952e+06	4.92724e+06	6.23412e+06	5.3218e+06	5.25049e+06	0.00915048	0.976711	0.988196	1.00271	0.00389741	insig
mws2367	C14H20O7	Salidroside	Phenolic acids	Phenolic acids	10338-51-9	3	330532	480005	280624	1.03144e+06	821759	958621	1.31238	0.00261289	0.0244794	0.388063	-1.36564	down
WaYn004134	C22H24O11	Salirepin 6'-O-Caffeate	Phenolic acids	Phenolic acids	-	2	73340	116670	70587.1	93293.7	66976.1	96670	0.00170771	0.948774	0.973742	1.01423	0.0203907	insig
pmn001361	C27H22O12	Salvianolic acid I	Phenolic acids	Phenolic acids	150072-80-3	2	1146.43	1670	5694.63	1152.73	10005	13340	0.604689	0.278577	0.432168	0.347422	-1.52524	insig
Lmtp008511	C15H22O	Santalal	Terpenoids	Sesquiterpenoids	59331-83-8	2	188206	193053	188847	214435	165777	180473	0.201612	0.84812	0.904194	1.0168	0.0240395	insig
Lskp211387	C20H16O6	Savinin	Lignans and Coumarins	Lignans	493-95-8	3	637711	565394	534594	683701	673175	724132	1.18337	0.0451459	0.123911	0.835028	-0.260104	insig
MWSN0167	C26H28O14	Schaftoside	Flavonoids	Flavones	51938-32-0	3	65655.2	61421.9	41858.4	109431	59417.5	83288.3	0.90931	0.18639	0.32158	0.670014	-0.577736	insig
MWSHC20155	C10H8O4	Scopoletin (7-Hydroxy-6-methoxycoumarin)	Lignans and Coumarins	Coumarins	92-61-5	3	25005	57768.9	30005	36670	24949.6	59857	0.147293	0.850855	0.90605	0.9284	-0.107182	insig
MWSmce024	C16H18O9	Scopoletin-7-O-glucoside (Scopolin)	Lignans and Coumarins	Coumarins	531-44-2	3	15813.7	29589.8	26044.7	15005	17668.3	23663.7	0.600299	0.369077	0.519782	1.26823	0.342813	insig
MWSHC20114	C16H12O6	Scutevulin*	Flavonoids	Flavones	80713-32-2	3	22283.9	15267.6	21990.2	24032.6	21558.5	22286.9	0.68624	0.349882	0.50572	0.877188	-0.189042	insig
Lmtn003096	C26H36O11	Secoisolariciresinol 4-O-glucoside	Lignans and Coumarins	Lignans	-	1	2345005	1.37511e+06	2.07976e+06	5917755	6937820	4674025	1.31416	0.0150229	0.0622061	0.330862	-1.5957	down
Hmcn000192	C7H14O7	Sedoheptulose	Others	Saccharides	3019-74-7	3	229058	229057	230415	242440	232454	281392	0.853299	0.269424	0.422661	0.91041	-0.135412	insig
MWSmce412	C12H16O2	Senkyunolide A	Others	Lactones	63038-10-8	3	28012.3	32770	21442.7	36532.3	32724.1	31886.6	0.898696	0.18544	0.32039	0.812958	-0.298748	insig
Zmcp102201	C12H12O3	Senkyunolide B	Others	Lactones	93236-67-0	1	1.57528e+07	1.74074e+07	1.62719e+07	1.68225e+07	1.50844e+07	1.6635e+07	0.279289	0.707774	0.792168	1.01834	0.0262215	insig
pmp001229	C12H16O3	Senkyunolide K	Others	Lactones	114569-33-4	3	15444.8	10342.1	13654.1	15407	12284.6	12701.6	0.164157	0.868921	0.918777	0.976426	-0.0344181	insig
pmp001230	C16H22O4	Senkyunolide M	Others	Lactones	146986-60-9	3	2.62894e+07	2.65679e+07	2.53511e+07	2.74446e+07	2.66329e+07	2.68683e+07	0.999872	0.117841	0.238672	0.966181	-0.0496349	insig
MW0109604	C9H19N5O4	Ser-Arg	Amino acids and derivatives	Amino acids and derivatives	-	3	1.55e+06	1.55122e+06	1.66339e+06	1.57492e+06	1.66789e+06	1.3964e+06	0.335708	0.669112	0.766462	1.02703	0.0384783	insig
Lcsp001578	C11H21N3O5	Ser-Gly-Ile	Amino acids and derivatives	Amino acids and derivatives	-	1	79524	135276	90450.9	86717.3	85854.9	85090.6	0.568642	0.450577	0.605462	1.18469	0.244513	insig
Lcsp001896	C14H19N3O5	Ser-Gly-Phe	Amino acids and derivatives	Amino acids and derivatives	-	2	150275	135241	85031.8	102073	129113	130905	0.00349858	0.905776	0.94347	1.02335	0.0333059	insig
Lcsp001096	C13H24N4O6	Ser-Ile-Asn	Amino acids and derivatives	Amino acids and derivatives	-	1	871616	898605	995787	832926	771828	901056	0.888166	0.177439	0.310174	1.10384	0.142529	insig
Lcsp001306	C13H23N3O7	Ser-Ile-Asp	Amino acids and derivatives	Amino acids and derivatives	-	1	3.10442e+06	2.71381e+06	2.60646e+06	2.41491e+06	2.51602e+06	2.37902e+06	1.08983	0.125071	0.246495	1.15249	0.20476	insig
MW0109620	C9H18N2O4	Ser-Leu	Amino acids and derivatives	Amino acids and derivatives	6665-16-3	3	891671	707633	718624	800032	1090005	783130	0.648243	0.377075	0.528725	0.867109	-0.205714	insig
Lcsp003090	C15H29N3O5	Ser-Leu-Leu	Amino acids and derivatives	Amino acids and derivatives	10329-74-5	1	8.09189e+06	946670	8.72819e+06	4.86802e+06	5.45999e+06	4767945	0.202087	0.755729	0.834887	1.17692	0.235018	insig
MWS201443	C9H19N3O4	Ser-Lys	Amino acids and derivatives	Amino acids and derivatives	22677-61-8	3	598660	384173	449309	590410	467074	366845	0.0227663	0.978445	0.9883	1.00549	0.00789313	insig
MW0109634	C6H12N2O5	Ser-Ser	Amino acids and derivatives	Amino acids and derivatives	6620-95-7	3	9.99845e+07	9.70891e+07	1.06543e+08	8.63683e+07	8.39782e+07	8.12523e+07	1.31512	0.0115699	0.054603	1.20675	0.271127	insig
MWS201381	C14H17N3O4	Ser-Trp	Amino acids and derivatives	Amino acids and derivatives	94421-70-2	1	1.41833e+06	1.42295e+06	1.29008e+06	1.0967e+06	1.12131e+06	985199	1.29147	0.00690659	0.0408839	1.28976	0.367098	insig
Lcsp002417	C14H27N3O5	Ser-Val-Leu	Amino acids and derivatives	Amino acids and derivatives	-	1	3.8671e+06	3.79792e+06	3.86443e+06	3.46348e+06	3.82035e+06	3.99254e+06	0.381431	0.643764	0.745575	1.02244	0.0320211	insig
Lmmp002463	C28H32O16	Sexangularetin-3-O-glucoside-7-O-rhamnoside*	Flavonoids	Flavonols	-	3	70005	28093	83340	140005	85845.9	205005	1.01817	0.121651	0.244249	0.421111	-1.24773	down
mws0154	C7H10O5	Shikimic acid	Organic acids	Organic acids	138-59-0	1	1.30577e+06	1.02877e+06	1.04354e+06	1.00216e+06	1.01935e+06	999524	0.784741	0.316703	0.47377	1.11819	0.161164	insig
pmf0541	C16H16O5	Shikonin	Quinones	Quinones	517-89-5	3	15152.5	30841.8	27114.5	39764.2	32877.2	32996.2	0.93112	0.134735	0.256216	0.69207	-0.531009	insig
pmn001468	C19H26O13	Sibiricose A3	Phenolic acids	Phenolic acids	139726-39-9	2	2802480	1.18899e+06	1.26425e+06	2370005	4382245	1.66441e+06	0.71495	0.347587	0.505219	0.624443	-0.679358	insig
MWSslk216	C22H30O14	Sibiricose A5*	Phenolic acids	Phenolic acids	107912-97-0	2	573340	700938	295401	836470	639996	687093	0.791573	0.237211	0.384723	0.725508	-0.462936	insig
pmn001459	C23H32O15	Sibiricose A6	Phenolic acids	Phenolic acids	241125-75-7	2	205005	485005	405005	186361	293340	495005	0.239467	0.760782	0.838811	1.12343	0.167912	insig
Zmln002252	C10H8O6	Sideretin (5,7,8-Trihydroxy-6-methoxycoumarin)	Lignans and Coumarins	Coumarins	-	3	13553285	14691115	13948245	19663325	18062065	20542265	1.3421	0.0083011	0.0450516	0.724118	-0.465704	insig
WaYn005660	C21H24O7	Simulanol	Lignans and Coumarins	Lignans	-	3	10093.8	21670	10072.8	21919.2	7567.78	16401.7	0.118927	0.824119	0.885928	0.911697	-0.133373	insig
mws4085	C11H12O5	Sinapic acid	Phenolic acids	Phenolic acids	530-59-6	1	2.39171e+06	2.69405e+06	3.33586e+06	7.89449e+06	7.58776e+06	6.92307e+06	1.36333	0.000310312	0.00957884	0.375876	-1.41167	down
pme3443	C11H12O4	Sinapinaldehyde	Phenolic acids	Phenolic acids	4206-58-0	3	166544	170523	167839	287450	282085	300067	1.38946	0.00125865	0.0178878	0.580616	-0.784344	insig
mws0853	C11H14O4	Sinapyl alcohol*	Phenolic acids	Phenolic acids	537-33-7	3	491670	378340	431670	686670	611670	766670	1.27849	0.0124128	0.057031	0.63035	-0.665774	insig
Wcfn007146	C40H46O21	Smiglaside C (Not Validated) + 1Acetyl	Others	Others	-	3	7525.23	5356.82	4123.82	22797.8	24905.5	26687	1.35484	0.000238189	0.00928826	0.228603	-2.12908	down
Lmmn000214	C18H32O15	Solatriose	Others	Saccharides	528-40-5	3	2.76588e+06	3.63579e+06	4.54783e+06	3.54552e+06	4.22221e+06	4.39873e+06	0.498109	0.532943	0.662289	0.899974	-0.152045	insig
Zmpn000095	C6H15O9P	Sorbitol-6-phosphate	Others	Saccharides	20479-58-7	3	134347	142677	119126	195748	151886	170785	1.15272	0.0646251	0.15684	0.76415	-0.388073	insig
mws0017	C7H19N3	Spermidine	Alkaloids	Alkaloids	124-20-9	3	448752	398959	497882	810823	918126	852101	1.35959	0.000650331	0.0145548	0.521335	-0.939717	insig
mws0018	C10H26N4	Spermine	Alkaloids	Alkaloids	71-44-3	3	4.14377e+06	3.56316e+06	2291670	3.38875e+06	3.95256e+06	3.26008e+06	0.309189	0.757891	0.836173	0.943141	-0.0844551	insig
MWSN0092	C28H32O15	Spinosin	Flavonoids	Flavones	72063-39-9	3	10005	6891.66	7035.03	17572	26213.1	3447.88	0.420248	0.362162	0.514082	0.506673	-0.980873	insig
pmp000966	C7H13NO2	Stachydrine*	Alkaloids	Pyrrole alkaloids	471-87-4	3	1.97488e+07	1.82194e+07	1.88135e+07	1.34294e+07	2.03141e+07	1.38688e+07	0.811524	0.301931	0.457396	1.19258	0.25409	insig
Hamp012107	C18H37NO	Stearamide*	Alkaloids	Alkaloids	124-26-5	3	1.68623e+07	1.22492e+07	1.59584e+07	1.51348e+07	1.46637e+07	1.33123e+07	0.234393	0.699492	0.787809	1.04544	0.0641156	insig
mws1489	C18H36O2	Stearic Acid	Lipids	Free fatty acids	57-11-4	3	2.38369e+07	3.31762e+07	1.6366e+07	3.53937e+07	3.81044e+07	3.38444e+07	0.99247	0.138	0.260614	0.683597	-0.548782	insig
Wdbp008550	C18H20O4	Stemanthrene C	Others	Others	-	3	20557.8	24903.9	19812.3	18858.9	17757.9	13524.2	1.01984	0.0906855	0.199842	1.30181	0.380518	insig
mws0242	C8H14O4	Suberic Acid	Organic acids	Organic acids	505-48-6	1	2708215	2795620	3059900	2055005	2051670	1716670	1.30915	0.00411206	0.0317984	1.47059	0.556392	insig
mws0192	C4H6O4	Succinic acid*	Organic acids	Organic acids	110-15-6	1	7.98933e+07	8.50371e+07	7.12456e+07	6.40881e+07	7.15551e+07	6.44603e+07	1.10554	0.0761063	0.178006	1.18027	0.239116	insig
Lmqp000873	C4H4O3	Succinic anhydride	Organic acids	Organic acids	108-30-5	3	2.23271e+06	2.40287e+06	2.2807e+06	1.32743e+06	1.50869e+06	1.22791e+06	1.35452	0.00141958	0.0192514	1.70183	0.767085	insig
Lmgn000219	C4H6O3	Succinic semialdehyde	Organic acids	Organic acids	692-29-5	3	30482.2	36022.1	52671.5	88457.6	48492.2	51262.2	0.926068	0.210905	0.354764	0.6332	-0.659268	insig
pme3337	C14H17N5O8	Succinyladenosine	Nucleotides and derivatives	Nucleotides and derivatives	4542-23-8	1	968802	1.01106e+06	937522	677380	574325	941225	1.00909	0.15323	0.278404	1.33036	0.411815	insig
mws1089	C12H23O14P	Sucrose-6-phosphate	Others	Saccharides	-	3	436699	481993	669716	684839	693960	492808	0.620856	0.38548	0.537813	0.848687	-0.236695	insig
mws1526	C16H22O9	Sweroside	Terpenoids	Monoterpenoids	14215-86-2	3	51670	34124.3	35005	45341.9	46670	41670	0.550877	0.534353	0.662803	0.903633	-0.146192	insig
pmp001073	C9H13NO2	Synephrine; 4-[1-Hydroxy-2-(methylamino)ethyl]phenol	Alkaloids	Phenolamine	94-07-5	3	390860	401079	399482	683061	507089	617874	1.28027	0.056634	0.143251	0.658963	-0.60173	insig
Zmln000899	C15H20O9	Syringaldehyde-4-O-glucoside	Phenolic acids	Phenolic acids	-	2	2.61405e+06	2.27655e+06	2.83793e+06	3.55776e+06	3.83333e+06	3.74011e+06	1.30729	0.00896557	0.0471847	0.694312	-0.526343	insig
mws1350	C9H10O4	Syringaldehyde; 4-Hydroxy-3,5-Dimethoxybenzaldehyde	Others	Aldehyde compounds	134-96-3	3	22007.3	65011.6	52413.2	65848.1	54764.4	49798	0.547525	0.512326	0.650394	0.818214	-0.289451	insig
Yamn004825	C28H36O13	Syringaresinol-4'-O-glucoside	Lignans and Coumarins	Lignans	-	1	1170005	1511670	1638340	2889945	2291670	2355005	1.27301	0.0126599	0.0572253	0.573203	-0.802881	insig
Lmqn001932	C28H36O13	Syringaresinol-4'-O-glucoside; Acanthoside B	Lignans and Coumarins	Lignans	7374-79-0	3	8340	9110.04	5005	42058.1	36125.5	17076.2	1.25947	0.080572	0.183836	0.235724	-2.08483	down
Zbsn007580	C17H14O8	Syringetin	Flavonoids	Flavonols	4423-37-4	3	26530.4	49987.6	44694.7	103900	110542	109897	1.3002	0.00687947	0.0408839	0.373723	-1.41996	down
Zbsp004862	C23H24O13	Syringetin-3-O-glucoside*	Flavonoids	Flavonols	40039-49-4	3	26735.7	28340	8340	36670	71670	34092.8	0.962474	0.149327	0.273386	0.445232	-1.16737	insig
ZBN0136	C29H34O17	Syringetin-3-O-rutinoside	Flavonoids	Flavonols	53430-50-5	3	21973.2	60005	68340	166670	205005	221670	1.2464	0.0025696	0.0244023	0.25334	-1.98085	down
mws0027	C9H10O5	Syringic acid	Phenolic acids	Phenolic acids	530-57-4	1	8029990	6831750	8201295	8301325	9466180	11297965	1.01363	0.134353	0.256216	0.793486	-0.333724	insig
Zmdn004764	C24H30O11	Syringopicroside	Terpenoids	Monoterpenoids	29118-80-7	3	30613.6	39396.1	39655.6	91533.3	122528	100958	1.35824	0.0113311	0.0536786	0.348123	-1.52233	down
Wchn003509	C15H20O10	Syringoyl-D-Glucose	Phenolic acids	Phenolic acids	-	2	66670	34764.3	31277.2	155005	231670	123340	1.27738	0.0471266	0.126653	0.260211	-1.94225	down
Lmsp004721	C28H32O16	Tamarixetin-3-O-glucoside-7-O-rhamnoside*	Flavonoids	Flavonols	-	3	70005	30254.7	38340	85005	223340	98340	1.11653	0.172738	0.30365	0.340804	-1.55299	down
HJN009	C26H44O12	Tararoside	Others	Others	-	3	57193.7	91952.3	92251.4	171380	109446	145540	1.13319	0.0541004	0.139151	0.566174	-0.820684	insig
Lmbn000193	C3H4O4	Tartronate semialdehyde*	Organic acids	Organic acids	2480-77-5	3	807607	832689	877308	580361	528456	572382	1.36966	0.000559469	0.0142156	1.4975	0.58256	insig
Lchp000340	C23H41NO2	Terminaline	Alkaloids	Steroid alkaloids	15112-49-9	1	488606	461714	516874	473579	495990	423197	0.583163	0.410753	0.566252	1.05344	0.0751058	insig
pmn001702	C21H18O12	Tetahydroxyflavone-7-O-glucuronide*	Flavonoids	Flavones	-	3	17350.4	19706.7	9552.35	6670	9383.22	8340	1.08835	0.129614	0.250706	1.91076	0.934143	insig
Wcdp005264	C14H31NO2	Tetradecasphinganine	Others	Others	-	3	145891	128039	139770	148674	146593	164692	0.982603	0.118184	0.239077	0.899429	-0.152918	insig
Wcfp007836	C18H39NO2	Tetradecyldiethanolamine	Alkaloids	Alkaloids	18924-66-8	1	281929	214429	315923	349870	345012	318957	0.979285	0.143173	0.266716	0.801193	-0.319778	insig
Sazp000955	C12H17NO6	Tetraphyllin A*	Alkaloids	Isoquinoline alkaloids	-	2	106670	172725	136890	186861	227235	204919	1.12639	0.0499779	0.130904	0.672496	-0.572402	insig
pmb0952	C12H17N4OS+	Thiamine (Vitamin B1)	Others	Vitamin	70-16-6	3	213622	154283	174811	124428	203026	171386	0.372539	0.639011	0.744305	1.08796	0.12162	insig
pme2287	C12H19N4O7P2S+	Thiamine pyrophosphate	Others	Vitamin	136-08-3	3	31531	52552.1	67775.7	41916.7	58726	47150.4	0.0312981	0.914895	0.950607	1.02751	0.0391511	insig
Lcsn001170	C10H20N2O4	Thr-Leu	Amino acids and derivatives	Amino acids and derivatives	50299-12-2	1	1.57887e+06	1.86203e+06	1.6757e+06	1.82685e+06	1.79337e+06	973400	0.44575	0.602019	0.722165	1.11385	0.155555	insig
MWS201477	C8H16N2O5	Thr-Thr	Amino acids and derivatives	Amino acids and derivatives	-	3	88555.6	97920.7	75302.4	45115.7	61764.5	17479.3	1.03555	0.051537	0.133789	2.10502	1.07383	up
Lcsp002261	C15H19N3O4	Thr-Trp	Amino acids and derivatives	Amino acids and derivatives	186761-42-2	1	1.24352e+06	1.18665e+06	1.35276e+06	1.0843e+06	1.12286e+06	1.25765e+06	0.838591	0.213484	0.355877	1.09182	0.126729	insig
MWS201394	C13H18N2O5	Thr-Tyr	Amino acids and derivatives	Amino acids and derivatives	145295-02-9	1	338359	340818	363138	479866	332798	415569	0.803062	0.281061	0.434931	0.84863	-0.236793	insig
Lmgn007652	C18H34O5	Tianshic acid	Organic acids	Organic acids	-	1	548166	463680	504392	634442	576495	630817	1.20168	0.0269939	0.0889008	0.823257	-0.280585	insig
Zmjn000749	C5H8O2	Tiglic acid; 2-Methyl-2-Butenoic Acid	Organic acids	Organic acids	80-59-1	3	511580	669176	865294	684040	1.75289e+06	1.49888e+06	0.939477	0.18206	0.315735	0.519855	-0.943818	insig
Hmln003169	C21H24O7	Trachelogenin	Lignans and Coumarins	Lignans	34209-69-3	2	259056	839692	957397	1.02708e+06	1.11e+06	1.10207e+06	0.813562	0.207775	0.351958	0.634779	-0.655674	insig
MWSprf094	C27H34O12	Tracheloside*	Lignans and Coumarins	Lignans	33464-71-0	2	67579.1	58336.3	79449.9	83474.2	91509.5	80312.3	1.05341	0.0940394	0.203489	0.804421	-0.313978	insig
pmb0751	C16H16O7	Trans-5-O-(p-Coumaroyl)shikimate	Phenolic acids	Phenolic acids	-	3	385005	326670	571670	295005	218340	325005	0.988393	0.171925	0.302856	1.5308	0.614284	insig
MWS0434	C19H28O2	Trans-dehydrorosinone	Others	Ketone compounds	53-43-0	2	565312	621559	664951	1.04228e+06	1.0007e+06	1.0185e+06	1.36834	0.00173983	0.0204035	0.604879	-0.725281	insig
mws2523	C12H23O14P	Trehalose 6-phosphate	Others	Saccharides	4484-88-2	1	311503	460160	458644	383137	372512	384468	0.315107	0.604403	0.722956	1.07911	0.109836	insig
Lmzp004885	C17H14O7	Tricin (5,7,4'-Trihydroxy-3',5'-dimethoxyflavone)	Flavonoids	Flavones	520-32-1	1	166454	188734	183544	317077	347849	329220	1.37752	0.000267901	0.0093598	0.541905	-0.883888	insig
ZBN0225	C27H26O11	Tricin-4'-O-(guaiacylglycerol)ether	Flavonoids	Flavones	-	3	231828	284225	321976	572422	547049	578315	1.34436	0.00395462	0.0312842	0.493601	-1.01858	down
ZBN0268	C35H38O17	Tricin-4'-O-(β-guaiacylglycerol)ether-5-O-(6''-acetyl)glucoside*	Flavonoids	Flavones	-	3	10666.7	8308.32	20292.8	12908.6	12736.5	35005	0.572242	0.452756	0.605556	0.647448	-0.627165	insig
Zbsp005623	C36H38O19	Tricin-4'-O-(β-guaiacylglycerol)ether-5-O-(6''-malonyl)glucoside*	Flavonoids	Flavones	-	2	11228.7	15019.1	8340	21949.4	20410.5	20412.9	1.22097	0.0327983	0.100929	0.550999	-0.859878	insig
ZBN0267	C35H38O17	Tricin-4'-O-(β-guaiacylglycerol)ether-7-O-(6''-acetyl)glucoside*	Flavonoids	Flavones	-	3	8888.43	10249.1	10013	17627	16900.1	33839.2	1.20718	0.14104	0.26339	0.426387	-1.22976	down
Hmgp003540	C36H38O19	Tricin-4'-O-(β-guaiacylglycerol)ether-7-O-(6''-malonyl)glucoside*	Flavonoids	Flavones	-	2	10110.2	16019.5	6670	17693.3	12168.6	14658.2	0.75862	0.299131	0.454386	0.736741	-0.44077	insig
ZBN0250	C36H32O13	Tricin-4'-O-[β-guaiacyl-(9''-O-p-coumaroyl)glycerol]ether	Flavonoids	Flavones	-	3	59993.2	49420.9	69430.7	134619	120812	103732	1.3145	0.00761158	0.0428144	0.49795	-1.00593	down
pmb3053	C27H24O11	Tricin-4'-O-eudesmic acid	Flavonoids	Flavones	-	3	46129.6	43497.5	49424	58164.9	51944.7	60857.5	1.20344	0.0351268	0.106702	0.813321	-0.298103	insig
ZBN0265	C34H38O17	Tricin-4'-O-eugenolether-5-O-glucoside*	Flavonoids	Flavones	-	3	10005	16249	68340	48360	52101.1	49483.7	0.797749	0.423577	0.577981	0.630859	-0.66461	insig
ZBN0264	C34H38O17	Tricin-4'-O-eugenolether-7-O-glucoside*	Flavonoids	Flavones	-	3	11597.8	40005	51670	33710.9	98340	44490.5	0.661409	0.365324	0.517003	0.584978	-0.773546	insig
Zbsp006180	C20H20O9	Tricin-4'-O-glycerol	Flavonoids	Flavones	-	3	6066.02	9332.73	10435.5	14325.7	13607.1	19098.6	1.17255	0.034267	0.104674	0.549297	-0.864342	insig
Zbsp005182	C32H36O19	Tricin-5-O-(3'-malonyl)glucoside-7-O-rhamnoside*	Flavonoids	Flavones	-	2	36682.5	33900.3	27820.8	41328.1	47338.3	29098.5	0.624494	0.361311	0.51349	0.835594	-0.259125	insig
Zbsp004858	C26H26O15	Tricin-5-O-(6'-O-malonyl)glucoside	Flavonoids	Flavones	-	2	6670	33407.1	28426	21282.1	21456.4	28924.1	0.317143	0.912	0.948774	0.95591	-0.0650539	insig
Zbsp004650	C23H24O12	Tricin-5-O-Glucoside	Flavonoids	Flavones	32769-00-9	1	2408340	821062	1790005	1.11462e+06	4436035	1880005	0.416147	0.522973	0.657933	0.6755	-0.565973	insig
Zbsp006693	C27H26O11	Tricin-5-O-guaiacylglycerol*	Flavonoids	Flavones	-	1	411064	430925	443157	813731	777467	793658	1.38865	1.43606e-05	0.00339203	0.538878	-0.89197	insig
ZBN0221	C26H24O10	Tricin-5-O-syringylalcohol	Flavonoids	Flavones	-	3	14168.1	12153.1	17210	27802.4	23648.4	27632.5	1.30391	0.00415077	0.0317984	0.550447	-0.861324	insig
pmb3032	C26H26O14	Tricin-7-O-(2''-Malonyl)rhamnoside	Flavonoids	Flavones	-	3	8329.66	7912.4	11051.4	17383.7	19707.5	12746.2	1.21948	0.0482272	0.128785	0.547651	-0.868673	insig
Zbsp005487	C29H34O15	Tricin-7-O-(2''-O-rhamnoside)rhamnoside	Flavonoids	Flavones	-	2	10484.8	8640.6	9794.56	13178.8	12298.7	11330.8	1.20158	0.0255866	0.0857448	0.785691	-0.347966	insig
ZBN0239	C29H32O17	Tricin-7-O-(2''-O-rhamnosyl)galacturonide	Flavonoids	Flavones	89915-54-8	3	10538.4	15005	9486.48	65005	32803.3	38106.3	1.30501	0.07386	0.173478	0.257735	-1.95604	down
ZBN0249	C33H32O15	Tricin-7-O-(2''-feruloyl)glucoside	Flavonoids	Flavones	-	3	6351.92	3867.67	4295.86	9204.04	14533.3	12213.7	1.27481	0.0266329	0.0880935	0.403756	-1.30844	down
ZBN0255	C33H30O16	Tricin-7-O-(2''-feruloyl)glucuronide	Flavonoids	Flavones	-	3	2.79817e+06	3.40446e+06	3.49873e+06	5.42456e+06	6.11458e+06	7.27936e+06	1.31998	0.0188037	0.0721387	0.515523	-0.955892	insig
ZBN0251	C33H36O15	Tricin-7-O-(4'-O-Rhamnoside)-guaiacylglycerol-ether	Flavonoids	Flavones	-	3	25785.4	14468.5	20178.1	41009.2	39986.2	32812	1.21977	0.0144382	0.0611619	0.531002	-0.913211	insig
Zmxp005470	C26H26O15	Tricin-7-O-(6''-O-malonyl)glucoside*	Flavonoids	Flavones	-	2	37809.4	28340	22303.4	20471.4	34756.7	44070.3	0.224658	0.685914	0.777781	0.890778	-0.166862	insig
pmb0736	C23H24O12	Tricin-7-O-Glucoside*	Flavonoids	Flavones	32769-01-0	2	90005	118340	48993.8	97807.1	127732	121758	0.760598	0.274274	0.427073	0.740977	-0.432499	insig
Zbsp006822	C27H26O11	Tricin-7-O-guaiacylglycerol*	Flavonoids	Flavones	-	1	462458	486378	497552	734410	739023	688345	1.37723	0.000594225	0.014448	0.669073	-0.579764	insig
ZBN0237	C29H34O16	Tricin-7-O-neohesperidoside	Flavonoids	Flavones	53766-40-8	3	191616	268037	163340	626670	200005	682423	0.940361	0.188024	0.324059	0.412825	-1.2764	insig
Hmgp003086	C29H34O16	Tricin-7-O-rutinoside	Flavonoids	Flavones	-	1	2.94132e+06	1.85272e+06	3.33685e+06	2.36115e+06	3.05191e+06	2.50771e+06	0.00658934	0.896027	0.936806	1.02653	0.0377746	insig
MWS5231	C13H24O4	Tridecanedioic acid	Lipids	Free fatty acids	505-52-2	1	155203	146595	139119	196220	173182	196635	1.28309	0.0157628	0.0644736	0.778955	-0.360388	insig
MWSslk154	C12H20O7	Triethyl citrate	Organic acids	Organic acids	77-93-0	3	25192	26233.2	17490.6	19785.5	25453.5	23925.2	0.0632405	0.981039	0.989298	0.996407	-0.00519228	insig
pme2268	C7H7NO2	Trigonelline	Alkaloids	Pyridine alkaloids	535-83-1	3	3.9276e+06	3.96864e+06	4.00674e+06	3.51522e+06	3.42775e+06	3.34758e+06	1.36305	0.00261227	0.0244794	1.15669	0.210004	insig
Zmzp000145	C9H20N2O2	Trimethyllysine	Amino acids and derivatives	Amino acids and derivatives	23284-33-5	1	5310155	1.26039e+07	1.25361e+07	8784680	6380125	6005535	0.612352	0.330223	0.487916	1.43834	0.524403	insig
mws0005	C10H12N2	Tryptamine	Alkaloids	Plumerane	61-54-1	1	1.67723e+07	1.84421e+07	1.66984e+07	1.37782e+07	2.03028e+07	1.07169e+07	0.60053	0.491601	0.632565	1.15882	0.21266	insig
MWS2426	C16H19N3O5	Tryptophan glutamic acid	Amino acids and derivatives	Amino acids and derivatives	36099-95-3	1	97962.8	119296	109699	122763	148166	139695	1.14158	0.0469682	0.126653	0.796247	-0.328713	insig
Sazp003601	C18H28O9	Tuberonic acid glucoside*	Organic acids	Organic acids	120399-24-8	3	13953.6	18352.2	19202	17438.7	13040.2	18254.2	0.268037	0.707568	0.792168	1.05694	0.0798879	insig
MW0158678	C19H20N2O7	Tyr-Abu-OH	Amino acids and derivatives	Amino acids and derivatives	-	3	125272	159870	229063	316670	250537	298113	1.14632	0.0402721	0.115357	0.594238	-0.750888	insig
MWS201480	C12H16N2O4	Tyr-Ala	Amino acids and derivatives	Amino acids and derivatives	730-08-5	3	206270	244614	175637	196899	198833	220455	0.0621051	0.883612	0.926136	1.01677	0.0239925	insig
MWS201479	C11H14N2O4	Tyr-Gly*	Amino acids and derivatives	Amino acids and derivatives	673-08-5	1	2.67197e+06	2.4987e+06	2.65458e+06	1.99713e+06	2.08734e+06	1.84869e+06	1.33411	0.00250729	0.024027	1.3189	0.399337	insig
MW0110259	C15H22N2O4	Tyr-Ile	Amino acids and derivatives	Amino acids and derivatives	-	3	3.4412e+06	3.46955e+06	4.31191e+06	3.25848e+06	3.11561e+06	2.80186e+06	1.04765	0.124327	0.246495	1.22305	0.290486	insig
MW0158705	C22H26N2O7	TyrMe-Leu-OH	Amino acids and derivatives	Amino acids and derivatives	-	3	803340	533941	446313	555153	734995	517594	0.112768	0.952928	0.97609	0.986642	-0.0194011	insig
MW0110297	C14H20N2O4	Tyrosyl-Valine	Amino acids and derivatives	Amino acids and derivatives	17355-09-8	3	2.90815e+06	2.40418e+06	2.93108e+06	2.55454e+06	2.69687e+06	2.83432e+06	0.157515	0.800933	0.869362	1.0195	0.027861	insig
Zbqp002380	C15H22N2O4	Tyrosylleucine	Amino acids and derivatives	Amino acids and derivatives	17355-10-1	2	1.58783e+06	2.12999e+06	1.52269e+06	3.01707e+06	1.8855e+06	3.10394e+06	1.0137	0.128272	0.24955	0.654531	-0.611468	insig
MWSprf097	C18H25NO6	USaramine	Alkaloids	Alkaloids	15503-87-4	3	716031	693533	717953	1.26514e+06	646586	675389	0.446395	0.526652	0.6601	0.82235	-0.282176	insig
MWS1900	C11H20O4	Undecanedioic acid	Lipids	Free fatty acids	1852-04-6	1	40290.7	39790	44104.5	67274.5	69498.2	74385.4	1.37423	0.000719629	0.014899	0.588115	-0.76583	insig
mws0752	C11H22O2	Undecylic Acid	Lipids	Free fatty acids	112-37-8	2	579549	819203	804399	704170	724062	792648	0.109464	0.947994	0.973742	0.992017	-0.0115627	insig
pme0257	C4H4N2O2	Uracil	Nucleotides and derivatives	Nucleotides and derivatives	66-22-8	3	75950.2	78513.3	104036	112481	118245	98126.3	1.02589	0.105225	0.220855	0.786068	-0.347274	insig
Cmdn000784	C5H4N4O3	Uric acid	Nucleotides and derivatives	Nucleotides and derivatives	69-93-2	1	55249.7	30535.7	43733.9	39775.7	33797.2	46226.5	0.203998	0.712757	0.796331	1.08113	0.112546	insig
mws0248	C9H12N2O6	Uridine	Nucleotides and derivatives	Nucleotides and derivatives	58-96-8	1	3.69397e+06	3.41263e+06	4.36643e+06	3.66881e+06	3.13784e+06	3.50621e+06	0.716587	0.31482	0.47223	1.1125	0.153804	insig
pme3007	C9H14N2O12P2	Uridine 5'-diphosphate	Nucleotides and derivatives	Nucleotides and derivatives	27821-45-0	1	101443	101602	178844	95481.4	72385.3	94839.4	0.88525	0.259564	0.411815	1.45367	0.539704	insig
pmb2922	C15H24N2O17P2	Uridine 5'-diphospho-D-glucose	Nucleotides and derivatives	Nucleotides and derivatives	133-89-1	1	876170	1.06534e+06	1.26696e+06	888288	870961	1.19262e+06	0.379892	0.607832	0.725505	1.08693	0.120256	insig
Lmqn000780	C17H27N3O17P2	Uridine 5'-diphospho-N-acetylglucosamine	Nucleotides and derivatives	Nucleotides and derivatives	528-04-1	1	145635	81785.6	173011	184196	310372	202247	1.00286	0.116493	0.237086	0.574659	-0.799223	insig
pme3188	C9H13N2O9P	Uridine 5'-monophosphate	Nucleotides and derivatives	Nucleotides and derivatives	58-97-9	1	4.0815e+06	4.75413e+06	5.09106e+06	6117975	2.8886e+06	9541920	0.336184	0.507796	0.646601	0.750826	-0.413449	insig
Zmfn000481	C14H22N2O16P2	Uridine-5'-Diphosphate-D-Xylose	Nucleotides and derivatives	Nucleotides and derivatives	3616-06-6	1	2.88327e+06	3.32914e+06	2.92469e+06	4.0917e+06	3.88524e+06	4.15163e+06	1.31431	0.00756206	0.0428144	0.753353	-0.408602	insig
Labn005411	C26H34O11	Urolignoside	Lignans and Coumarins	Lignans	131723-83-6	3	16670	13963	12711	45005	61670	50005	1.36888	0.0129924	0.0577939	0.27664	-1.85392	down
Lcsp002545	C15H27N3O6	Val-Asp-Ile	Amino acids and derivatives	Amino acids and derivatives	-	1	157713	227784	222284	175530	139656	203206	0.613197	0.365285	0.517003	1.17244	0.229508	insig
MW0159035	C15H27N3O6	Val-Ile-Asp	Amino acids and derivatives	Amino acids and derivatives	-	3	285760	305971	354496	256177	313240	286810	0.69531	0.319062	0.476463	1.10511	0.144193	insig
Lcsp002568	C16H31N3O4	Val-Ile-Val	Amino acids and derivatives	Amino acids and derivatives	-	1	308825	374559	426396	400393	327015	371460	0.0294626	0.932963	0.96341	1.00993	0.0142552	insig
MWS201400	C16H21N3O3	Val-Trp	Amino acids and derivatives	Amino acids and derivatives	24587-37-9	1	2.08679e+06	2.06551e+06	2.19732e+06	1.84443e+06	1.32235e+06	1.99648e+06	0.915735	0.188406	0.324059	1.22977	0.298386	insig
MW0159234	C14H25N3O6	Val-Val-Asp	Amino acids and derivatives	Amino acids and derivatives	-	3	166649	134575	152762	122290	141270	123328	0.993416	0.125792	0.246727	1.17343	0.230732	insig
MW0159242	C16H31N3O4	Val-Val-Leu	Amino acids and derivatives	Amino acids and derivatives	-	3	223435	196319	221501	194563	260945	183960	0.0762042	0.983169	0.990085	1.00279	0.00402628	insig
MW0159245	C14H27N3O5	Val-Val-Thr	Amino acids and derivatives	Amino acids and derivatives	-	3	13340	75159	60104.8	67667.9	149741	129800	0.909618	0.10435	0.219844	0.427995	-1.22433	insig
mws0028	C8H8O4	Vanillic acid	Phenolic acids	Phenolic acids	121-34-6	1	66861505	65422360	70713115	60415330	62182890	67977845	0.841421	0.218779	0.36147	1.06518	0.0910913	insig
MWSmce632	C10H10O4	Vanillin acetate	Phenolic acids	Phenolic acids	881-68-5	3	1.94365e+06	2.1104e+06	1.84816e+06	1.90064e+06	1.69377e+06	1.90921e+06	0.748636	0.271288	0.423573	1.07242	0.100872	insig
mws0458	C8H8O3	Vanillin; 4-Hydroxy-3-Methoxybenzaldehyde*	Others	Aldehyde compounds	121-33-5	1	7159075	8625155	7769895	5586470	4760985	6123250	1.24447	0.0154661	0.0634149	1.43006	0.516077	insig
Zbsn009679	C17H14O6	Velutin (5,4'-dihydroxy-7,3'-dimethoxyflavone)*	Flavonoids	Flavones	25739-41-7	3	14516.8	16273.6	14764.3	18996.8	19223	20311.7	1.32343	0.00418206	0.0317984	0.778294	-0.361613	insig
Zbsn003878	C26H28O14	Vicenin-3	Flavonoids	Flavones	59914-91-9	3	151670	50902.4	113340	411670	425005	430005	1.27548	0.0069237	0.0408839	0.249402	-2.00346	down
ZBN0231	C27H30O15	Vitexin-2''-O-glucoside*	Flavonoids	Flavones	61360-94-9	3	1670	14916.7	8340	40005	26670	21842.9	1.05555	0.0386154	0.112427	0.281601	-1.82827	down
Lmhn002051	C12H12O8	Vnilloylmalic acid	Phenolic acids	Phenolic acids	-	3	34864.9	36243	37671.3	47868	46545.7	73435.8	1.12526	0.152242	0.27721	0.648076	-0.625766	insig
Wcgn003981	C14H18O9	Woodorien	Others	Saccharides	155112-92-8	3	150445	176670	169629	225328	216355	234293	1.3166	0.00501983	0.0347862	0.734855	-0.444469	insig
pme0256	C5H4N4O2	Xanthine	Nucleotides and derivatives	Nucleotides and derivatives	69-89-6	1	329393	333880	318941	180112	120279	154843	1.33358	0.00673498	0.0406279	2.1576	1.10943	up
Zbmp008460	C21H22O5	Xanthoangelol H	Flavonoids	Chalcones	-	3	122376	111186	96997.8	73446.4	95167.3	78310.7	1.13984	0.0481319	0.128736	1.33871	0.420843	insig
mws0668	C10H12N4O6	Xanthosine	Nucleotides and derivatives	Nucleotides and derivatives	146-80-5	1	1.84382e+06	1.89977e+06	2.0925e+06	1.71991e+06	1.64877e+06	1.82708e+06	1.06967	0.0882246	0.195964	1.12324	0.167668	insig
Wasn002329	C16H17NO9	Xanthurenic Acid 8-O-Glucoside	Alkaloids	Quinoline alkaloids	97451-32-6	1	43042.7	25779.7	104836	35798.2	53751.2	21130.2	0.465866	0.483341	0.627753	1.56901	0.649859	insig
pme0513	C5H12O5	Xylitol*	Others	Saccharides	87-99-0	3	44443.9	15046.8	19830	26665.6	23928.5	79968	0.563912	0.464815	0.615571	0.607533	-0.718966	insig
Cmyp002064	C22H22O11	Yuanhuanin*	Flavonoids	Flavones	83133-14-6	2	218340	145005	241905	145005	128340	126695	1.07358	0.13884	0.261318	1.51298	0.597389	insig
Lmxp000939	C5H5N5	Zarzissine*	Alkaloids	Alkaloids	160568-14-9	2	1.29159e+07	1.24423e+07	1.32214e+07	1.26538e+07	1.17898e+07	1.26241e+07	0.791626	0.240267	0.388551	1.04079	0.057676	insig
MWS20185	C17H26O4	[6]-Gingerol	Phenolic acids	Phenolic acids	23513-14-6	1	83641.4	72136.2	73793.1	138903	151207	160685	1.36964	0.00158679	0.0198586	0.509257	-0.973535	insig
MWS20184	C17H24O3	[6]-Shogaol	Phenolic acids	Phenolic acids	555-66-8	3	64295	63155.5	99414.4	69357	71582.3	63431.9	0.363123	0.595689	0.716622	1.11006	0.150641	insig
Wcdp000970	C8H8O	acetophenone	Others	Others	98-86-2	3	930765	513212	1.00756e+06	850441	341005	799863	0.443022	0.529878	0.660681	1.23112	0.29997	insig
Hahp000801	C5H11NO2	alanine betaine*	Alkaloids	Alkaloids	-	1	1.37217e+07	1.34592e+07	9.48547e+06	2.14232e+07	1.58332e+07	2.11151e+07	1.16142	0.0370275	0.110034	0.628156	-0.670806	insig
Wafn011571	C18H32O3	alpha-Hydroxylinoleic acid*	Lipids	Free fatty acids	57818-44-7	1	1.59284e+06	1.8571e+06	1.91581e+06	4.91799e+06	4.68946e+06	4.91998e+06	1.38359	2.8409e-05	0.00339203	0.369354	-1.43693	down
Zmgp011058	C25H26O6	broussoflavonol F	Flavonoids	Flavones	162558-94-3	3	17935.9	12367.8	25653	74224.8	71387.1	76757.1	1.33556	0.00171765	0.0203647	0.251639	-1.99057	down
pmf0470	C5H9NO3	cis-4-Hydroxy-D-proline*	Amino acids and derivatives	Amino acids and derivatives	2584-71-6	3	540395	550575	558213	1.24221e+06	1.22772e+06	1.15968e+06	1.39121	0.00101314	0.0166573	0.454369	-1.13806	down
MWS1962	C10H16O	cis-Citral	Terpenoids	Monoterpenoids	5392-40-5	3	204514	201474	192808	258804	243748	285381	1.30914	0.0276543	0.0895294	0.759959	-0.396007	insig
Lajp012572	C15H14O3	cis-Dehydroosthol	Lignans and Coumarins	Coumarins	109741-40-4	3	23776.6	27456.5	25658.2	26743	25793.6	31489.9	0.69951	0.324799	0.481598	0.915083	-0.128025	insig
Lcsp003365	C15H21N5O5	cis-Zeatin riboside*	Alkaloids	Alkaloids	15896-46-5	1	760005	921670	905005	303544	1076670	1076670	0.315003	0.883362	0.926136	1.05283	0.074272	insig
Lcsp002898	C21H31N5O10	cis-Zeatin-O-glucoside riboside	Alkaloids	Alkaloids	125225-72-1	1	15945.4	21485.7	29977.1	40489.7	21388.8	32766.2	0.756957	0.263557	0.415231	0.712223	-0.489599	insig
Zazp002547	C11H12N2O2	cyclo-(Gly-Phe)	Amino acids and derivatives	Amino acids and derivatives	10125-07-2	1	3.79062e+06	3.56409e+06	3.72884e+06	5.2348e+06	6.0279e+06	5.22397e+06	1.34995	0.0163954	0.0662534	0.672273	-0.572881	insig
Zbzp011453	C16H22O4	de-O-methyllasiodiplodin	Quinones	Quinones	-	3	8.2611e+06	7.92429e+06	8.53376e+06	8.52158e+06	8.65229e+06	8.33562e+06	0.771239	0.276615	0.429522	0.969018	-0.0454046	insig
HX1349	C5H8O4	dihydro-4-hydroxy-5-hydroxymethyl-2(3H)-furanone	Others	Others	-	3	213191	174628	185950	265547	249768	321676	1.23798	0.0373341	0.110034	0.685515	-0.544739	insig
Lcgp000245	C25H32O10	dihydrodehydrodiconiferyl alcohol-9-O-β-D-xylopyranoside	Lignans and Coumarins	Lignans	-	3	2555005	722990	2569510	1.74751e+06	4144780	2.26034e+06	0.538377	0.46627	0.616261	0.717254	-0.479443	insig
Lskp211249	C22H26O6	epieudesmin	Lignans and Coumarins	Lignans	-	2	165933	147155	277047	170695	109806	205198	0.462819	0.522901	0.657933	1.21502	0.280984	insig
ZbWp000749	C8H18N4O2	ethyl-L-arginine*	Amino acids and derivatives	Amino acids and derivatives	-	2	3.52365e+06	3.39156e+06	3.44343e+06	4.47506e+06	2.4228e+06	2.24843e+06	0.514269	0.629026	0.737161	1.13255	0.179576	insig
Labn002716	C15H18O11	galloyl acetyl glucoside	Phenolic acids	Phenolic acids	-	2	29334	33073.2	27160.5	40847.1	45765.1	37393.9	1.24555	0.0220981	0.0770447	0.722285	-0.469361	insig
Zbqp002414	C11H20N2O5	h-gamma-Glu-leu-oh	Amino acids and derivatives	Amino acids and derivatives	-	1	544842	443201	488650	998409	942285	878057	1.36234	0.000687929	0.0146033	0.523882	-0.932686	insig
Wcdn005942	C32H38O17	helonioside A	Others	Others	-	3	22339.8	43320.5	48240.2	90277.8	92220.1	136494	1.23606	0.0273592	0.0890902	0.357064	-1.48574	down
Yxxn002325	C19H28O10	icariside D1	Others	Ketone compounds	-	2	170667	146688	141358	186403	180914	264056	1.04655	0.155458	0.280996	0.726533	-0.4609	insig
Lcsn000193	C28H38O14	isatioxyneolignoside E	Lignans and Coumarins	Lignans	-	3	96526	80590.6	77434	313340	298340	201532	1.34613	0.0306721	0.0961441	0.313019	-1.67568	down
Yhhn000821	C21H20O10	kwanzoquinone C	Quinones	Anthraquinone	-	3	3.91799e+06	4.74462e+06	5.14717e+06	5.66341e+06	6.69095e+06	5.68299e+06	1.12956	0.0470422	0.126653	0.765621	-0.385297	insig
Lcsp012679	C20H35NO2	linolenoylethanolamine	Lipids	LPE	-	2	52934.6	46243.5	46565	62911.2	62932.8	51048.5	1.05743	0.10204	0.21661	0.823908	-0.279445	insig
Lcsp013328	C20H37NO2	linoleoyl ethanolamine	Lipids	LPE	68171-52-8	1	351214	399382	380193	362809	345815	337032	0.927883	0.170279	0.300586	1.08142	0.112922	insig
MWSHC20100	C27H26O11	lycopodone*	Flavonoids	Flavones	851385-04-1	1	382170	333044	432595	720436	779206	676504	1.34683	0.00116362	0.0174232	0.52745	-0.922894	insig
Wafn002807	C24H24O13	methyl 4-O-galloylchlorogenate	Phenolic acids	Phenolic acids	574747-58-3	2	141864	224303	217294	113720	90156	170290	0.970782	0.12176	0.244249	1.55936	0.640954	insig
Zalp003512	C17H20O9	methyl 5-caffeoylquinate*	Phenolic acids	Phenolic acids	-	1	1.63929e+07	1.74252e+07	1.66076e+07	1.43809e+07	1.88247e+07	1.61472e+07	0.233741	0.81075	0.877824	1.02174	0.0310275	insig
Wmmp000110	C14H18O9	mudanoside A	Phenolic acids	Phenolic acids	-	2	285227	282570	348577	295295	344184	282623	0.0588492	0.950019	0.974423	0.993787	-0.00899094	insig
Wmmn000117	C18H24O14	mudanoside B	Phenolic acids	Phenolic acids	203511-37-9	2	65226.5	64779.6	76224.4	104082	116826	94793.4	1.30415	0.0134319	0.0592773	0.653245	-0.614303	insig
MW0168255	C15H21N5O5	n6-(cis-hydroxyisopentenyl)adenosine*	Nucleotides and derivatives	Nucleotides and derivatives	-	1	760005	921670	905005	303544	1076670	1076670	0.315003	0.883362	0.926136	1.05283	0.074272	insig
Smcp001137	C11H9NO2	naphthisoxazol A	Alkaloids	Alkaloids	-	3	1.77899e+07	1.81009e+07	1.71116e+07	2.42709e+07	2.90171e+07	2.7961e+07	1.34536	0.0191941	0.0729898	0.652345	-0.616292	insig
Wbjp001169	C11H12N2O3	o-Carboxy-5-hydroxytryptamine	Alkaloids	Alkaloids	-	2	639436	464472	621737	560732	504709	535270	0.411439	0.537227	0.665876	1.07805	0.108421	insig
pme1439	C9H8O3	p-Coumaric acid	Phenolic acids	Phenolic acids	501-98-4	1	1.69498e+06	3785050	1.61465e+06	2291670	995936	2500005	0.335701	0.639919	0.744305	1.22584	0.293769	insig
mws1195	C10H10O3	p-Coumaric acid methyl ester	Phenolic acids	Phenolic acids	19367-38-5	3	75858.5	59635.6	61051.3	62173.1	53445.7	51541	0.88946	0.198485	0.338961	1.17579	0.233635	insig
Zmhn002301	C15H18O8	p-Coumaric acid-4-O-glucoside*	Phenolic acids	Phenolic acids	117405-48-8	2	754540	443340	730382	925839	847402	904741	0.995613	0.122921	0.245229	0.720043	-0.473845	insig
pmb0508	C14H20N4O2	p-Coumaroylagmatine	Alkaloids	Phenolamine	7295-86-5	3	147976	132882	136624	188641	245883	210745	1.29946	0.0372121	0.110034	0.646988	-0.628189	insig
Lmhn002926	C13H12O7	p-Coumaroylmalic acid	Phenolic acids	Phenolic acids	-	3	18340	15005	8340	27385.6	33706.1	33127	1.21057	0.0108354	0.0527356	0.442428	-1.17649	down
pmb0490	C13H18N2O2	p-Coumaroylputrescine	Alkaloids	Phenolamine	34136-53-3	1	1.32873e+06	1.05157e+06	1.15234e+06	3.68531e+06	3.14168e+06	2.96925e+06	1.37084	0.005247	0.0355813	0.360611	-1.47148	down
Ymjm000152	C12H16O7	p-Hydroxypheny-β-D-allopyranoside	Phenolic acids	Phenolic acids	-	1	537676	504345	488643	703358	740281	780530	1.36004	0.00186687	0.0210117	0.688196	-0.539108	insig
Haxp007330	C10H10O3	p-Methoxycinnamic acida	Others	Others	-	2	24679.5	29844	19546.5	20219.5	20005	25810.3	0.477034	0.496949	0.637053	1.12168	0.165662	insig
Hahn000897	C20H28O14	picrorhizin	Others	Others	-	2	670085	752761	824587	710246	747339	672060	0.492784	0.488644	0.632201	1.05531	0.0776654	insig
Lhsp101904	C15H22O2	polygodial	Terpenoids	Sesquiterpenoids	6754-20-7	2	280265	301789	250083	295352	287668	303563	0.699264	0.350384	0.50572	0.938589	-0.091434	insig
Zbqn001255	C6H13NO2	propyl-L-alanine	Amino acids and derivatives	Amino acids and derivatives	-	2	228380	205956	227859	254308	226626	230766	0.821634	0.221389	0.365063	0.930441	-0.104013	insig
Zbqp001029	C8H18N4O2	riazan-2-yl)propyl L-prolinate*	Amino acids and derivatives	Amino acids and derivatives	-	2	228910	246670	146037	279602	169627	271774	0.427034	0.521093	0.656985	0.862156	-0.213979	insig
Zmcp102703	C26H32O11	saikolignanoside D*	Lignans and Coumarins	Lignans	-	2	216145	232694	254526	198242	337989	280651	0.507901	0.452373	0.605556	0.861037	-0.215852	insig
Wasn000410	C6H15O8P	sn-glycero-3-phospho-(1'-sn-glycerol)	Others	Others	-	3	1.64039e+06	1.39962e+06	1.82583e+06	1.43729e+06	1.26221e+06	1.41343e+06	0.953463	0.167952	0.297418	1.18306	0.242523	insig
Zamn00402	C6H12O6	sorbose*	Others	Saccharides	-	3	2.71609e+07	3.1387e+07	2.89341e+07	3.29435e+07	3.49331e+07	3.68066e+07	1.20133	0.026166	0.0872375	0.835684	-0.258971	insig
zjbp111026	C20H22O5	tetrahydrochromone M*	Others	Chromone	-	3	1.59226e+06	1.71328e+06	1.63285e+06	1.80646e+06	1.64032e+06	1.90131e+06	0.874624	0.20847	0.35278	0.923392	-0.114985	insig
pme3009	C6H6O6	trans-Aconitic acid	Organic acids	Organic acids	4023-65-8	3	101458	109370	98236.7	106873	88074.4	112362	0.0894778	0.947063	0.973742	1.00571	0.00821657	insig
Ylgn010606	C20H28O2	triptonoterpene	Terpenoids	Ditepenoids	-	3	60654.3	70552.1	64314	106824	128051	112147	1.35384	0.00698479	0.0410148	0.563423	-0.827709	insig
Wbjp001317	C11H10N2O2	vasicinone	Alkaloids	Alkaloids	486-64-6	2	272462	285134	306208	245583	311216	332641	0.153111	0.783197	0.857704	0.971178	-0.0421923	insig
Wbmn00859	C20H16O8	vitelignin A	Lignans and Coumarins	Lignans	-	3	5.07187e+06	4.19058e+06	5.00255e+06	3.45937e+06	3.16947e+06	3.88118e+06	1.21865	0.027036	0.0889008	1.35728	0.440716	insig
mws1622	C15H22O	α-Cyperone	Others	Ketone compounds	473-08-5	3	65970.6	68826.9	62740.1	83492.3	67680.1	61361	0.458723	0.531066	0.660681	0.929442	-0.105563	insig
Zmtp102902	C16H18O8	α-Hydrojuglone glucoside	Quinones	Quinones	-	1	1.66659e+06	1.19119e+06	1.75411e+06	1.19317e+06	2.02669e+06	1.89684e+06	0.301439	0.62251	0.73311	0.90134	-0.149856	insig
Lmbn002648	C9H8O3	α-Hydroxycinnamic Acid*	Phenolic acids	Phenolic acids	5801-57-0	1	29446285	2.05433e+07	2.4903e+07	33721545	33832990	31089780	1.11346	0.078124	0.180418	0.759218	-0.397413	insig
pme2380	C5H6O5	α-Ketoglutaric acid	Organic acids	Organic acids	328-50-7	3	2.87577e+06	2.67128e+06	3.19255e+06	9.90746e+06	9.53755e+06	9.4765e+06	1.38796	5.63e-06	0.0018883	0.302183	-1.7265	down
mws0367	C18H30O2	α-Linolenic Acid*	Lipids	Free fatty acids	463-40-1	1	14573019	1.34115e+07	1.44073e+07	2.37559e+07	2.02688e+07	1.88394e+07	1.30574	0.03633	0.108795	0.674341	-0.568451	insig
Hmlp013407	C15H26O	β-Eudesmol	Terpenoids	Sesquiterpenoids	473-15-4	3	100399	131173	113481	125959	113160	117911	0.318474	0.710402	0.794229	0.966452	-0.0492294	insig
mws0147	C5H10O3	β-Hydroxyisovaleric acid	Organic acids	Organic acids	625-08-1	3	598851	473470	592250	928839	861526	1.0861e+06	1.30411	0.0108764	0.0527356	0.578687	-0.789144	insig
mws0675	C11H15N2O8P	β-Nicotinamide mononucleotide	Nucleotides and derivatives	Nucleotides and derivatives	1094-61-7	2	4.05167e+06	4.11352e+06	3.18211e+06	2.56757e+06	2.42964e+06	2.4975e+06	1.28715	0.0484847	0.129267	1.51404	0.598405	insig
mws0976	C9H12N2O6	β-Pseudouridine	Nucleotides and derivatives	Nucleotides and derivatives	1445-07-4	1	279898	452047	393180	390854	392480	427414	0.419502	0.632695	0.74055	0.929281	-0.105813	insig
pme3011	C4H9NO2	γ-Aminobutyric acid	Organic acids	Organic acids	56-12-2	3	1.05425e+07	1.06781e+07	1.03169e+07	7.24641e+06	7.49309e+06	7.09717e+06	1.38592	3.43855e-05	0.00339203	1.44424	0.530312	insig
Zmdp001647	C10H18N2O5	γ-Glutamyl-L-valine	Amino acids and derivatives	Amino acids and derivatives	-	3	464208	485317	435574	790617	789622	733457	1.37715	0.000298081	0.00945531	0.598652	-0.74021	insig
Zmdn001564	C14H18N2O5	γ-Glutamylphenylalanine	Amino acids and derivatives	Amino acids and derivatives	7432-24-8	1	320029	385490	386991	526648	409106	510313	1.12574	0.0642065	0.156276	0.755504	-0.404488	insig
Zmdp001857	C14H18N2O6	γ-Glutamyltyrosine	Amino acids and derivatives	Amino acids and derivatives	7432-23-7	1	113619	295005	95476	347164	743176	325635	1.08493	0.140828	0.263287	0.356009	-1.49001	down
Zmdp000446	C9H16N2O5S	γ-L-Glutamyl-S-methyl-L-cysteine	Amino acids and derivatives	Amino acids and derivatives	-	3	30005	22065.2	26670	25005	20510.7	21215.1	0.830592	0.225756	0.369719	1.17997	0.238746	insig
mws0366	C18H30O2	γ-Linolenic Acid*	Lipids	Free fatty acids	506-26-3	1	1.40661e+07	1.39251e+07	1.56244e+07	2.41219e+07	2.15412e+07	2.03411e+07	1.33522	0.0101295	0.0514762	0.660801	-0.597713	insig
Zmdp001663	C10H18N2O5S	γ-glutamylmethionine	Amino acids and derivatives	Amino acids and derivatives	17663-87-5	3	731401	829401	764499	785181	803476	695536	0.215764	0.771617	0.849082	1.018	0.0257331	insig
Zmdp000917	C6H13N3O2	δ-Guanidinovaleric acid	Organic acids	Organic acids	462-93-1	3	73340	78340	52048.1	43376.2	63340	70005	0.498506	0.472338	0.618147	1.15282	0.20517	insig
