# Supplementary material for: Integrated transcriptomic and metabolomic analysis provides insight into the pollen development of CMS-D1 rice
Source: BMC Plant Biol. 2024 Jun 12;24:535. doi: 10.1186/s12870-024-05259-2 (PMC11167768; doi:10.1186/s12870-024-05259-2)
Supplement: Supplementary file 8 — Supplementary Material 8 [file 12870_2024_5259_MOESM8_ESM.xls]

## Sheet: Sheet1
Table S7. The primers used for qRT-PCR.
Gene	Foward Primer	Reverse Primer
Os01t0127500-01	CCAGAGGATGAAGCCAAGGT	GGCTTGCCGTTGTTGCTG
Os03t0168600-01	CACAAGGGAGACGACAGGG	TTCATTCAAGCGTGAGGAGG
Os04t0310800-01	ACTCCGAGGCGAAGCTGGTC	ACATGGACGAGCAGAGGTTGGA
Os06t0607700-01	TGACTCCAAAGAACCCACTAACA	CCACTGTCAACTGAGGGAAAA
Os07t0411300-01	CAAGGCGGTGACGCAGATGG	AGGAGACGTAGACAAGGTGGGTGA
Os08t0131100-01	ACTTCGCTCGATTCTGCACCAA	CGGATGAGTATCTCACGGATGACT
Os08t0515900-01	GAGACCCAGGCAATCACAAGA	CGTTTATCGCTGAATCAAGCA
Os09t0493500-02	GCACCTCCACTCGATTACAAA	TTACCATCCAAACGATTCCCT
Os10t0484800-01	CCTTGTCTACATCTCGTCCAGTG	AATCCCAGCACCGTCGTCTC
Os03t0167600-01	CGAGAAGATATTGCGGACGAATC	GAAAGTGGTGTTTGCTGCTGAGTT
Os03t0263600-01	GAAGGTGAAGGCACAGGGAGGC	TTTGTTGTTTCGGAGAAGAGGAGGA
Os11t0582500-01	CCCGTGCCTGCCGTTCTTCA	CGTTGGCGCAGGTGGAGATG
Os01t0836600-01	CGGGCGGACCATCCAGTTCA	TGCAGAGGCAGGCGAAACCC
Os09t0439200-01	GATCAGCAAAGCGACGAAAGTG	GGTGGACGGGAAGTTCTCAAA
Os10t0392400-01	CCCCGCTGACCATCTTCTACGA	GCCTTCTTGTATGGTTCGCTCGTT
Os11t0151400-01	CGCTCACCACGCTGTTCA	CTGGCCGCCTTCATCTCG
Os01t0832600-01	CGGCTGATGAGGTTGCTGTC	CGGTGCTCCACGCTCTTGT
Os03t0402800-02	CTACGTCAGGCAGAACGG	GCTGGGAAGTCATCAAACAC
Os03t0688000-00	GCCGCCTTCTTCCTCTACTT	GCTCGACACGGTCTCGTTG
Os03t0180900-01	AAGGAGCACAGTGGAAGCA	CGCCGTAGAAGATGGTCAG
Os07t0615200-01	GGCATCAGAGGTGAGGGTG	TCGGCTGGGAAGTCGTTG
Os03t0180800-01	CGTGCTCAGCCAGTACGTCAA	CCGCCTTCGCTTTCTTCG
Os03t0618300-01	CGGCTCAACCACTACCCTC	CGTACCTGTCATTGCTCCACA
Os09t0519100-00	CCGTCGTCCATGTTCTCCACC	TCCATGCGGGACACGGTAGG
Os12t0559200-01	GAGTGGGTGTCGGATTATGT	GACGAGGGTGGTCTGGTAC
Os02t0218700-01	GGCTACGGCGTGCCCTTCTT	TCGAGCGTGTCGGCCTTGTC
Os05t0163700-01	AGTTCCCACCCGCCGTAT	CAATGCCCAGCAACCAAT
Os06t0347100-01	ATTCCGGCAGGATGACCAC	CAGCGACGAGCACGTTTACTT
Os05t0155000-01	CAGCGTGCGACATCAAAGG	GCAATCCCAGAACCCATAAGC
OsActin	CGGTGTCATGGTCGGAAT	GCTCGTTGTAGAAGGTGT
